# Supplementary material for: Comparative transcriptomic analysis of the super hybrid rice Chaoyouqianhao under salt stress
Source: BMC Plant Biol. 2022 May 7;22:233. doi: 10.1186/s12870-022-03586-w (PMC9077912; doi:10.1186/s12870-022-03586-w)
Supplement: Supplementary file 2 — Additional file 2: Table S1. Expression levels of all identified genes in all samples. C, R, G and Y are short for CY1000, R900, GX24S and 93–11. [file 12870_2022_3586_MOESM2_ESM.xlsx]

## Sheet: Sheet1
Table S1 Expression levels of all identified genes in all samples
Gene_ID	Length	G_Un_1:read count	G_Un_1:fpkm	G_Un_2:read count	G_Un_2:fpkm	G_Un_3:read count	G_Un_3:fpkm	G_Tr_1:read count	G_Tr_1:fpkm	G_Tr_2:read count	G_Tr_2:fpkm	G_Tr_3:read count	G_Tr_3:fpkm	R_Un_1:read count	R_Un_1:fpkm	R_Un_2:read count	R_Un_2:fpkm	R_Un_3:read count	R_Un_3:fpkm	R_Tr_1:read count	R_Tr_1:fpkm	R_Tr_2:read count	R_Tr_2:fpkm	R_Tr_3:read count	R_Tr_3:fpkm	C_Un_1:read count	C_Un_1:fpkm	C_Un_2:read count	C_Un_2:fpkm	C_Un_3:read count	C_Un_3:fpkm	C_Tr_1:read count	C_Tr_1:fpkm	C_Tr_2:read count	C_Tr_2:fpkm	C_Tr_3:read count	C_Tr_3:fpkm	Y_Un_1:read count	Y_Un_1:fpkm	Y_Un_2:read count	Y_Un_2:fpkm	Y_Un_3:read count	Y_Un_3:fpkm	Y_Tr_1:read count	Y_Tr_1:fpkm	Y_Tr_2:read count	Y_Tr_2:fpkm	Y_Tr_3:read count	Y_Tr_3:fpkm
BGIOSGA000001	663	4051	351.478	2982	266.197	3032	281.985	2956	279.605	2468	229.044	4204	359.415	2066	224.492	2511	230.8	2081	198.047	2191	217.953	2013	187.935	1502	150.489	2251	220.919	2461	237.604	1628	134.123	1150	108.672	1060	83.2253	1667	127.475	2520	215.085	1751	166.705	2983	228.705	1141	99.2778	817	71.3103	1273	103.336
BGIOSGA000002	5265	2051	22.4087	1596	17.9409	1545	18.0942	1871	22.2859	2492	29.1231	1123	12.0901	1433	19.6079	1399	16.1928	1531	18.3479	1269	15.8964	1174	13.8021	1925	24.2874	1357	16.7707	1262	15.3432	3041	31.5486	2344	27.8928	2523	24.9449	2011	19.365	1602	17.2181	1244	14.9142	1564	15.0999	1782	19.5249	1954	21.4768	1629	16.6517
BGIOSGA000003	753	0	0	0	0	0	0	0	0	0	0	0	0	0	0	0	0	0	0	0	0	0	0	0	0	1	0.0864124	0	0	1	0.0725383	0	0	0	0	0	0	0	0	0	0	0	0	0	0	0	0	0	0
BGIOSGA000004	3345	9	0.154773	31	0.548497	18	0.331808	13	0.243726	19	0.349498	29	0.491416	21	0.45228	7	0.127528	32	0.603619	58	1.14358	80	1.48037	72	1.42983	88	1.71182	20	0.382727	28	0.457219	42	0.786657	118	1.83632	84	1.27317	441	7.46045	342	6.45367	646	9.81685	415	7.15701	366	6.33182	478	7.69071
BGIOSGA000005	426	27	3.64589	62	8.61372	44	6.36874	21	3.09146	27	3.89979	17	2.26197	36	6.08803	8	1.14441	31	4.59157	61	9.44398	38	5.52142	20	3.11867	62	9.47006	32	4.80834	17	2.17972	40	5.88278	67	8.18706	169	20.1132	104	13.8148	66	9.77937	95	11.3357	199	26.9478	118	16.0294	297	37.5216
BGIOSGA000006	1137	325	16.4426	265	13.7941	287	15.5644	302	16.6571	280	15.1525	307	15.3047	257	16.2838	242	12.9705	283	15.7049	275	15.9517	318	17.3118	202	11.8016	314	17.9697	244	13.7368	352	16.91	254	13.996	398	18.2216	315	14.046	1096	54.5472	869	48.2432	1163	51.9942	1059	53.7298	1015	51.6594	938	44.3994
BGIOSGA000007	885	269	17.4847	345	23.072	335	23.3406	248	17.5737	327	22.7348	316	20.2391	201	16.362	212	14.5981	312	22.2444	302	22.506	369	25.8083	288	21.6171	279	20.5131	272	19.6735	269	16.6024	329	23.2908	394	23.1748	589	33.7424	242	15.4737	141	10.0566	240	13.7849	386	25.1608	366	23.9321	510	31.0143
BGIOSGA000008	1134	11	0.557993	17	0.887247	12	0.652497	23	1.27195	9	0.488334	23	1.14964	87	5.52701	66	3.54677	167	9.29206	126	7.32812	23	1.25543	59	3.45611	80	4.59037	224	12.6442	336	16.1841	121	6.68505	179	8.21681	214	9.56762	0	0	1	0.0556626	1	0.0448252	2	0.101741	3	0.153092	6	0.284756
BGIOSGA000009	5211	916	10.1117	1254	14.2425	1105	13.0753	955	11.4931	1134	13.39	1050	11.4213	1022	14.1291	954	11.1565	1127	13.6462	1150	14.555	1185	14.0758	1264	16.1129	1221	15.2463	1086	13.3402	1163	12.1905	1056	12.6962	1646	16.4426	1557	15.1485	1318	14.3125	1063	12.8762	1335	13.0225	1300	14.3914	1266	14.0591	1474	15.2234
BGIOSGA000010	645	436	38.8844	134	12.2957	77	7.36108	434	42.1972	688	65.6321	335	29.4396	219	24.4607	188	17.7623	390	38.1517	537	54.9097	230	22.0722	649	66.8396	172	17.3516	211	20.9401	380	32.18	279	27.1005	114	9.20043	353	27.7472	54	4.73758	146	14.2879	123	9.69351	122	10.9114	225	20.1868	218	18.1899
BGIOSGA000011	168	129	44.1702	149	52.4911	139	51.0171	146	54.5001	139	50.9088	142	47.91	114	48.8854	91	33.0092	177	66.4772	124	48.6796	139	51.2132	197	77.8943	150	58.0969	144	54.8666	152	49.4193	151	56.3119	161	49.8861	194	58.5458	107	36.041	80	30.0578	145	43.8727	191	65.5849	143	49.2573	173	55.4206
BGIOSGA000012	654	452	39.7566	519	46.9676	365	34.4132	184	17.6439	185	17.4053	198	17.1607	240	26.4373	440	40.9994	357	34.4429	170	17.1438	259	24.5131	273	27.729	376	37.4094	420	41.108	756	63.1402	305	29.2183	351	27.9378	324	25.1172	273	23.6215	565	54.5315	526	40.8831	215	18.9645	245	21.6786	206	16.9521
BGIOSGA000013	1509	99	3.77394	119	4.66731	99	4.04535	72	2.99225	74	3.01738	107	4.01922	103	4.91736	97	3.91728	180	7.52648	136	5.94408	155	6.35798	130	5.72273	135	5.82124	130	5.51454	119	4.30745	93	3.86123	149	5.13996	151	5.07331	87	3.26251	77	3.22091	95	3.20015	103	3.93757	74	2.83783	160	5.70644
BGIOSGA000014	3567	1129	18.2071	925	15.3478	792	13.6909	1321	23.2249	1432	24.7017	889	14.1269	816	16.4805	890	15.2051	945	16.7162	879	16.2525	1021	17.7174	1143	21.2859	788	14.3745	774	13.8897	1070	16.3849	837	14.7013	1141	16.6512	1127	16.0186	812	12.8818	568	10.0513	793	11.3007	872	14.1024	866	14.0494	975	14.7108
BGIOSGA000015	1227	64	3.00044	94	4.53411	84	4.22129	90	4.59994	109	5.46599	116	5.35872	69	4.05124	70	3.47661	93	4.78241	151	8.11647	172	8.67682	150	8.12074	123	6.52276	165	8.60784	146	6.49936	241	12.3057	347	14.7214	265	10.9498	99	4.56576	99	5.09293	132	5.46846	243	11.4246	235	11.0832	263	11.5358
BGIOSGA000016	1188	990	47.9366	1018	50.7154	939	48.7371	715	37.7436	762	39.4662	1321	63.028	448	27.1672	475	24.3657	305	16.1991	671	37.2513	671	34.9609	677	37.8548	530	29.0289	584	31.4667	284	13.0576	266	14.0281	372	16.3001	527	22.4904	966	46.0133	540	28.6916	999	42.7449	461	22.3854	411	20.0202	589	26.6829
BGIOSGA000017	999	24	1.38196	123	7.28699	97	5.9871	8	0.502202	20	1.23183	20	1.13478	59	4.25471	16	0.976016	100	6.31602	75	4.95143	77	4.77092	84	5.58551	86	5.60149	90	5.76676	42	2.29639	62	3.88829	76	3.96015	174	8.83054	29	1.64269	18	1.13732	23	1.1703	47	2.71401	29	1.67987	67	3.60947
BGIOSGA000018	375	3	0.460192	19	2.99869	5	0.822146	0	0	6	0.984481	6	0.906917	14	2.68956	2	0.325013	22	3.70169	17	2.98987	10	1.65061	11	1.94854	10	1.73516	20	3.41392	2	0.291314	32	5.34627	69	9.57813	65	8.78791	4	0.603603	9	1.51491	8	1.08441	30	4.61498	13	2.00611	18	2.58331
BGIOSGA000019	1059	343	18.6315	160	8.94196	200	11.6451	238	14.094	149	8.6572	171	9.15266	375	25.5105	138	7.94119	549	32.7103	125	7.78483	283	16.5412	33	2.06998	134	8.23341	121	7.31382	391	20.1671	32	1.89315	25	1.22887	131	6.27161	365	19.5038	819	48.8163	177	8.49597	173	9.42389	329	17.9781	49	2.4902
BGIOSGA000020	2685	120	2.5709	238	5.24616	215	4.93747	98	2.28895	141	3.23119	86	1.81552	223	5.98335	128	2.90515	312	7.33194	399	9.80084	477	10.9964	366	9.05494	277	6.71284	299	7.12823	272	5.53333	549	12.8103	939	18.2047	1154	21.7904	113	2.38153	130	3.05616	83	1.57134	366	7.86351	377	8.12532	681	13.6502
BGIOSGA000021	324	33	5.85892	17	3.10536	12	2.28374	16	3.09691	15	2.84861	19	3.32396	23	5.11407	17	3.19747	54	10.5162	10	2.03559	16	3.05669	2	0.410047	17	3.41409	10	1.97565	26	4.38319	3	0.580107	4	0.642655	10	1.5648	0	0	0	0	0	0	0	0	0	0	0	0
BGIOSGA000022	210	0	0	0	0	0	0	0	0	0	0	0	0	0	0	0	0	0	0	0	0	0	0	0	0	0	0	0	0	0	0	0	0	0	0	0	0	0	0	0	0	0	0	0	0	0	0	0	0
BGIOSGA000023	717	10	0.802287	2	0.165089	4	0.343994	9	0.787186	29	2.48866	20	1.5811	5	0.502383	0	0	6	0.528008	8	0.735878	21	1.81291	11	1.01911	1	0.0907511	3	0.267829	10	0.761803	45	3.93211	64	4.64648	36	2.54558	5	0.394615	1	0.0880355	10	0.708952	24	1.93095	28	2.25986	38	2.85233
BGIOSGA000024	918	502	31.4565	285	18.3743	368	24.7181	257	17.5568	214	14.3436	223	13.7692	253	19.8546	299	19.8486	281	19.314	234	16.8116	210	14.1597	149	10.7818	227	16.0899	235	16.3863	502	29.8692	216	14.7416	249	14.1195	251	13.8623	334	20.5886	326	22.4157	455	25.1944	308	19.3548	382	24.0804	277	16.2395
BGIOSGA000025	1701	9	0.30436	22	0.765468	11	0.398748	7	0.258076	2	0.0723457	2	0.0666458	14	0.592936	13	0.465738	12	0.445129	12	0.465277	25	0.90973	16	0.624834	8	0.306025	16	0.602103	8	0.25689	21	0.773477	25	0.765066	21	0.625919	27	0.898218	21	0.779277	6	0.179301	13	0.440878	20	0.680408	33	1.04411
BGIOSGA000026	1002	22	1.263	47	2.77612	36	2.21536	32	2.00279	28	1.7194	27	1.52737	29	2.08504	24	1.45964	26	1.63725	38	2.50121	57	3.52114	45	2.98328	34	2.20791	33	2.10815	24	1.30829	35	2.18843	68	3.53268	70	3.54188	37	2.08957	23	1.44889	39	1.97848	50	2.87861	45	2.59889	52	2.793
BGIOSGA000027	1215	1212	57.3819	876	42.6714	816	41.4118	616	31.795	614	31.0942	627	29.2509	606	35.9319	798	40.0248	606	31.4706	497	26.9783	542	27.6121	505	27.6098	672	35.9885	855	45.0448	789	35.4701	572	29.4952	623	26.6916	584	24.3691	528	24.5912	722	37.5092	816	34.1389	484	22.9799	578	27.5293	439	19.4457
BGIOSGA000028	1722	75	2.5054	135	4.63991	108	3.86724	60	2.1851	75	2.67988	62	2.04083	107	4.47646	56	1.98179	141	5.16648	242	9.26866	199	7.15314	124	4.78341	109	4.11874	114	4.23767	69	2.18866	119	4.32958	295	8.91768	472	13.8967	66	2.16887	38	1.39292	79	2.33201	210	7.03503	141	4.73838	379	11.8452
BGIOSGA000029	984	1937	113.236	1098	66.0413	1071	67.1127	1352	86.1659	904	56.5276	923	53.1684	1038	75.9952	1591	98.532	1230	78.8713	997	66.8244	737	46.3606	395	26.6656	846	55.943	925	60.173	1942	107.799	523	33.2996	784	41.4748	751	38.6944	837	48.1341	1077	69.0872	2030	104.866	1006	58.977	1460	85.8621	546	29.8629
BGIOSGA000030	1158	869	43.1678	502	25.6569	476	25.346	797	43.1622	698	37.0881	570	27.9006	414	25.7558	412	21.6816	654	35.6351	582	33.1474	586	31.3232	406	23.2898	327	18.3743	346	19.1259	544	25.6597	409	22.1282	700	31.4668	556	24.3427	378	18.4716	435	23.7114	849	37.2679	749	37.3124	761	38.0294	571	26.5376
BGIOSGA000031	759	0	0	0	0	0	0	0	0	0	0	0	0	0	0	0	0	0	0	0	0	0	0	0	0	0	0	0	0	0	0	0	0	0	0	0	0	0	0	0	0	0	0	0	0	0	0	0	0
BGIOSGA000032	720	31	2.47673	71	5.83626	77	6.5943	14	1.21941	38	3.24742	59	4.6448	54	5.40313	18	1.5235	78	6.83551	94	8.61054	127	10.9181	107	9.87189	71	6.41648	75	6.66782	42	3.18624	137	11.9212	192	13.8814	211	14.8578	51	4.0083	24	2.10405	64	4.51838	112	8.97357	100	8.03732	147	10.988
BGIOSGA000033	1503	294	11.2522	258	10.1594	233	9.55888	341	14.2282	278	11.3808	254	9.57904	202	9.68225	198	8.02802	221	9.27774	159	6.97707	177	7.28939	155	6.85049	186	8.05239	186	7.92153	331	12.029	159	6.62781	218	7.55024	208	7.01629	309	11.6338	211	8.86136	337	11.3974	190	7.29247	213	8.20095	240	8.59383
BGIOSGA000034	255	0	0	0	0	0	0	0	0	0	0	0	0	0	0	0	0	0	0	0	0	11	2.67011	0	0	0	0	0	0	0	0	0	0	1	0.204138	0	0	0	0	0	0	1	0.199341	0	0	0	0	0	0
BGIOSGA000035	1224	217	10.1983	715	34.5727	701	35.314	210	10.7595	253	12.7182	487	22.5525	496	29.1934	388	19.3176	733	37.786	907	48.8721	1047	52.9471	1075	58.3413	889	47.2597	759	39.6931	344	15.3511	694	35.523	1279	54.3941	1586	65.6939	504	23.3008	313	16.1413	368	15.2828	934	44.0195	720	34.0404	1408	61.9093
BGIOSGA000036	321	88	15.7698	158	29.1314	138	26.5085	93	18.169	84	16.1013	203	35.8458	76	17.0566	55	10.4414	75	14.7423	137	28.1482	112	21.5968	114	23.5911	144	29.1896	139	27.7182	75	12.762	83	16.1996	129	20.9193	220	34.7473	143	25.2089	72	14.1581	171	27.0786	110	19.7682	117	21.0923	245	41.0767
BGIOSGA000037	438	1	0.131333	0	0	0	0	0	0	0	0	0	0	0	0	0	0	0	0	1	0.150578	2	0.282639	0	0	0	0	0	0	0	0	0	0	0	0	0	0	0	0	0	0	0	0	0	0	1	0.13212	2	0.245748
BGIOSGA000038	978	0	0	0	0	0	0	0	0	0	0	0	0	0	0	0	0	0	0	0	0	0	0	0	0	0	0	0	0	0	0	0	0	0	0	0	0	0	0	0	0	0	0	0	0	0	0	0	0
BGIOSGA000039	978	0	0	0	0	0	0	0	0	0	0	0	0	0	0	0	0	0	0	0	0	0	0	0	0	0	0	0	0	0	0	0	0	0	0	0	0	0	0	0	0	0	0	6	0.35391	0	0	0	0
BGIOSGA000040	945	0	0	0	0	0	0	0	0	0	0	0	0	0	0	0	0	1	0.0667693	0	0	3	0.196502	4	0.281175	0	0	0	0	1	0.0578003	0	0	0	0	0	0	1	0.0598812	2	0.13359	0	0	1	0.0610447	0	0	5	0.284756
BGIOSGA000041	1809	173	5.50119	171	5.59456	171	5.82865	191	6.62139	179	6.08838	141	4.41802	175	6.96921	179	6.02999	171	5.96439	168	6.12499	177	6.05636	118	4.33304	184	6.61836	147	5.20156	134	4.04602	135	4.67549	202	5.81267	279	7.81932	251	7.85159	194	6.76924	200	5.61988	198	6.31403	167	5.34222	201	5.97988
BGIOSGA000042	300	0	0	0	0	0	0	0	0	1	0.2051	0	0	0	0	0	0	0	0	0	0	0	0	0	0	0	0	0	0	0	0	0	0	0	0	0	0	0	0	0	0	0	0	0	0	0	0	0	0
BGIOSGA000043	291	0	0	0	0	0	0	0	0	0	0	0	0	0	0	0	0	0	0	0	0	0	0	0	0	0	0	0	0	0	0	0	0	0	0	0	0	0	0	0	0	0	0	0	0	0	0	0	0
BGIOSGA000044	1386	2	0.0830072	1	0.0427017	5	0.222442	1	0.0452471	0	0	0	0	6	0.311869	5	0.219841	8	0.364196	0	0	1	0.0446595	0	0	3	0.140841	1	0.046184	3	0.118228	6	0.271219	0	0	0	0	2	0.0816562	7	0.318795	0	0	0	0	0	0	0	0
BGIOSGA000045	1392	802	33.1424	657	27.9341	612	27.1096	982	44.2411	1014	44.8215	765	31.1508	567	29.3446	511	22.3709	718	32.5457	775	36.7195	808	35.9293	610	29.1098	540	25.2421	654	30.0742	695	27.2714	762	34.2963	1307	48.8764	1323	48.1863	659	26.7897	467	21.1765	937	34.2165	980	40.6132	885	36.7915	1140	44.0758
BGIOSGA000046	594	263	25.4694	260	25.9057	167	17.3357	252	26.6053	259	26.8288	561	53.5333	111	13.4623	114	11.6956	60	6.37343	197	21.8733	153	15.9434	134	14.9854	166	18.1841	177	19.074	97	8.91964	48	5.06276	48	4.20647	102	8.70597	429	40.8689	186	19.7653	352	30.1226	117	11.3626	49	4.77368	140	12.6846
BGIOSGA000047	4212	2439	33.3098	1732	24.3371	1650	24.1549	2178	32.4283	1955	28.5592	1553	20.8992	1525	26.0835	1483	21.4563	1395	20.8975	1124	17.6	1368	20.1036	1083	17.08	1393	21.5196	1467	22.2944	1968	25.5211	914	13.5953	779	9.62747	1075	12.9397	2139	28.7372	1778	26.6453	1843	22.2419	1322	18.106	1194	16.4044	1524	19.4729
BGIOSGA000048	765	471	35.4167	273	21.1208	260	20.9567	473	38.7752	383	30.8052	455	33.713	336	31.6418	269	21.4286	277	22.8469	216	18.622	301	24.3546	226	19.6244	245	20.8389	296	24.7677	338	24.1333	183	14.9872	145	9.86665	210	13.9175	314	23.2269	330	27.2288	475	31.5622	284	21.4159	243	18.3818	262	18.4321
BGIOSGA000049	495	450	52.2945	292	34.9129	204	25.4118	218	27.6188	120	14.9164	125	14.3137	172	25.0327	150	18.4667	158	20.1401	312	41.5704	175	21.8831	91	12.212	85	11.1734	72	9.3107	291	32.1107	165	20.8839	440	46.2712	223	22.8404	64	7.31639	105	13.3894	109	11.1933	157	18.2968	242	28.2914	74	8.04565
BGIOSGA000050	552	8	0.833681	8	0.857748	9	1.00534	5	0.568048	3	0.334402	7	0.718797	13	1.69663	4	0.441594	12	1.37167	8	0.955841	12	1.34561	5	0.6017	7	0.825144	4	0.463848	2	0.197903	14	1.58899	8	0.754421	9	0.826622	1	0.102514	2	0.228701	3	0.27626	6	0.627035	2	0.209669	13	1.26747
BGIOSGA000051	792	292	21.2083	353	26.379	291	22.6557	357	28.2681	427	33.1734	458	32.7784	271	24.6506	230	17.6972	318	25.3344	305	25.3986	325	25.4001	279	23.4007	281	23.0862	247	19.963	385	26.552	310	24.5227	449	29.511	409	26.1819	301	21.5062	215	17.1352	385	24.7099	336	24.4734	318	23.2352	397	26.9774
BGIOSGA000052	4398	113	1.47799	87	1.17077	57	0.799153	112	1.59704	81	1.13323	85	1.0955	115	1.88376	52	0.720527	83	1.19078	75	1.12471	86	1.21038	73	1.1026	73	1.08004	84	1.22258	120	1.49035	109	1.55276	92	1.08892	96	1.10667	168	2.16161	161	2.31072	195	2.2538	128	1.67894	143	1.88159	127	1.55412
BGIOSGA000053	2172	16	0.423749	2	0.0544978	13	0.369057	2	0.0577463	7	0.198301	4	0.104387	4	0.132673	5	0.140285	7	0.203351	4	0.12146	2	0.0569963	0	0	1	0.0299579	2	0.058942	5	0.12574	3	0.0865354	5	0.119832	3	0.0700269	3	0.0781599	4	0.116246	10	0.234032	6	0.159357	12	0.319716	10	0.247785
BGIOSGA000054	1134	559	28.3562	1175	61.3244	866	47.0885	320	17.6966	530	28.7574	561	28.0412	769	48.8537	542	29.1265	1133	63.0414	1330	77.3523	1333	72.7602	1595	93.4322	1234	70.8065	1049	59.2131	844	40.6529	1106	61.1046	1472	67.5706	2002	89.5065	782	39.0226	400	22.2651	714	32.0052	1252	63.69	795	40.5693	1873	88.8913
BGIOSGA000055	645	266	23.7231	217	19.9117	244	23.326	319	31.0159	378	36.0595	388	34.0973	154	17.2006	288	27.2104	145	14.1846	275	28.1195	229	21.9762	187	19.2589	176	17.7551	188	18.6575	411	34.8052	423	41.0878	357	28.8119	313	24.603	195	17.1079	166	16.2452	301	23.7215	250	22.3594	300	26.9157	272	22.6957
BGIOSGA000056	177	6	1.94997	6	2.00626	9	3.1353	5	1.77154	4	1.39051	11	3.52263	7	2.84911	1	0.344294	5	1.7824	2	0.745232	6	2.09824	4	1.50119	6	2.20571	8	2.89316	4	1.23438	6	2.12378	6	1.76458	6	1.71863	21	6.7138	6	2.13971	14	4.0206	3	0.97775	9	2.94248	5	1.52031
BGIOSGA000057	345	4	0.666945	1	0.17155	2	0.357455	1	0.181775	3	0.535044	3	0.492889	0	0	0	0	2	0.36578	0	0	0	0	2	0.385088	0	0	0	0	4	0.63329	0	0	3	0.452653	2	0.29391	2	0.328045	10	1.82961	4	0.589355	3	0.501628	1	0.167735	2	0.311994
BGIOSGA000058	705	282	23.0096	280	23.5059	269	23.5274	243	21.6158	258	22.5174	355	28.5421	173	17.6783	219	18.9303	268	23.9858	207	19.3649	210	18.4377	240	22.6137	197	18.1823	209	18.9763	288	22.3134	212	18.8399	227	16.761	288	20.7113	319	25.6049	210	18.8021	353	25.452	242	19.8019	193	15.8421	228	17.4053
BGIOSGA000059	342	0	0	0	0	0	0	0	0	0	0	0	0	0	0	0	0	0	0	0	0	0	0	0	0	0	0	0	0	0	0	0	0	0	0	0	0	0	0	0	0	0	0	0	0	0	0	0	0
BGIOSGA000060	540	182	19.3877	810	88.7769	539	61.5468	126	14.6329	329	37.4878	304	31.91	374	49.8955	181	20.4262	545	63.6812	1002	122.38	934	107.061	913	112.312	680	81.9381	684	81.0807	234	23.6692	939	108.944	1359	131.005	2769	259.976	368	38.5635	178	20.8067	281	26.4514	931	99.4571	643	68.9066	1628	162.254
BGIOSGA000061	1656	82	2.84841	79	2.82342	61	2.27133	79	2.99172	79	2.93531	54	1.84834	59	2.5667	63	2.31837	68	2.59094	69	2.74804	55	2.05579	70	2.80793	53	2.08251	37	1.4302	88	2.90258	73	2.76182	158	4.96661	172	5.26589	53	1.81108	45	1.71526	87	2.67051	71	2.47331	100	3.49449	155	5.0374
BGIOSGA000062	309	954	177.598	765	146.525	874	174.407	844	171.292	858	170.85	1095	200.864	546	127.297	716	141.207	713	145.593	1032	220.27	886	177.481	807	173.486	737	155.196	723	149.773	851	150.43	1104	223.843	1098	184.972	1450	237.91	646	118.303	612	125.017	1055	173.552	1030	192.291	1166	218.365	1398	243.491
BGIOSGA000063	876	538	35.3287	417	28.1735	528	37.1655	433	30.9983	472	33.1532	481	31.1235	337	27.7147	385	26.783	448	32.2688	352	26.5017	347	24.519	285	21.6117	395	29.3403	442	32.2978	805	50.1942	455	32.5416	515	30.6031	546	31.6004	453	29.2628	406	29.2549	547	31.7409	396	26.0778	460	30.3877	370	22.7317
BGIOSGA000064	1239	327	15.1819	260	12.4197	293	14.5816	325	16.45	303	15.0473	219	10.0189	179	10.408	237	11.6568	207	10.5416	198	10.5397	219	10.9408	233	12.492	185	9.71564	202	10.436	259	11.418	199	10.0627	236	9.91525	287	11.7439	296	13.5189	241	12.2779	311	12.7592	352	16.389	325	15.1794	356	15.4637
BGIOSGA000065	744	4	0.309269	3	0.238647	3	0.248633	2	0.168582	5	0.413508	5	0.380929	8	0.774642	3	0.245726	3	0.254423	10	0.886466	9	0.748766	8	0.714276	4	0.349831	3	0.258109	0	0	13	1.09472	6	0.419799	11	0.749589	2	0.152118	4	0.339362	2	0.136645	0	0	9	0.700024	6	0.434023
BGIOSGA000066	480	0	0	0	0	0	0	0	0	0	0	0	0	0	0	2	0.253917	0	0	0	0	0	0	0	0	0	0	0	0	0	0	0	0	0	0	0	0	0	0	0	0	0	0	0	0	0	0	0	0
BGIOSGA000067	1632	28	0.986931	36	1.30554	132	4.98728	10	0.384268	38	1.43268	4	0.138927	21	0.927007	15	0.56011	49	1.89446	23	0.929485	37	1.40333	11	0.447735	5	0.199352	14	0.549114	8	0.267751	0	0	0	0	32	0.994107	68	2.35782	29	1.12164	61	1.89996	77	2.72176	66	2.34028	64	2.11054
BGIOSGA000068	342	137	23.0432	142	24.5737	184	33.1743	153	28.0556	148	26.627	127	21.0487	42	8.84722	73	13.0077	51	9.4092	92	17.7418	68	12.3072	52	10.1001	15	2.85388	1	0.187167	8	1.27769	7	1.28234	13	1.9787	20	2.96488	99	16.3807	76	14.027	119	17.6871	268	45.2052	274	46.3626	235	36.9808
BGIOSGA000069	1104	12	0.625261	13	0.69692	9	0.502671	13	0.738462	12	0.668805	25	1.28357	13	0.848317	4	0.220797	12	0.685837	12	0.716881	25	1.40168	17	1.02289	27	1.59135	15	0.869715	18	0.890565	20	1.13499	44	2.07466	50	2.29617	36	1.84525	18	1.02915	13	0.598563	6	0.313518	6	0.314504	12	0.584988
BGIOSGA000070	1164	2217	109.562	1266	64.3709	1163	61.608	2581	139.056	1424	75.2739	1233	60.0423	856	52.9791	1277	66.856	866	46.9433	635	35.9795	594	31.5871	300	17.1205	630	35.2175	651	35.8	1147	53.8236	280	15.0708	332	14.8473	392	17.074	1017	49.4413	909	49.2933	1404	61.3126	1077	53.3756	1139	56.6258	814	37.6362
BGIOSGA000071	2721	1994	42.1547	1858	40.4134	1926	43.6454	1686	38.8582	1426	32.2462	878	18.29	2056	54.435	2157	48.3085	2035	47.1894	1259	30.5163	1407	32.0068	886	21.6299	1637	39.1463	1403	33.0053	1863	37.3978	908	20.9069	1296	24.7936	1537	28.6384	1451	30.176	1903	44.1456	1352	25.2571	1270	26.925	1721	36.6013	1160	22.9437
BGIOSGA000072	918	0	0	0	0	0	0	0	0	0	0	0	0	0	0	0	0	0	0	0	0	0	0	0	0	0	0	0	0	0	0	0	0	0	0	0	0	1	0.0616424	0	0	0	0	0	0	0	0	0	0
BGIOSGA000073	726	212	16.7976	221	18.0162	209	17.7509	253	21.8544	229	19.4082	202	15.7711	85	8.43463	211	17.7112	117	10.1685	73	6.63164	93	7.92909	54	4.9409	35	3.13691	2	0.176339	3	0.225708	0	0	7	0.501908	2	0.139668	173	13.4844	189	16.4324	352	24.6457	203	16.1302	208	16.5795	117	8.67329
BGIOSGA000074	2154	419	11.1897	365	10.029	318	9.10315	348	10.1318	351	10.0265	422	11.1049	251	8.39483	269	7.61042	174	5.09697	266	8.14462	285	8.18985	215	6.63043	255	7.7031	302	8.97462	198	5.0209	96	2.79227	187	4.51917	251	5.90788	507	13.3194	362	10.6081	519	12.2478	278	7.44524	305	8.19403	363	9.06976
BGIOSGA000075	1842	886	27.669	1158	37.2072	1368	45.7938	453	15.4228	446	14.8982	437	13.4474	941	36.803	1399	46.2839	1253	42.921	584	20.9102	877	29.4704	464	16.7331	1009	35.6428	1100	38.2259	964	28.5857	789	26.8361	740	20.9125	673	18.5237	822	25.2525	1147	39.3052	569	15.7021	500	15.6589	725	22.7768	529	15.4561
BGIOSGA000076	291	13	2.5698	42	8.5421	60	12.7136	15	3.2326	35	7.40052	42	8.18095	38	9.4075	31	6.49189	17	3.68608	41	9.29235	30	6.38124	69	15.7509	10	2.23603	19	4.17942	20	3.75404	58	12.4873	88	15.7417	170	29.6182	14	2.72243	46	9.97796	17	2.96956	24	4.75771	92	18.2953	14	2.58922
BGIOSGA000077	1023	228	12.8206	196	11.3394	199	11.9947	163	9.99231	157	9.44303	185	10.2505	165	11.6196	171	10.1864	202	12.459	177	11.4112	161	9.74153	141	9.15572	128	8.14151	144	9.01035	155	8.27596	142	8.69651	216	10.9911	251	12.4395	168	9.293	166	10.2426	301	14.9564	236	13.3081	189	10.6913	245	12.8892
BGIOSGA000078	627	2	0.18349	0	0	2	0.196686	1	0.10002	2	0.196268	2	0.180805	3	0.344697	2	0.194386	2	0.201266	2	0.210377	5	0.493605	2	0.21189	1	0.103778	2	0.204182	11	0.958268	4	0.399691	3	0.249067	0	0	0	0	3	0.302016	0	0	0	0	3	0.276884	1	0.0858355
BGIOSGA000079	1092	829	43.6698	931	50.4586	737	41.6155	575	33.0217	619	34.8783	1296	67.2713	611	40.309	543	30.3026	305	17.6232	632	38.1706	591	33.4998	636	38.6886	676	40.2805	808	47.3635	354	17.7069	265	15.2039	348	16.589	481	22.3319	1234	63.9462	583	33.6994	1097	51.0646	465	24.5646	454	24.059	654	32.2322
BGIOSGA000080	903	163	10.3836	38	2.4906	90	6.14561	128	8.88948	70	4.76977	54	3.38964	24	1.91473	95	6.41118	32	2.236	23	1.67987	16	1.09675	3	0.22069	9	0.648523	0	0	0	0	0	0	0	0	0	0	35	2.19332	30	2.09706	36	2.02652	22	1.40545	19	1.21761	8	0.476801
BGIOSGA000081	246	165	38.5832	158	38.0129	124	31.0811	205	52.2604	186	46.5227	138	31.7974	51	14.9355	129	31.9563	44	11.2856	85	22.7887	89	22.394	84	22.6826	0	0	0	0	0	0	0	0	0	0	0	0	0	0	0	0	0	0	2	0.469002	1	0.235239	0	0
BGIOSGA000082	1476	2523	98.3286	2550	102.25	1938	80.9613	3212	136.472	2946	122.81	1782	68.4335	1473	71.8953	3560	146.983	1576	67.3719	2740	122.433	2863	120.064	3072	138.256	1488	65.5975	2134	92.5472	3326	123.083	4744	201.368	6187	218.201	4164	143.03	1221	46.8114	1167	49.907	1116	38.4338	5800	226.684	8059	315.965	3460	126.161
BGIOSGA000083	990	192	11.1562	306	18.2934	301	18.7474	201	12.7325	214	13.3004	209	11.9663	240	17.4646	386	23.7604	278	17.7181	251	16.7214	349	21.8206	169	11.3397	291	19.1262	312	20.1732	401	22.1244	352	22.2761	396	20.822	355	18.1801	297	16.9763	254	16.1948	226	11.604	303	17.6558	328	19.1727	309	16.798
BGIOSGA000084	207	1	0.277894	9	2.57324	1	0.297879	1	0.302959	4	1.18899	1	0.273827	1	0.348027	2	0.588792	0	0	1	0.318614	2	0.598049	0	0	4	1.25736	4	1.23693	4	1.05548	0	0	7	1.76032	3	0.734775	0	0	0	0	2	0.491129	3	0.836047	0	0	0	0
BGIOSGA000085	342	0	0	0	0	0	0	0	0	0	0	0	0	0	0	0	0	0	0	0	0	0	0	0	0	0	0	0	0	0	0	3	0.549575	0	0	0	0	0	0	0	0	0	0	0	0	0	0	0	0
BGIOSGA000086	456	0	0	0	0	0	0	1	0.137527	0	0	0	0	0	0	0	0	2	0.276741	0	0	0	0	3	0.437024	0	0	0	0	0	0	2	0.274788	1	0.114156	1	0.111183	3	0.372288	1	0.138424	0	0	0	0	0	0	0	0
BGIOSGA000087	456	1881	237.286	873	113.307	1105	149.42	456	62.7125	762	102.82	231	28.7141	1220	192.743	1863	248.972	1491	206.311	744	107.608	1118	151.759	596	86.8221	878	125.285	517	72.5739	878	105.17	692	95.0765	1076	122.832	1289	143.315	720	89.3491	1294	179.121	573	63.8742	521	65.9102	757	96.0671	212	25.0211
BGIOSGA000088	1563	176	6.47743	373	14.124	384	15.1489	440	17.6542	747	29.4069	599	21.7228	464	21.3867	414	16.1415	419	16.9147	839	35.4028	641	25.3849	1036	44.0301	528	21.9809	569	23.3028	421	14.7125	958	38.4007	1037	34.5369	994	32.2427	245	8.87012	259	10.4597	214	6.9597	515	19.0076	447	16.5498	653	22.4848
BGIOSGA000089	1281	3	0.134717	113	5.22081	127	6.11315	1	0.0489559	4	0.192131	26	1.15046	224	12.5975	130	6.18438	255	12.5603	156	8.03175	112	5.41185	181	9.38595	147	7.46688	269	13.4418	42	1.79086	47	2.29869	45	1.82863	156	6.17417	238	10.5136	20	0.985502	151	5.99189	140	6.30462	24	1.08419	260	10.9234
BGIOSGA000090	1524	827	31.2154	732	28.4272	632	25.5707	978	40.2446	957	38.638	871	32.3952	539	25.4793	619	24.7519	607	25.1312	831	35.9626	930	37.7724	643	28.0269	874	37.3162	648	27.2173	1043	37.3819	1080	44.3988	2109	72.0368	1499	49.8678	267	9.91399	492	20.3778	1342	44.7614	2342	88.6506	2779	105.523	823	29.0636
BGIOSGA000091	264	14	3.05051	26	5.82878	27	6.30623	14	3.32566	16	3.72909	25	5.36764	29	7.91367	33	7.6175	21	5.01908	48	11.9915	45	10.5508	12	3.01944	58	14.2954	64	15.5178	6	1.24139	28	6.64487	11	2.16896	84	16.1316	62	13.2895	60	14.3458	99	19.0619	97	21.1957	94	20.6048	34	6.93122
BGIOSGA000092	258	0	0	0	0	0	0	0	0	0	0	0	0	0	0	0	0	0	0	0	0	0	0	0	0	0	0	0	0	0	0	0	0	0	0	0	0	0	0	0	0	0	0	0	0	0	0	0	0
BGIOSGA000093	594	1389	134.513	1212	120.76	1685	174.914	1492	157.52	1171	121.299	2012	191.995	1033	125.285	1207	123.829	1376	146.164	1309	145.341	1379	143.699	840	93.9381	1510	165.41	1131	121.88	1053	96.8287	805	84.9066	556	48.7249	1143	97.5581	2675	254.835	1733	184.157	1761	150.698	1337	129.845	1019	99.273	1904	172.51
BGIOSGA000094	1191	340	16.4216	241	11.9761	363	18.7934	632	33.2782	512	26.4512	453	21.5593	356	21.5339	278	14.2244	491	26.0123	340	18.8279	371	19.2814	193	10.7645	153	8.35893	210	11.2866	302	13.8502	151	7.94323	197	8.61028	285	12.1321	451	21.4283	358	18.9735	340	14.5112	296	14.337	343	16.6658	377	17.0359
BGIOSGA000095	2574	7	0.156437	0	0	1	0.0239553	6	0.146183	1	0.0239044	0	0	24	0.671717	21	0.497179	30	0.735396	23	0.589324	19	0.456901	15	0.387108	41	1.03644	53	1.31802	90	1.90984	56	1.36305	87	1.75944	61	1.2015	0	0	0	0	0	0	0	0	1	0.022482	0	0
BGIOSGA000096	888	1	0.0647793	1	0.0666493	1	0.069438	3	0.211867	2	0.138581	0	0	2	0.162256	1	0.0686261	7	0.497386	8	0.594172	7	0.487935	3	0.224418	83	6.08185	8	0.576676	6	0.369063	12	0.846643	2	0.117241	12	0.685128	1	0.0637249	0	0	1	0.0572431	2	0.129926	1	0.0651674	0	0
BGIOSGA000097	747	18976	1461.28	11879	941.17	14122	1165.7	14316	1201.86	12229	1007.3	15509	1176.82	15059	1452.31	15036	1226.63	11689	987.337	8334	735.813	9387	777.827	1045	92.9276	15395	1341	6747	578.156	10388	759.58	593	49.7355	302	21.045	2384	161.804	12982	983.43	13883	1173.11	29472	2005.51	16770	1295.07	9788	758.258	5803	418.087
BGIOSGA000098	3282	791	13.8639	930	16.7708	847	15.9131	818	15.6304	777	14.567	672	11.6059	774	16.9897	727	13.4989	942	18.1101	655	13.1625	754	14.2203	788	15.9491	783	15.5237	742	14.4717	785	13.0645	703	13.4199	1020	16.178	985	15.216	677	11.6727	755	14.5206	884	13.6914	928	16.3113	770	13.5767	1059	17.3657
BGIOSGA000099	1242	0	0	0	0	1	0.0496465	0	0	0	0	0	0	0	0	0	0	0	0	0	0	0	0	0	0	15	0.785852	0	0	0	0	0	0	0	0	0	0	0	0	0	0	0	0	0	0	0	0	2	0.0866649
BGIOSGA000100	492	0	0	0	0	0	0	0	0	0	0	0	0	0	0	0	0	2	0.256492	0	0	0	0	0	0	1	0.132253	0	0	0	0	0	0	0	0	0	0	1	0.115016	0	0	0	0	0	0	0	0	0	0
BGIOSGA000101	1470	38	1.48701	18	0.724709	1	0.0419462	177	7.5511	169	7.07386	77	2.96907	34	1.66627	65	2.69462	8	0.343385	55	2.46763	180	7.57935	77	3.47954	200	8.85286	243	10.5814	411	15.2717	69	2.94079	35	1.23941	134	4.62158	4	0.15398	3	0.128819	13	0.449533	284	11.145	5	0.196832	24	0.878676
BGIOSGA000102	1635	1124	39.5455	431	15.6016	598	22.5524	912	34.9809	586	22.053	806	27.9425	347	15.2896	514	19.1579	313	12.0791	282	11.3754	271	10.2595	180	7.31314	278	11.0636	304	11.9018	336	11.2249	123	4.71324	135	4.29812	201	6.23278	640	22.1506	511	19.7279	1031	32.0536	479	16.9004	453	16.0333	587	19.3221
BGIOSGA000103	2154	888	23.7146	896	24.619	687	19.6662	1057	30.774	1027	29.3367	796	20.9467	557	18.6292	583	16.494	745	21.8232	730	22.3518	778	22.3569	1040	32.0728	698	21.0853	619	18.395	788	19.9822	916	26.6429	1221	29.5075	1265	29.7748	657	17.26	438	12.8353	861	20.3186	846	22.6571	749	20.1224	941	23.5114
BGIOSGA000104	735	161	12.6005	121	9.74331	122	10.2349	107	9.12957	102	8.53886	126	9.71696	105	10.2917	117	9.70065	107	9.18555	93	8.34508	96	8.08464	73	6.59758	143	12.6596	131	11.4088	121	8.99208	69	5.88158	69	4.8868	104	7.1738	148	11.3945	185	15.8877	256	17.7047	97	7.61315	85	6.6923	98	7.17585
BGIOSGA000105	633	247	22.4462	217	20.2892	227	22.1122	249	24.6689	233	22.6485	218	19.5209	191	21.7377	206	19.832	218	21.7301	200	20.8382	163	15.939	144	15.1115	159	16.3442	180	18.2022	180	15.5321	195	19.3003	317	26.0687	282	22.5865	309	27.6234	267	26.6247	436	35.0121	315	28.7069	312	28.523	330	28.0572
BGIOSGA000106	324	0	0	0	0	0	0	0	0	0	0	0	0	0	0	0	0	0	0	0	0	0	0	0	0	0	0	1	0.197565	0	0	0	0	0	0	1	0.15648	0	0	0	0	0	0	0	0	0	0	0	0
BGIOSGA000107	426	0	0	0	0	0	0	0	0	0	0	0	0	0	0	0	0	0	0	0	0	0	0	0	0	0	0	0	0	0	0	0	0	0	0	0	0	0	0	0	0	0	0	0	0	0	0	0	0
BGIOSGA000108	306	1	0.187987	6	1.16048	1	0.201506	3	0.614828	2	0.402157	4	0.740945	31	7.29834	2	0.3983	13	2.68059	2	0.431066	0	0	0	0	11	2.33906	4	0.836746	2	0.357002	1	0.204744	10	1.70115	0	0	8	1.47942	7	1.44395	5	0.830585	10	1.8852	4	0.756453	0	0
BGIOSGA000109	558	2331	240.302	5195	551.011	2510	277.364	1527	171.616	1300	143.35	1819	184.776	7950	1026.4	10702	1168.78	4489	507.603	2725	322.083	2807	311.376	1000	119.046	4796	559.263	5040	578.164	3403	333.112	2748	308.542	5022	468.496	3205	291.204	4373	443.473	5198	588.002	5006	456.029	1518	156.934	1758	182.317	850	81.9822
BGIOSGA000110	906	254	16.127	482	31.4867	337	22.9357	249	17.2356	255	17.3181	450	28.1535	284	22.5826	334	22.4657	228	15.8787	373	27.1529	366	25.0052	357	26.1751	347	24.9214	406	28.6849	185	11.1534	292	20.1923	572	32.8648	435	24.3425	374	23.3596	235	16.3726	423	23.7327	295	18.7834	296	18.9063	279	16.5734
BGIOSGA000111	1266	132	5.99776	180	8.41487	177	8.62085	75	3.7152	141	6.85287	82	3.67136	197	11.2103	111	5.34308	227	11.3136	240	12.5029	143	6.99164	126	6.61128	173	8.89167	183	9.25278	139	5.99713	160	7.91805	346	14.2267	420	16.8197	134	5.98954	154	7.67828	138	5.54091	220	10.0246	169	7.72497	295	12.5407
BGIOSGA000112	1521	237	8.9633	260	10.117	317	12.8511	233	9.60684	226	9.14253	303	11.2917	212	10.0413	333	13.3419	198	8.21381	349	15.1332	293	11.9238	139	6.07064	193	8.25656	221	9.30075	223	8.00825	199	8.19702	418	14.3057	613	20.4331	268	9.97075	154	6.39099	440	14.7048	317	12.0229	239	9.09311	338	11.9598
BGIOSGA000113	1803	509	16.2394	767	25.1772	352	12.0381	138	4.79996	179	6.10864	142	4.46416	592	23.6543	987	33.3598	525	18.3727	268	9.80334	433	14.8651	317	11.6792	439	15.8431	438	15.5501	479	14.5112	450	15.6368	440	12.7034	398	11.1916	349	10.9535	816	28.5674	392	11.0516	219	7.00694	301	9.66083	156	4.65654
BGIOSGA000114	672	294	25.1667	346	30.473	395	36.2442	294	27.4367	287	26.2785	312	26.3168	261	27.9805	238	21.5829	287	26.9477	411	40.3374	318	29.291	278	27.4805	264	25.5626	275	26.195	144	11.7046	175	16.3155	188	14.563	414	31.2345	271	22.8204	267	25.0795	302	22.8441	422	36.2262	358	30.8289	600	48.0526
BGIOSGA000115	1035	7	0.389051	4	0.228733	6	0.357455	1	0.0605918	3	0.178348	3	0.164296	4	0.278422	4	0.235517	1	0.0609633	7	0.446059	3	0.179415	4	0.256725	11	0.691549	2	0.123693	2	0.105548	5	0.302665	14	0.704127	19	0.930715	4	0.218697	1	0.0609869	3	0.147339	8	0.445892	5	0.279559	7	0.363992
BGIOSGA000116	1209	382	18.1755	294	14.3923	288	14.6885	300	15.5614	288	14.6573	298	13.9713	140	8.3423	265	13.3574	110	5.74084	154	8.40097	144	7.37247	90	4.94499	0	0	0	0	0	0	0	0	0	0	0	0	0	0	0	0	0	0	0	0	0	0	0	0
BGIOSGA000117	2994	0	0	0	0	0	0	0	0	0	0	0	0	0	0	0	0	0	0	0	0	0	0	0	0	0	0	0	0	0	0	0	0	0	0	0	0	0	0	0	0	0	0	0	0	0	0	0	0
BGIOSGA000118	4248	111	1.5031	1000	13.9323	114	1.65474	51	0.752904	3264	47.2773	272	3.62937	30	0.508769	234	3.35686	153	2.27256	949	14.7339	223	3.24935	162	2.53326	2	0.0306349	7	0.10548	95	1.22152	9	0.132736	3	0.0367621	5	0.0596745	2	0.0266421	0	0	3	0.0358982	6	0.0814792	3	0.0408677	0	0
BGIOSGA000119	1404	74	3.03189	124	5.22713	71	3.11818	128	5.71738	107	4.68926	95	3.83534	111	5.6956	78	3.38555	196	8.80841	50	2.34876	97	4.27643	20	0.946263	0	0	0	0	0	0	0	0	0	0	0	0	2	0.0806093	0	0	0	0	0	0	0	0	0	0
BGIOSGA000120	384	33	4.94347	49	7.5522	41	6.58359	96	15.6781	79	12.6585	116	17.1228	12	2.2513	17	2.69786	18	2.95767	11	1.88928	20	3.22386	11	1.90288	0	0	0	0	0	0	0	0	0	0	0	0	0	0	0	0	0	0	0	0	0	0	1	0.140153
BGIOSGA000121	396	68	9.87785	10	1.49456	3	0.467128	256	40.5414	173	26.8806	86	12.3098	1	0.181923	2	0.307778	8	1.27469	292	48.632	89	13.9114	188	31.5364	0	0	1	0.161644	0	0	0	0	0	0	0	0	0	0	0	0	4	0.513453	0	0	0	0	0	0
BGIOSGA000122	390	0	0	0	0	0	0	0	0	0	0	0	0	0	0	0	0	0	0	0	0	0	0	0	0	0	0	0	0	0	0	0	0	0	0	0	0	0	0	0	0	0	0	0	0	0	0	0	0
BGIOSGA000123	786	0	0	0	0	0	0	0	0	0	0	0	0	0	0	0	0	0	0	0	0	0	0	0	0	0	0	0	0	0	0	0	0	0	0	0	0	0	0	0	0	0	0	0	0	0	0	0	0
BGIOSGA000124	1341	2	0.0857927	4	0.176539	1	0.0459813	1	0.0467655	2	0.0917674	1	0.0422687	23	1.23561	5	0.227218	13	0.611679	4	0.196728	9	0.415423	2	0.0990718	19	0.921925	27	1.28881	22	0.896099	12	0.560641	19	0.737544	23	0.869566	21	0.886161	47	2.21231	0	0	10	0.430181	10	0.431534	4	0.160534
BGIOSGA000125	957	97	5.83054	329	20.3466	114	7.34519	316	20.7076	296	19.0312	198	11.7274	280	21.078	142	9.0423	90	5.93389	68	4.68632	551	35.6383	57	3.95651	218	14.8223	281	18.7953	978	55.8199	804	52.6352	910	49.4985	1230	65.1623	245	14.4869	297	19.5894	85	4.51484	546	32.9125	1261	76.2512	303	17.0398
BGIOSGA000126	2595	1329	29.4603	1194	27.2317	1360	32.3156	1462	35.3317	1179	27.9553	1367	29.8592	962	26.7068	1176	27.6167	1103	26.8193	1028	26.1271	1142	27.2399	878	22.4753	902	22.6173	1008	24.8644	1256	26.4371	746	18.0108	1039	20.8421	1103	21.5497	910	19.8439	843	20.5053	1061	20.7833	1039	23.0971	1044	23.2813	1089	22.5853
BGIOSGA000127	1578	80	2.9163	32	1.20019	16	0.625206	10	0.397418	14	0.545894	4	0.143681	91	4.15449	75	2.89639	60	2.39913	1	0.0417953	6	0.235354	0	0	15	0.618522	17	0.689599	35	1.2115	2	0.0794063	0	0	0	0	21	0.753069	28	1.12003	76	2.44817	5	0.182786	2	0.0733443	1	0.0341058
BGIOSGA000128	1536	161	6.02953	104	4.00729	89	3.5728	52	2.12308	50	2.00293	32	1.18088	280	13.1326	112	4.44354	494	20.2929	31	1.33108	55	2.2164	14	0.60546	79	3.34662	63	2.62545	165	5.86752	14	0.571043	38	1.28782	21	0.693157	220	8.10501	361	14.8352	76	2.51512	19	0.713579	57	2.14747	26	0.910997
BGIOSGA000129	1677	29	0.99475	22	0.776423	18	0.661835	37	1.38364	24	0.880573	12	0.405598	20	0.859173	18	0.654096	60	2.2575	35	1.37648	52	1.91932	10	0.39611	22	0.853612	9	0.34353	10	0.325708	40	1.49437	6	0.186244	47	1.42092	10	0.337434	19	0.71515	14	0.424356	17	0.584784	115	3.96834	134	4.30038
BGIOSGA000130	1233	133	6.20494	164	7.87208	158	7.9014	51	2.59395	97	4.84056	44	2.02273	102	5.95965	83	4.1022	185	9.46711	254	13.5864	264	13.2531	282	15.1927	195	10.2906	193	10.0196	86	3.80976	285	14.4815	383	16.1696	638	26.2338	121	5.55322	79	4.04428	107	4.4112	278	13.0065	249	11.6864	359	15.6699
BGIOSGA000131	861	175	11.6919	32	2.19966	85	6.08732	91	6.62815	54	3.85903	97	6.38581	18	1.5061	18	1.27401	32	2.34507	46	3.52362	92	6.61396	34	2.62316	12	0.906878	23	1.70994	30	1.90318	135	9.82342	92	5.56221	185	10.8936	9	0.591509	12	0.879741	26	1.53499	83	5.56102	300	20.1633	214	13.3766
BGIOSGA000132	1014	6	0.340379	0	0	3	0.182429	16	0.989546	9	0.546125	16	0.894395	2	0.142094	2	0.120197	1	0.0622258	2	0.130085	9	0.549391	5	0.327553	2	0.12834	4	0.252509	7	0.37707	16	0.988585	11	0.5647	37	1.84998	4	0.223226	2	0.1245	7	0.35091	5	0.284454	23	1.3126	23	1.22074
BGIOSGA000133	1005	356	20.3767	523	30.7995	566	34.7265	1604	100.09	1081	66.1831	2402	135.473	989	70.8947	928	56.2709	581	36.477	1165	76.453	1241	76.4333	1162	76.8049	3117	201.809	2025	128.978	1459	79.296	2936	183.03	786	40.7117	1267	63.9166	5244	295.27	2801	175.923	7824	395.73	5920	339.809	5413	311.685	9322	499.204
BGIOSGA000134	135	3	1.27831	0	0	2	0.913496	2	0.929074	2	0.911556	4	1.67948	3	1.60093	1	0.451407	0	0	1	0.488541	2	0.917008	5	2.46028	7	3.37392	8	3.79325	9	3.64142	2	0.928172	0	0	1	0.375552	28	11.7367	5	2.33783	15	5.64798	1	0.427313	3	1.28597	1	0.398658
BGIOSGA000135	966	247	14.7085	174	10.6606	359	22.9154	87	5.64802	138	8.79001	695	40.7807	185	13.7968	137	8.64263	79	5.16011	54	3.68682	186	11.9183	237	16.2975	349	23.5082	272	18.0238	199	11.2522	45	2.91855	37	1.99383	34	1.78445	1185	69.4166	428	27.9668	928	48.8322	88	5.25515	115	6.88913	220	12.2569
BGIOSGA000136	1323	1	0.04348	21	0.939438	15	0.699104	1	0.0474017	3	0.139524	5	0.214219	20	1.08907	0	0	39	1.86	15	0.747767	21	0.982508	26	1.30546	23	1.1312	66	3.1933	6	0.247716	42	1.98894	46	1.80993	98	3.75552	10	0.427723	3	0.143132	10	0.384216	20	0.872067	25	1.09351	45	1.83057
BGIOSGA000137	681	0	0	0	0	0	0	0	0	0	0	0	0	0	0	0	0	0	0	2	0.193695	0	0	6	0.585266	1	0.0955485	0	0	4	0.32083	0	0	8	0.611513	1	0.0744486	1	0.0830951	0	0	0	0	0	0	4	0.339904	0	0
BGIOSGA000138	1155	0	0	0	0	0	0	1	0.0542965	0	0	0	0	0	0	0	0	0	0	0	0	0	0	3	0.172539	0	0	0	0	0	0	2	0.108488	0	0	0	0	0	0	0	0	0	0	0	0	0	0	0	0
BGIOSGA000139	1140	0	0	0	0	0	0	0	0	0	0	0	0	0	0	0	0	0	0	1	0.0578535	0	0	0	0	2	0.114155	0	0	0	0	0	0	1	0.0456623	1	0.0444732	2	0.0992767	0	0	0	0	0	0	0	0	2	0.0944191
BGIOSGA000140	1149	15	0.750966	66	3.39964	67	3.59555	8	0.436641	10	0.53551	63	3.10791	40	2.50798	31	1.64416	79	4.33826	86	4.93643	107	5.76422	116	6.70636	97	5.49316	80	4.45682	28	1.33107	102	5.56176	81	3.66968	148	6.53048	59	2.90572	46	2.52705	64	2.83136	84	4.21734	60	3.02186	185	8.66536
BGIOSGA000141	339	0	0	0	0	0	0	0	0	0	0	0	0	0	0	0	0	0	0	0	0	0	0	0	0	0	0	0	0	0	0	0	0	0	0	0	0	0	0	0	0	0	0	0	0	0	0	0	0
BGIOSGA000142	1503	339	12.9745	833	32.8016	689	28.2664	194	8.09463	262	10.7258	427	16.1034	536	25.6915	424	17.1913	696	29.2186	477	20.9312	709	29.1987	679	30.0096	480	20.7804	588	25.0422	326	11.8473	600	25.0106	1010	34.9805	1013	34.1707	296	11.1444	291	12.2211	296	10.0108	477	18.3079	479	18.4425	527	18.8706
BGIOSGA000143	312	1	0.184372	0	0	0	0	0	0	0	0	0	0	0	0	0	0	0	0	0	0	0	0	0	0	0	0	0	0	0	0	0	0	0	0	0	0	0	0	0	0	0	0	0	0	0	0	0	0
BGIOSGA000144	495	183	21.2664	124	14.826	178	22.173	202	25.5918	193	23.9905	190	21.7568	91	13.244	101	12.4342	151	19.2478	119	15.8554	135	16.8813	120	16.1037	100	13.1452	99	12.8022	122	13.4622	86	10.8849	112	11.7781	146	14.9538	95	10.8603	92	11.7317	144	14.7874	129	15.0336	152	17.7698	124	13.4819
BGIOSGA000145	1998	21	0.604606	20	0.592438	14	0.432059	13	0.408039	13	0.400346	13	0.368804	27	0.973536	11	0.335505	36	1.13688	23	0.759219	29	0.89842	11	0.365718	20	0.651336	24	0.768902	29	0.792802	13	0.407643	16	0.416857	47	1.19263	11	0.311544	13	0.4107	11	0.279855	11	0.317597	14	0.405486	22	0.5926
BGIOSGA000146	1431	85	3.41687	79	3.26735	77	3.31789	67	2.93622	45	1.93491	53	2.09934	57	2.86958	51	2.17186	61	2.68967	46	2.12008	42	1.81671	41	1.90324	47	2.13712	64	2.86283	85	3.24445	38	1.6637	76	2.76463	35	1.24003	70	2.76809	54	2.38194	63	2.23788	33	1.33031	39	1.57713	48	1.80525
BGIOSGA000147	1542	623	23.2409	1074	41.2219	1076	43.0267	553	22.4903	651	25.9767	1386	50.9479	700	32.7037	814	32.1694	934	38.2183	1016	43.4554	1359	54.5521	1264	54.4517	1216	51.3121	1006	41.7608	849	30.0736	741	30.1069	1048	35.3785	1281	42.118	1569	57.5786	811	33.1981	1439	47.4364	908	33.9689	781	29.3096	1586	55.3546
BGIOSGA000148	510	52	5.86519	123	14.2739	118	14.2667	84	10.3291	89	10.7376	234	26.0072	69	9.74682	116	13.8609	64	7.91806	179	23.1482	246	29.8567	196	25.5291	155	19.7757	152	19.0778	85	9.10355	167	20.5153	198	20.2096	352	34.9926	190	21.0817	101	12.5005	190	18.9373	171	19.3422	175	19.8569	285	30.0753
BGIOSGA000149	366	0	0	0	0	0	0	0	0	0	0	0	0	0	0	0	0	0	0	0	0	0	0	0	0	0	0	0	0	0	0	0	0	0	0	0	0	0	0	0	0	0	0	0	0	0	0	0	0
BGIOSGA000150	1731	256	8.5073	336	11.4882	301	10.7221	191	6.91975	188	6.68264	155	5.07554	249	10.363	285	10.0334	257	9.36795	294	11.2017	320	11.4427	400	15.3501	311	11.6905	241	8.912	310	9.78198	368	13.3193	377	11.3372	341	9.98759	451	14.7435	312	11.3772	289	8.48665	429	14.2968	287	9.59463	421	13.0894
BGIOSGA000151	186	8	2.47415	11	3.50016	8	2.65208	6	2.02298	11	3.63887	13	3.96167	3	1.16196	8	2.62107	24	8.14155	9	3.19128	22	7.32127	10	3.57138	9	3.14848	8	2.75316	13	3.81762	15	5.05255	21	5.87718	16	4.36124	13	3.95506	5	1.69681	14	3.82605	18	5.58264	7	2.17785	17	4.91893
BGIOSGA000152	2988	156	3.00326	144	2.85227	147	3.03352	116	2.43462	146	3.00649	121	2.29537	232	5.5936	168	3.42634	318	6.71514	134	2.95773	155	3.21091	120	2.66778	186	4.05045	234	5.01291	284	5.19158	100	2.09677	167	2.90937	234	3.97044	220	4.16643	179	3.78137	169	2.87503	192	3.70681	213	4.12518	180	3.2421
BGIOSGA000153	1605	90	3.22564	73	2.69188	53	2.03616	90	3.51659	171	6.55554	86	3.03718	154	6.91241	114	4.32845	245	9.63163	288	11.8346	499	19.2443	900	37.2492	125	5.06764	283	11.2867	685	23.3119	2959	115.505	3742	121.365	2203	69.5894	113	3.98406	155	6.09584	168	5.32071	701	25.1955	705	25.419	294	9.85841
BGIOSGA000154	618	19	1.76854	62	5.93761	32	3.1928	36	3.65315	219	21.8043	54	4.95282	35	4.08003	26	2.56382	42	4.28815	208	22.1978	588	58.8933	1649	177.248	84	8.84426	173	17.919	573	50.644	4341	440.082	6554	552.053	2880	236.269	39	3.57107	35	3.57484	28	2.30306	1646	153.646	1397	130.813	283	24.6452
BGIOSGA000155	1275	4	0.180467	57	2.6459	15	0.725423	0	0	1	0.0482589	2	0.0889134	10	0.565033	1	0.0477961	15	0.742318	36	1.8622	92	4.46637	100	5.21001	6	0.306205	30	1.50614	26	1.11385	38	1.86726	13	0.530758	96	3.81737	15	0.665738	4	0.198028	0	0	10	0.452449	6	0.272323	36	1.51959
BGIOSGA000156	1269	0	0	3	0.139916	0	0	0	0	2	0.0969741	1	0.0446669	0	0	0	0	0	0	1	0.0519725	19	0.926763	16	0.837543	1	0.0512754	5	0.252211	2	0.0860856	32	1.57987	0	0	25	0.998807	4	0.17837	0	0	0	0	2	0.0909177	0	0	2	0.0848209
BGIOSGA000157	1047	0	0	3	0.169583	0	0	0	0	0	0	0	0	0	0	0	0	0	0	0	0	0	0	0	0	0	0	3	0.183413	2	0.104339	1	0.0598392	0	0	6	0.290541	0	0	0	0	0	0	6	0.330586	0	0	0	0
BGIOSGA000158	1110	2	0.103647	2	0.106639	0	0	0	0	1	0.0554325	0	0	3	0.194707	1	0.0549009	6	0.341065	3	0.178251	3	0.167292	2	0.119689	2	0.117241	1	0.0576676	43	2.11596	13	0.733757	19	0.891033	2	0.0913504	0	0	0	0	0	0	5	0.259852	0	0	9	0.436369
BGIOSGA000159	270	1	0.213052	26	5.69926	0	0	0	0	2	0.455778	0	0	3	0.800463	2	0.451407	10	2.33693	40	9.77082	32	7.33606	0	0	0	0	9	2.1337	12	2.42761	16	3.71269	1	0.192797	12	2.25331	1	0.209584	1	0.233783	0	0	0	0	0	0	11	2.19262
BGIOSGA000160	768	199	14.9053	220	16.9539	212	17.021	242	19.761	265	21.2311	245	18.0822	201	18.8547	197	15.6317	269	22.1004	227	19.4939	301	24.2595	171	14.7905	225	19.063	152	12.6689	198	14.0821	93	7.58672	84	5.69352	120	7.92179	211	15.5469	214	17.5885	274	18.1353	298	22.3839	230	17.3305	276	19.3412
BGIOSGA000161	906	704	44.6985	750	48.9939	761	51.7925	860	59.5284	939	63.7712	1420	88.8398	696	55.3433	747	50.2452	830	57.8041	809	58.8918	875	59.7801	653	47.8778	880	63.2012	708	50.0219	748	45.0957	389	26.9001	455	26.1424	590	33.0162	1067	66.6436	810	56.4331	1704	95.6042	866	55.1404	762	48.671	874	51.918
BGIOSGA000162	486	7	0.828535	7	0.852453	5	0.634372	2	0.258076	3	0.379815	8	0.933042	8	1.18587	5	0.626954	17	2.2071	2	0.271412	5	0.636811	9	1.23014	5	0.669429	7	0.92197	14	1.57345	0	0	2	0.214218	2	0.20864	10	1.16436	5	0.649397	10	1.04592	1	0.118698	0	0	2	0.221477
BGIOSGA000163	864	0	0	1	0.0685007	0	0	0	0	0	0	1	0.0656045	0	0	0	0	0	0	0	0	1	0.0716412	0	0	0	0	0	0	0	0	0	0	0	0	0	0	0	0	0	0	0	0	0	0	0	0	0	0
BGIOSGA000164	1041	783	43.2673	679	38.6036	686	40.6334	658	39.6396	579	34.2228	628	34.1945	602	41.661	666	38.9875	698	42.3071	361	22.8713	471	28.0057	345	22.0149	454	28.3776	717	44.0883	1296	68.0012	280	16.8515	281	14.0514	357	17.3868	790	42.9436	593	35.9568	600	29.2979	391	21.6674	474	26.3494	456	23.5748
BGIOSGA000165	636	1475	133.409	1748	162.665	1611	156.188	1289	127.101	1429	138.249	1840	163.986	1138	128.905	1307	125.234	1628	161.512	1908	197.859	1845	179.563	1256	131.184	1232	126.045	1461	147.044	1588	136.381	1801	177.414	2172	177.773	2313	184.383	1075	95.6475	625	62.0297	1073	85.7587	1117	101.316	1318	119.923	2486	210.368
BGIOSGA000166	1155	4	0.199217	132	6.76395	12	0.640633	3	0.16289	9	0.479455	23	1.12874	55	3.43056	34	1.7939	39	2.13055	185	10.5639	133	7.12765	268	15.4135	62	3.49286	93	5.15414	46	2.17539	50	2.71219	119	5.36325	385	16.8998	65	3.18459	11	0.601156	7	0.308072	43	2.14766	5	0.250514	153	7.12925
BGIOSGA000167	2421	722	17.155	644	15.7434	750	19.1019	1111	28.7788	1119	28.4395	1257	29.4298	682	20.2943	762	19.1806	579	15.0901	754	20.5405	706	18.0504	512	14.0483	606	16.2873	651	17.2124	676	15.2515	742	19.2018	342	7.3535	456	9.54934	1327	31.0169	944	24.6124	1156	24.2716	687	16.3697	665	15.8954	795	17.6729
BGIOSGA000168	1101	187	9.77019	246	13.2238	288	16.1293	328	18.6827	269	15.0332	402	20.696	264	17.2743	285	15.7747	420	24.0697	233	13.9574	446	25.074	226	13.6355	271	16.016	288	16.744	448	22.2256	269	15.3072	270	12.7655	530	24.4057	480	24.6704	390	22.3591	529	24.4233	367	19.2291	118	6.20209	330	16.131
BGIOSGA000169	534	16	1.72356	18	1.99499	65	7.50555	10	1.17439	15	1.72837	30	3.1844	46	6.20584	15	1.7118	111	13.1157	9	1.11157	25	2.89785	30	3.73189	13	1.58406	45	5.39419	75	7.67153	16	1.8772	20	1.94963	49	4.6522	37	3.92087	63	7.44691	19	1.80862	27	2.91677	16	1.73389	25	2.51961
BGIOSGA000170	585	0	0	0	0	0	0	0	0	0	0	0	0	0	0	0	0	1	0.107858	0	0	1	0.105809	0	0	0	0	0	0	1	0.0933697	0	0	0	0	0	0	0	0	2	0.2158	0	0	0	0	0	0	0	0
BGIOSGA000171	1431	13	0.52258	6	0.248153	7	0.301626	6	0.262945	7	0.300986	1	0.0396103	17	0.855841	3	0.127757	8	0.352744	84	3.87146	49	2.1195	10	0.464204	6	0.272824	7	0.313122	12	0.45804	20	0.875634	15	0.545651	85	3.0115	1	0.0395442	3	0.13233	12	0.426263	42	1.69313	105	4.24613	125	4.70116
BGIOSGA000172	792	12	0.871575	25	1.8682	18	1.40139	8	0.63346	13	1.00996	11	0.787254	31	2.81981	25	1.92361	33	2.62904	67	5.57936	34	2.65724	34	2.85169	31	2.54687	76	6.14248	38	2.62072	72	5.6956	45	2.95767	46	2.94467	31	2.21492	21	1.67367	62	3.97926	17	1.23824	16	1.16906	72	4.89263
BGIOSGA000173	807	91	6.48659	275	20.1682	88	6.72387	61	4.74035	38	2.89733	41	2.87977	140	12.4979	49	3.7002	72	5.62947	132	10.7879	203	15.5704	173	14.2404	360	29.0268	242	19.1954	583	39.46	931	72.2784	523	33.7358	795	49.9456	355	24.893	419	32.7731	386	24.3136	264	18.8717	367	26.317	411	27.4096
BGIOSGA000174	795	77	5.5715	80	5.95568	114	8.84195	37	2.91869	73	5.64993	186	13.2615	215	19.483	59	4.52259	118	9.36534	111	9.20854	142	11.056	87	7.26944	346	28.3191	418	33.6561	469	32.2231	240	18.9137	357	23.3757	417	26.5933	574	40.8571	527	41.8428	647	41.3688	375	27.211	351	25.5496	432	29.245
BGIOSGA000175	372	88	13.6078	139	22.1147	220	36.4662	51	8.59768	106	17.5328	304	46.321	167	32.3413	71	11.631	43	7.29347	71	12.5878	140	23.295	166	29.6424	431	75.3885	464	79.8417	480	70.4791	243	40.9256	275	38.4816	349	47.5648	1157	176	599	101.639	764	104.397	376	58.3075	351	54.6019	552	79.8603
BGIOSGA000176	1077	3588	191.64	3621	198.985	3275	187.502	1623	94.5055	2324	132.772	1071	56.3665	7653	511.917	9486	536.747	5513	322.984	2935	179.733	3918	225.178	3052	188.243	6589	398.084	6274	372.893	6816	345.681	5274	306.801	7354	355.444	5109	240.505	5251	275.898	5859	343.388	4450	210.029	2851	152.708	2859	153.618	1134	56.6672
BGIOSGA000177	1368	820	34.4807	701	30.3278	780	35.1576	743	34.061	729	32.789	806	33.3961	594	31.2813	764	34.0337	668	30.8105	763	36.7852	775	35.0665	663	32.1941	630	29.9658	732	34.2515	1446	57.7357	635	29.0817	855	32.5344	847	31.3907	820	33.9196	651	30.038	782	29.0574	712	30.0244	883	37.3524	883	34.7384
BGIOSGA000178	702	1940	158.969	1883	158.753	1717	150.815	1101	98.3568	1041	91.2433	1149	92.7749	822	84.3565	1802	156.43	974	87.5448	1649	154.924	2137	188.427	1499	141.845	2012	186.493	2110	192.398	2151	167.365	2219	198.04	2927	217.044	2691	194.348	1218	98.1821	1433	128.85	2211	160.099	3125	256.799	3078	253.732	2519	193.119
BGIOSGA000179	771	738	55.0619	474	36.3859	508	40.6275	1068	86.8702	865	69.0318	813	59.77	348	32.5169	469	37.0698	455	37.2362	549	46.9627	532	42.7104	774	66.6861	386	32.5765	480	39.8512	798	56.5341	778	63.2204	929	62.7226	675	44.3867	695	51.0097	464	37.9875	843	55.5788	795	59.483	785	58.9195	730	50.9569
BGIOSGA000180	267	170	36.6258	211	46.7713	203	46.8808	96	22.5483	158	36.411	133	28.235	74	19.9666	223	50.8974	59	13.9428	124	30.6299	90	20.8645	42	10.4493	136	33.1435	124	29.728	132	27.0038	170	39.8905	420	81.8844	353	67.0296	203	43.0236	135	31.9153	255	48.5473	180	38.8903	89	19.2896	158	31.8479
BGIOSGA000181	735	522	40.8538	290	23.3517	290	24.3288	626	53.4123	749	62.702	513	39.5619	299	29.3068	312	25.8684	468	40.1761	587	52.6727	476	40.0863	277	25.0346	235	20.8042	248	21.5983	343	25.4899	402	34.2666	751	53.1882	754	52.0101	278	21.4033	345	29.6284	291	20.1253	716	56.196	1158	91.1727	1025	75.0535
BGIOSGA000182	702	63	5.16241	37	3.11942	26	2.28374	38	3.39469	35	3.06774	33	2.66455	50	5.13117	45	3.90641	33	2.9661	25	2.34876	21	1.85165	29	2.74416	23	2.13187	45	4.10327	39	3.03452	14	1.24946	59	4.375	69	4.98328	57	4.59473	43	3.86641	66	4.77906	45	3.6979	43	3.54466	35	2.68328
BGIOSGA000183	336	3	0.513607	32	5.63663	10	1.83515	0	0	2	0.36625	5	0.843486	14	3.00174	3	0.544107	25	4.69472	28	5.49609	11	2.02642	30	5.93104	17	3.29216	11	2.0956	2	0.325127	11	2.05109	53	8.21107	39	5.88476	7	1.17891	3	0.563584	13	1.96671	7	1.20182	1	0.172228	29	4.64508
BGIOSGA000184	2262	0	0	2	0.0523294	0	0	2	0.0554487	5	0.136008	3	0.0751754	1	0.0318487	2	0.0538815	2	0.0557887	3	0.0874709	6	0.164186	2	0.0587336	2	0.0575318	3	0.0848953	3	0.072442	4	0.11079	4	0.0920514	1	0.0224136	3	0.0750501	3	0.0837154	0	0	5	0.127514	3	0.0767489	4	0.0951704
BGIOSGA000185	1422	874	35.3558	804	33.463	736	31.9145	925	40.794	796	34.443	768	30.6132	626	31.7145	649	27.813	585	25.9576	601	27.8747	697	30.3396	673	31.4387	611	27.9584	588	26.4687	589	22.6244	608	26.7877	775	28.3704	1028	36.6519	811	32.2733	623	27.6545	909	32.4938	696	28.2351	783	31.8644	866	32.7758
BGIOSGA000186	288	356	71.106	241	49.526	194	41.5355	286	62.277	224	47.8567	115	22.6336	225	56.2826	231	48.8789	239	52.3617	107	24.5034	118	25.361	117	26.9862	162	36.601	134	29.7829	247	46.8454	89	19.3611	86	15.5442	104	18.3081	260	51.0862	269	58.9572	195	34.4174	145	29.0439	129	25.9203	128	23.9195
BGIOSGA000187	1695	1745	59.2208	1290	45.0431	1236	44.9634	1397	51.6869	1229	44.6138	1007	33.675	1164	49.4729	1125	40.4469	1139	42.3997	612	23.8131	773	28.2284	684	26.8062	804	30.8644	897	33.8749	1239	39.9267	574	21.2165	583	17.9045	635	18.9936	1445	48.2415	1391	51.8005	1719	51.5516	998	33.9657	871	29.7367	763	24.2264
BGIOSGA000188	1071	0	0	0	0	0	0	0	0	0	0	0	0	0	0	0	0	0	0	0	0	0	0	0	0	0	0	0	0	0	0	0	0	0	0	0	0	0	0	2	0.117874	0	0	0	0	0	0	0	0
BGIOSGA000189	363	0	0	0	0	0	0	0	0	0	0	0	0	0	0	0	0	0	0	0	0	0	0	0	0	0	0	0	0	0	0	0	0	0	0	0	0	0	0	0	0	0	0	0	0	0	0	0	0
BGIOSGA000190	645	24	2.14043	25	2.29398	22	2.10316	59	5.73649	59	5.62833	70	6.15157	12	1.34031	18	1.70065	40	3.91299	75	7.66896	32	3.07091	48	4.94345	17	1.71498	13	1.29015	94	7.96031	53	5.14812	77	6.21433	44	3.45857	34	2.98292	25	2.44657	23	1.81261	97	8.67545	70	6.28032	174	14.5186
BGIOSGA000191	795	284	20.5494	196	14.5914	228	17.6839	365	28.7925	334	25.8504	361	25.7388	202	18.3049	193	14.7942	216	17.1433	219	18.1682	236	18.3748	177	14.7896	165	13.5048	172	13.8489	281	19.3064	183	14.4217	236	15.4528	285	18.1753	300	21.3539	172	13.6565	349	22.3149	281	20.3901	353	25.6952	416	28.1618
BGIOSGA000192	1515	639	24.2626	390	15.2356	607	24.7051	498	20.6144	462	18.7636	464	17.3601	467	22.2069	540	21.7212	610	25.4054	418	18.1969	420	17.1598	295	12.9348	463	19.8856	436	18.4217	734	26.4634	391	16.1695	501	17.2142	542	18.138	629	23.4942	493	20.5405	663	22.2452	539	20.5237	475	18.1436	511	18.1528
BGIOSGA000193	954	14	0.844167	298	18.4874	271	17.5158	5	0.328682	8	0.515975	6	0.356492	171	12.9131	11	0.702662	344	22.752	163	11.2687	169	10.9652	194	13.5083	307	20.9392	320	21.4712	70	4.00785	146	9.58819	195	10.6402	573	30.4516	46	2.72855	14	0.92631	4	0.213131	175	10.582	82	4.97404	202	11.3956
BGIOSGA000194	1467	624	24.4683	520	20.9789	523	21.9827	699	29.8814	695	29.1502	786	30.3697	752	36.9293	1086	45.113	695	29.8926	463	20.8154	313	13.2066	370	16.7541	449	19.9153	726	31.6783	1005	37.4195	273	11.6591	133	4.71938	231	7.98335	951	36.6837	891	38.3375	1259	43.6246	350	13.7631	262	10.3351	464	17.0225
BGIOSGA000195	1221	6	0.282673	0	0	4	0.202002	9	0.462254	6	0.302359	6	0.278537	7	0.413015	12	0.598919	4	0.206706	3	0.162047	3	0.152084	2	0.108809	101	5.38241	35	1.83488	59	2.63936	10	0.513117	6	0.255799	8	0.332183	16	0.741526	10	0.516965	18	0.749364	7	0.330721	6	0.284367	2	0.0881554
BGIOSGA000196	699	78	6.41898	52	4.40286	59	5.20457	136	12.2016	135	11.8835	160	12.9745	38	3.91643	41	3.57445	71	6.40899	82	7.73698	68	6.02155	114	10.8337	32	2.97882	59	5.40294	55	4.29781	83	7.43932	152	11.3196	152	11.0248	52	4.20967	52	4.69573	41	2.98155	88	7.26249	157	12.9977	38	2.92578
BGIOSGA000197	285	0	0	0	0	0	0	0	0	0	0	0	0	0	0	0	0	0	0	0	0	0	0	0	0	0	0	0	0	0	0	0	0	1	0.182649	0	0	0	0	0	0	0	0	0	0	0	0	0	0
BGIOSGA000198	996	174	10.0494	157	9.3293	140	8.6672	181	11.3965	152	9.39013	131	7.4552	127	9.18604	143	8.74941	168	10.6429	138	9.13807	95	5.90393	97	6.46936	102	6.66364	97	6.23401	183	10.0358	134	8.42903	180	9.40754	191	9.72249	76	4.31794	70	4.43624	115	5.86914	126	7.29778	141	8.19225	158	8.53753
BGIOSGA000199	1095	80	4.20266	270	14.5935	134	7.54572	106	6.0708	318	17.869	255	13.2	144	9.47397	134	7.45749	203	11.6974	204	12.2871	313	17.6932	531	32.2129	185	10.9933	169	9.87933	215	10.7247	803	45.9445	2037	96.8367	912	42.2264	155	8.01014	117	6.74448	206	9.56288	356	18.7549	484	25.5785	309	15.1872
BGIOSGA000200	1470	1431	55.9978	1015	40.8655	908	38.0872	948	40.4432	1131	47.3405	770	29.6907	727	35.6288	1062	44.026	921	39.5322	805	36.1171	728	30.6543	1034	46.7253	803	35.5442	858	37.3616	1793	66.6231	956	40.7448	1349	47.7703	875	30.1783	913	35.146	784	33.6648	1214	41.9795	967	37.948	915	36.0203	759	27.7881
BGIOSGA000201	1494	2	0.0770067	0	0	0	0	0	0	33	1.3591	6	0.22764	1	0.0482207	0	0	0	0	11	0.485598	4	0.165724	583	25.9219	1	0.0435532	1	0.0428454	30	1.09681	205	8.59677	558	19.4423	14	0.475095	0	0	0	0	0	0	24	0.926703	16	0.619745	13	0.468304
BGIOSGA000202	1500	0	0	0	0	0	0	0	0	146	5.98892	95	3.58988	0	0	0	0	0	0	60	2.63812	8	0.330123	393	17.404	0	0	1	0.042674	11	0.400556	284	11.862	820	28.4568	82	2.77157	0	0	1	0.0420809	0	0	38	1.46141	71	2.73912	41	1.47105
BGIOSGA000203	777	7	0.518234	8	0.609365	11	0.872935	1	0.0807111	19	1.5046	10	0.729502	3	0.278153	2	0.15686	6	0.487236	3	0.254645	8	0.637303	2	0.170985	3	0.25123	4	0.329529	3	0.210893	1	0.0806327	3	0.200985	4	0.261001	5	0.364142	5	0.406187	4	0.261683	3	0.222731	3	0.223431	10	0.69265
BGIOSGA000204	1014	0	0	0	0	0	0	0	0	1	0.0606805	1	0.0558997	0	0	0	0	0	0	1	0.0650424	0	0	4	0.262042	0	0	0	0	6	0.323203	26	1.60645	93	4.77428	3	0.149998	0	0	1	0.0622499	0	0	0	0	0	0	0	0
BGIOSGA000205	1335	780	33.6095	915	40.5647	689	31.8235	786	36.9229	888	40.9279	903	38.3402	608	32.81	609	27.7996	794	37.5274	835	41.2515	905	41.9608	1088	54.1373	816	39.7722	722	34.6187	981	40.1375	952	44.6774	1118	43.5937	1157	43.9395	722	30.604	489	23.1209	757	28.8237	775	33.4889	797	34.5478	1005	40.5153
BGIOSGA000206	1146	225	11.294	308	15.9065	318	17.1101	165	9.02929	265	14.2282	480	23.7413	169	10.6239	158	8.40185	313	17.2333	212	12.2007	321	17.3379	631	36.5758	284	16.1252	281	15.6956	556	26.5004	417	22.7973	334	15.1714	353	15.6169	446	22.0228	229	12.6133	345	15.3028	291	14.6483	293	14.7954	349	16.3899
BGIOSGA000207	1713	478	16.0516	526	18.1734	523	18.8259	519	19.0005	514	18.4626	710	23.4935	374	15.7289	390	13.8742	511	18.8223	460	17.7107	459	16.5856	480	18.6137	565	21.4616	490	18.3102	412	13.1372	382	13.9713	549	16.6831	584	17.2846	568	18.7635	435	16.0291	737	21.8699	501	16.8718	400	13.5128	572	17.971
BGIOSGA000208	1218	56	2.64478	73	3.54719	52	2.63249	57	2.93482	58	2.93	57	2.65262	47	2.77993	55	2.75181	66	3.41905	53	2.86988	63	3.20162	77	4.19945	54	2.88481	49	2.57516	57	2.55617	51	2.62334	92	3.93191	68	2.83051	60	2.78757	45	2.33207	72	3.00484	52	2.46284	75	3.56334	75	3.31397
BGIOSGA000209	426	272	36.7289	279	38.7617	327	47.3313	190	27.9704	253	36.5425	275	36.5907	208	35.1753	210	30.0408	149	22.0691	184	28.4868	338	49.1116	293	45.6885	248	37.8803	239	35.9123	480	61.5451	156	22.9428	160	19.5512	221	26.3018	704	93.5159	593	87.8662	530	63.2415	273	36.9686	334	45.3712	433	54.7032
BGIOSGA000210	717	0	0	0	0	0	0	0	0	0	0	0	0	1	0.100477	0	0	0	0	0	0	1	0.0863292	0	0	0	0	0	0	0	0	1	0.0873802	0	0	0	0	0	0	0	0	0	0	0	0	0	0	0	0
BGIOSGA000211	252	3	0.684809	0	0	0	0	0	0	1	0.244167	2	0.449859	0	0	0	0	0	0	0	0	1	0.245627	5	1.31801	0	0	0	0	1	0.216751	1	0.248617	0	0	0	0	4	0.898218	2	0.500964	2	0.403427	2	0.457835	2	0.459275	3	0.640701
BGIOSGA000212	1254	564	25.872	1432	67.5856	1626	79.9527	646	32.3064	776	38.076	1605	72.5479	1727	99.2153	2225	108.127	2299	115.678	1624	85.4129	2400	118.465	1486	78.7173	2172	112.702	2151	109.799	1415	61.6341	1392	69.5463	2895	120.175	2409	97.3963	2636	118.952	2738	137.82	1636	66.3165	1047	48.1647	1131	52.1926	2018	86.6081
BGIOSGA000213	1248	1038	47.8445	2078	98.5461	1928	95.2583	1200	60.3005	1365	67.2985	2366	107.46	1622	93.6311	2021	98.6856	1715	86.7078	1440	76.0997	1955	96.9636	1705	90.7525	1863	97.1335	1889	96.8885	1474	64.5127	1111	55.774	1308	54.5577	1245	50.5776	2809	127.368	2079	105.152	2247	91.5217	1314	60.738	1073	49.7541	1888	81.4183
BGIOSGA000214	1269	299	13.5537	532	24.8118	565	27.4535	371	18.3344	435	21.0919	702	31.3562	399	22.6514	463	22.2342	631	31.3745	613	31.8591	750	36.5828	731	38.2653	365	18.7155	510	25.7255	387	16.6576	554	27.3514	1083	44.4252	918	36.6762	908	40.4899	554	27.5566	539	21.5905	522	23.7295	497	22.6641	754	31.9775
BGIOSGA000215	1299	2742	121.425	2627	119.69	2986	141.74	2859	138.025	3203	151.717	3653	159.4	1909	105.872	2435	114.233	3098	150.481	3158	160.338	3323	158.343	1758	89.8998	2539	127.182	2631	129.648	3303	138.887	2362	113.921	2610	104.591	3911	152.645	2011	87.6043	1932	93.8804	2309	90.3547	5196	230.749	4818	214.635	5297	219.46
BGIOSGA000216	525	5	0.547847	2	0.225465	3	0.352348	6	0.716714	9	1.0548	7	0.755764	4	0.548889	0	0	4	0.480739	10	1.25625	13	1.53271	14	1.7714	2	0.24788	2	0.243852	7	0.728284	12	1.43204	5	0.495763	8	0.772563	5	0.538931	6	0.721388	3	0.290468	4	0.439522	8	0.881809	8	0.820097
BGIOSGA000217	777	24	1.7768	26	1.98044	20	1.58715	48	3.87413	24	1.90054	32	2.33441	17	1.5762	37	2.9019	31	2.51738	30	2.54645	31	2.46955	17	1.45337	48	4.01968	22	1.81241	51	3.58518	26	2.09645	51	3.41674	51	3.32776	31	2.25768	23	1.86846	18	1.17757	76	5.64251	96	7.1498	118	8.17327
BGIOSGA000218	588	604	59.0893	664	66.8343	583	61.1366	636	67.8319	681	71.2618	789	76.0584	477	58.442	465	48.1923	694	74.4716	732	82.1048	742	78.1094	649	73.319	574	63.5193	603	65.644	622	57.7797	651	69.3643	823	72.8594	952	82.0849	539	51.8721	497	53.3526	667	57.6613	735	72.1091	734	72.2374	892	81.6436
BGIOSGA000219	1725	655	21.8424	584	20.037	844	30.1692	513	18.6502	658	23.4706	459	15.0824	483	20.1717	684	24.164	507	18.545	459	17.5492	795	28.5269	667	25.6854	533	20.1052	657	24.3799	680	21.5319	627	22.7725	788	23.7794	897	26.3637	964	31.6235	948	34.6893	636	18.7415	670	22.4061	1122	37.6398	809	25.2403
BGIOSGA000220	1239	133	6.17489	513	24.505	462	22.9922	81	4.09985	219	10.8758	309	14.1363	372	21.6299	290	14.2636	615	31.3193	574	30.5545	662	33.0722	938	50.2899	588	30.88	567	29.2932	293	12.9169	595	30.0869	917	38.5266	1180	48.2852	371	16.9444	184	9.37396	285	11.6926	578	26.9114	421	19.6632	915	39.7452
BGIOSGA000221	3315	1832	31.79	1012	18.0678	1052	19.5678	702	13.2803	673	12.4916	498	8.51517	414	8.99706	719	13.2174	563	10.716	580	11.5393	879	16.4128	704	14.1071	421	8.2636	419	8.09069	1091	17.9764	888	16.7827	711	11.1648	901	13.7799	528	9.01307	565	10.7583	604	9.26167	1119	19.4727	1173	20.4766	720	11.6892
BGIOSGA000222	1233	274	12.7831	300	14.4001	249	12.4522	196	9.9689	252	12.5755	293	13.4695	235	13.7306	246	12.1583	292	14.9427	160	8.55838	197	9.88963	223	12.0141	276	14.5652	299	15.5226	278	12.3153	146	7.4186	280	11.8211	218	8.9639	284	13.034	218	11.1602	349	14.3879	178	8.32792	155	7.27465	205	8.94799
BGIOSGA000223	531	95	10.2915	163	18.1678	53	6.15448	12	1.41723	38	4.40328	11	1.17421	36	4.88418	27	3.09864	90	10.6944	27	3.35354	66	7.69354	12	1.50119	36	4.41142	35	4.21918	123	12.6524	47	5.54543	54	5.29374	34	3.24629	108	11.5094	97	11.5307	72	6.89245	53	5.75786	152	16.565	43	4.35821
BGIOSGA000224	780	739	54.5003	644	48.8652	624	49.3288	912	73.3254	964	76.0448	714	51.8861	400	36.9444	486	37.9703	517	41.822	632	53.4389	637	50.5501	486	41.3895	305	25.4435	416	34.1392	480	33.6131	575	46.1855	936	62.4661	902	58.6294	385	27.9311	463	37.4682	727	47.3779	706	52.2144	761	56.4591	797	54.9919
BGIOSGA000225	4620	2131	26.5332	1532	19.6257	1749	23.3431	2113	28.6821	2115	28.168	1732	21.2497	1329	20.7237	1275	16.8179	1817	24.8154	1490	21.2706	1450	19.4269	1680	24.1555	1420	19.9994	1364	18.8985	2171	25.6673	1579	21.4127	1849	20.8333	1897	20.8175	1789	21.9124	1357	18.5402	1706	18.7704	1915	23.9115	1828	22.897	1854	21.5974
BGIOSGA000226	1464	459	18.0352	467	18.8792	445	18.7426	448	19.1907	462	19.4173	373	14.4416	391	19.2406	369	15.3599	512	22.0667	553	24.9126	600	25.368	523	23.7306	425	18.8894	412	18.014	338	12.6107	564	24.1363	765	27.2009	1206	41.7647	415	16.0409	336	14.4869	408	14.1662	635	25.0215	561	22.1751	836	30.7326
BGIOSGA000227	1314	577	25.2598	428	19.2778	448	21.0229	562	26.8222	585	27.3935	590	25.451	375	20.5598	399	18.5046	583	27.9951	331	16.6137	426	20.0674	352	17.7949	398	19.7087	314	15.2964	413	17.1679	296	14.1133	347	13.7467	438	16.8998	590	25.4085	500	24.0188	619	23.9459	432	18.9657	416	18.3207	508	20.8067
BGIOSGA000228	3072	3714	69.5456	2716	52.326	3042	61.0588	4328	88.3528	4077	81.6595	3342	61.6641	2947	69.1103	2757	54.6912	3618	74.3115	1831	39.3099	2227	44.872	1751	37.8629	2826	59.8579	3106	64.7195	5798	103.091	1709	34.854	1521	25.7734	1917	31.6377	3906	71.9504	2769	56.8956	3085	51.0469	2590	48.6361	2571	48.4311	2544	44.5688
BGIOSGA000229	255	1	0.225584	1	0.232096	7	1.69265	6	1.47559	3	0.723883	4	0.889134	1	0.282516	0	0	3	0.742318	5	1.2932	4	0.970949	0	0	1	0.255171	3	0.753071	4	0.856805	5	1.22846	23	4.69516	6	1.19293	5	1.10956	5	1.23767	0	0	4	0.904898	5	1.13468	5	1.05527
BGIOSGA000230	1257	74	3.38646	403	18.9748	359	17.6104	32	1.5965	71	3.47544	251	11.3184	195	11.1759	75	3.63604	499	25.0481	273	14.3239	334	16.447	652	34.4557	367	18.9977	332	16.9067	142	6.17043	402	20.0365	635	26.2967	702	28.3143	299	13.4604	105	5.27267	201	8.12824	332	15.2364	140	6.4452	577	24.7045
BGIOSGA000231	1170	716	35.2027	513	25.9502	596	31.4102	693	37.1451	805	42.3348	790	38.2727	455	28.0162	480	25.001	546	29.4453	629	35.4568	439	23.225	406	23.051	449	24.9707	494	27.0269	719	33.5664	470	25.1677	685	30.4767	650	28.1664	793	38.3539	638	34.4201	1344	58.3914	935	46.1005	700	34.6223	802	36.8912
BGIOSGA000232	1308	0	0	3	0.135744	1	0.0471414	3	0.143836	15	0.70562	21	0.910037	2	0.110155	3	0.139771	1	0.0482393	5	0.252114	5	0.236613	5	0.253928	7	0.348226	3	0.146814	11	0.459353	6	0.287393	11	0.437772	6	0.232566	16	0.692205	4	0.193032	7	0.272036	23	1.01438	15	0.663632	21	0.864065
BGIOSGA000233	2574	1505	33.6339	1378	31.6847	1592	38.1368	1406	34.2555	1304	31.1714	956	21.0522	1032	28.8838	1283	30.3753	1472	36.0834	1275	32.669	1334	32.0792	1105	28.5169	1243	31.422	1144	28.4494	1560	33.1038	1014	24.6809	1410	28.515	1566	30.8451	1060	23.3034	1299	31.855	1210	23.8953	1254	28.104	1247	28.0351	1297	27.1185
BGIOSGA000234	627	0	0	1	0.0943933	0	0	0	0	0	0	0	0	0	0	0	0	0	0	0	0	0	0	0	0	0	0	0	0	0	0	0	0	0	0	0	0	0	0	0	0	0	0	0	0	0	0	0	0
BGIOSGA000235	489	570	67.0525	499	60.3949	540	68.0919	615	78.8715	476	59.8943	649	75.2286	443	65.2648	491	61.1892	571	73.6777	499	67.3018	444	56.2019	351	47.6812	454	60.4113	498	65.1892	622	69.4774	378	48.4301	459	48.8615	535	55.4687	585	67.697	492	63.5087	605	62.8901	495	58.3951	511	60.4722	590	64.9348
BGIOSGA000236	1215	269	12.7358	243	11.8369	263	13.3472	263	13.5748	217	10.9893	260	12.1295	259	15.357	275	13.793	280	14.5409	266	14.4391	175	8.91535	143	7.81823	213	11.4071	250	13.171	290	13.0372	165	8.50824	304	13.0245	265	11.0579	195	9.08198	214	11.1177	385	16.1072	185	8.78366	170	8.09685	232	10.2765
BGIOSGA000237	1191	2552	123.259	2316	115.089	1898	98.2641	2523	132.849	1945	100.484	2620	124.692	1797	108.698	1924	98.4454	1780	94.3011	1728	95.6901	1486	77.2296	1521	84.8333	1569	85.72	1759	94.5386	1396	64.023	860	45.2396	1197	52.3173	1079	45.9318	2712	128.855	2035	107.852	3090	131.881	1148	55.6045	1010	49.0742	1388	62.7209
BGIOSGA000238	1092	389	20.4916	157	8.50914	269	15.1894	117	6.7192	120	6.76154	139	7.21505	114	7.52083	328	18.3043	172	9.93836	32	1.93269	49	2.77748	29	1.7641	76	4.52858	57	3.34124	107	5.35209	9	0.516359	5	0.238347	40	1.85712	252	13.0587	291	16.8208	515	23.9729	69	3.64507	42	2.22572	41	2.02067
BGIOSGA000239	3723	1494	23.0838	793	12.6063	568	9.40731	828	13.9473	483	7.98254	513	7.81037	678	13.1196	1271	20.8044	998	16.914	593	10.505	360	5.9853	262	4.67474	475	8.30178	441	7.58229	1023	15.0088	339	5.70478	298	4.16664	303	4.12623	456	6.93097	872	14.7843	1401	19.1285	381	5.90353	338	5.25372	329	4.75595
BGIOSGA000240	945	0	0	2	0.125258	0	0	0	0	0	0	0	0	3	0.228704	2	0.128973	0	0	1	0.0697916	0	0	0	0	5	0.344278	0	0	0	0	0	0	0	0	1	0.0536502	2	0.119762	9	0.601156	11	0.591693	0	0	0	0	0	0
BGIOSGA000241	2307	0	0	0	0	0	0	0	0	0	0	0	0	0	0	0	0	0	0	0	0	0	0	0	0	0	0	0	0	0	0	0	0	0	0	0	0	0	0	0	0	0	0	0	0	0	0	0	0
BGIOSGA000242	1548	187	6.94896	248	9.48177	228	9.08185	278	11.2623	330	13.1169	207	7.57961	248	11.5416	229	9.01502	253	10.3124	217	9.24536	283	11.316	327	14.0322	228	9.58373	250	10.3377	376	13.2672	290	11.7371	361	12.1395	372	12.1836	195	7.1283	186	7.58436	200	6.56742	303	11.2915	289	10.8037	274	9.52608
BGIOSGA000243	303	3034	575.999	2994	584.814	2722	553.931	3499	724.195	3357	681.704	3703	692.721	2247	534.25	2206	443.675	2723	567.04	2652	577.252	3825	781.386	3071	673.265	2353	505.301	2190	462.654	3028	545.853	4395	908.758	3201	549.928	4782	800.148	1975	368.847	2023	421.434	3043	510.499	3649	694.722	4739	905.082	3581	636.057
BGIOSGA000244	306	335	62.9756	279	53.9624	350	70.5272	380	77.8783	286	57.5085	418	77.4287	273	64.2725	248	49.3893	352	72.5822	262	56.4696	275	55.6273	232	50.3635	253	53.7985	334	69.8683	310	55.3353	228	46.6816	118	20.0735	396	65.6111	351	64.9095	283	58.377	376	62.46	241	45.4334	242	45.7654	322	56.6329
BGIOSGA000245	891	230	14.8491	398	26.4371	441	30.5191	399	28.0834	355	24.5153	476	30.2814	311	25.1459	253	17.3039	493	34.9123	295	21.8363	428	29.7333	434	32.3565	372	27.1667	343	24.6417	274	16.7971	145	10.1958	298	17.4101	434	24.6954	438	27.8175	284	20.1195	318	18.142	275	17.8047	228	14.8081	480	28.9933
BGIOSGA000246	237	0	0	0	0	0	0	0	0	0	0	0	0	0	0	0	0	0	0	0	0	0	0	0	0	0	0	0	0	0	0	0	0	0	0	0	0	0	0	0	0	0	0	0	0	0	0	0	0
BGIOSGA000247	852	110	7.4268	180	12.5038	230	16.6456	53	3.90113	54	3.89979	388	25.8131	113	9.55482	167	11.9448	92	6.81329	61	4.72199	161	11.6967	295	23.0002	298	22.7587	350	26.2956	138	8.84711	67	4.92683	55	3.36036	77	4.58199	468	31.0834	188	13.9282	340	20.285	70	4.73956	57	3.8715	169	10.6753
BGIOSGA000248	1596	38	1.36962	114	4.22747	82	3.16804	19	0.746577	38	1.465	134	4.75904	76	3.43056	49	1.87096	90	3.5581	73	3.01665	112	4.34372	152	6.32644	142	5.7893	113	4.53211	102	3.49084	66	2.59086	133	4.33792	88	2.79546	154	5.46022	56	2.21479	102	3.24865	87	3.14461	74	2.68313	121	4.08025
BGIOSGA000249	1323	2171	94.395	1390	62.1818	1097	51.1278	1894	89.7789	1358	63.1578	1455	62.3377	1147	62.4579	1152	53.0634	1523	72.6355	1445	72.0349	1089	50.9501	712	35.7494	752	36.9853	594	28.7397	1049	43.309	773	36.606	705	27.7391	807	30.9255	1180	50.4713	1606	76.6236	2079	79.8786	1147	50.0131	982	42.9532	1009	41.0455
BGIOSGA000250	468	0	0	0	0	0	0	0	0	0	0	0	0	0	0	0	0	0	0	0	0	0	0	0	0	0	0	0	0	0	0	0	0	0	0	0	0	0	0	0	0	0	0	0	0	0	0	0	0
BGIOSGA000251	372	60	9.27806	141	22.4329	144	23.8688	106	17.8697	77	12.7361	180	27.4269	130	25.1759	77	12.6139	169	28.665	139	24.6437	125	20.7991	159	28.3925	155	27.1119	153	26.3271	68	9.98454	115	19.3681	224	31.345	232	31.619	149	22.6655	80	13.5745	157	21.4532	167	25.8972	115	17.8895	235	33.9985
BGIOSGA000252	3387	0	0	3	0.0524221	1	0.0182052	0	0	0	0	0	0	0	0	7	0.125946	13	0.242179	0	0	4	0.0731007	7	0.137288	4	0.076845	8	0.151192	15	0.241901	0	0	0	0	0	0	1	0.0167073	18	0.335455	1	0.0150079	0	0	0	0	0	0
BGIOSGA000253	1722	4	0.133621	13	0.446806	1	0.0358078	4	0.145674	13	0.464513	3	0.0987496	56	2.34282	18	0.637003	54	1.97865	34	1.30221	92	3.30698	179	6.90508	27	1.02024	42	1.56125	71	2.2521	322	11.7153	245	7.40621	196	5.77067	10	0.328616	170	6.2315	4	0.118076	32	1.072	232	7.79648	136	4.2505
BGIOSGA000254	1650	7	0.244041	8	0.286956	1	0.0373703	2	0.0760151	7	0.261037	0	0	41	1.79013	15	0.554	58	2.21796	15	0.599573	66	2.47592	53	2.13374	23	0.907016	27	1.04745	64	2.11864	101	3.83504	89	2.80782	127	3.90232	18	0.617321	229	8.76049	2	0.0616143	16	0.559392	70	2.45504	86	2.80511
BGIOSGA000255	5379	1798	19.2281	1594	17.5386	1462	16.7593	1733	20.2046	1771	20.2584	1239	13.0562	1433	19.1924	1423	16.1215	1445	16.9502	1300	15.9396	1429	16.444	1610	19.8826	1611	19.4879	1288	15.3274	2007	20.3802	1331	15.5027	1871	18.1065	1801	16.9752	1544	16.2431	1331	15.619	1616	15.2713	1474	15.808	1470	15.8146	1474	14.7479
BGIOSGA000256	1566	551	20.2399	426	16.1	382	15.0412	614	24.5884	697	27.386	389	14.0801	343	15.7792	329	12.8028	405	16.3182	370	15.5828	391	15.4547	616	26.1299	302	12.5483	294	12.0174	555	19.3581	448	17.9233	625	20.7755	602	19.4898	353	12.7557	317	12.7775	454	14.7367	557	20.5184	506	18.6983	529	18.1802
BGIOSGA000257	2853	1104	22.2595	1028	21.3255	1148	24.8114	1049	23.0583	1121	24.1764	889	17.6623	815	20.5797	904	19.3094	1097	24.2613	1043	24.1111	1257	27.2716	1386	32.2708	1059	24.1527	928	20.821	1378	26.3821	1218	26.7472	1335	24.358	1580	28.0775	935	18.5452	825	18.2528	1086	19.3492	1365	27.6001	1343	27.2407	1503	28.3525
BGIOSGA000258	657	1955	171.171	932	83.9574	845	79.3052	419	39.9947	99	9.27165	107	9.23136	1279	140.246	1273	118.077	1418	136.182	24	2.40924	54	5.08751	26	2.6288	346	34.2674	659	64.2059	1048	87.128	22	2.09792	51	4.0408	11	0.84885	970	83.5466	1200	115.29	956	73.9653	72	6.32189	212	18.673	5	0.409581
BGIOSGA000259	792	885	64.2787	871	65.0881	797	62.0502	202	15.9949	278	21.5977	96	6.87058	1525	138.717	537	41.3191	2152	171.445	26	2.16513	163	12.7391	72	6.03888	304	24.9758	446	36.0466	1510	104.139	142	11.233	274	18.0089	109	6.97758	702	50.1573	1703	135.727	148	9.49888	110	8.01212	162	11.8368	18	1.22316
BGIOSGA000260	843	793	54.1121	463	32.5059	623	45.5691	152	11.3076	581	42.4068	82	5.51358	1061	90.6717	345	24.9398	1561	116.838	125	9.77951	232	17.0348	113	8.9043	198	15.283	118	8.96003	1054	68.2928	302	22.4446	1045	64.5285	274	16.4788	466	31.281	893	66.8653	100	6.02987	175	11.9754	263	18.0539	25	1.59605
BGIOSGA000261	477	813	98.044	1082	134.251	1034	133.663	665	87.4294	718	92.6176	1040	123.584	631	95.3004	716	91.4738	973	128.707	1037	143.382	1095	142.093	1015	141.35	1152	157.147	1135	152.311	842	96.4175	866	113.745	1207	131.72	1577	167.616	873	103.566	595	78.7364	916	97.6142	1308	158.186	1058	128.354	1633	184.248
BGIOSGA000262	1446	1715	68.2252	2504	102.488	1825	77.8224	1536	66.6158	1634	69.5298	2060	80.7507	1479	73.6858	1899	80.0311	1921	83.8239	2275	103.764	3562	152.476	2609	119.855	2204	99.1777	2228	98.6284	1867	70.5242	3685	159.662	5691	204.872	4471	156.762	1994	78.0332	1470	64.1691	2125	74.701	3150	125.667	2999	120.019	3874	144.187
BGIOSGA000263	2673	1725	37.1227	1750	38.7479	1411	32.5491	1593	37.3741	1848	42.5393	1280	27.143	864	23.2862	1195	27.244	1022	24.1246	1714	42.2909	1169	27.0703	2572	63.9177	1040	25.3166	758	18.152	1804	36.8638	3769	88.3404	4164	81.0914	3343	63.4075	1049	22.2075	1036	24.4646	1403	26.6805	1881	40.5947	2663	57.6522	1176	23.6779
BGIOSGA000264	882	498	32.4795	586	39.3222	423	29.5721	433	30.7874	714	49.81	462	29.6907	426	34.7956	1042	71.9948	456	32.6216	509	38.0613	565	39.6512	506	38.1093	638	47.0677	556	40.3516	1022	63.2914	719	51.0731	420	24.7881	441	25.3497	437	28.0372	575	41.1506	556	32.0436	340	22.2377	330	21.6515	283	17.2684
BGIOSGA000265	2790	8	0.164943	48	1.01823	18	0.397813	2	0.0449552	1	0.0220538	3	0.0609487	6	0.154928	3	0.0655269	52	1.176	9	0.212752	44	0.97617	7	0.166664	8	0.186576	25	0.573576	33	0.646058	3	0.0673673	5	0.0932886	23	0.417953	17	0.3448	31	0.701349	0	0	19	0.392852	9	0.186673	10	0.192899
BGIOSGA000266	255	0	0	0	0	0	0	0	0	0	0	0	0	0	0	0	0	0	0	0	0	0	0	0	0	0	0	0	0	0	0	0	0	0	0	0	0	0	0	0	0	0	0	0	0	0	0	0	0
BGIOSGA000267	1770	50	1.62497	42	1.40438	55	1.91602	35	1.24008	37	1.28622	36	1.15286	19	0.773329	21	0.723017	15	0.53472	19	0.707971	66	2.30806	60	2.25178	22	0.808761	20	0.723289	15	0.462892	18	0.637135	31	0.911699	26	0.744738	43	1.37473	30	1.06985	52	1.49336	39	1.27108	46	1.50393	40	1.21625
BGIOSGA000268	618	14	1.30313	37	3.54341	53	5.28808	18	1.82658	27	2.68821	22	2.01782	45	5.24575	18	1.77495	80	8.1679	76	8.11073	59	5.90936	68	7.30919	60	6.31733	52	5.38604	31	2.7399	73	7.40059	161	13.5613	234	19.1969	11	1.00723	40	4.08553	13	1.06928	81	7.56095	77	7.21018	83	7.2281
BGIOSGA000269	1440	8	0.319578	4	0.164402	3	0.12846	0	0	7	0.299104	3	0.118088	2	0.100058	1	0.0423194	1	0.0438174	4	0.183203	2	0.0859695	8	0.369043	0	0	1	0.0444521	0	0	0	0	14	0.506091	5	0.17604	4	0.157188	4	0.175337	1	0.0352999	6	0.240364	0	0	12	0.448491
BGIOSGA000270	654	15	1.31936	9	0.814467	32	3.01705	6	0.575344	5	0.470413	31	2.68678	28	3.08435	29	2.70223	26	2.50844	23	2.31945	20	1.89291	21	2.133	21	2.08936	42	4.1108	3	0.250556	13	1.24537	9	0.716354	24	1.86053	48	4.15323	18	1.73729	27	2.09856	18	1.58772	7	0.61939	22	1.81042
BGIOSGA000271	1518	40	1.51578	47	1.83246	47	1.90913	34	1.40463	31	1.25654	39	1.45626	31	1.47121	27	1.08391	51	2.11986	57	2.4765	52	2.12035	39	1.70664	27	1.15735	28	1.1807	27	0.971525	69	2.8478	101	3.46348	137	4.57564	41	1.52839	29	1.20588	67	2.24357	72	2.73615	71	2.70664	80	2.8363
BGIOSGA000272	516	188	20.9583	348	39.9152	296	35.3714	177	21.5118	234	27.9032	346	38.0079	333	46.492	383	45.2326	433	52.9477	446	57.0059	364	43.6645	383	49.3058	382	48.1709	533	66.1199	518	54.833	528	64.1086	677	68.2971	586	57.5773	390	42.7698	260	31.8054	543	53.4916	345	38.57	282	31.6259	371	38.6954
BGIOSGA000273	1698	7	0.237142	18	0.627398	8	0.290511	5	0.184666	5	0.181184	4	0.133527	12	0.509128	11	0.394782	20	0.743192	26	1.00988	17	0.619709	21	0.821543	16	0.613131	15	0.565469	5	0.16084	19	0.701048	27	0.827731	30	0.89575	4	0.133304	11	0.408914	9	0.269427	15	0.509605	11	0.374885	29	0.919168
BGIOSGA000274	759	57	4.31998	95	7.40782	34	2.76215	8	0.661001	0	0	4	0.298721	13	1.23392	210	16.8609	39	3.24214	1	0.0868947	2	0.163104	1	0.08752	24	2.0575	58	4.89149	51	3.67021	1	0.0825449	3	0.205751	4	0.267191	41	3.05678	99	8.23323	81	5.42474	3	0.228013	1	0.0762433	0	0
BGIOSGA000275	1341	199	8.53637	161	7.10568	168	7.72486	179	8.37102	189	8.67202	139	5.87535	137	7.35996	106	4.81703	151	7.10488	195	9.59049	211	9.73936	220	10.8979	143	6.9387	128	6.10993	95	3.86952	233	10.8858	320	12.4218	478	18.0718	85	3.58684	125	5.8838	152	5.7617	357	15.3575	348	15.0174	344	13.8059
BGIOSGA000276	2184	3	0.0790164	3	0.0812975	6	0.169398	18	0.516861	47	1.32414	31	0.804556	2	0.0659722	1	0.0279029	11	0.317796	80	2.41586	45	1.27537	244	7.4214	14	0.417106	22	0.6448	69	1.72567	525	15.0605	700	16.6843	179	4.15531	18	0.466382	3	0.0867052	5	0.116373	49	1.29427	67	1.77528	117	2.88315
BGIOSGA000277	2172	1650	43.6992	1123	30.6005	941	26.7141	1026	29.6239	804	22.7763	773	20.1728	808	26.8	1082	30.3578	1059	30.7641	883	26.8124	683	19.4642	448	13.7015	727	21.7794	750	22.1033	1154	29.0207	629	18.1436	576	13.8047	565	13.1884	714	18.602	930	27.0271	1167	27.3116	641	17.0246	783	20.8615	729	18.0635
BGIOSGA000278	345	22	3.6682	25	4.28874	31	5.54055	25	4.54438	14	2.49687	22	3.61452	11	2.29698	12	2.11965	24	4.38936	19	3.6322	20	3.58829	32	6.16141	18	3.39488	23	4.2674	14	2.21652	18	3.26878	21	3.16857	22	3.23301	14	2.29631	15	2.74441	22	3.24145	43	7.19001	35	5.87074	32	4.9919
BGIOSGA000279	1716	5693	190.841	6491	223.874	5556	199.644	4801	175.456	5632	201.945	3677	121.457	5717	240.013	6461	229.448	5598	205.837	4299	165.229	5202	187.642	6720	260.136	5108	193.689	5516	205.76	8925	284.088	5863	214.06	7009	212.619	6410	189.384	5954	196.342	6283	231.114	5772	170.98	5080	170.776	5318	179.339	4571	143.36
BGIOSGA000280	1008	195	11.1281	182	10.6861	174	10.6439	186	11.5719	264	16.115	178	10.0094	157	11.2208	156	9.43119	195	12.2063	227	14.8525	209	12.834	195	12.8506	151	9.74737	157	9.96998	127	6.88185	178	11.0635	323	16.6803	550	27.6634	182	10.2172	170	10.6455	268	13.5148	322	18.4279	286	16.4191	427	22.7983
BGIOSGA000281	291	14210	2808.99	7757	1577.65	9803	2077.19	8963	1931.59	4261	900.961	6693	1303.69	3522	871.927	18212	3813.88	3306	716.834	2021	458.045	643	136.771	478	109.115	5741	1283.71	4909	1079.83	4890	917.863	370	79.6601	120	21.466	688	119.867	4159	808.757	6178	1340.08	15677	2738.46	3180	630.397	2856	567.948	1660	307.008
BGIOSGA000282	306	863	162.233	122	23.5965	4	0.806026	419	85.871	156	31.3683	300	55.5709	0	0	0	0	13	2.68059	6	1.2932	120	24.2737	34	7.38085	0	0	1	0.209186	0	0	182	37.2634	7	1.1908	49	8.11854	1	0.184927	0	0	11	1.82729	41	7.72934	5	0.945567	72	12.6633
BGIOSGA000283	1290	772	34.4252	506	23.215	559	26.7197	282	13.7092	353	16.8373	226	9.93039	796	44.4536	1642	77.5686	730	35.7061	272	13.9064	126	6.04585	130	6.69426	612	30.8697	1056	52.3997	1350	57.1618	202	9.81056	226	9.11972	492	19.3365	953	41.8047	997	48.7845	1302	51.3047	177	7.91523	218	9.77936	250	10.43
BGIOSGA000284	1149	0	0	0	0	0	0	0	0	0	0	1	0.0493318	0	0	0	0	0	0	0	0	0	0	0	0	0	0	0	0	0	0	2	0.109054	0	0	0	0	0	0	0	0	0	0	0	0	2	0.100729	0	0
BGIOSGA000285	1050	642	35.1718	807	45.4876	633	37.1728	753	44.9738	842	49.3412	840	45.3458	572	39.2456	565	32.7915	719	43.2064	665	41.7703	739	43.5644	760	48.081	614	38.0496	652	39.7478	710	36.9344	684	40.813	908	45.0152	1084	52.3412	593	31.9586	462	27.7734	750	36.3084	749	41.1502	817	45.0273	861	44.1315
BGIOSGA000286	984	220	12.8611	252	15.157	125	7.83295	107	6.81935	150	9.37958	311	17.9148	149	10.9087	117	7.24591	148	9.4902	83	5.56311	218	13.7132	246	16.6069	127	8.39807	226	14.7017	135	7.49378	189	12.0337	199	10.5274	103	5.30696	203	11.6741	105	6.73552	123	6.35398	85	4.98315	66	3.88144	222	12.1421
BGIOSGA000287	5577	630	6.49814	712	7.55593	620	6.8549	501	5.63367	556	6.13425	518	5.26473	618	7.9831	535	5.84595	752	8.50797	691	8.1717	754	8.3685	613	7.30144	702	8.19044	639	7.33424	566	5.54342	483	5.42599	675	6.30037	929	8.44537	555	5.63138	462	5.22899	652	5.94268	649	6.71311	568	5.89374	844	8.14473
BGIOSGA000288	1368	4	0.168199	4	0.173054	4	0.180295	1	0.0458425	4	0.179912	1	0.0414344	8	0.421296	7	0.311827	5	0.230618	1	0.0482113	12	0.542965	12	0.582699	0	0	10	0.467917	3	0.119784	4	0.183192	12	0.456623	8	0.296488	14	0.579114	4	0.184566	10	0.371578	3	0.126507	16	0.676827	7	0.275389
BGIOSGA000289	621	2	0.185262	0	0	0	0	0	0	0	0	1	0.0912758	2	0.232018	1	0.098132	3	0.304816	7	0.743432	5	0.498374	7	0.748782	1	0.10478	1	0.103077	5	0.439785	4	0.403553	4	0.335298	2	0.163283	2	0.182247	2	0.20329	1	0.0818548	3	0.278682	1	0.0931863	3	0.259995
BGIOSGA000290	1401	2362	96.9819	3900	164.754	2740	120.593	1246	55.7743	1373	60.3003	1150	46.5272	3502	180.078	5772	251.067	2855	128.581	1860	87.5608	3059	135.151	2521	119.532	3438	159.676	3087	141.044	2951	115.052	2764	123.604	4182	155.385	3138	113.558	1892	76.4197	3311	149.176	1988	72.1297	2214	91.1631	3340	137.96	1713	65.8042
BGIOSGA000291	1335	1240	53.4305	906	40.1657	923	42.6315	1199	56.3238	1044	48.1179	1039	44.1145	671	36.2097	799	36.4727	768	36.2985	742	36.657	795	36.8606	600	29.8551	728	35.4831	728	34.9064	894	36.5779	652	30.5984	750	29.2444	1039	39.4582	910	38.5729	830	39.244	1187	45.1965	985	42.5633	944	40.9199	1059	42.6923
BGIOSGA000292	186	321	99.2752	425	135.234	398	131.941	251	84.6281	294	97.2572	418	127.383	246	95.2809	278	91.0823	380	128.908	480	170.201	421	140.103	379	135.355	418	146.229	413	142.132	328	96.3214	341	114.861	448	125.38	715	194.893	379	115.305	264	89.5917	390	106.583	433	134.293	400	124.449	545	157.695
BGIOSGA000293	1107	446	23.1759	346	18.4985	358	19.9409	420	23.7934	333	18.509	414	21.1983	305	19.8489	274	15.0836	328	18.6954	237	14.12	208	11.6303	245	14.7017	224	13.1665	251	14.5138	274	13.5196	211	11.9417	249	11.7089	238	10.9002	339	17.329	279	15.9087	411	18.8725	323	16.832	238	12.4415	355	17.259
BGIOSGA000294	1800	981	31.3506	740	24.3314	861	29.4945	849	29.5794	812	27.7569	590	18.5792	612	24.4942	763	25.8318	698	24.4676	644	23.5965	669	23.0054	739	27.2722	625	22.5932	565	20.0924	862	26.1575	712	24.7822	906	26.2011	840	23.6598	733	23.0438	671	23.5303	734	20.7281	714	22.8826	760	24.4334	783	23.4112
BGIOSGA000295	492	0	0	0	0	0	0	0	0	1	0.125061	0	0	44	6.44275	14	1.73406	45	5.77107	32	4.28963	20	2.51618	44	5.94068	43	5.68688	68	8.84706	79	8.77049	72	9.16853	60	6.34818	58	5.97677	0	0	0	0	0	0	0	0	0	0	0	0
BGIOSGA000296	423	0	0	0	0	0	0	0	0	0	0	0	0	0	0	0	0	0	0	0	0	0	0	0	0	0	0	0	0	0	0	0	0	0	0	0	0	0	0	0	0	0	0	0	0	0	0	0	0
BGIOSGA000297	1110	0	0	0	0	0	0	0	0	0	0	0	0	0	0	0	0	0	0	0	0	0	0	0	0	0	0	0	0	0	0	0	0	0	0	0	0	0	0	0	0	0	0	0	0	0	0	0	0
BGIOSGA000298	2505	906	20.8051	914	21.5947	833	20.5044	717	17.95	821	20.1661	820	18.5547	695	19.9876	782	19.024	869	21.8887	861	22.6689	975	24.092	1025	27.181	754	19.5855	840	21.4648	964	21.0199	835	20.8839	1127	23.4196	1176	23.8014	781	17.6427	679	17.1096	890	18.06	850	19.5745	850	19.6361	1055	22.6662
BGIOSGA000299	1515	157	5.96123	515	20.1189	339	13.7974	107	4.4292	166	6.74191	282	10.5508	321	15.2643	200	8.04488	556	23.1564	509	22.1585	625	25.5355	786	34.4635	430	18.4683	461	19.478	400	14.4215	688	28.4517	710	24.3954	819	27.4078	260	9.71143	142	5.91633	171	5.73745	442	16.8302	372	14.2093	526	18.6856
BGIOSGA000300	1311	0	0	0	0	0	0	1	0.0478356	0	0	0	0	0	0	0	0	0	0	0	0	0	0	1	0.0506695	0	0	0	0	1	0.0416638	0	0	0	0	1	0.0386724	0	0	0	0	0	0	0	0	0	0	0	0
BGIOSGA000301	612	6759	635.302	9150	884.867	7461	751.72	5990	613.804	14118	1419.41	10522	974.528	6095	717.474	8526	848.977	7433	766.34	16578	1786.55	18697	1891.03	30811	3344.29	8664	921.166	6388	668.142	18832	1680.77	50395	5159.03	46646	3967.58	40903	3388.5	6654	615.253	6821	703.515	7925	658.239	31433	2962.88	33301	3148.83	21146	1859.57
BGIOSGA000302	2022	0	0	0	0	1	0.030495	0	0	3	0.0912909	2	0.0560656	0	0	0	0	3	0.0936157	0	0	0	0	0	0	2	0.0643605	0	0	0	0	2	0.0619699	0	0	1	0.0250739	0	0	0	0	1	0.0251394	1	0.0285298	0	0	0	0
BGIOSGA000303	837	27	1.85561	32	2.26273	23	1.69439	35	2.62239	29	2.13187	53	3.5892	18	1.54928	27	1.96581	19	1.43231	15	1.18195	13	0.961379	11	0.873004	6	0.466441	2	0.152954	4	0.261034	4	0.29941	1	0.0621924	6	0.363437	39	2.6367	22	1.65911	58	3.5224	22	1.51627	26	1.79759	19	1.2217
BGIOSGA000304	1749	279	9.17621	299	10.1179	269	9.48359	373	13.3744	425	14.9516	307	9.94938	281	11.5744	291	10.1392	301	10.8589	173	6.52366	214	7.57357	116	4.40572	177	6.58498	145	5.30681	152	4.74696	73	2.61496	76	2.26197	116	3.36257	308	9.96514	287	10.3578	324	9.41653	215	7.09134	185	6.12104	234	7.20047
BGIOSGA000305	2106	162	4.42492	236	6.63227	188	5.5044	138	4.10937	162	4.73308	177	4.7639	174	5.95216	130	3.76173	254	7.60999	208	6.51388	240	7.05391	316	9.9673	203	6.27204	166	5.04551	162	4.20164	212	6.30681	290	7.16808	347	8.35362	193	5.18587	138	4.13616	168	4.05496	242	6.62883	214	5.88029	313	7.99872
BGIOSGA000306	3516	42	0.687146	369	6.21135	348	6.10296	37	0.659944	129	2.2575	17	0.274061	161	3.29884	33	0.571962	447	8.02172	320	6.00255	349	6.14403	517	9.76766	399	7.38405	387	7.04559	150	2.33026	231	4.11619	475	7.03247	847	12.2134	53	0.853001	43	0.771963	22	0.31806	184	3.0189	126	2.07379	302	4.62267
BGIOSGA000307	1464	1070	42.0428	846	34.2009	873	36.7691	1206	51.6607	956	40.1795	1108	42.8989	829	40.7941	928	38.6286	741	31.9364	798	35.9498	913	38.6017	607	27.5421	892	39.6456	908	39.7008	831	31.0043	427	18.2734	336	11.9471	559	19.3586	1532	59.2161	1006	43.3744	1744	60.5538	803	31.6413	673	26.6022	974	35.8057
BGIOSGA000308	657	0	0	0	0	0	0	0	0	0	0	0	0	0	0	0	0	0	0	0	0	0	0	0	0	0	0	0	0	0	0	0	0	0	0	0	0	0	0	0	0	0	0	0	0	2	0.17616	0	0
BGIOSGA000309	1233	459	21.414	745	35.7604	585	29.2552	305	15.5128	330	16.4679	445	20.4571	821	47.9694	1047	51.7471	1064	54.4487	502	26.8519	854	42.8718	737	39.7057	1001	52.8253	969	50.3055	781	34.5979	640	32.5199	983	41.5005	669	27.5085	513	23.5438	685	35.0675	553	22.7981	422	19.7437	413	19.3834	488	21.3006
BGIOSGA000310	3573	286	4.60449	335	5.54907	215	3.71036	275	4.82674	211	3.6336	374	5.93316	175	3.52849	156	2.66069	186	3.28465	243	4.48547	293	5.07588	526	9.77916	214	3.89719	283	5.07001	271	4.14284	614	10.7663	603	8.78511	332	4.71095	300	4.75128	164	2.89726	231	3.28636	295	4.76287	291	4.71307	320	4.82005
BGIOSGA000311	1956	678	19.9393	935	28.2912	854	26.9215	643	20.6156	680	21.3908	1202	34.8324	494	18.1946	410	12.7737	394	12.7097	717	24.176	617	19.5251	1001	33.9949	844	28.0766	895	29.2893	384	10.7232	381	12.2036	542	14.4243	755	19.5696	1439	41.6308	595	19.201	1426	37.0584	752	22.1783	560	16.5677	962	26.4692
BGIOSGA000312	516	245	27.3127	203	23.2839	234	27.9625	155	18.8381	184	21.9409	215	23.6176	195	27.2251	200	23.6201	294	35.9506	190	24.285	217	26.0308	237	30.5104	211	26.6075	228	28.284	341	36.0966	189	22.948	286	28.8522	244	23.9742	228	25.0039	208	25.4443	222	21.8695	216	24.1482	157	17.6073	196	20.4428
BGIOSGA000313	1020	94	5.30123	100	5.80241	114	6.89152	61	3.75045	140	8.4453	55	3.0564	154	10.8769	66	3.94317	179	11.0729	128	8.27646	132	8.01033	102	6.64277	121	7.71891	106	6.65213	82	4.39112	96	5.89662	209	10.6662	339	16.8501	52	2.88487	78	4.82693	112	5.58153	147	8.31375	97	5.5032	196	10.3417
BGIOSGA000314	2397	236	5.6636	585	14.4443	373	9.59513	253	6.61922	293	7.52119	372	8.79675	421	12.6531	380	9.66091	765	20.1373	485	13.3447	466	12.0336	560	15.5192	692	18.7849	763	20.3757	430	9.79857	482	12.5983	431	9.35992	565	11.9504	410	9.67917	275	7.24171	373	7.91	458	11.0224	370	8.93259	655	14.7065
BGIOSGA000315	522	310	34.1617	184	20.862	150	17.7187	329	39.5257	282	33.2404	265	28.7755	170	23.4618	186	21.7142	350	42.3064	119	15.0353	96	11.3835	89	11.3258	103	12.8392	123	15.0831	160	16.7422	64	7.68142	46	4.58723	90	8.74129	214	23.1988	143	17.2919	295	28.7268	123	13.593	56	6.20813	150	15.4652
BGIOSGA000316	2085	17	0.46902	20	0.567718	10	0.295736	0	0	23	0.678749	0	0	25	0.863809	11	0.321506	35	1.05918	21	0.664275	50	1.48437	12	0.382317	4	0.124832	22	0.675416	21	0.550143	45	1.35219	17	0.42443	176	4.27967	29	0.787072	21	0.635755	0	0	7	0.193674	7	0.194283	30	0.774372
BGIOSGA000317	1239	21	0.974983	113	5.39779	34	1.69207	12	0.607385	132	6.55526	23	1.05221	85	4.94233	18	0.885327	60	3.05554	42	2.2357	68	3.39715	72	3.8602	47	2.4683	81	4.18474	72	3.17412	34	1.71925	90	3.78124	176	7.20186	44	2.00957	53	2.70011	34	1.3949	63	2.93325	65	3.03589	106	4.60436
BGIOSGA000318	1425	588	23.7362	766	31.8143	700	30.2896	468	20.5961	557	24.0507	586	23.3093	530	26.7944	515	22.0239	477	21.1209	466	21.5678	492	21.3711	336	15.6629	457	20.8676	400	17.968	422	16.1756	307	13.4976	363	13.2603	440	15.6546	1109	44.0392	915	40.5306	1162	41.4502	594	24.0465	633	25.7059	611	23.076
BGIOSGA000319	1365	223	9.39769	259	11.2299	294	13.2808	795	36.5249	708	31.9145	884	36.7085	213	11.2417	170	7.58959	234	10.8166	274	13.2389	305	13.8307	147	7.15375	191	9.10482	144	6.75281	188	7.52293	110	5.04885	71	2.70763	199	7.39135	729	30.2216	423	19.5607	590	21.9713	364	15.3833	210	8.90287	568	22.395
BGIOSGA000320	1110	353	18.2937	480	25.5933	490	27.2197	192	10.8476	288	15.9646	332	16.9536	396	25.7014	439	24.1015	441	25.0683	302	17.944	470	26.2091	433	25.9128	624	36.5791	603	34.7736	365	17.9611	427	24.1011	651	30.5296	525	23.9795	495	25.2351	426	24.225	416	19.0505	312	16.2148	312	16.2658	321	15.5638
BGIOSGA000321	354	39	6.33739	19	3.17657	10	1.74184	38	6.73185	24	4.17153	32	5.12382	15	3.05261	9	1.54932	5	0.891201	12	2.2357	2	0.349706	9	1.68884	5	0.919047	5	0.904111	6	0.925785	3	0.530946	3	0.441145	1	0.143219	3	0.479557	18	3.20956	22	3.15904	16	2.60733	14	2.28859	16	2.43249
BGIOSGA000322	2874	1094	21.8967	1244	25.6178	1157	24.8231	935	20.4023	1020	21.8374	1074	21.1819	1037	25.9942	1288	27.3106	1240	27.2235	1091	25.0365	1265	27.2446	948	21.9114	1185	26.8289	976	21.7379	1005	19.1004	838	18.2679	866	15.6853	1052	18.5581	1402	27.6047	1102	24.2031	1211	21.4187	1015	20.3732	913	18.3835	1284	24.0443
BGIOSGA000323	936	0	0	1	0.0632314	0	0	0	0	2	0.131474	0	0	0	0	0	0	1	0.0674113	0	0	0	0	1	0.0709697	0	0	0	0	0	0	1	0.0669355	0	0	1	0.0541661	0	0	2	0.134875	0	0	0	0	0	0	1	0.0574988
BGIOSGA000324	783	8	0.587729	20	1.51174	15	1.18124	1	0.0800926	3	0.235747	14	1.01348	15	1.38011	7	0.544802	34	2.73984	5	0.421156	6	0.474314	21	1.78158	16	1.32962	14	1.14451	9	0.627831	15	1.20022	22	1.46259	28	1.81301	21	1.51768	9	0.725534	20	1.29839	16	1.17879	16	1.1825	12	0.82481
BGIOSGA000325	3168	2818	51.1687	2510	46.8918	2739	53.311	2544	50.36	2494	48.4394	2079	37.1978	2086	47.4365	2400	46.1666	2405	47.9003	1582	32.9349	2067	40.3861	1979	41.4963	2232	45.8437	2046	41.3405	2971	51.2247	1621	32.0575	2238	36.7737	2149	34.3918	2313	41.3155	2065	41.1445	2510	40.274	1991	36.2548	1959	35.7843	2092	35.5395
BGIOSGA000326	1317	208	9.08503	569	25.5703	599	28.0447	240	11.4282	402	18.7814	910	39.1654	418	22.8652	359	16.6116	382	18.3015	729	36.507	890	41.8293	755	38.0812	802	39.6241	666	32.3701	390	16.1749	918	43.6706	2016	79.6834	1212	46.6574	751	32.2683	386	18.5003	904	34.8914	1022	44.7657	810	35.5912	1104	45.1147
BGIOSGA000327	780	192	14.1597	332	25.1914	337	26.6407	129	10.3717	213	16.8024	477	34.6634	279	25.7688	251	19.6102	292	23.6209	237	20.0396	407	32.2981	375	31.9364	415	34.6198	383	31.4311	239	16.7365	192	15.4219	204	13.6144	311	20.2148	646	46.8663	384	31.0752	470	30.6294	232	17.1583	201	14.9123	441	30.4284
BGIOSGA000328	846	949	64.5275	651	45.5427	829	60.4219	1043	77.3158	824	59.93	963	64.5213	657	55.9473	763	54.9612	763	56.9066	713	55.5845	690	50.4842	444	34.8627	692	53.2239	810	61.2872	1057	68.2443	447	33.1031	609	37.4723	668	40.0322	932	62.3402	750	55.9587	898	53.9562	749	51.073	785	53.6961	866	55.0912
BGIOSGA000329	912	103	6.49668	282	18.3005	202	13.6574	104	7.15142	93	6.27445	99	6.15301	156	12.3229	102	6.81566	307	21.2399	283	20.4657	244	16.5604	191	13.9119	229	16.3385	274	19.2314	146	8.7442	161	11.0602	332	18.9499	548	30.4642	72	4.46745	109	7.54412	116	6.46545	207	13.0935	143	9.07371	232	13.6908
BGIOSGA000330	897	1	0.0641293	4	0.263922	2	0.137483	4	0.279654	10	0.685954	3	0.189573	3	0.240942	1	0.0679375	3	0.211027	7	0.514684	4	0.276022	1	0.0740554	2	0.14508	1	0.0713613	0	0	7	0.48892	12	0.696389	11	0.621733	3	0.189257	0	0	7	0.396681	10	0.643113	10	0.645136	11	0.659986
BGIOSGA000331	1830	7870	247.385	4498	145.471	4042	136.193	6931	237.519	4861	163.441	4331	134.148	4227	166.404	5289	176.127	4225	145.675	3446	124.194	2651	89.6676	1649	59.8575	2325	82.669	2342	81.9202	2707	80.7977	1609	55.0855	1129	32.1148	1403	38.8696	4322	133.646	5126	176.809	7059	196.078	2746	86.5624	2700	85.38	2330	68.5235
BGIOSGA000332	501	9	1.03336	333	39.3383	270	33.2305	11	1.37692	19	2.33347	12	1.35766	207	29.7657	23	2.79764	368	46.3467	224	29.488	169	20.8798	257	34.0757	428	55.5875	442	56.4728	130	14.1732	186	23.2599	341	35.4307	652	65.9801	76	8.58417	46	5.79558	13	1.31899	183	21.0714	110	12.7057	269	28.8968
BGIOSGA000333	1278	8659	389.75	4816	223.03	6483	312.792	4867	238.828	4488	216.077	3381	149.955	3677	207.275	5368	255.967	4675	230.813	3653	188.518	4808	232.868	3396	176.517	5761	293.317	6016	301.323	8782	375.34	5771	282.913	5913	240.846	5719	226.878	3278	145.144	3516	173.658	5063	201.378	6116	276.068	7449	337.296	6271	264.083
BGIOSGA000334	954	1791	107.993	1377	85.4268	1366	88.2902	1646	108.202	1518	97.9063	1749	103.918	1158	87.4468	1470	93.9012	1187	78.5075	1197	82.7524	1120	72.6685	903	62.8765	1142	77.8912	1287	86.3545	1134	64.9272	648	42.5558	716	39.0686	929	49.3709	1722	102.143	1287	85.1544	1978	105.393	1207	72.9859	1020	61.8722	1199	67.6403
BGIOSGA000335	222	119	30.8349	60	15.9958	72	19.9981	62	17.5143	55	15.2439	54	13.7876	9	2.92061	118	32.3915	37	10.5162	31	9.20966	40	11.1528	2	0.598447	67	19.6378	62	17.877	74	18.2071	31	8.74865	89	20.8689	50	11.4188	43	10.9607	77	21.8935	120	27.4767	93	24.1663	127	33.1051	59	14.3032
BGIOSGA000336	588	0	0	0	0	0	0	0	0	0	0	0	0	0	0	2	0.207279	0	0	0	0	1	0.105269	0	0	0	0	0	0	0	0	0	0	0	0	0	0	0	0	0	0	0	0	0	0	0	0	0	0
BGIOSGA000337	690	738	61.5256	733	62.8729	635	56.746	603	54.8053	587	52.3451	1019	83.7091	510	53.2482	470	41.5098	233	21.3067	459	43.8731	453	40.6374	355	34.1765	459	43.2847	419	38.8705	223	17.653	157	14.2555	82	6.18625	178	13.079	1212	99.3976	848	77.5753	1135	83.6147	522	43.6417	329	27.5925	494	38.5312
BGIOSGA000338	702	625	51.2144	649	54.7162	820	72.0256	522	46.6324	590	51.7133	999	80.6633	378	38.7917	448	38.8905	475	42.6938	425	39.9288	464	40.9127	490	46.3669	423	39.2079	538	49.0569	755	58.7451	329	29.3624	326	24.1737	317	22.8942	1442	116.239	789	70.9442	1176	85.1542	435	35.7464	341	28.11	870	66.6986
BGIOSGA000339	738	1027	80.0503	1164	93.348	1104	92.2408	758	64.412	1033	86.1254	779	59.8313	844	82.3891	1281	105.778	1006	86.0103	1391	124.31	1702	142.751	3285	295.684	1306	115.148	1469	127.415	2519	186.438	5987	508.259	6386	450.439	3420	234.949	973	74.6069	1067	91.2609	1212	83.4799	3155	246.617	2609	204.579	2154	157.081
BGIOSGA000340	654	0	0	1	0.0904963	3	0.282848	0	0	2	0.188165	1	0.0866702	2	0.220311	0	0	0	0	2	0.201691	1	0.0946453	3	0.304714	1	0.0994931	2	0.195752	0	0	0	0	1	0.0795949	5	0.387611	2	0.173051	1	0.0965159	0	0	4	0.352827	0	0	4	0.329167
BGIOSGA000341	420	0	0	0	0	0	0	0	0	0	0	0	0	0	0	0	0	0	0	0	0	0	0	0	0	0	0	0	0	0	0	0	0	0	0	0	0	0	0	0	0	0	0	0	0	2	0.275565	0	0
BGIOSGA000342	894	0	0	2	0.132404	0	0	3	0.210445	107	7.36433	8	0.507224	0	0	0	0	0	0	211	15.5661	76	5.26202	246	18.2788	1	0.0727836	3	0.214802	13	0.79427	1049	73.514	425	24.7465	199	11.2855	0	0	1	0.0706056	1	0.0568589	14	0.90338	33	2.13609	2	0.1204
BGIOSGA000343	1191	1041	50.2791	703	34.9343	682	35.3088	607	31.9618	284	14.6722	458	21.7972	420	25.4051	670	34.2819	521	27.6016	321	17.7758	275	14.2922	283	15.7842	389	21.2524	379	20.3696	316	14.4923	106	5.57604	85	3.7151	117	4.98055	651	30.9308	690	36.5691	1196	51.0452	268	12.9808	347	16.8601	205	9.26354
BGIOSGA000344	1191	201	9.70808	368	18.2871	413	21.382	53	2.79073	9	0.464963	9	0.42833	88	5.32298	368	18.8295	174	9.2182	23	1.27365	100	5.19715	19	1.05972	255	13.9315	250	13.4364	245	11.2361	63	3.31406	46	2.01052	72	3.06496	145	6.88936	452	23.9554	180	7.68239	69	3.34208	91	4.42154	38	1.71714
BGIOSGA000345	1230	206	9.6341	676	32.5275	552	27.6722	80	4.07886	96	4.80235	574	26.4517	173	10.1327	54	2.67541	398	20.4168	208	11.153	415	20.8843	966	52.17	654	34.5974	318	16.5492	179	7.94895	191	9.72883	275	11.6383	327	13.4786	411	18.9086	129	6.62005	237	9.79443	410	19.2291	280	13.1734	630	27.5658
BGIOSGA000346	720	4	0.319578	8	0.657606	8	0.685122	2	0.174201	1	0.0854584	0	0	9	0.900521	4	0.338555	10	0.876347	17	1.55722	14	1.20357	12	1.10713	14	1.26522	30	2.66713	8	0.606903	15	1.30524	50	3.61494	36	2.53497	5	0.39297	1	0.0876686	8	0.564798	6	0.480727	3	0.24112	9	0.672736
BGIOSGA000347	1179	19	0.927019	27	1.35537	40	2.09197	14	0.744678	17	0.887202	71	3.41344	25	1.5276	74	3.8249	37	1.98014	11	0.615338	37	1.94252	19	1.07051	37	2.04201	33	1.79166	11	0.509614	7	0.371977	8	0.353215	4	0.172008	56	2.6878	28	1.49907	190	8.19173	18	0.880721	13	0.638077	27	1.23249
BGIOSGA000348	771	0	0	1	0.0767634	0	0	0	0	0	0	2	0.147036	1	0.0934393	0	0	0	0	11	0.940964	2	0.160566	0	0	1	0.084395	0	0	0	0	1	0.0812602	8	0.54013	8	0.526065	0	0	0	0	0	0	6	0.448928	2	0.150113	7	0.488628
BGIOSGA000349	594	0	0	0	0	0	0	0	0	0	0	0	0	0	0	0	0	0	0	5	0.55516	1	0.104205	1	0.111831	2	0.219086	4	0.431051	0	0	4	0.421896	4	0.350539	3	0.256058	0	0	0	0	0	0	0	0	8	0.779376	3	0.271813
BGIOSGA000350	165	1	0.34863	0	0	0	0	0	0	2	0.745819	0	0	0	0	1	0.369333	2	0.764812	0	0	0	0	0	0	1	0.394355	0	0	0	0	1	0.379707	0	0	0	0	1	0.342956	1	0.382554	0	0	0	0	0	0	0	0
BGIOSGA000351	594	0	0	8	0.797099	1	0.103806	2	0.211153	2	0.207172	1	0.0954247	3	0.363847	4	0.41037	6	0.637343	10	1.11032	7	0.729438	14	1.56563	25	2.73857	20	2.15525	10	0.919551	41	4.32444	66	5.7839	67	5.71863	3	0.285797	0	0	9	0.770179	4	0.388466	4	0.389688	6	0.543625
BGIOSGA000352	2469	843	19.6406	741	17.7626	786	19.6296	1211	30.7593	939	23.4009	984	22.5903	459	13.3929	726	17.9192	346	8.84227	898	23.9878	1200	30.0841	648	17.4342	666	17.5519	656	17.0074	533	11.7915	718	18.2195	504	10.6261	834	17.1257	973	22.3005	851	21.7563	970	19.9704	1159	27.0796	1344	31.5008	1552	33.8303
BGIOSGA000353	1023	518	29.1275	576	33.3239	535	32.2469	646	39.6014	654	39.3359	957	53.0254	434	30.5631	385	22.9344	186	11.4722	460	29.6563	507	30.6767	506	32.8567	478	30.4035	561	35.1028	292	15.5908	215	13.1672	252	12.8229	373	18.4857	1119	61.898	552	34.0597	962	47.8008	493	27.8004	446	25.2292	557	29.3031
BGIOSGA000354	861	688	45.9657	760	52.2419	688	49.2715	615	44.7946	712	50.882	711	46.8073	689	57.6501	634	44.8733	723	52.9839	540	41.3643	582	41.8405	617	47.6026	699	52.8257	679	50.4803	907	57.5395	595	43.2958	692	41.8375	699	41.1602	772	50.7384	675	49.4854	1098	64.8239	708	47.4362	662	44.4937	757	47.3181
BGIOSGA000355	1287	0	0	0	0	0	0	0	0	0	0	0	0	0	0	0	0	0	0	1	0.0512456	0	0	0	0	0	0	0	0	1	0.0424408	1	0.0486803	0	0	0	0	0	0	0	0	0	0	0	0	0	0	0	0
BGIOSGA000356	330	287	50.0284	212	38.0216	293	54.7475	245	46.5593	409	76.26	177	30.4023	105	22.9224	127	23.4527	188	35.9462	246	49.165	370	69.4008	351	70.6549	195	38.4496	191	37.0488	716	118.512	503	95.4962	368	58.0493	313	48.0877	191	32.7523	219	41.8897	132	20.3327	290	50.6949	272	47.6978	193	31.4759
BGIOSGA000357	393	0	0	13	1.95776	6	0.941389	0	0	4	0.62626	0	0	1	0.183312	0	0	2	0.321104	4	0.671278	6	0.945008	22	3.7186	3	0.496706	0	0	7	0.972899	37	5.8985	39	5.16577	43	5.54727	0	0	1	0.160614	0	0	9	1.32108	7	1.03074	8	1.09555
BGIOSGA000358	1476	486	18.9408	397	15.9189	414	17.2951	563	23.9208	534	22.2609	373	14.3242	303	14.789	356	14.6983	346	14.791	402	17.9628	450	18.8713	383	17.237	275	12.1232	325	14.0946	317	11.731	523	22.1997	637	22.4655	730	25.0749	406	15.5655	263	11.2472	476	16.3929	539	21.066	505	19.7992	638	23.2632
BGIOSGA000359	4260	647	8.73662	641	8.90547	682	9.87154	772	11.3648	787	11.3672	659	8.76846	580	9.80849	574	8.21116	599	8.87209	792	12.2617	778	11.3044	597	9.30923	768	11.7307	646	9.70684	501	6.42377	494	7.26523	784	9.58009	1156	13.7579	1013	13.4562	635	9.40894	797	9.51009	1027	13.9072	757	10.2832	1393	17.5985
BGIOSGA000360	435	0	0	0	0	0	0	0	0	0	0	0	0	0	0	0	0	0	0	0	0	0	0	0	0	0	0	0	0	0	0	0	0	0	0	0	0	0	0	0	0	0	0	0	0	0	0	0	0
BGIOSGA000361	819	913	64.1262	925	66.8446	787	59.2517	746	57.1227	908	68.2165	872	60.3504	604	53.1296	656	48.8115	672	51.7719	545	43.8882	606	45.8	677	54.9103	661	52.5156	693	54.1632	951	63.4247	539	41.2322	746	47.4152	775	47.9757	775	53.5476	535	41.2332	998	61.9416	603	42.473	473	33.4211	745	48.9561
BGIOSGA000362	741	134	10.4024	128	10.2235	111	9.23666	124	10.4944	126	10.4626	188	14.3809	105	10.2083	90	7.40162	56	4.76846	121	10.7697	118	9.85691	143	12.8194	118	10.3618	115	9.93424	74	5.45476	83	7.01766	145	10.1862	159	10.8788	228	17.4116	132	11.2443	187	12.828	152	11.8333	131	10.2305	175	12.7103
BGIOSGA000363	1893	419	12.7325	504	15.7575	422	13.7459	364	12.0588	362	11.7664	506	15.1512	375	14.2713	344	11.0741	481	16.0326	372	12.9607	427	13.9622	613	21.5109	494	16.9804	488	16.5015	590	17.0241	334	11.0542	314	8.6346	493	13.2038	537	16.0526	339	11.3038	547	14.6883	385	11.7325	356	10.8829	530	15.0682
BGIOSGA000364	408	357	50.3335	291	42.2125	251	37.9336	308	47.3418	274	41.3216	317	44.0399	245	43.2603	245	36.5939	227	35.1054	227	36.6945	235	35.652	208	33.8651	290	46.2497	253	39.6931	319	42.7064	161	24.7228	223	28.4517	284	35.2908	317	43.9665	290	44.8657	422	52.5761	251	35.489	227	32.1965	265	34.9559
BGIOSGA000365	393	0	0	1	0.150597	2	0.313796	0	0	0	0	1	0.14423	2	0.366624	1	0.155064	5	0.802761	0	0	0	0	0	0	0	0	1	0.162878	0	0	0	0	1	0.132456	1	0.129006	0	0	0	0	0	0	0	0	0	0	0	0
BGIOSGA000366	1065	517	27.9248	436	24.2296	494	28.6014	465	27.3815	426	24.612	491	26.1324	304	20.564	462	26.4359	448	26.5422	435	26.9386	369	21.4464	236	14.7201	321	19.6122	361	21.6976	509	26.1054	285	16.7659	294	14.3701	323	15.3765	429	22.7945	323	19.1439	417	19.9032	362	19.6082	443	24.0712	495	25.0144
BGIOSGA000367	1068	6	0.323168	69	3.82372	64	3.69504	4	0.234878	27	1.55553	18	0.955319	83	5.59874	142	8.10251	77	4.54913	16	0.988061	67	3.88312	53	3.2965	78	4.75219	131	7.85154	180	9.20584	123	7.21549	111	5.41022	138	6.55105	38	2.01342	200	11.8205	53	2.52255	31	1.67444	76	4.118	43	2.16687
BGIOSGA000368	1089	92	4.85969	99	5.38042	75	4.24662	106	6.10425	87	4.91562	93	4.84064	72	4.76309	70	3.91717	83	4.80905	98	5.93517	72	4.09243	86	5.24589	100	5.97507	98	5.76041	100	5.01573	77	4.42991	176	8.41294	169	7.86796	95	4.93649	66	3.82554	131	6.11476	126	6.67456	99	5.26079	119	5.88103
BGIOSGA000369	1626	1137	40.2243	2130	77.5296	1874	71.0656	1184	45.6652	1603	60.6597	2213	77.1451	1680	74.4342	1548	58.0167	1412	54.7927	1407	57.0701	2309	87.8982	2612	106.709	2416	96.6824	2131	83.8915	2235	75.0791	2213	85.2694	2186	69.983	1914	59.6794	3325	115.716	1843	71.5454	2449	76.5604	1910	67.763	1653	58.8296	2231	73.8437
BGIOSGA000370	1194	690	33.2425	1214	60.1759	635	32.7929	497	26.1039	686	35.3514	653	30.9996	677	40.8478	860	43.8931	741	39.1582	573	31.6508	824	42.7169	1049	58.3606	718	39.1283	851	45.6226	1176	53.7979	1450	76.0844	1944	84.753	1180	50.105	582	27.583	729	38.539	801	34.1008	884	42.7098	841	40.7601	730	32.9043
BGIOSGA000371	1041	840	46.417	967	54.9774	824	48.8075	1035	62.351	963	56.9197	1303	70.9481	662	45.8132	810	47.4173	605	36.6702	727	46.0594	765	45.487	763	48.6881	858	53.63	878	53.9882	637	33.4234	685	41.2261	586	29.3029	815	39.6927	1075	58.4359	686	41.5959	1083	52.8827	753	41.7277	680	37.8009	867	44.8232
BGIOSGA000372	294	470	91.9601	355	71.4644	357	74.874	466	99.4014	691	144.617	579	111.629	296	72.5318	465	96.3847	383	82.1978	574	128.765	536	112.848	549	124.043	395	87.422	402	87.5253	645	119.832	724	154.285	638	112.963	671	115.712	328	63.1319	369	79.2238	572	98.8973	785	154.029	755	148.608	582	106.539
BGIOSGA000373	2679	641	13.7637	627	13.8517	602	13.8559	705	16.5033	675	15.5031	627	13.2661	507	13.6339	594	13.5119	604	14.2257	490	12.0631	515	11.899	522	12.9434	641	15.5688	584	13.9539	749	15.2711	391	9.144	445	8.6467	511	9.67056	717	15.145	563	13.2652	758	14.3824	510	10.9819	446	9.63398	579	11.6316
BGIOSGA000374	912	6870	433.322	6476	420.262	6012	406.476	6622	455.353	8853	597.287	5316	330.398	6077	480.041	12726	850.353	5370	371.525	5282	381.978	8834	599.569	6177	449.916	7549	538.599	7125	500.086	12495	748.348	7525	516.944	6379	364.1	5632	313.091	3936	244.221	7410	512.862	6237	347.63	8375	529.749	10788	684.526	5758	339.791
BGIOSGA000375	2397	577	13.847	1653	40.8144	1429	36.7599	493	12.8983	594	15.2477	928	21.9446	1586	47.6671	1444	36.7114	1835	48.3033	1919	52.801	2689	69.4384	2829	78.3996	2611	70.8777	2789	74.4793	1243	28.3247	2201	57.5286	4234	91.9487	3369	71.2585	1648	38.9055	1289	33.9439	1130	23.9633	1605	38.6266	1104	26.6529	2391	53.6842
BGIOSGA000376	453	0	0	0	0	0	0	0	0	1	0.135828	0	0	1	0.159032	0	0	0	0	0	0	0	0	0	0	0	0	0	0	0	0	0	0	0	0	0	0	0	0	0	0	0	0	0	0	0	0	0	0
BGIOSGA000377	630	37	3.37839	80	7.5155	41	4.01286	56	5.57444	62	6.05534	52	4.67854	64	7.31852	36	3.48228	48	4.80739	84	8.79374	44	4.32304	38	4.00675	75	7.74625	86	8.73802	47	4.07492	58	5.76792	101	8.34534	119	9.57657	26	2.33537	40	4.00771	62	5.0025	63	5.76873	50	4.59275	93	7.94469
BGIOSGA000378	1467	6	0.235272	64	2.58201	55	2.31176	20	0.854976	29	1.21634	6	0.231829	172	8.4466	119	4.94332	241	10.3656	61	2.74242	442	18.6496	45	2.03766	107	4.74596	135	5.89059	143	5.32437	194	8.28521	325	11.5323	445	15.3792	46	1.77439	163	7.01349	21	0.727654	117	4.60082	40	1.57788	201	7.37396
BGIOSGA000379	636	649	58.6998	607	56.4859	397	38.4896	440	43.386	416	40.2461	615	54.8107	421	47.688	411	39.381	327	32.4414	393	40.754	339	32.9928	247	25.7982	307	31.4089	400	40.2585	197	16.9189	144	14.1853	61	4.9927	175	13.9503	780	69.4001	791	78.5048	917	73.2905	353	32.0182	254	23.1111	327	27.671
BGIOSGA000380	156	158	58.2615	122	46.2854	97	38.3405	207	83.2147	136	53.6416	219	79.5732	129	59.5729	96	37.5015	117	47.3228	123	52.0014	142	56.3431	92	39.1753	90	37.5395	110	45.136	128	44.8175	86	34.5387	114	38.0402	94	30.5497	193	70.0092	113	45.7226	194	63.2139	123	45.4842	118	43.7725	132	45.5391
BGIOSGA000381	1869	196	6.03248	165	5.22496	135	4.45384	193	6.47593	180	5.92585	141	4.27619	146	5.62765	156	5.08648	167	5.63788	137	4.83444	129	4.27226	159	5.65115	127	4.42146	143	4.89758	170	4.96823	181	6.06738	236	6.57303	249	6.7545	103	3.11853	131	4.42424	142	3.86202	200	6.17306	208	6.44017	187	5.38477
BGIOSGA000382	1140	1077	54.345	691	35.8742	1037	56.0898	1821	100.175	2402	129.645	2356	117.143	826	52.1986	684	36.564	763	42.2307	1964	113.624	1040	56.4684	907	52.8508	572	32.6484	720	40.428	1426	68.3245	1325	72.8187	771	35.2057	1939	86.2336	1174	58.2754	788	43.6313	1330	59.3038	2146	108.594	2438	123.758	1980	93.4749
BGIOSGA000383	1050	1752	95.9829	1614	90.9752	1592	93.4898	1271	75.912	1357	79.5203	645	34.8191	1118	76.7072	1557	90.3653	1308	78.6008	883	55.4634	1598	94.2029	1353	85.5968	1158	71.7613	1081	65.9009	1873	97.434	1531	91.352	1211	60.0368	1297	62.6259	892	48.0726	1594	95.8243	909	44.0058	1341	73.6749	1525	84.0474	1019	52.2299
BGIOSGA000384	1566	0	0	0	0	0	0	0	0	0	0	0	0	0	0	0	0	0	0	0	0	0	0	0	0	0	0	0	0	0	0	0	0	0	0	0	0	0	0	0	0	0	0	0	0	0	0	0	0
BGIOSGA000385	3318	7	0.121359	8	0.142699	6	0.111503	8	0.151206	10	0.185443	10	0.170833	8	0.173699	5	0.0918324	2	0.0380332	1	0.0198773	10	0.186552	10	0.200204	5	0.0980538	3	0.0578762	11	0.181083	3	0.056647	1	0.0156887	1	0.0152801	8	0.136438	2	0.0380479	1	0.01532	6	0.104317	8	0.139527	17	0.275745
BGIOSGA000386	1647	1	0.0349265	4	0.143739	3	0.112315	2	0.0761536	2	0.0747177	3	0.103246	2	0.0874823	5	0.185003	7	0.268172	7	0.28031	6	0.225494	9	0.362993	4	0.158029	1	0.0388652	3	0.0994924	6	0.228239	15	0.47409	16	0.492527	1	0.0343581	0	0	5	0.154316	7	0.24518	13	0.456766	12	0.392123
BGIOSGA000387	507	0	0	0	0	0	0	0	0	0	0	0	0	0	0	0	0	0	0	0	0	0	0	0	0	0	0	0	0	0	0	0	0	1	0.102673	0	0	0	0	0	0	0	0	0	0	0	0	0	0
BGIOSGA000388	1065	0	0	0	0	0	0	0	0	0	0	0	0	0	0	0	0	0	0	0	0	0	0	0	0	0	0	0	0	0	0	0	0	0	0	0	0	0	0	0	0	0	0	0	0	0	0	0	0
BGIOSGA000389	1311	150	6.58169	204	9.2095	187	8.79527	133	6.36214	129	6.05444	153	6.6151	217	11.9245	254	11.8068	231	11.1178	183	9.20626	198	9.34844	134	6.78971	232	11.5148	278	13.5737	216	8.99939	173	8.26753	246	9.76777	237	9.16535	148	6.38824	197	9.48506	137	5.31195	133	5.85233	179	7.90122	224	9.1956
BGIOSGA000390	1623	525	18.6076	1029	37.5237	1219	46.3122	407	15.7264	596	22.5951	2003	69.9536	749	33.2466	652	24.4811	965	37.5161	1189	48.3168	1565	59.686	2090	85.5415	1429	57.2908	1404	55.3737	705	23.7264	1669	64.4273	1210	38.8088	2043	63.8195	1052	36.6792	522	20.3015	1224	38.3353	875	31.1006	664	23.6752	1641	54.4158
BGIOSGA000391	1488	98	3.78854	111	4.41498	116	4.8069	69	2.90804	165	6.82289	90	3.42836	85	4.11528	81	3.3173	93	3.94356	127	5.62906	111	4.61739	124	5.53564	78	3.41085	87	3.74258	106	3.89103	184	7.74724	258	9.02568	289	9.84687	75	2.8522	70	2.96942	100	3.41612	169	6.55184	132	5.13351	180	6.51035
BGIOSGA000392	843	75	5.11779	576	40.4393	40	2.92579	42	3.12447	28	2.0437	86	5.78253	9	0.769128	112	8.09641	58	4.34119	147	11.5007	42	3.08389	71	5.59474	90	6.94682	128	9.71935	74	4.79475	377	28.0186	574	35.4444	521	31.3338	41	2.75219	29	2.17144	18	1.08538	40	2.73724	63	4.32471	34	2.17063
BGIOSGA000393	969	1496	88.8089	1551	94.732	1693	107.732	1742	112.74	3075	195.258	2318	135.593	1216	90.4052	1504	94.5859	1754	114.213	2082	141.707	1928	123.157	1697	116.334	1388	93.2044	1241	81.9791	2193	123.617	1676	108.363	2703	145.206	2364	123.688	2263	132.155	2167	141.16	2570	134.817	1766	105.135	1798	107.377	1834	101.862
BGIOSGA000394	1401	372	15.274	801	33.8379	569	25.0429	1248	55.8638	1122	49.2767	3439	139.137	742	38.1548	869	37.7993	666	29.9947	439	20.6662	640	28.276	849	40.2549	1242	57.6839	676	30.8861	712	27.759	527	23.567	1138	42.2831	504	18.2388	571	23.0632	535	24.1042	2848	103.333	5242	215.843	6782	280.132	461	17.7091
BGIOSGA000395	1398	174	7.15964	136	5.75758	181	7.98329	413	18.5267	456	20.0699	412	16.7047	90	4.63788	110	4.79499	86	3.8815	371	17.5026	212	9.38654	113	5.36933	115	5.35256	142	6.50184	241	9.41612	162	7.26006	135	5.02678	308	11.1698	132	5.34305	94	4.24422	190	6.90847	203	8.37662	327	13.5358	383	14.7444
BGIOSGA000396	600	41	3.9308	115	11.3437	103	10.5851	141	14.7374	154	15.7927	340	32.12	105	12.6073	99	10.0551	97	10.2007	278	30.5582	175	18.0536	228	25.2425	133	14.4235	139	14.8292	82	7.46491	120	12.5303	116	10.064	374	31.6027	159	14.9958	94	9.88902	253	21.4341	211	20.2867	130	12.5382	286	25.6537
BGIOSGA000397	435	6	0.793434	6	0.816339	5	0.708747	8	1.15333	22	3.11186	10	1.30304	10	1.65613	6	0.840551	16	2.32081	38	5.76142	24	3.41506	68	10.3841	10	1.49583	19	2.79589	45	5.65048	118	16.9951	135	16.155	101	11.7716	18	2.34156	9	1.30596	2	0.23371	68	9.01778	68	9.04614	69	8.53679
BGIOSGA000398	420	16	2.19139	19	2.6774	18	2.64261	11	1.64247	17	2.4905	18	2.42924	15	2.57292	10	1.45095	28	4.20647	22	3.45468	25	3.68441	16	2.53058	21	3.25343	27	4.115	18	2.34091	17	2.5359	35	4.33792	38	4.58709	5	0.673664	11	1.65318	31	3.75187	19	2.60966	15	2.06674	32	4.10049
BGIOSGA000399	1875	931	28.5626	1011	31.9123	930	30.5838	1033	34.5504	1294	42.4639	1095	33.1025	1013	38.9217	1166	37.8965	1291	43.4444	985	34.6473	1468	48.462	1335	47.2965	1594	55.3169	1635	55.8176	2170	63.2151	1874	62.6182	3002	83.3436	1696	45.8594	741	22.3635	864	29.0863	758	20.5496	1104	33.9663	1946	60.06	1167	33.4969
BGIOSGA000400	1086	73	3.86671	177	9.64611	215	12.2073	168	9.70138	250	14.1644	94	4.9062	259	17.1812	256	14.3652	338	19.6379	113	6.86252	201	11.4563	110	6.7284	224	13.4211	271	15.9733	188	9.45562	68	3.92294	59	2.82804	110	5.13531	327	17.0388	236	13.717	43	2.01268	71	3.77145	95	5.06218	148	7.33443
BGIOSGA000401	1143	9	0.452945	13	0.67314	20	1.07893	1	0.0548666	9	0.484489	13	0.64468	19	1.19754	14	0.746421	17	0.938451	7	0.403912	12	0.649848	17	0.987988	30	1.70783	34	1.90409	8	0.382301	13	0.712573	11	0.500967	11	0.487921	32	1.58426	20	1.10449	56	2.49045	10	0.5047	6	0.303773	11	0.517942
BGIOSGA000402	1401	358	14.6992	349	14.7433	292	12.8515	367	16.4279	372	16.3377	328	13.2704	253	13.0097	304	13.2232	339	15.2676	321	15.1113	332	14.6682	279	13.2286	291	13.5153	382	17.4534	337	13.1387	305	13.6394	498	18.5035	435	15.7418	226	9.12836	246	11.0834	360	13.0617	352	14.4939	315	13.0112	378	14.5207
BGIOSGA000403	957	24	1.44261	81	5.00935	50	3.22158	33	2.1625	48	3.08615	71	4.20527	54	4.06505	28	1.78299	117	7.71405	86	5.92681	96	6.20921	128	8.88479	63	4.28351	91	6.08674	51	2.91085	48	3.1424	79	4.29713	230	12.1848	66	3.9026	47	3.10001	40	2.12463	65	3.91815	75	4.53516	156	8.77298
BGIOSGA000404	1071	641	34.4284	861	47.5798	687	39.5528	682	39.9346	587	33.7238	1091	57.7408	399	26.8391	381	21.6789	295	17.3797	439	27.034	478	27.6258	698	43.2927	677	41.1311	575	34.3663	378	19.2781	272	15.9115	431	20.9484	507	24.0006	1006	53.1534	464	27.3467	990	46.9874	633	34.0953	527	28.4751	696	34.9747
BGIOSGA000405	1440	400	15.9789	294	12.0835	437	18.7124	398	17.333	322	13.7588	440	17.3196	336	16.8097	408	17.2663	320	14.0216	275	12.5952	295	12.6805	186	8.58024	360	16.2671	320	14.2247	268	10.1656	110	4.78589	117	4.22947	199	7.00638	396	15.5616	317	13.8955	528	18.6383	314	12.579	267	10.7298	360	13.4547
BGIOSGA000406	1992	1500	43.3162	1600	47.5378	1436	44.4504	1317	41.462	1301	40.186	1021	29.0525	1300	47.0152	1729	52.8942	1586	50.2369	886	29.3345	1238	38.4688	941	31.3797	1329	43.4117	1456	46.7872	1784	48.9179	1175	36.9556	1496	39.0936	1306	33.2397	1068	30.3392	1829	57.9564	1437	36.6693	1197	34.6645	1617	46.9747	1202	32.475
BGIOSGA000407	4203	431	5.89884	473	6.66055	545	7.99553	683	10.191	773	11.3164	620	8.36141	536	9.18733	390	5.65467	555	8.33187	500	7.84595	708	10.4268	876	13.845	462	7.15243	510	7.76722	657	8.53823	774	11.5376	540	6.68802	689	8.31119	595	8.01087	481	7.22375	579	7.00253	565	7.75477	603	8.30236	704	9.01463
BGIOSGA000408	318	0	0	0	0	0	0	0	0	0	0	0	0	0	0	0	0	0	0	0	0	0	0	0	0	0	0	0	0	0	0	0	0	0	0	0	0	0	0	0	0	0	0	0	0	0	0	0	0
BGIOSGA000409	333	0	0	0	0	0	0	0	0	0	0	0	0	0	0	0	0	0	0	0	0	0	0	0	0	0	0	0	0	0	0	0	0	0	0	0	0	0	0	0	0	0	0	0	0	0	0	0	0
BGIOSGA000410	1653	431	14.9987	439	15.7181	349	13.0186	273	10.3572	266	9.90139	252	8.64122	598	26.0623	627	23.1152	614	23.4371	432	17.2364	386	14.4541	336	13.5025	562	22.1225	564	21.8404	416	13.7462	418	15.8429	559	17.6036	864	26.4999	310	10.6123	591	22.5679	839	25.8003	510	17.7982	361	12.638	826	26.8932
BGIOSGA000411	891	0	0	0	0	0	0	0	0	0	0	0	0	0	0	0	0	0	0	0	0	0	0	0	0	0	0	0	0	1	0.0613034	0	0	0	0	0	0	0	0	0	0	0	0	0	0	0	0	0	0
BGIOSGA000412	1497	1085	41.6924	1079	42.6588	870	35.835	769	32.215	758	31.1555	818	30.9727	770	37.0555	954	38.8355	981	41.3481	690	30.3992	597	24.6848	663	29.4199	693	30.1219	815	34.849	1079	39.3697	729	30.5097	901	31.3304	974	32.9868	899	33.9829	742	31.2866	1185	40.2376	714	27.5142	711	27.4847	835	30.0192
BGIOSGA000413	3207	2163	38.7977	2056	37.9431	1985	38.1656	2275	44.4873	2298	44.0898	1736	30.683	1708	38.3683	1898	36.0661	1795	35.3162	1707	35.105	2035	39.2774	2270	47.0193	1659	33.6603	1587	31.6762	2316	39.4459	1936	37.8215	2238	36.3265	2688	42.4946	2011	35.4842	1777	34.9756	2049	32.4772	2123	38.1883	2529	45.6345	2167	36.3659
BGIOSGA000414	309	0	0	0	0	0	0	0	0	0	0	0	0	0	0	0	0	0	0	0	0	0	0	0	0	0	0	0	0	0	0	0	0	0	0	0	0	0	0	0	0	0	0	0	0	0	0	0	0
BGIOSGA000415	1116	0	0	0	0	0	0	0	0	0	0	0	0	0	0	0	0	0	0	0	0	0	0	0	0	0	0	0	0	0	0	0	0	0	0	0	0	0	0	0	0	0	0	0	0	0	0	0	0
BGIOSGA000416	297	240	46.484	176	35.0723	212	44.0139	189	39.908	215	44.542	303	57.8274	160	38.8103	148	30.3674	178	37.8157	160	35.5303	188	39.1812	184	41.1538	188	41.1881	191	41.1654	289	53.15	160	33.7517	196	34.3528	265	45.2369	176	33.5335	174	36.9802	363	62.1278	318	61.7661	298	58.0635	270	48.9263
BGIOSGA000417	213	0	0	0	0	0	0	0	0	0	0	0	0	0	0	0	0	0	0	0	0	0	0	0	0	0	0	0	0	0	0	0	0	0	0	0	0	0	0	0	0	0	0	0	0	0	0	0	0
BGIOSGA000418	1689	143	4.8703	59	2.06743	65	2.37298	78	2.89614	38	1.38434	47	1.5773	58	2.4739	53	1.91227	51	1.90524	43	1.67909	27	0.989489	3	0.117989	33	1.27132	12	0.454785	61	1.97271	9	0.333845	1	0.0308201	17	0.510297	52	1.74219	62	2.31707	125	3.76198	34	1.16126	18	0.616718	25	0.796609
BGIOSGA000419	2421	1	0.0237604	0	0	0	0	0	0	1	0.0254151	0	0	0	0	0	0	0	0	0	0	0	0	0	0	0	0	2	0.0528798	0	0	0	0	0	0	0	0	0	0	0	0	0	0	0	0	2	0.0478056	0	0
BGIOSGA000420	2832	645	13.1013	472	9.8641	399	8.6874	605	13.3973	577	12.5363	481	9.62718	402	10.2263	430	9.25289	491	10.9395	476	11.0853	459	10.0322	506	11.8688	331	7.60511	356	8.04659	568	10.9551	387	8.5615	559	10.275	523	9.36293	521	10.4104	391	8.71486	522	9.36943	669	13.6274	720	14.7124	789	14.994
BGIOSGA000421	546	123	12.9587	214	23.1969	200	22.5864	123	14.1275	203	22.8766	245	25.4344	143	18.8681	127	14.1747	253	29.2373	234	28.2656	258	29.2485	315	38.3236	246	29.3166	199	23.33	200	20.0078	182	20.8839	254	24.2161	292	27.114	237	24.5628	153	17.6879	232	21.5989	214	22.61	170	18.0177	260	25.628
BGIOSGA000422	1632	2	0.0704951	11	0.398916	3	0.113347	26	0.999096	20	0.754045	10	0.347318	1	0.0441432	3	0.112022	8	0.309299	14	0.565774	36	1.3654	13	0.529142	12	0.478445	14	0.549114	26	0.870192	23	0.882958	59	1.88189	53	1.64649	6	0.208043	2	0.0773547	59	1.83767	24	0.848342	12	0.425505	4	0.131909
BGIOSGA000423	3975	10	0.144714	140	2.08449	126	1.95454	4	0.0631069	18	0.278627	10	0.142597	84	1.52239	16	0.245293	139	2.20641	127	2.10718	158	2.46035	206	3.44254	194	3.17567	166	2.67317	54	0.742025	93	1.46581	164	2.14768	354	4.51512	29	0.412841	12	0.190555	7	0.0895152	108	1.56735	52	0.757024	142	1.92259
BGIOSGA000424	426	4	0.540131	8	1.11145	7	1.01321	3	0.441637	9	1.29993	31	4.12477	6	1.01467	10	1.43052	5	0.740575	5	0.774097	16	2.32481	10	1.55933	13	1.98566	14	2.10365	9	1.15397	3	0.441208	4	0.48878	5	0.595064	14	1.85969	7	1.03721	16	1.90918	5	0.67708	12	1.6301	15	1.89503
BGIOSGA000425	2088	1540	42.4267	924	26.1909	952	28.1136	1624	48.7764	1336	39.3698	1372	37.2453	801	27.6367	1099	32.0752	906	27.3783	842	26.596	1007	29.8522	699	22.238	792	24.6812	848	25.9968	1471	38.4808	1103	33.0961	754	18.7977	891	21.6347	1024	27.7518	652	19.7103	1162	28.2886	983	27.1583	968	26.828	1134	29.2292
BGIOSGA000426	4599	42	0.525333	412	5.30203	323	4.33061	17	0.231814	49	0.655571	33	0.406722	162	2.53767	52	0.689036	430	5.89948	421	6.03745	483	6.50071	662	9.56188	392	5.54617	308	4.28689	96	1.14017	192	2.61559	192	2.17321	1020	11.2445	66	0.812088	62	0.850952	23	0.254214	306	3.83829	183	2.30267	658	7.70011
BGIOSGA000427	1134	478	24.2473	512	26.7218	578	31.4286	450	24.8859	349	18.9365	354	17.6945	441	28.0162	536	28.8041	503	27.9875	363	21.112	398	21.7244	344	20.1509	461	26.452	504	28.4494	550	26.4918	407	22.4861	472	21.6667	508	22.7119	463	23.1042	432	24.0463	496	22.2333	442	22.4848	444	22.6576	458	21.7364
BGIOSGA000428	1056	235	12.8013	386	21.6338	480	28.0277	269	15.9751	441	25.6958	216	11.5941	98	6.68569	241	13.9077	140	8.36513	528	32.9765	505	29.6009	923	58.0613	246	15.158	433	26.247	832	43.035	1790	106.199	1254	61.8154	787	37.7845	61	3.2688	282	16.8563	146	7.02789	923	50.4217	1569	85.981	843	42.9634
BGIOSGA000429	780	1764	130.093	2341	177.63	1784	141.03	1318	105.968	1304	102.866	1548	112.493	1750	161.632	2209	172.585	1870	151.271	1244	105.187	1778	141.096	1382	117.696	1903	158.75	1903	156.171	1621	113.514	1514	121.608	1622	108.248	1624	105.559	1823	132.256	1884	152.463	2017	131.446	1449	107.165	1686	125.085	1471	101.497
BGIOSGA000430	840	778	53.2782	596	41.9929	656	48.1543	1440	107.507	1888	138.296	1302	87.8575	510	43.7396	727	52.7421	617	46.3463	1241	97.4378	1433	105.595	1611	127.399	495	38.3439	527	40.1593	1209	78.6157	2680	199.888	1118	69.2828	1544	93.1904	386	26.0034	500	37.5723	777	47.0194	1172	80.4874	1892	130.342	1289	82.5864
BGIOSGA000431	315	235	42.9147	269	50.5418	300	58.7247	223	44.3965	245	47.8567	293	52.7235	204	46.6556	181	35.0163	283	56.6871	275	57.5781	279	54.824	249	52.5095	312	64.4488	294	59.7437	186	32.2526	168	33.4142	350	57.839	441	70.9793	211	37.9048	143	28.6551	254	40.9882	261	47.798	225	41.3348	333	56.8942
BGIOSGA000432	285	528	106.571	472	98.018	567	122.673	523	115.083	501	108.163	803	159.705	409	103.386	463	99.0007	523	115.789	512	118.484	475	103.163	295	68.7585	472	107.763	446	100.172	454	87.0108	369	81.1173	368	67.215	786	139.824	434	86.1722	442	97.8936	783	139.654	480	97.1575	458	92.996	640	120.856
BGIOSGA000433	639	50	4.50109	9	0.833586	13	1.25445	64	6.28106	236	22.7247	101	8.95917	8	0.90193	11	1.04904	7	0.691203	14	1.44498	77	7.45876	45	4.678	5	0.509143	7	0.701217	2	0.170959	201	19.7073	85	6.92438	73	5.79196	2	0.177113	3	0.296345	8	0.636392	14	1.26388	30	2.71684	117	9.85416
BGIOSGA000434	963	0	0	6	0.368751	3	0.19209	0	0	0	0	3	0.17658	0	0	0	0	0	0	15	1.02731	12	0.771315	6	0.413879	4	0.270274	0	0	3	0.17016	20	1.30118	144	7.78394	30	1.57942	0	0	0	0	2	0.10557	0	0	11	0.661013	24	1.34128
BGIOSGA000435	1215	29	1.373	75	3.65337	20	1.015	19	0.980689	35	1.77247	18	0.839738	72	4.26914	49	2.45766	82	4.2584	39	2.11701	65	3.31142	90	4.92057	93	4.98055	56	2.9503	64	2.87717	119	6.13625	186	7.96892	107	4.46489	28	1.30408	123	6.39007	30	1.25511	36	1.70925	64	3.04823	56	2.48054
BGIOSGA000436	2328	42	1.0378	22	0.559304	38	1.00649	33	0.888966	45	1.18937	59	1.43654	13	0.402295	16	0.418831	9	0.243932	37	1.04822	32	0.850832	14	0.399479	15	0.419256	12	0.329954	11	0.25809	12	0.322946	5	0.111802	8	0.174225	33	0.802146	30	0.81342	26	0.567709	17	0.421256	11	0.273435	31	0.71666
BGIOSGA000437	1035	55	3.05683	25	1.42958	59	3.51497	55	3.33255	60	3.56696	96	5.25749	23	1.60093	17	1.00095	32	1.95083	41	2.61263	35	2.09317	26	1.66871	14	0.880154	44	2.72124	25	1.31936	22	1.33172	1	0.0502948	25	1.22462	61	3.33512	25	1.52467	30	1.47339	26	1.44915	14	0.782765	55	2.85994
BGIOSGA000438	924	2037	126.814	1923	123.173	1127	75.2077	2028	137.642	2640	175.8	1795	110.113	1005	78.357	936	61.7314	1209	82.5587	1241	88.5798	1795	120.246	1461	105.033	845	59.5053	1242	86.0408	4215	249.165	1586	107.538	1789	100.786	2227	122.194	679	41.5834	522	35.6595	679	37.3537	3504	218.762	4573	286.4	1465	85.3297
BGIOSGA000439	3444	824	13.763	1934	33.2355	1612	28.8611	671	12.2184	864	15.4361	1652	27.1891	1187	24.8297	1315	23.2683	1548	28.3607	1079	20.663	1696	30.4817	1524	29.3948	1757	33.1955	1850	34.3846	1342	21.2839	1204	21.9026	1118	16.8982	1276	18.7841	2189	35.9671	1587	29.0864	1585	23.3939	1010	16.9176	1043	17.5253	1658	25.9093
BGIOSGA000440	717	1525	122.349	1728	142.637	1495	128.568	366	32.0122	382	32.7817	221	17.4711	2218	222.857	4253	361.475	1687	148.458	1192	109.646	1280	110.501	636	58.9233	1250	113.439	1696	151.412	1780	135.601	1500	131.07	3293	239.076	1874	132.512	1031	81.3695	3014	265.339	1100	77.9847	462	37.1709	1388	112.025	256	19.2157
BGIOSGA000441	711	12	0.970869	5	0.416207	6	0.520346	0	0	28	2.42312	1	0.0797219	0	0	6	0.514261	0	0	18	1.6697	21	1.82821	433	40.4545	7	0.640618	14	1.26041	72	5.53127	126	11.1028	261	19.1088	14	0.998302	1	0.0795889	2	0.177557	1	0.0714934	11	0.892489	16	1.30225	7	0.529862
BGIOSGA000442	687	5	0.418661	79	6.8058	63	5.6545	0	0	15	1.34345	4	0.330028	61	6.39671	5	0.443522	123	11.2968	31	2.97605	105	9.4604	103	9.95931	66	6.25112	89	8.29255	46	3.65732	134	12.2203	349	26.4443	194	14.3169	14	1.15317	5	0.459399	6	0.443946	95	7.97713	30	2.52702	65	5.09203
BGIOSGA000443	897	254	16.2888	287	18.9364	270	18.5602	228	15.9403	218	14.9538	304	19.2101	260	20.8816	344	23.3705	232	16.3194	214	15.7346	222	15.3192	182	13.4781	222	16.1039	266	18.9821	234	14.249	235	16.4137	342	19.8471	315	17.8042	219	13.8157	276	19.422	322	18.2473	276	17.7499	239	15.4187	314	18.8396
BGIOSGA000444	300	729	139.783	607	119.75	591	121.472	860	179.776	717	147.057	764	144.351	398	95.5753	415	84.3003	504	106.003	420	92.3343	487	100.481	654	144.812	380	82.4201	514	109.672	750	136.553	685	143.054	455	78.9502	587	99.202	565	106.574	537	112.987	670	113.524	548	105.375	486	93.7473	456	81.8047
BGIOSGA000445	1191	792	38.2527	767	38.1147	829	42.9193	877	46.1787	897	46.3413	881	41.9287	581	35.1438	682	34.8959	822	43.5481	858	47.5128	872	45.3191	833	46.4603	718	39.2269	632	33.9672	806	36.9645	853	44.8714	893	39.0304	1077	45.8466	659	31.3109	538	28.5133	775	33.077	972	47.0798	963	46.7905	1003	45.3235
BGIOSGA000446	1101	820	42.8426	565	30.3717	597	33.4347	742	42.264	556	31.0724	632	32.537	438	28.6596	521	28.8372	585	33.5257	507	30.3707	584	32.8324	416	25.0989	514	30.3771	471	27.3835	609	30.2129	494	28.1107	521	24.6328	567	26.1095	573	29.4503	467	26.7736	586	27.0549	756	39.6109	870	45.7273	694	33.924
BGIOSGA000447	1473	90	3.5147	135	5.42425	117	4.89771	78	3.32082	76	3.17467	170	6.54174	103	5.03754	126	5.21279	157	6.72521	150	6.7162	165	6.93359	120	5.41162	101	4.46159	161	6.99646	203	7.52758	101	4.29587	103	3.63997	140	4.81869	332	12.7543	175	7.49915	215	7.41945	97	3.79882	87	3.41791	219	8.00159
BGIOSGA000448	387	106	15.7559	133	20.3399	112	17.845	152	24.6313	133	21.146	152	22.2628	100	18.6154	96	15.1169	138	22.4997	188	32.0392	178	28.4699	134	23.0008	137	23.0346	125	20.6754	102	14.3963	194	31.4067	346	46.5402	359	47.0313	105	15.3533	62	10.1125	132	17.338	233	34.7316	217	32.4483	290	40.3294
BGIOSGA000449	897	18	1.15433	92	6.07021	74	5.08686	12	0.838963	16	1.09753	111	7.0142	70	5.62198	31	2.10606	108	7.59696	147	10.8084	163	11.2479	240	17.7733	128	9.28514	148	10.5615	39	2.37484	104	7.26395	204	11.8386	202	11.4173	73	4.60525	24	1.68887	77	4.36349	69	4.43748	40	2.58054	162	9.7198
BGIOSGA000450	1254	384	17.615	331	15.6221	316	15.5382	344	17.2034	380	18.6455	312	14.1028	308	17.6944	291	14.1416	357	17.963	253	13.3063	290	14.3145	257	13.614	313	16.2412	334	17.0492	490	21.3433	272	13.5895	293	12.1628	342	13.8271	331	14.9366	313	15.7552	419	16.9845	311	14.3068	288	13.2904	285	12.2316
BGIOSGA000451	1617	257	9.14265	125	4.57518	50	1.90665	128	4.96425	147	5.59364	71	2.48883	340	15.1479	142	5.35156	497	19.3935	85	3.46692	137	5.2443	83	3.40971	92	3.7021	160	6.33381	356	12.0255	112	4.3395	219	7.05013	256	8.02663	154	5.38931	219	8.54891	57	1.79185	156	5.56537	158	5.65445	115	3.82756
BGIOSGA000452	1125	26	1.32944	24	1.2626	26	1.42505	102	5.68593	98	5.35995	66	3.32536	34	2.17726	44	2.38343	21	1.17781	112	6.56599	81	4.45666	82	4.84184	53	3.06545	117	6.65715	150	7.28284	129	7.18405	212	9.80949	175	7.88658	12	0.603603	28	1.57102	5	0.225919	115	5.89692	213	10.9565	135	6.45827
BGIOSGA000453	1485	443	17.1604	410	16.3405	411	17.0658	507	21.4109	469	19.4327	409	15.6115	342	16.5914	350	14.363	442	18.7804	303	13.4571	333	13.8802	340	15.209	363	15.9056	313	13.4919	420	15.4484	303	12.7835	376	13.1803	443	15.1245	340	12.9561	291	12.3692	363	12.4256	367	14.2567	340	13.2494	311	11.2712
BGIOSGA000454	324	0	0	0	0	0	0	0	0	0	0	0	0	0	0	0	0	0	0	0	0	0	0	0	0	0	0	0	0	0	0	0	0	0	0	0	0	0	0	0	0	0	0	0	0	0	0	0	0
BGIOSGA000455	1575	484	17.6772	1325	49.7902	1663	65.1061	549	21.8598	710	27.7374	561	20.1897	1096	50.1319	1843	71.3094	1218	48.795	562	23.5337	670	26.3312	867	36.5668	1676	69.2412	2392	97.2155	1019	35.3391	343	13.6441	377	12.4602	300	9.65704	1360	48.8631	1443	57.8312	804	25.9484	359	13.149	408	14.9907	527	18.008
BGIOSGA000456	3390	585	9.9267	381	6.65172	397	7.22106	567	10.4891	411	7.45984	328	5.4843	395	8.39424	407	7.31639	377	7.01698	301	5.85601	302	5.51422	273	5.34948	364	6.98671	308	5.81575	384	6.18719	246	4.5464	319	4.8984	417	6.23648	372	6.20963	297	5.53011	410	6.1478	361	6.1431	315	5.37718	423	6.71545
BGIOSGA000457	438	1052	138.163	907	122.558	933	131.346	1176	168.379	1255	176.302	1109	143.517	589	96.878	801	111.445	744	107.178	747	112.482	852	120.404	791	119.964	685	101.762	679	99.2318	916	114.231	845	120.869	949	112.786	1040	120.382	807	104.261	594	85.603	1057	122.67	959	126.306	1041	137.537	1104	135.653
BGIOSGA000458	1620	171	6.07198	507	18.5226	597	22.7232	365	14.1297	449	17.0537	1272	44.5061	644	28.6388	396	14.8964	526	20.4871	518	21.0887	1181	45.1244	1264	51.83	945	37.9566	861	34.0207	396	13.3519	334	12.9171	403	12.9495	749	23.4407	945	33.0095	483	18.8195	606	19.0149	751	26.7427	755	26.9697	1468	48.7692
BGIOSGA000459	366	43	6.75828	77	12.4514	73	12.2985	55	9.42401	62	10.4231	191	29.5801	88	17.3215	60	9.99016	79	13.6193	77	13.8754	175	29.596	158	28.6764	124	22.0451	118	20.6374	28	4.17868	47	8.04542	60	8.53362	126	17.4539	131	20.2541	68	11.7275	112	15.5551	95	14.9735	103	16.2854	164	24.1156
BGIOSGA000460	1566	736	27.0355	727	27.4759	986	38.8236	824	32.9981	626	24.5963	710	25.6989	914	42.0473	1353	52.6512	1255	50.5662	763	32.1342	835	33.0044	337	14.2951	924	38.3929	1152	47.0886	1034	36.0654	667	26.6849	813	27.0248	962	31.1449	628	22.6929	1019	41.0733	914	29.6681	822	30.2803	1203	44.4547	742	25.5004
BGIOSGA000461	1374	141	5.90312	274	11.8025	218	9.78318	110	5.02065	231	10.3446	195	8.04443	179	9.38534	116	5.14486	207	9.50588	237	11.3762	277	12.4787	253	12.2316	166	7.86126	205	9.55041	158	6.28105	314	14.3178	453	17.1623	475	17.5271	210	8.64878	123	5.65061	209	7.73206	255	10.7061	187	7.87587	321	12.5734
BGIOSGA000462	687	46	3.85168	49	4.22132	71	6.37253	62	5.65964	82	7.3442	115	9.4883	40	4.19457	64	5.67709	37	3.39824	27	2.59204	41	3.69406	28	2.70739	45	4.26213	40	3.72699	27	2.14669	17	1.55033	32	2.42469	47	3.46852	101	8.3193	59	5.42091	145	10.7287	59	4.95422	30	2.52702	26	2.03681
BGIOSGA000463	2238	791	20.3313	888	23.4834	877	24.1629	666	18.6624	599	16.4685	517	13.0942	784	25.2371	937	25.5142	764	21.5398	510	15.0295	716	19.8029	560	16.6218	799	23.2304	988	28.2587	963	23.5033	469	13.1294	978	22.7479	747	16.9225	749	18.9384	1026	28.9377	778	17.6708	605	15.5946	698	18.0484	647	15.5589
BGIOSGA000464	1521	1	0.0378198	4	0.155646	3	0.121619	0	0	2	0.0809074	1	0.0372665	1	0.0473647	3	0.120197	4	0.165936	3	0.130085	5	0.203478	8	0.349389	1	0.0427801	0	0	5	0.179557	3	0.123573	5	0.171121	4	0.133332	2	0.0744086	2	0.0829999	1	0.03342	1	0.0379272	3	0.114139	3	0.106152
BGIOSGA000465	753	55	4.20162	104	8.17423	96	7.86116	48	3.99761	50	4.08566	55	4.14014	82	7.84518	56	4.53206	115	9.63633	92	8.05801	103	8.46679	105	9.26282	102	8.81406	116	9.86093	65	4.71499	119	9.90112	155	10.7152	237	15.9572	41	3.08114	39	3.26924	61	4.11785	117	8.96336	79	6.07122	136	9.72028
BGIOSGA000466	1425	2689	108.549	2637	109.523	1221	52.8337	633	27.8575	1029	44.4312	246	9.78515	3759	190.038	4312	184.402	2288	101.309	949	43.9224	2816	122.319	3128	145.815	2683	122.511	3280	147.338	5399	206.948	5295	232.8	7723	282.12	3222	114.634	1399	55.5553	2416	107.018	858	30.6061	1102	44.6115	1515	61.5236	553	20.8855
BGIOSGA000467	309	0	0	0	0	0	0	0	0	0	0	0	0	0	0	0	0	0	0	0	0	0	0	0	0	0	0	0	0	0	0	0	0	0	0	0	0	0	0	0	0	0	0	0	0	0	0	0	0
BGIOSGA000468	1494	415	15.9789	1318	52.2124	1249	51.5492	279	11.7114	578	23.8048	1427	54.1403	654	31.5363	659	26.8805	1017	42.9516	1530	67.5423	2989	123.837	3293	146.417	1884	82.0543	1473	63.1113	513	18.7555	2651	111.171	3816	132.96	3325	112.835	1153	43.6718	490	20.7025	1193	40.5906	2551	98.5008	2643	102.374	3185	114.734
BGIOSGA000469	603	2	0.190793	5	0.490751	1	0.102257	0	0	60	6.12239	1	0.0940005	4	0.477888	0	0	6	0.627831	17	1.85937	17	1.74505	56	6.16907	1	0.107908	6	0.636926	3	0.271748	36	3.74039	224	19.3372	41	3.44723	0	0	1	0.104679	1	0.0842982	29	2.77435	78	7.4855	23	2.05279
BGIOSGA000470	447	0	0	0	0	0	0	0	0	0	0	0	0	0	0	0	0	0	0	0	0	0	0	0	0	0	0	0	0	0	0	0	0	0	0	0	0	0	0	0	0	0	0	0	0	0	0	0	0
BGIOSGA000471	228	0	0	0	0	0	0	0	0	0	0	0	0	0	0	0	0	0	0	0	0	0	0	0	0	0	0	0	0	0	0	0	0	1	0.228312	0	0	0	0	0	0	0	0	0	0	0	0	0	0
BGIOSGA000472	900	289	18.4716	391	25.7124	418	28.6381	289	20.1377	439	30.013	591	37.2214	319	25.5348	514	34.8035	409	28.6741	319	23.3767	590	40.5776	508	37.4947	457	33.0403	443	31.5077	386	23.4265	766	53.3235	854	49.3945	572	32.2223	454	28.5454	382	26.7915	759	42.8682	631	40.4452	534	34.3354	567	33.9059
BGIOSGA000473	237	8	1.94174	11	2.74696	7	1.82121	19	5.02758	8	2.07696	18	4.30498	11	3.34371	10	2.57131	14	3.72725	15	4.17424	7	1.82821	9	2.52257	4	1.0982	4	1.08036	9	2.07423	4	1.05741	18	3.95355	9	1.9253	6	1.4326	6	1.59801	12	2.57376	17	4.1379	16	3.90675	17	3.86043
BGIOSGA000474	597	1243	119.769	740	73.3611	938	96.881	1087	114.185	730	75.2377	844	80.1338	578	69.7489	1293	131.986	623	65.8449	607	67.0578	446	46.2421	485	53.9655	488	53.1883	688	73.7682	1847	168.988	554	58.139	498	43.4228	411	34.9037	686	65.0238	661	69.8882	1297	110.434	776	74.9838	1125	109.049	866	78.0689
BGIOSGA000475	1284	525	23.5203	559	25.7665	436	20.9378	910	44.4458	861	41.2596	653	28.8267	405	22.7234	461	21.8795	513	25.2093	470	24.1417	565	27.2371	676	34.9728	418	21.1827	472	23.5305	746	31.7348	695	33.9119	811	32.879	578	22.8227	501	22.0798	386	18.9758	553	21.8925	629	28.2596	643	28.9794	740	31.0171
BGIOSGA000476	1809	8	0.25439	195	6.37976	154	5.24919	3	0.104001	93	3.16324	18	0.564003	106	4.22135	11	0.370558	240	8.37108	178	6.48958	205	7.01442	198	7.27069	170	6.11479	150	5.30772	54	1.63049	243	8.41589	495	14.2439	731	20.4872	21	0.656906	8	0.279144	7	0.196696	179	5.70814	87	2.78307	317	9.43095
BGIOSGA000477	2781	1262	26.104	935	19.8984	776	17.2056	1063	23.971	846	18.7179	907	18.4865	739	19.1438	904	19.8093	756	17.1526	649	15.3914	606	13.488	526	12.5642	668	15.6295	659	15.1684	1108	21.7621	486	10.9488	635	11.886	684	12.4698	818	16.6446	799	18.1352	1108	20.2523	687	14.2507	660	13.7337	744	14.3981
BGIOSGA000478	2526	2867	65.2895	2221	52.0384	2221	54.2158	3440	85.4042	3684	89.7374	4205	94.3583	1849	52.7336	2188	52.7857	1920	47.9597	6130	160.052	3781	92.651	2319	60.9841	2491	64.1669	2076	52.6077	1668	36.0682	2678	66.4216	3553	73.2192	5646	113.321	2866	64.2045	2262	56.5244	4939	99.3897	6962	158.994	5723	131.109	9842	209.693
BGIOSGA000479	1041	171	9.44918	238	13.5312	234	13.8604	190	11.4461	254	15.0131	337	18.3496	200	13.8409	204	11.9421	257	15.5773	284	17.993	328	19.5029	262	16.7186	275	17.1891	269	16.5408	254	13.3274	227	13.6618	325	16.2516	417	20.309	212	11.5241	161	9.76229	261	12.7446	279	15.4608	247	13.7306	333	17.2158
BGIOSGA000480	612	67	6.29756	119	11.5081	70	7.05272	69	7.07053	93	9.35015	91	8.42825	90	10.5944	106	10.555	78	8.04178	91	9.80674	96	9.70949	51	5.53564	97	10.3131	107	11.1915	85	7.58629	85	8.70161	121	10.2919	97	8.0357	132	12.2052	101	10.4171	154	12.791	119	11.217	114	10.7795	108	9.49745
BGIOSGA000481	1725	902	30.0792	1004	34.4471	821	29.347	1948	70.8197	1858	66.2741	1124	36.9339	1392	58.1345	1713	60.516	1105	40.4187	833	31.8486	845	30.3211	597	22.9897	946	35.6839	899	33.36	990	31.3479	702	25.4965	685	20.6711	671	19.7214	961	31.5251	1487	54.4125	1099	32.385	954	31.9036	1135	38.0759	530	16.5357
BGIOSGA000482	1821	687	21.7018	1457	47.3542	1466	49.6403	521	17.9425	479	16.185	1210	37.6637	1123	44.4277	815	27.2741	1567	54.296	777	28.1414	1439	48.9134	1633	59.5697	1988	71.0358	2169	76.2438	888	26.6358	1128	38.8089	744	21.268	1168	32.5189	1530	47.5449	727	25.2	935	26.0998	903	28.606	735	23.3572	1172	34.638
BGIOSGA000483	2403	0	0	0	0	0	0	0	0	0	0	0	0	0	0	0	0	0	0	0	0	0	0	0	0	0	0	0	0	0	0	0	0	0	0	0	0	0	0	0	0	0	0	0	0	0	0	0	0
BGIOSGA000484	3129	0	0	0	0	0	0	0	0	0	0	0	0	0	0	0	0	0	0	0	0	0	0	0	0	0	0	0	0	0	0	0	0	0	0	0	0	0	0	0	0	0	0	0	0	0	0	0	0
BGIOSGA000485	1242	35	1.62105	45	2.14437	31	1.53904	22	1.11085	22	1.0899	60	2.73827	28	1.62413	24	1.17758	43	2.18452	54	2.86752	80	3.98699	83	4.43921	37	1.93843	61	3.14386	46	2.02301	53	2.67354	101	4.23314	84	3.42895	49	2.23253	23	1.16892	27	1.10504	62	2.87972	39	1.81713	109	4.72324
BGIOSGA000486	819	138	9.69268	161	11.6346	142	10.6909	138	10.5669	127	9.54129	147	10.1737	171	15.0417	249	18.5275	164	12.6348	144	11.5961	186	14.0574	191	15.4917	173	13.7446	155	12.1144	260	17.3401	208	15.9115	260	16.5254	208	12.8761	189	13.0587	131	10.0963	170	10.5512	255	17.9612	287	20.2788	249	16.3625
BGIOSGA000487	489	0	0	0	0	1	0.126096	4	0.512986	10	1.25828	1	0.115915	2	0.294649	4	0.498487	0	0	2	0.269747	4	0.506323	9	1.22259	2	0.266129	0	0	3	0.3351	6	0.768731	38	4.04518	6	0.622079	2	0.231443	2	0.258165	0	0	6	0.707819	2	0.236682	0	0
BGIOSGA000488	1641	10	0.350542	73	2.63283	78	2.93087	4	0.152864	20	0.749909	31	1.07078	51	2.23896	24	0.891261	112	4.30644	55	2.21049	84	3.16845	145	5.8696	94	3.72726	89	3.47165	29	0.965276	84	3.20703	139	4.4093	134	4.13999	40	1.37935	17	0.653909	25	0.774403	78	2.74199	65	2.29218	82	2.6893
BGIOSGA000489	123	47	21.9807	35	16.8411	111	55.6453	305	155.507	311	155.576	626	288.481	50	29.2852	41	20.3133	100	51.2984	499	267.566	229	115.241	212	114.493	43	22.7475	97	50.4803	48	21.3156	316	160.959	46	19.4677	368	151.686	185	85.1116	121	62.0951	84	34.7144	277	129.914	116	54.5753	768	336.04
BGIOSGA000490	651	49	4.32976	161	14.637	125	11.8397	48	4.62396	59	5.57646	71	6.18194	132	14.6075	196	18.3475	133	12.8908	81	8.20614	105	9.98355	124	12.6529	172	17.1917	240	23.5985	84	7.04791	94	9.04647	172	13.7534	137	10.6695	60	5.21546	149	14.4471	90	7.02744	110	9.74746	122	10.8448	93	7.68841
BGIOSGA000491	615	15	1.40302	20	1.9247	13	1.3034	29	2.95717	31	3.10151	21	1.93549	6	0.702846	9	0.891805	9	0.923371	13	1.39413	15	1.50971	4	0.43205	4	0.42321	22	2.28983	17	1.50986	13	1.32434	7	0.592497	10	0.824382	5	0.460063	14	1.43691	8	0.661227	12	1.1256	2	0.188191	15	1.31266
BGIOSGA000492	1839	584	18.2675	1177	37.8794	1007	33.7643	873	29.7705	984	32.9231	1323	40.778	1370	53.6689	1608	53.2852	1241	42.5793	1115	39.9878	1651	55.5702	1236	44.6463	1562	55.2675	1721	59.9038	697	20.702	1063	36.2146	1344	38.0435	1446	39.8648	871	26.8015	891	30.5825	1044	28.8572	853	26.7576	596	18.7546	1320	38.6302
BGIOSGA000493	1314	31	1.35711	28	1.26116	30	1.40778	27	1.28861	38	1.77941	24	1.03529	23	1.261	21	0.973927	29	1.39255	16	0.803081	31	1.4603	25	1.26384	21	1.03991	11	0.535861	18	0.748237	20	0.953601	30	1.18847	21	0.810265	25	1.07663	19	0.912715	31	1.19923	23	1.00975	19	0.836762	33	1.35162
BGIOSGA000494	630	178	16.2528	198	18.6009	224	21.9239	262	26.0804	205	20.0217	242	21.7732	171	19.5542	207	20.0231	279	27.943	314	32.8718	261	25.6435	264	27.8364	248	25.6143	228	23.1659	214	18.5539	179	17.801	326	26.9364	357	28.7297	187	16.7967	164	16.4316	209	16.8633	302	27.6533	206	18.9221	370	31.6079
BGIOSGA000495	462	219	27.2679	242	31.0014	256	34.1671	181	24.5692	309	41.1532	244	29.9361	234	36.4886	237	31.2614	411	56.1318	322	45.9673	323	43.275	343	49.3175	248	34.9286	263	36.4392	357	42.2074	367	49.7687	411	46.3087	393	43.1275	280	34.2956	244	33.3369	238	26.1861	269	33.5885	416	52.1069	292	34.0154
BGIOSGA000496	1638	1033	36.2773	979	35.3734	927	34.896	875	33.5003	883	33.1691	682	23.6003	788	34.6574	1055	39.2501	921	35.4776	683	27.5006	859	32.4606	1234	50.0438	819	32.5343	830	32.4354	1342	44.7508	1055	40.3525	1029	32.7013	828	25.6283	825	28.5012	827	31.869	943	29.264	850	29.9354	836	29.5349	777	25.5295
BGIOSGA000497	1947	87	2.57041	160	4.86365	182	5.76389	129	4.15507	168	5.30922	213	6.20099	154	5.69821	130	4.06892	187	6.06016	238	8.06206	306	9.72819	312	10.6448	175	5.84848	139	4.56987	121	3.39454	256	8.2377	390	10.4271	376	9.79096	167	4.8537	110	3.56618	230	6.00479	252	7.46645	223	6.628	404	11.1673
BGIOSGA000498	1416	269	10.9279	493	20.6059	333	14.5008	129	5.71321	244	10.6026	86	3.44257	573	29.1525	757	32.5788	649	28.9195	751	34.9793	1071	46.8169	779	36.5446	473	21.7355	567	25.6315	678	26.1534	1459	64.5542	3373	123.998	2274	81.4199	293	11.7092	925	41.234	198	7.10784	430	17.518	843	34.4515	192	7.29748
BGIOSGA000499	708	7	0.56874	16	1.3375	18	1.56765	10	0.88577	7	0.608348	14	1.12084	13	1.3228	13	1.11895	19	1.69328	6	0.558924	16	1.39883	14	1.31354	9	0.827142	30	2.71233	7	0.540041	14	1.23887	26	1.91163	19	1.36058	15	1.19889	7	0.624082	1	0.0717964	9	0.733313	9	0.735619	21	1.59632
BGIOSGA000500	1326	323	14.0123	1120	49.99	804	37.3872	415	19.6272	538	24.9647	764	32.6586	913	49.6034	881	40.4888	1095	52.105	935	46.5053	1124	52.4686	1060	53.102	1274	62.5168	1556	75.114	820	33.7779	1475	69.6916	1523	59.7887	1502	57.4288	988	42.1634	481	22.897	694	26.6043	807	35.1083	650	28.367	851	34.5399
BGIOSGA000501	912	325	20.4992	513	33.2913	476	32.1827	381	26.199	360	24.2882	469	29.1491	493	38.9436	487	32.5414	542	37.4984	388	28.059	522	35.4285	488	35.5446	641	45.7335	603	42.3231	500	29.9459	480	32.9745	687	39.2125	541	30.075	527	32.6993	413	28.5846	524	29.206	536	33.9039	512	32.4877	617	36.4104
BGIOSGA000502	324	217	38.5269	114	20.8242	109	20.744	131	25.356	97	18.421	95	16.6198	116	25.7927	141	26.5202	116	22.5903	104	21.1701	73	13.9462	53	10.8663	87	17.4721	120	23.7078	109	18.3757	99	19.1435	70	11.2465	86	13.4573	127	22.181	145	28.2488	150	23.5333	113	20.1193	80	14.2886	71	11.7936
BGIOSGA000503	1143	5	0.251636	0	0	0	0	0	0	1	0.0538321	6	0.297545	3	0.189086	4	0.213263	7	0.386421	1	0.0577017	0	0	0	0	2	0.113856	1	0.0560027	5	0.238938	3	0.16444	1	0.0455425	2	0.088713	2	0.0990162	6	0.331346	1	0.0444723	0	0	1	0.0506288	0	0
BGIOSGA000504	1623	88	3.11898	50	1.82331	55	2.08956	44	1.70015	30	1.13734	22	0.768337	30	1.33164	66	2.47815	50	1.94384	23	0.93464	12	0.457656	4	0.163716	21	0.841922	26	1.02544	57	1.91831	19	0.733444	23	0.737687	12	0.374857	37	1.29005	57	2.21683	63	1.97314	19	0.675328	16	0.570486	14	0.464242
BGIOSGA000505	924	0	0	2	0.128105	0	0	0	0	0	0	0	0	0	0	0	0	0	0	0	0	1	0.0669892	0	0	0	0	0	0	1	0.059114	2	0.13561	1	0.0563367	1	0.0548696	0	0	0	0	0	0	0	0	0	0	0	0
BGIOSGA000506	1053	53	2.89532	54	3.03511	35	2.04951	76	4.52626	71	4.14875	48	2.58381	17	1.16307	66	3.8196	30	1.79764	45	2.81851	46	2.704	13	0.820095	22	1.35946	20	1.21578	36	1.86739	41	2.43943	43	2.12571	40	1.92591	49	2.63324	39	2.33783	33	1.59302	59	3.23224	62	3.40727	66	3.37326
BGIOSGA000507	2409	27	0.644727	78	1.91631	86	2.20126	53	1.37973	66	1.68575	46	1.08235	119	3.55872	75	1.89726	131	3.43118	85	2.32711	71	1.82431	51	1.40631	78	2.10683	86	2.28516	36	0.816259	59	1.53443	52	1.12365	109	2.294	92	2.16109	78	2.04378	26	0.548621	42	1.00576	38	0.912831	81	1.8096
BGIOSGA000508	1734	257	8.52576	314	10.7174	696	24.7497	99	3.58047	20	0.709689	650	21.2477	293	12.1731	517	18.1695	369	13.4272	194	7.37883	319	11.3872	422	16.1664	598	22.44	634	23.4043	238	7.49704	230	8.31019	187	5.61378	213	6.22779	1030	33.6132	557	20.276	859	25.1814	166	5.52254	127	4.23836	550	17.0706
BGIOSGA000509	1104	73	3.80367	72	3.85986	93	5.19427	88	4.99882	72	4.01283	138	7.08529	46	3.00174	86	4.74714	78	4.45794	53	3.16622	50	2.80335	32	1.92544	44	2.59331	52	3.01501	74	3.66121	24	1.36199	18	0.848724	45	2.06655	71	3.63925	34	1.94396	34	1.56547	22	1.14956	8	0.419338	21	1.02373
BGIOSGA000510	417	68	9.38041	59	8.37384	40	5.91472	39	5.8652	27	3.98396	34	4.62158	44	7.60152	36	5.26101	68	10.2892	33	5.21931	24	3.56248	32	5.09757	19	2.96475	35	5.37263	54	7.07326	31	4.65755	41	5.11812	38	4.6201	84	11.399	43	6.50892	67	8.16722	26	3.59681	21	2.91425	32	4.12999
BGIOSGA000511	333	255	44.0499	554	98.4632	418	77.4002	247	46.5165	313	57.8345	347	59.0653	323	69.8783	232	42.4567	379	71.8131	722	142.997	661	122.867	388	77.3992	372	72.6891	365	70.1623	222	36.4142	397	74.6927	685	107.08	1622	246.951	278	47.2414	176	33.3615	302	46.0997	640	110.87	550	95.5789	971	156.931
BGIOSGA000512	1734	79	2.62076	134	4.57366	415	14.7574	40	1.44665	30	1.06453	156	5.09944	157	6.5228	375	13.1791	425	15.465	434	16.5073	353	12.6009	293	11.2245	328	12.3082	278	10.2624	175	5.51253	197	7.11786	28	0.840566	191	5.58454	628	20.4943	511	18.6015	196	5.7457	47	1.56361	22	0.734205	429	13.3151
BGIOSGA000513	2325	798	19.7437	743	18.9136	735	19.4928	687	18.5305	637	16.8579	903	22.0147	513	15.8956	544	14.2586	426	11.561	576	16.3393	616	16.3996	669	19.114	667	18.667	705	19.4098	542	12.7332	476	12.8267	602	13.4783	747	16.2892	1131	27.5272	689	18.7057	909	19.8736	668	16.5742	653	16.253	769	17.8007
BGIOSGA000514	1323	540	23.4792	675	30.1962	677	31.5529	575	27.256	677	31.4859	484	20.7364	570	31.0384	725	33.3949	538	25.6585	752	37.488	660	30.8788	899	45.1387	599	29.4603	680	32.9006	621	25.6386	895	42.3834	1287	50.6386	931	35.6774	634	27.1176	657	31.346	790	30.3531	856	37.3245	1011	44.2216	716	29.1265
BGIOSGA000515	1284	84	3.76325	314	14.4735	212	10.1808	49	2.39323	140	6.70888	231	10.1975	178	9.98709	164	7.78361	240	11.7938	348	17.8751	409	19.7167	483	24.988	349	17.6861	348	17.3488	159	6.76385	374	18.249	861	34.9061	661	26.1	173	7.62436	118	5.80088	150	5.9383	522	23.4523	445	20.0557	612	25.652
BGIOSGA000516	942	10	0.610658	12	0.753944	5	0.327287	1	0.0665738	4	0.261274	4	0.240689	6	0.458864	22	1.42323	1	0.066982	2	0.140028	5	0.328546	34	2.3976	13	0.897973	7	0.475666	4	0.231938	7	0.465564	35	1.93411	1	0.0538211	0	0	0	0	6	0.32377	11	0.67363	31	1.90438	1	0.0571326
BGIOSGA000517	1566	920	33.7944	861	32.5402	927	36.5005	793	31.7567	949	37.2874	727	26.3142	677	31.1445	533	20.7414	999	40.2515	878	36.9775	844	33.3601	925	39.2373	706	29.3348	615	25.1384	1016	35.4376	819	32.7661	1894	62.958	1329	43.0266	744	26.8846	567	22.8543	740	24.0201	946	34.8481	785	29.0082	1282	44.0586
BGIOSGA000518	744	145	11.211	1579	125.608	736	60.9979	41	3.45593	360	29.7726	411	31.3124	978	94.6999	157	12.8596	1497	126.957	828	73.3994	794	66.0578	1823	162.766	1505	131.624	1506	129.571	1785	131.047	2754	231.912	2089	146.16	2720	185.353	410	31.1841	75	6.36305	358	24.4594	890	69.0076	489	38.0347	994	71.9032
BGIOSGA000519	510	1101	124.184	1355	157.245	1265	152.943	931	114.481	962	116.063	1255	139.483	1080	152.559	1073	128.213	1123	138.937	845	109.275	1515	183.874	1378	179.485	1337	170.582	1341	168.311	1365	146.192	2527	310.433	2823	288.14	2080	206.774	1405	155.894	1300	160.898	1444	143.924	1171	132.454	1206	136.842	1285	135.602
BGIOSGA000520	420	759	103.954	2196	309.451	2612	383.472	608	90.7838	760	111.34	906	122.272	1140	195.542	796	115.496	1941	291.598	1705	267.738	1467	216.201	2061	325.97	2137	331.075	1935	294.908	1414	183.892	2087	311.319	1976	244.907	3617	436.619	1371	184.719	867	130.301	951	115.098	1448	198.884	1214	167.268	1712	219.376
BGIOSGA000521	1245	138	6.37615	667	31.7077	431	21.3461	327	16.4715	305	15.0736	292	13.2942	560	32.4043	568	27.8023	307	15.5589	334	17.6934	531	26.3999	275	14.6728	376	19.6512	318	16.3498	126	5.52794	288	14.4929	241	10.0765	270	10.9951	755	34.3163	617	31.2819	286	11.677	218	10.1011	175	8.13415	339	14.6543
BGIOSGA000522	1191	81	3.91221	83	4.12453	89	4.60775	99	5.21288	83	4.28799	110	5.23514	71	4.29468	71	3.63286	89	4.71506	76	4.20859	72	3.74195	64	3.56958	76	4.15215	79	4.24591	91	4.17342	93	4.89219	95	4.15217	123	5.23597	98	4.65625	85	4.50489	118	5.03624	97	4.69829	85	4.13001	108	4.8803
BGIOSGA000523	654	82	7.21249	117	10.5881	52	4.90271	107	10.2603	259	24.3674	65	5.63356	44	4.84684	46	4.2863	47	4.53449	83	8.37019	282	26.69	98	9.95399	73	7.263	82	8.02585	109	9.10355	338	32.3796	407	32.3951	234	18.1402	24	2.07661	53	5.11534	81	6.29569	175	15.4362	396	35.0398	106	8.72294
BGIOSGA000524	276	10	2.0842	79	16.9405	12	2.68091	0	0	0	0	1	0.205371	6	1.56612	0	0	11	2.51474	12	2.86752	8	1.79415	46	11.0713	4	0.943022	18	4.17463	22	4.35387	0	0	3	0.565816	10	1.83694	22	4.51062	6	1.3722	1	0.184173	3	0.627035	2	0.419338	2	0.389992
BGIOSGA000525	243	0	0	0	0	0	0	0	0	0	0	0	0	0	0	0	0	0	0	0	0	0	0	0	0	0	0	0	0	0	0	0	0	0	0	0	0	0	0	0	0	0	0	0	0	0	0	0	0
BGIOSGA000526	1305	1762	77.6684	1672	75.8288	1897	89.6328	1259	60.5019	1270	59.8798	1554	67.4975	1330	73.4218	1885	88.0244	1697	82.0503	1142	57.7152	1316	62.4198	940	47.8483	1610	80.2761	1513	74.2136	1584	66.299	813	39.0312	1262	50.3398	1263	49.0678	1765	76.5344	1581	76.4712	1775	69.1391	1248	55.1676	1269	56.2723	1389	57.2831
BGIOSGA000527	1248	3283	151.323	1845	87.4964	1868	92.2938	2560	128.641	2149	105.952	1846	83.8426	2373	136.983	3349	163.532	2417	122.2	1508	79.6933	1361	67.5026	716	38.1107	1876	97.8113	1683	86.3226	1922	84.1203	579	29.0667	327	13.6394	691	28.0716	1623	73.5913	2068	104.595	2777	113.109	1283	59.3051	1245	57.7296	1204	51.9214
BGIOSGA000528	318	6	1.08536	0	0	1	0.193902	3	0.591627	5	0.967454	1	0.178246	3	0.679638	1	0.191635	1	0.198418	1	0.2074	0	0	3	0.626676	2	0.409236	0	0	1	0.171765	1	0.197018	0	0	4	0.637729	0	0	0	0	2	0.319697	2	0.362813	3	0.545931	5	0.846209
BGIOSGA000529	303	0	0	0	0	0	0	0	0	0	0	1	0.18707	0	0	0	0	0	0	0	0	0	0	0	0	2	0.429495	0	0	0	0	0	0	0	0	0	0	0	0	0	0	0	0	0	0	0	0	0	0
BGIOSGA000530	750	9	0.690288	6	0.473477	4	0.328858	2	0.167233	6	0.49224	2	0.151153	13	1.24872	12	0.97504	26	2.18736	5	0.439687	4	0.330123	11	0.974272	4	0.347032	11	0.938829	12	0.873941	5	0.417677	10	0.694068	19	1.28439	11	0.829953	11	0.925781	7	0.47443	8	0.615331	8	0.617266	4	0.287034
BGIOSGA000531	1671	1089	37.4887	749	26.5286	682	25.1662	344	12.9103	346	12.7405	253	8.58206	774	33.3694	925	33.734	751	28.3578	450	17.7611	744	27.5596	514	20.4332	793	30.8793	609	23.329	650	21.2471	741	27.7827	1470	45.7935	1082	32.8287	673	22.7909	728	27.4999	688	20.929	642	22.1635	799	27.6703	558	17.9718
BGIOSGA000532	1350	2802	119.394	2367	103.77	3118	142.414	2163	100.479	2409	109.797	2582	108.41	2049	109.343	2609	117.772	2696	126.007	2499	122.086	2969	136.13	2991	147.174	2748	132.451	3078	145.945	2962	119.843	3194	148.229	3461	133.454	3438	129.115	2973	124.619	2614	122.222	2891	108.855	3188	136.227	3212	137.685	3381	134.786
BGIOSGA000533	828	0	0	1	0.071479	0	0	2	0.151479	3	0.222935	3	0.205371	0	0	0	0	2	0.152408	0	0	7	0.523292	3	0.24068	0	0	1	0.077308	1	0.0659678	6	0.453997	0	0	1	0.0612312	4	0.273371	3	0.228701	0	0	3	0.209012	7	0.489228	4	0.259995
BGIOSGA000534	2523	129	2.94118	123	2.88534	85	2.07736	101	2.51049	124	3.02407	111	2.49375	78	2.22721	67	1.6183	86	2.15075	89	2.32652	105	2.57602	87	2.29061	82	2.11479	84	2.13116	92	1.99174	107	2.65704	148	3.05357	167	3.35585	105	2.35502	74	1.85136	145	2.92137	133	3.04098	116	2.66063	138	2.94372
BGIOSGA000535	1005	67	3.83493	56	3.29785	52	3.19042	74	4.61764	73	4.46935	64	3.60962	80	5.73466	64	3.88075	71	4.4576	55	3.60937	107	6.59014	38	2.51169	60	3.88469	94	5.9871	101	5.48931	136	8.47823	186	9.63407	233	11.7542	93	5.23648	51	3.20318	51	2.57953	84	4.82162	102	5.87324	68	3.64148
BGIOSGA000536	852	1459	98.5064	1200	83.3586	1116	80.7672	1971	145.078	2116	152.814	1708	113.631	945	79.9054	952	68.0926	1129	83.6109	1262	97.691	1297	94.2274	1439	112.194	960	73.3166	1042	78.2858	1337	85.7144	1265	93.0214	1566	95.6787	1445	85.9868	1176	78.107	856	63.4178	1800	107.391	1519	102.849	1226	83.2711	1358	85.7817
BGIOSGA000537	2475	466	10.8308	1031	24.6543	972	24.2159	471	11.9344	687	17.0792	944	21.6194	697	20.2881	617	15.1919	938	23.9131	1231	32.8033	1443	36.0884	2136	57.3291	1219	32.0479	1124	29.0701	691	15.2498	1733	43.8688	2393	50.3304	2300	47.1147	922	21.0804	617	15.7357	777	15.9581	1302	30.347	1032	24.1295	1636	35.5748
BGIOSGA000538	240	0	0	2	0.493205	1	0.256921	0	0	2	0.51275	0	0	0	0	0	0	0	0	1	0.274804	5	1.28954	0	0	1	0.271119	1	0.266713	3	0.682766	0	0	0	0	0	0	1	0.235782	5	1.31503	3	0.635398	2	0.480727	2	0.482239	3	0.672736
BGIOSGA000539	429	1501	201.267	2658	366.696	2380	342.082	1345	196.616	1596	228.909	1893	250.116	1549	260.123	1381	196.173	2113	310.778	3526	542.076	3509	506.294	2425	375.494	2462	373.423	2587	386.006	1574	200.405	2898	423.227	3668	445.077	7525	889.309	1744	230.044	1257	184.95	1820	215.65	3741	503.049	3156	425.719	5056	634.285
BGIOSGA000540	489	268	31.5264	363	43.9346	322	40.6029	262	33.6006	301	37.8743	302	35.0062	227	33.4427	257	32.0278	286	36.9034	364	49.0939	352	44.5564	292	39.6664	287	38.1895	241	31.5474	390	43.563	316	40.4865	360	38.3227	428	44.375	288	33.3277	277	35.7559	357	37.1104	463	54.62	466	55.1468	512	56.3502
BGIOSGA000541	666	4	0.345489	7	0.62206	5	0.46292	12	1.12995	10	0.923875	2	0.170217	0	0	4	0.366006	1	0.0947402	1	0.0990286	0	0	2	0.199482	0	0	3	0.288338	0	0	0	0	0	0	0	0	0	0	0	0	0	0	0	0	0	0	1	0.0808091
BGIOSGA000542	1476	222	8.65198	505	20.2495	619	25.8592	279	11.8542	257	10.7136	658	25.2689	304	14.8379	442	18.249	467	19.9636	344	15.3712	666	27.9296	718	32.3137	697	30.7268	856	37.1229	324	11.99	470	19.95	861	30.3655	627	21.537	752	28.8306	350	14.9678	712	24.5205	478	18.6819	400	15.6826	728	26.5448
BGIOSGA000543	1503	1246	47.6879	1551	61.0747	1521	62.3994	870	36.3006	1189	48.6755	839	31.641	1218	58.3811	1250	50.6819	1654	69.4361	1145	50.2437	1360	56.0089	1447	63.9526	1091	47.232	1157	49.2753	1075	39.0671	1581	65.903	1811	62.7224	1924	64.9007	891	33.546	1008	42.3329	1333	45.0824	1095	42.0276	1231	47.3961	1212	43.3989
BGIOSGA000544	1623	1592	56.4252	1260	45.9474	1332	50.6053	1067	41.2287	1260	47.7682	1168	40.7917	951	42.213	1138	42.7293	1234	47.9739	1194	48.52	1344	51.2575	1423	58.2419	1060	42.497	1000	39.44	1137	38.2652	954	36.8266	1247	39.9955	1170	36.5486	993	34.6221	941	36.5972	1226	38.3979	1400	49.761	1313	46.8155	1462	48.4801
BGIOSGA000545	519	67	7.42602	75	8.55268	50	5.94036	40	4.83333	32	3.79376	23	2.51193	74	10.2718	77	9.04119	45	5.47084	55	6.98924	55	6.55952	23	2.94381	67	8.39998	91	11.2235	19	1.99962	23	2.77647	13	1.30388	6	0.586121	37	4.03419	72	8.75673	62	6.0724	46	5.11294	22	2.45301	21	2.17764
BGIOSGA000546	1365	38	1.6014	366	15.8693	217	9.80251	6	0.275659	31	1.39739	22	0.913561	255	13.4583	295	13.1702	285	13.1741	112	5.41153	173	7.84495	237	11.5336	466	22.2139	507	23.7755	119	4.76186	283	12.9893	682	26.0085	363	13.4827	118	4.89183	268	12.3931	79	2.94192	101	4.26843	66	2.79805	108	4.2582
BGIOSGA000547	939	602	36.8791	585	36.8722	742	48.7246	601	40.1387	598	39.1853	523	31.5706	579	44.4219	713	46.2728	658	44.2149	476	33.4331	555	36.5851	472	33.3907	538	37.281	613	41.7878	905	52.6435	537	35.8295	557	30.8782	594	32.0719	620	37.3636	630	42.3498	644	34.8623	544	33.4205	648	39.9349	573	32.8416
BGIOSGA000548	726	831	65.8436	586	47.7716	637	54.102	813	70.2276	861	72.9716	706	55.1208	501	49.7147	581	48.7688	690	59.9682	696	63.2277	746	63.6032	479	43.8276	593	53.1482	667	58.8091	813	61.1668	899	77.581	884	63.3839	958	66.901	564	43.9607	645	56.0789	847	59.3038	844	67.0634	815	64.9628	795	58.9339
BGIOSGA000549	741	661	51.3136	572	45.6863	544	45.268	679	57.4653	571	47.4138	786	60.1245	337	32.7639	532	43.7518	356	30.3138	505	44.9478	479	40.0124	348	31.1968	434	38.1103	571	49.3257	564	41.5741	343	29.0007	372	26.1329	472	32.2944	495	37.8015	396	33.7329	799	54.8106	583	45.3869	654	51.0744	627	45.5391
BGIOSGA000550	1494	1	0.0385033	6	0.237689	7	0.288907	0	0	7	0.288293	1	0.03794	12	0.578648	5	0.203949	14	0.59127	1	0.0441453	6	0.248586	0	0	0	0	6	0.257073	4	0.146242	0	0	3	0.104528	3	0.101806	4	0.151507	2	0.0844999	0	0	3	0.115838	3	0.116202	4	0.144093
BGIOSGA000551	1494	616	23.7181	592	23.452	494	20.3886	208	8.73106	161	6.63075	182	6.90507	165	7.95641	543	22.1489	204	8.61566	264	11.6544	347	14.3766	126	5.60233	216	9.4075	209	8.95469	230	8.4089	422	17.6968	434	15.1218	488	16.5605	97	3.67404	407	17.1957	425	14.4602	395	15.252	1032	39.9736	157	5.65567
BGIOSGA000552	567	2	0.202906	1	0.104382	0	0	1	0.110604	0	0	9	0.899719	3	0.381173	0	0	0	0	1	0.116319	5	0.545838	0	0	1	0.114759	1	0.112894	0	0	0	0	0	0	2	0.178834	0	0	1	0.111325	0	0	5	0.508706	0	0	2	0.189837
BGIOSGA000553	1185	386	18.7378	491	24.5229	441	22.9472	899	47.5768	996	51.7164	625	29.8957	433	26.3241	725	37.284	675	35.9413	614	34.1731	592	30.9229	317	17.7701	397	21.7993	406	21.9312	659	30.3759	348	18.399	541	23.7652	566	24.2159	560	26.7419	622	33.1321	587	25.18	742	36.1215	781	38.1396	684	31.0651
BGIOSGA000554	1686	629	21.4606	542	19.0261	560	20.4805	780	29.0129	743	27.1156	600	20.1716	516	22.0483	479	17.3133	618	23.1281	501	19.5981	595	21.8442	610	24.0337	421	16.2478	539	20.4638	702	22.7427	626	23.2621	726	22.4152	805	24.207	635	21.3127	487	18.2326	655	19.7478	601	20.5635	650	22.31	738	23.5577
BGIOSGA000555	1635	1338	47.0747	736	26.6421	777	29.3031	1781	68.3125	1230	46.2887	1100	38.1349	742	32.6941	1187	44.242	831	32.0695	890	35.901	872	33.0123	737	29.9432	482	19.1823	858	33.5911	1260	42.0935	925	35.4451	732	23.3054	811	25.1482	763	26.4076	694	26.7928	664	20.6436	596	21.0285	858	30.3678	1063	34.9905
BGIOSGA000556	2040	3	0.0845941	3	0.0870361	3	0.0906779	0	0	1	0.0301618	4	0.111142	1	0.0353145	2	0.0597451	8	0.247439	8	0.258639	3	0.0910265	9	0.293063	0	0	6	0.188268	3	0.0803254	7	0.214981	21	0.535861	4	0.0994107	1	0.0277391	6	0.185651	0	0	2	0.0565561	9	0.255303	16	0.422109
BGIOSGA000557	1161	48	2.37825	49	2.49788	79	4.19571	16	0.864255	57	3.02086	119	5.80981	33	2.0477	67	3.51678	37	2.01084	22	1.24976	78	4.15852	59	3.37574	89	4.98803	83	4.57616	41	1.92892	36	1.94269	32	1.43476	35	1.52841	156	7.60352	60	3.26209	124	5.42907	24	1.1925	42	2.09344	93	4.31107
BGIOSGA000558	315	0	0	0	0	2	0.391498	0	0	2	0.390667	2	0.359888	1	0.228704	0	0	0	0	0	0	1	0.196502	1	0.210881	0	0	0	0	0	0	0	0	0	0	0	0	2	0.359287	0	0	3	0.484113	0	0	0	0	0	0
BGIOSGA000559	417	0	0	0	0	0	0	0	0	1	0.147554	0	0	0	0	0	0	0	0	0	0	0	0	0	0	0	0	0	0	0	0	0	0	0	0	0	0	0	0	0	0	0	0	0	0	0	0	0	0
BGIOSGA000560	564	91	9.28135	225	23.6109	91	9.94884	55	6.11558	78	8.50947	165	16.5826	100	12.7733	141	15.235	112	12.5299	87	10.1736	117	12.8405	205	24.1448	114	13.1521	248	28.1467	85	8.23193	204	22.6612	417	38.4875	181	16.2706	160	16.0533	76	8.50572	127	11.4462	97	9.92139	153	15.6984	177	16.89
BGIOSGA000561	669	184	15.8212	312	27.6018	356	32.8121	106	9.93651	109	10.0251	259	21.9443	215	23.1524	201	18.3093	298	28.106	330	32.5329	367	33.956	490	48.654	372	36.1816	375	35.8806	301	24.5755	261	24.4426	443	34.4699	542	41.0749	301	25.4603	211	19.9083	266	20.2112	352	30.3526	197	17.0406	425	34.1899
BGIOSGA000562	1515	436	16.5548	260	10.1571	248	10.0937	230	9.52071	186	7.55418	133	4.97607	185	8.79717	252	10.1366	213	8.87106	188	8.18427	159	6.49623	126	5.52468	214	9.1912	243	10.2671	355	12.7991	217	8.97386	316	10.8577	202	6.75993	233	8.70293	186	7.74956	353	11.844	218	8.30087	202	7.71582	181	6.42985
BGIOSGA000563	2172	2586	68.4885	943	25.6957	811	23.0235	1004	28.9886	548	15.5242	440	11.4826	832	27.5961	970	27.2154	1293	37.5619	528	16.0328	432	12.3112	301	9.20567	748	22.4085	681	20.0698	1147	28.8447	381	10.99	313	7.50149	339	7.91304	883	23.0051	1122	32.6069	1283	30.0264	510	13.5453	429	11.4299	361	8.94504
BGIOSGA000564	516	36	4.0133	71	8.14361	71	8.48436	40	4.86143	43	5.1275	74	8.12886	38	5.30539	64	7.55845	48	5.86949	67	8.56367	37	4.43842	98	12.6161	37	4.66577	54	6.69883	72	7.62158	88	10.6848	139	14.0226	126	12.3801	63	6.90897	26	3.18054	62	6.1077	33	3.6893	20	2.24297	53	5.52791
BGIOSGA000565	2337	0	0	0	0	0	0	0	0	0	0	0	0	0	0	0	0	0	0	0	0	0	0	0	0	0	0	0	0	0	0	0	0	0	0	0	0	0	0	0	0	0	0	0	0	0	0	0	0
BGIOSGA000566	1314	844	36.9484	380	17.1158	401	18.8174	475	22.67	472	22.1021	379	16.349	145	7.9498	212	9.83202	172	8.25927	91	4.56752	53	2.49665	153	7.73473	23	1.13895	141	6.86877	352	14.6322	211	10.0605	190	7.52699	552	21.2984	116	4.99557	154	7.39779	129	4.99034	101	4.4341	110	4.84441	191	7.82299
BGIOSGA000567	1680	665	22.7699	532	18.7418	552	20.26	659	24.5997	591	21.6454	590	19.9063	481	20.6262	520	18.8624	543	20.3939	390	15.3105	490	18.0536	435	17.2	431	16.6932	479	18.2508	587	19.0849	403	15.0289	507	15.7095	550	16.598	450	15.1574	463	17.396	612	18.5173	281	9.64888	467	16.0861	434	13.9032
BGIOSGA000568	1551	0	0	0	0	1	0.0397556	0	0	0	0	0	0	0	0	0	0	0	0	0	0	2	0.0798169	0	0	0	0	0	0	1	0.0352168	0	0	0	0	0	0	0	0	1	0.0406972	1	0.0327736	0	0	0	0	0	0
BGIOSGA000569	1623	100	3.5443	203	7.40263	197	7.48442	214	8.26893	136	5.15594	332	11.5949	249	11.0526	185	6.94633	228	8.8639	318	12.9224	223	8.50478	134	5.48448	181	7.25656	210	8.28239	125	4.20682	164	6.33078	285	9.14091	240	7.49715	232	8.08894	157	6.10602	233	7.29748	176	6.25567	91	3.24464	343	11.3739
BGIOSGA000570	639	0	0	0	0	0	0	0	0	0	0	0	0	0	0	0	0	0	0	0	0	0	0	0	0	0	0	0	0	0	0	0	0	0	0	0	0	0	0	0	0	0	0	0	0	0	0	0	0
BGIOSGA000571	2043	1301	36.6318	1416	41.0207	1385	41.8015	889	27.289	1032	31.0813	1304	36.179	1181	41.6452	1400	41.7601	1354	41.8176	925	29.8613	1582	47.9308	990	32.1896	1027	32.7094	1150	36.0317	2246	60.0487	2045	62.7129	1997	50.883	1249	30.9954	1567	43.4033	1620	50.0522	1637	40.7302	1373	38.7688	1373	38.8907	1307	34.4304
BGIOSGA000572	1314	9	0.394	19	0.855789	16	0.750818	61	2.91131	76	3.55882	44	1.89804	22	1.20618	42	1.94785	25	1.20048	45	2.25867	50	2.35533	67	3.3871	8	0.396155	8	0.389717	19	0.789806	18	0.858241	18	0.713083	26	1.00319	21	0.90437	22	1.05683	8	0.309478	24	1.05365	16	0.704642	36	1.47449
BGIOSGA000573	1140	95	4.79366	132	6.85295	175	9.4655	145	7.97659	134	7.23248	383	19.0433	82	5.18195	71	3.79538	43	2.37997	144	8.33091	240	13.0312	140	8.15778	266	15.1827	101	5.67116	157	7.52241	63	3.46233	116	5.29683	98	4.35838	327	16.2317	183	10.1326	646	28.8047	278	14.0676	233	11.8275	320	15.1071
BGIOSGA000574	156	0	0	0	0	0	0	0	0	0	0	0	0	0	0	0	0	0	0	0	0	0	0	0	0	0	0	0	0	0	0	0	0	0	0	0	0	0	0	0	0	0	0	0	0	0	0	0	0
BGIOSGA000575	291	31	6.12798	23	4.67782	31	6.56869	33	7.11173	41	8.66918	38	7.40181	4	0.990264	15	3.14124	12	2.60194	23	5.21278	25	5.3177	18	4.10893	16	3.57765	22	4.83932	19	3.56634	21	4.52125	23	4.11432	23	4.00717	29	5.63933	14	3.03677	52	9.08335	32	6.34362	21	4.17609	27	4.9935
BGIOSGA000576	363	146	23.1364	4606	750.976	4505	765.241	557	96.2283	2134	361.722	1783	278.415	3232	641.429	1411	236.877	5677	986.782	17903	3252.77	11489	1959.08	10253	1876.26	4406	789.785	5405	953.112	1452	218.485	11174	1928.56	21960	3149.12	28040	3916.29	730	113.799	953	165.715	1538	215.37	13066	2076.42	6830	1088.82	26675	3954.87
BGIOSGA000577	627	9	0.825703	33	3.11498	14	1.3768	14	1.40028	29	2.84589	7	0.632817	31	3.56187	30	2.91579	59	5.93736	15	1.57782	23	2.27058	18	1.90701	9	0.933998	44	4.492	39	3.3975	22	2.1983	32	2.65672	61	4.93248	28	2.52704	31	3.12084	8	0.648572	7	0.644036	18	1.6613	20	1.71671
BGIOSGA000578	612	0	0	0	0	0	0	0	0	1	0.100539	0	0	0	0	0	0	1	0.1031	0	0	0	0	1	0.108542	0	0	0	0	0	0	0	0	0	0	1	0.0828423	0	0	0	0	0	0	0	0	0	0	0	0
BGIOSGA000579	1629	892	31.4987	873	31.7177	804	30.433	654	25.1774	715	27.0067	629	21.8865	740	32.7261	926	34.6411	985	38.1526	815	32.9968	1271	48.2949	897	36.578	865	34.5514	890	34.9723	873	29.2722	1178	45.3061	1108	35.4064	1266	39.4018	549	19.071	815	31.5801	736	22.9664	862	30.5257	1323	46.9983	914	30.1967
BGIOSGA000580	2844	85	1.71925	467	9.71842	325	7.04635	57	1.2569	72	1.55772	198	3.94624	265	6.71274	110	2.35703	459	10.1834	354	8.20934	443	9.64164	583	13.6172	473	10.8219	300	6.75222	196	3.76434	218	4.80241	456	8.34638	798	14.2258	224	4.45698	90	1.99751	215	3.84277	342	6.93707	257	5.22934	555	10.5026
BGIOSGA000581	1230	667	31.1939	733	35.2702	657	32.936	559	28.501	628	31.4153	639	29.4471	545	31.9209	588	29.1323	704	36.1141	710	38.0705	799	40.2086	636	34.348	613	32.4285	665	34.6076	578	25.6676	627	31.937	933	39.4857	1319	54.368	514	23.6472	462	23.709	560	23.1429	891	41.7881	763	35.8974	955	41.7862
BGIOSGA000582	987	356	20.7483	452	27.1038	452	28.2378	458	29.1006	434	27.0558	655	37.6159	405	29.5612	395	24.3883	556	35.544	594	39.6921	625	39.1958	573	38.5644	600	39.5553	513	33.2702	401	22.1916	501	31.8019	609	32.1191	825	42.378	475	27.2332	366	23.4067	672	34.6089	768	44.8873	649	38.0514	919	50.111
BGIOSGA000583	1071	264	14.1796	3350	185.125	1969	113.362	48	2.81064	60	3.44706	93	4.92199	2869	192.986	3779	215.025	1725	101.627	43	2.64797	810	46.8136	248	15.3819	2713	164.828	1946	116.308	899	45.8493	325	19.0119	337	16.3796	264	12.4973	609	32.1773	1225	72.1977	489	23.2089	255	13.7351	250	13.5081	56	2.81406
BGIOSGA000584	1047	0	0	0	0	0	0	0	0	0	0	0	0	0	0	0	0	0	0	0	0	0	0	0	0	0	0	0	0	0	0	0	0	0	0	0	0	0	0	0	0	0	0	0	0	0	0	0	0
BGIOSGA000585	219	0	0	0	0	0	0	0	0	0	0	0	0	0	0	0	0	0	0	0	0	0	0	0	0	0	0	0	0	0	0	0	0	0	0	0	0	0	0	0	0	0	0	0	0	1	0.264241	0	0
BGIOSGA000586	1446	0	0	1	0.0409299	2	0.0852849	2	0.0867393	0	0	0	0	3	0.149464	1	0.0421438	0	0	3	0.136832	11	0.47087	0	0	1	0.044999	3	0.132803	0	0	4	0.17331	1	0.0359994	2	0.0701237	3	0.117402	1	0.0436524	5	0.175767	7	0.279261	3	0.12006	18	0.669945
BGIOSGA000587	2478	2861	66.4149	2608	62.2895	2408	59.9191	2441	61.7761	2533	62.8957	2337	53.457	2151	62.535	2366	58.1856	2660	67.7312	2150	57.2232	2537	63.3718	2420	64.8729	2352	61.7599	2362	61.0146	2484	54.7536	2113	53.4233	2255	47.3705	2495	51.0473	2448	55.9027	2104	53.5946	2778	56.9858	2678	62.3432	2377	55.51	2652	57.5979
BGIOSGA000588	1599	170	6.11574	174	6.44035	151	5.82289	161	6.31439	173	6.6571	173	6.13261	145	6.53286	136	5.18314	138	5.44552	94	3.87716	145	5.61302	101	4.19587	108	4.39487	111	4.44354	152	5.19227	110	4.30999	165	5.37154	120	3.80484	171	6.0516	121	4.77654	156	4.9592	116	4.18494	135	4.88572	185	6.2267
BGIOSGA000589	1443	62	2.47158	94	3.85541	83	3.54668	16	0.695357	21	0.895448	103	4.04593	83	4.14377	61	2.57612	95	4.154	16	0.731288	62	2.65951	59	2.71603	119	5.36601	139	6.166	68	2.57398	26	1.12886	27	0.974003	23	0.8081	171	6.70582	80	3.49945	86	3.02948	26	1.03941	20	0.802061	27	1.00701
BGIOSGA000590	264	15	3.26841	15	3.36276	11	2.56921	16	3.80076	22	5.1275	23	4.93823	11	3.00174	4	0.923333	15	3.58506	10	2.49822	11	2.57908	9	2.26458	12	2.95766	7	1.69726	12	2.48279	8	1.89853	2	0.394357	4	0.768174	16	3.42956	4	0.956385	8	1.54036	4	0.874049	9	1.9728	10	2.03859
BGIOSGA000591	2718	2144	45.3758	1889	41.1331	1994	45.2362	1440	33.2252	1760	39.8429	1166	24.3162	2141	56.7481	1777	39.8419	2661	61.7738	920	22.3241	1530	34.8433	836	20.4318	1189	28.4645	1194	28.1196	1703	34.2237	946	21.8059	1121	21.4694	1510	28.1664	2282	47.5104	2901	67.3713	1309	24.4808	1082	22.9645	1406	29.935	1047	20.7316
BGIOSGA000592	1479	137	5.32845	146	5.84243	137	5.71166	199	8.43799	276	11.4823	272	10.4243	106	5.16323	91	3.74952	111	4.73547	138	6.15383	206	8.62136	209	9.387	118	5.1914	126	5.45327	156	5.76127	208	8.81104	225	7.91913	242	8.29565	5	0.191304	9	0.384106	15	0.515536	19	0.74108	16	0.62603	29	1.05527
BGIOSGA000593	1365	558	23.5153	794	34.4268	595	26.8779	1027	47.1837	1208	54.453	956	39.6984	503	26.5472	417	18.6168	681	31.4792	727	35.1266	812	36.8214	1012	49.2489	546	26.0274	509	23.8693	745	29.8116	807	37.0402	967	36.8771	914	33.9482	663	27.4855	422	19.5145	836	31.1322	1063	44.9242	797	33.7885	1081	42.6214
BGIOSGA000594	783	522	38.3493	368	27.816	484	38.1148	439	35.1606	296	23.2604	483	34.9649	307	28.2462	349	27.1623	350	28.2043	214	18.0255	295	23.3205	200	16.9675	389	32.3265	455	37.1967	374	26.0899	123	9.84182	78	5.18556	173	11.2018	441	31.8713	253	20.3956	303	19.6706	132	9.72505	156	11.5294	226	15.5339
BGIOSGA000595	918	234	14.663	310	19.9861	245	16.4564	169	11.5451	117	7.84206	154	9.50879	606	47.5569	555	36.8428	415	28.5242	232	16.6679	277	18.6773	121	8.75571	415	29.4155	399	27.8218	264	15.7081	127	8.66749	281	15.9341	182	10.0515	164	10.1094	354	24.3409	273	15.1167	104	6.53537	72	4.53872	124	7.26965
BGIOSGA000596	1278	4	0.180044	2	0.0926206	2	0.096496	0	0	1	0.0481456	2	0.0887047	1	0.0563706	0	0	1	0.0493717	5	0.258032	1	0.0484335	2	0.103956	0	0	0	0	0	0	26	1.2746	17	0.692438	13	0.515722	4	0.177113	4	0.197563	1	0.0397745	1	0.0451387	1	0.0452807	2	0.0842236
BGIOSGA000597	5826	2843	28.0708	3518	35.7383	2989	31.6348	2380	25.6189	2713	28.6528	2540	24.7122	3015	37.2821	2611	27.3111	3506	37.9708	2975	33.6784	4278	45.4514	4112	46.8847	4281	47.813	3549	38.9933	3524	33.039	3085	33.1755	3699	33.0504	3884	33.7996	3497	33.9662	2641	28.6137	2653	23.1474	3152	31.2101	3432	34.0895	3738	34.5306
BGIOSGA000598	951	813	49.1766	746	46.4266	904	58.6136	169	11.1445	438	28.3388	237	14.1259	335	25.3775	1033	66.1945	401	26.6056	411	28.5034	1054	68.602	812	56.7185	675	46.1843	610	41.0586	2549	146.403	1737	114.433	1479	80.9563	1166	62.1615	636	37.8442	380	25.222	600	32.0706	1092	66.2402	1537	93.527	1189	67.2878
BGIOSGA000599	579	2	0.198701	4	0.408874	5	0.532478	0	0	4	0.425078	1	0.0978969	1	0.124424	1	0.10525	5	0.544879	4	0.455634	8	0.85524	7	0.803098	5	0.561904	2	0.221109	4	0.377349	12	1.29848	14	1.25867	10	0.875638	5	0.488668	1	0.109018	1	0.0877925	12	1.19559	7	0.699621	1	0.0929514
BGIOSGA000600	1017	5	0.282812	14	0.814734	12	0.727563	15	0.924963	5	0.302508	3	0.167204	9	0.637537	8	0.47937	9	0.558381	10	0.648506	12	0.73036	7	0.457221	11	0.703789	19	1.19588	12	0.644499	18	1.10888	34	1.74029	33	1.64512	13	0.723344	4	0.248265	10	0.499821	13	0.737398	13	0.739718	15	0.793789
BGIOSGA000601	294	345	67.5026	208	41.8721	267	55.9982	364	77.644	394	82.4586	377	72.6844	379	92.8701	387	80.2169	378	81.1247	445	99.8269	324	68.2141	234	52.871	187	41.3871	193	42.0209	346	64.2822	355	75.6507	306	54.1798	465	80.1879	283	54.4705	212	45.5161	550	95.0936	514	100.855	466	91.7238	402	73.5891
BGIOSGA000602	504	414	47.2518	292	34.2895	332	40.6179	483	60.0995	500	61.0417	514	57.8069	347	49.6001	397	48.0023	336	42.0647	347	45.4081	338	41.511	284	37.4315	260	33.5671	286	36.3237	399	43.2419	319	39.6545	375	38.7314	332	33.3973	409	45.9214	349	43.7091	589	59.4047	381	43.6088	426	48.9128	350	37.3742
BGIOSGA000603	840	1573	107.72	2541	179.033	1861	136.608	1370	102.281	2624	192.208	1698	114.579	1284	110.121	2722	197.475	1696	127.396	2888	226.753	4592	338.376	2760	218.262	3124	241.993	2545	193.938	2764	179.73	3766	280.888	4203	260.461	4677	282.287	1730	116.544	1780	133.757	2261	136.822	4264	292.831	5522	380.418	3261	208.933
BGIOSGA000604	1179	107	5.22058	328	16.4653	216	11.2967	130	6.91486	168	8.76764	294	14.1345	123	7.5158	69	3.56646	139	7.43892	181	10.1251	219	11.4976	483	27.2134	242	13.3559	236	12.8131	172	7.9685	256	13.6037	286	12.6274	296	12.7286	306	14.6869	131	7.01349	323	13.9259	219	10.7154	194	9.52207	275	12.5532
BGIOSGA000605	2022	1623	46.1728	2786	81.5471	1794	54.7081	1199	37.1871	1574	47.8973	1241	34.7887	2370	84.4405	2946	88.7879	1953	60.9438	1471	47.9807	2880	88.1634	2055	67.5118	2604	83.7974	2609	82.5939	3142	84.8764	4138	128.216	4654	119.814	3680	92.272	1986	55.5802	2439	76.139	2335	58.7005	1943	55.4334	3248	92.9562	1431	38.0884
BGIOSGA000606	1605	43	1.54114	52	1.91751	50	1.9209	27	1.05498	18	0.690057	33	1.16543	75	3.36643	41	1.55672	48	1.88701	28	1.15058	59	2.27538	43	1.77968	64	2.59463	68	2.71199	77	2.62046	35	1.36623	53	1.71895	76	2.40072	59	2.08017	68	2.6743	58	1.83691	28	1.00638	16	0.576884	62	2.07898
BGIOSGA000607	1470	722	28.2533	799	32.169	485	20.3439	203	8.6603	166	6.94829	491	18.9327	366	17.9369	644	26.6975	158	6.78185	242	10.8576	264	11.1164	247	11.1617	424	18.7681	494	21.5112	383	14.2313	137	5.83896	221	7.82597	245	8.44991	868	33.4137	517	22.1998	878	30.3608	218	8.55498	273	10.747	176	6.44362
BGIOSGA000608	1503	167	6.39155	275	10.8288	312	12.7999	171	7.13495	302	12.3633	698	26.3235	274	13.1333	208	8.43348	148	6.21314	396	17.3768	380	15.6495	414	18.2974	422	18.2694	487	20.7408	188	6.83221	125	5.21055	33	1.14293	151	5.09356	1309	49.2837	832	34.9415	715	24.1815	107	4.10681	65	2.50264	294	10.5274
BGIOSGA000609	843	1	0.0682372	2	0.140414	1	0.0731447	3	0.223176	0	0	1	0.0672388	1	0.0854587	0	0	0	0	0	0	1	0.0734259	0	0	0	0	0	0	1	0.064794	0	0	0	0	1	0.0601417	0	0	0	0	0	0	0	0	0	0	0	0
BGIOSGA000610	243	0	0	0	0	0	0	0	0	0	0	0	0	0	0	0	0	0	0	0	0	0	0	0	0	0	0	0	0	0	0	0	0	0	0	0	0	0	0	0	0	0	0	0	0	0	0	0	0
BGIOSGA000611	432	0	0	0	0	0	0	0	0	0	0	0	0	0	0	0	0	0	0	0	0	0	0	0	0	0	0	0	0	0	0	0	0	0	0	0	0	0	0	0	0	0	0	0	0	0	0	0	0
BGIOSGA000612	1344	661	28.2912	564	24.8364	535	24.5451	634	29.5831	539	24.6761	594	25.0515	431	23.1027	536	24.3034	581	27.2763	585	28.7072	583	26.8501	571	28.2219	564	27.3055	530	25.2425	701	28.4892	518	24.147	629	24.3621	648	24.4444	592	24.9256	533	25.0325	774	29.2737	762	32.7066	656	28.2454	786	31.4744
BGIOSGA000613	1332	143	6.17562	227	10.0863	212	9.81391	196	9.22796	196	9.05397	260	11.0641	245	13.2509	177	8.09788	316	14.969	177	8.76403	231	10.7346	298	14.8614	243	11.8706	307	14.7533	187	7.66831	162	7.61979	306	11.9586	340	12.9413	318	13.5097	228	10.8046	248	9.46418	220	9.52792	182	7.90698	331	13.3739
BGIOSGA000614	1044	660	36.3657	803	45.5222	1019	60.1844	825	49.5573	884	52.1002	1262	68.5182	555	38.298	646	37.7081	902	54.5148	1338	84.526	1148	68.0641	620	39.4494	715	44.5632	711	43.5937	705	36.8851	830	49.8092	973	48.5149	1737	84.3534	952	51.6011	705	42.6251	1145	55.7495	1458	80.5632	1618	89.6854	2225	114.7
BGIOSGA000615	339	6	1.01812	24	4.19006	26	4.72916	13	2.4049	17	3.08558	7	1.17043	18	3.82522	18	3.23575	20	3.72254	48	9.33848	61	11.138	27	5.2907	13	2.49525	19	3.58764	14	2.25575	50	9.24065	56	8.59907	154	23.0316	30	5.00776	5	0.930994	31	4.64834	34	5.78574	35	5.97464	74	11.7481
BGIOSGA000616	636	0	0	0	0	0	0	0	0	0	0	0	0	0	0	0	0	0	0	0	0	0	0	0	0	0	0	0	0	0	0	3	0.295526	4	0.32739	1	0.0797161	0	0	0	0	0	0	0	0	0	0	0	0
BGIOSGA000617	828	0	0	0	0	0	0	0	0	0	0	0	0	0	0	0	0	0	0	0	0	0	0	0	0	0	0	0	0	0	0	0	0	0	0	0	0	0	0	0	0	0	0	0	0	0	0	0	0
BGIOSGA000618	1542	182	6.78947	192	7.36929	187	7.47769	166	6.75115	194	7.74113	174	6.39606	174	8.12922	146	5.76993	230	9.41136	206	8.81085	199	7.98814	190	8.18499	206	8.69268	216	8.96653	174	6.16349	193	7.84161	247	8.33826	300	9.86371	190	6.97255	119	4.87124	227	7.48303	239	8.94115	167	6.26723	298	10.4008
BGIOSGA000619	2679	69	1.48158	108	2.38594	57	1.31194	33	0.772494	35	0.803864	47	0.994426	58	1.55969	54	1.22835	86	2.02551	48	1.18169	41	0.947301	58	1.43815	41	0.995823	43	1.02743	28	0.570883	45	1.05238	59	1.14642	82	1.55183	76	1.60533	64	1.50794	75	1.42306	70	1.50732	48	1.03684	81	1.62722
BGIOSGA000620	2811	51	1.04366	55	1.158	57	1.25033	25	0.557742	63	1.37901	34	0.685592	99	2.53722	57	1.23571	237	5.31981	15	0.351937	19	0.418379	20	0.472627	49	1.13424	32	0.728692	116	2.25403	30	0.66864	80	1.48147	29	0.523047	52	1.0468	120	2.69462	38	0.687161	35	0.718269	31	0.638182	34	0.650958
BGIOSGA000621	4896	358	4.20621	344	4.15839	261	3.28707	282	3.61212	299	3.75766	254	2.94063	191	2.81045	177	2.2031	235	3.02855	155	2.08797	161	2.03545	150	2.03516	59	0.784118	24	0.31378	40	0.446252	34	0.435081	43	0.457183	47	0.486698	453	5.23575	494	6.36887	336	3.48846	278	3.27554	265	3.13219	302	3.31971
BGIOSGA000622	1680	384	13.1483	452	15.9235	371	13.6168	382	14.2596	359	13.1484	755	25.4733	337	14.4512	302	10.9547	191	7.17353	461	18.0978	376	13.8534	475	18.7816	466	18.0488	486	18.5175	173	5.62469	166	6.19057	205	6.35196	393	11.8601	754	25.3971	415	15.5925	736	22.2692	399	13.7007	265	9.1281	481	15.4089
BGIOSGA000623	690	201	16.757	239	20.5002	304	27.1666	189	17.1778	196	17.4781	172	14.1295	171	17.8538	150	13.2478	259	23.6842	288	27.5282	244	21.8886	243	23.3941	244	23.0097	175	16.2347	182	14.4074	236	21.4287	388	29.2715	491	36.0774	202	16.5663	148	13.5391	249	18.3437	264	22.0716	210	17.6122	301	23.4775
BGIOSGA000624	1422	674	27.2652	414	17.231	288	12.4883	487	21.4775	382	16.5292	305	12.1576	396	20.0622	329	14.0993	449	19.923	245	11.3632	268	11.6657	275	12.8464	232	10.616	512	23.0476	718	27.5795	279	12.2924	493	18.0472	572	20.3939	201	7.99869	191	8.47833	174	6.21993	243	9.85795	310	12.6155	250	9.46183
BGIOSGA000625	3333	104	1.79493	106	1.88226	101	1.86851	26	0.489206	27	0.498443	21	0.357134	59	1.27527	140	2.55973	87	1.647	21	0.415546	48	0.891421	18	0.358745	61	1.19087	62	1.19072	80	1.31104	24	0.451137	64	0.999557	58	0.882259	49	0.831923	105	1.98852	51	0.777805	30	0.519237	63	1.09383	31	0.500566
BGIOSGA000626	507	92	10.4383	74	8.63838	93	11.3106	65	8.04006	65	7.88847	69	7.71416	56	7.95727	113	13.5823	73	9.08497	48	6.24407	74	9.03443	54	7.07513	56	7.18705	49	6.18647	49	5.27898	44	5.43722	67	6.87907	58	5.79994	52	5.80387	74	9.21299	95	9.5247	85	9.67143	86	9.81599	64	6.79371
BGIOSGA000627	270	5	1.06526	2	0.438404	13	2.96886	9	2.09042	9	2.051	9	1.88941	6	1.60093	7	1.57993	7	1.63585	4	0.977082	7	1.60476	7	1.7222	8	1.92796	10	2.37078	7	1.41611	2	0.464086	6	1.15678	16	3.00441	7	1.46709	4	0.935132	5	0.94133	5	1.06828	3	0.642985	5	0.996646
BGIOSGA000628	1284	265	11.8722	659	30.3759	697	33.4717	371	18.1202	590	28.2732	810	35.7575	711	39.8922	656	31.1344	765	37.5928	924	47.4615	1221	58.861	1910	98.8137	1210	61.3185	1370	68.2984	870	37.0098	1542	75.2405	2344	95.0289	2046	80.7875	1431	63.0662	683	33.5763	1027	40.6575	1317	59.1699	988	44.5282	1574	65.9742
BGIOSGA000629	873	280	18.4498	349	23.6603	426	30.0889	268	19.2519	282	19.8757	541	35.1261	198	16.3393	235	16.4042	299	21.6105	336	25.384	366	25.9504	359	27.3168	265	19.7516	208	15.2512	126	7.88349	197	14.1379	283	16.8747	285	16.5514	371	24.0482	243	17.5699	438	25.5033	394	26.0353	374	24.7914	621	38.2835
BGIOSGA000630	633	478	43.4383	537	50.2087	490	47.7312	376	37.251	325	31.5913	453	40.5641	400	45.524	543	52.2755	526	52.4313	365	38.0298	379	37.0606	299	31.3774	440	45.2293	491	49.6515	513	44.2666	399	39.4913	606	49.8347	562	45.0128	659	58.912	656	65.4149	634	50.9121	404	36.8178	323	29.5286	603	51.2682
BGIOSGA000631	3006	1292	24.7242	1740	34.2585	1808	37.0868	1321	27.5593	1536	31.4405	1362	25.6824	1442	34.5589	1244	25.2193	1997	41.9177	1570	34.4465	1722	35.4585	1845	40.7715	1954	42.2967	2008	42.7592	1778	32.3076	1501	31.2841	1528	26.4605	2505	42.2496	1524	28.6892	1317	27.655	1436	24.2829	1620	31.0889	1663	32.0145	1919	34.3574
BGIOSGA000632	630	2868	261.871	1779	167.126	1546	151.314	1971	196.201	1643	160.466	2554	229.788	1367	156.319	1525	147.513	1130	113.174	1187	124.264	1212	119.08	829	87.4104	1273	131.48	1216	123.552	1241	107.595	541	53.8008	495	40.9004	830	66.7945	2059	184.943	1537	153.996	3045	245.687	1136	104.02	824	75.6886	1014	86.6228
BGIOSGA000633	504	1183	135.022	1315	154.42	990	121.12	991	123.31	953	116.346	2301	258.782	779	111.35	782	94.5537	370	46.3212	1135	148.525	843	103.532	849	111.899	1117	144.209	1275	161.933	420	45.5178	335	41.6434	296	30.572	633	63.6761	2601	292.033	1297	162.437	1848	186.383	778	89.049	437	50.1758	959	102.405
BGIOSGA000634	456	1	0.126149	0	0	0	0	0	0	0	0	0	0	68	10.7431	17	2.27189	103	14.2522	12	1.73561	0	0	0	0	24	3.42466	87	12.2126	55	6.5881	7	0.961757	1	0.114156	11	1.22301	189	23.4541	155	21.4557	284	31.6584	15	1.89761	15	1.90358	0	0
BGIOSGA000635	1197	820	39.4066	474	23.4365	599	30.8562	676	35.4166	444	22.8232	521	24.6712	846	50.9167	876	44.5977	1365	71.9527	160	8.81578	133	6.87756	43	2.38629	200	10.8719	357	19.091	313	14.2828	10	0.523405	33	1.4351	53	2.24484	1398	66.0899	1188	62.6468	1078	45.7784	66	3.18075	62	2.99738	19	0.854268
BGIOSGA000636	402	0	0	0	0	1	0.153385	1	0.156001	1	0.15306	1	0.141001	0	0	2	0.303184	2	0.313915	0	0	1	0.153975	1	0.165243	1	0.161862	2	0.318463	1	0.135874	0	0	3	0.388471	1	0.126118	0	0	0	0	0	0	0	0	0	0	0	0
BGIOSGA000637	378	2	0.30436	5	0.782865	4	0.652497	1	0.165906	0	0	3	0.449859	3	0.571759	0	0	2	0.333847	0	0	0	0	1	0.175735	1	0.172139	7	1.18539	0	0	1	0.165745	1	0.137712	3	0.402377	0	0	0	0	0	0	0	0	0	0	0	0
BGIOSGA000638	1086	1257	66.5816	1552	84.5805	2008	114.01	1624	93.78	1682	95.2979	2312	120.672	1527	101.296	2064	115.82	1842	107.021	2178	132.27	2075	118.267	1473	90.0994	1899	113.78	2064	121.656	1484	74.6391	1428	82.3817	2530	121.27	2242	104.667	1786	93.0623	1234	71.7236	1450	67.8694	1406	74.6853	1076	57.3358	1902	94.2574
BGIOSGA000639	1242	13	0.602103	10	0.476526	2	0.099293	31	1.56529	86	4.26053	42	1.91679	43	2.4942	10	0.49066	43	2.18452	12	0.637227	75	3.7378	157	8.39705	37	1.93843	36	1.85539	106	4.66172	169	8.52506	187	7.8376	137	5.59245	3	0.136685	17	0.863981	9	0.368347	157	7.29219	144	6.70941	34	1.4733
BGIOSGA000640	429	46	6.16807	66	9.10532	65	9.34257	51	7.45533	37	5.30679	31	4.09592	55	9.23611	63	8.94923	61	8.97184	65	9.99289	42	6.05995	61	9.44542	55	8.34212	46	6.86366	44	5.60218	72	10.515	104	12.6194	63	7.44538	36	4.74862	53	7.79822	51	6.04294	42	5.6477	29	3.91187	42	5.26898
BGIOSGA000641	1038	338	18.7313	413	23.5484	327	19.425	272	16.4333	304	18.0204	229	12.5051	350	24.2915	310	18.1998	336	20.4245	451	28.6559	465	27.7289	323	20.6706	261	16.3612	276	17.0203	303	15.9444	373	22.5135	517	25.9272	885	43.2264	267	14.5558	226	13.7432	332	16.2584	412	22.8971	384	21.4081	579	30.0204
BGIOSGA000642	1404	421	17.249	641	27.0209	680	29.8643	500	22.3335	617	27.0399	462	18.6519	636	32.6343	480	20.8342	908	40.8063	492	23.1117	656	28.921	726	34.3493	479	22.1993	598	27.264	835	32.4849	657	29.3177	726	26.9174	866	31.2719	518	20.8778	481	21.6249	224	8.10992	501	20.585	476	19.6193	737	28.2511
BGIOSGA000643	1014	4	0.226919	45	2.62653	53	3.22291	7	0.432926	27	1.63837	50	2.79498	19	1.34989	43	2.58424	54	3.3602	13	0.845552	51	3.11321	60	3.93063	37	2.37429	26	1.64131	14	0.75414	45	2.7804	23	1.18074	45	2.24998	36	2.00903	11	0.684749	27	1.35351	15	0.853362	17	0.970185	48	2.54764
BGIOSGA000644	1026	207	11.6057	235	13.5559	215	12.9212	237	14.4862	238	14.2731	169	9.33656	162	11.375	261	15.5023	168	10.3317	147	9.44941	240	14.4791	212	13.7258	162	10.274	157	9.79506	302	16.0776	329	20.09	158	8.01628	202	9.98177	165	9.10037	223	13.7194	234	11.5932	197	11.0764	203	11.4497	149	7.8158
BGIOSGA000645	990	328	19.0584	578	34.5542	505	31.4533	575	36.4239	837	52.0209	696	39.8494	638	46.4269	802	49.3675	585	37.2846	591	39.372	545	34.0752	864	57.9732	716	47.0596	871	56.3168	561	30.9521	830	52.5261	712	37.4376	634	32.4681	442	25.2644	514	32.7721	415	21.3083	346	20.1614	476	27.8237	446	24.2457
BGIOSGA000646	210	0	0	0	0	0	0	0	0	3	0.879001	1	0.269916	0	0	0	0	0	0	0	0	0	0	1	0.316322	0	0	0	0	0	0	0	0	0	0	0	0	0	0	0	0	0	0	0	0	0	0	0	0
BGIOSGA000647	210	0	0	0	0	0	0	0	0	0	0	0	0	0	0	0	0	0	0	0	0	0	0	0	0	0	0	0	0	0	0	0	0	0	0	0	0	0	0	0	0	0	0	0	0	0	0	0	0
BGIOSGA000648	297	0	0	0	0	0	0	0	0	0	0	0	0	0	0	0	0	0	0	0	0	0	0	0	0	0	0	0	0	0	0	0	0	0	0	0	0	0	0	0	0	0	0	0	0	0	0	0	0
BGIOSGA000649	1884	77	2.35103	70	2.199	87	2.8474	26	0.865459	21	0.685844	30	0.902584	75	2.8679	128	4.1403	103	3.44957	24	0.840166	30	0.985637	42	1.48087	87	3.00476	85	2.88797	78	2.26139	29	0.964382	49	1.35387	31	0.834227	22	0.660791	41	1.37366	16	0.431693	9	0.275576	12	0.36859	28	0.799856
BGIOSGA000650	2067	116	3.22824	100	2.86331	150	4.47467	25	0.758497	30	0.893034	42	1.15174	53	1.84722	114	3.36099	94	2.86943	29	0.925321	99	2.96464	46	1.47831	128	4.0294	145	4.49037	87	2.29901	89	2.69763	103	2.59394	100	2.4528	46	1.25933	104	3.17592	77	1.89359	69	1.9257	87	2.43569	36	0.937339
BGIOSGA000651	579	0	0	2	0.204437	0	0	0	0	3	0.318809	1	0.0978969	0	0	2	0.210501	5	0.544879	0	0	2	0.21381	0	0	1	0.112381	4	0.442218	3	0.283012	5	0.541033	6	0.539431	4	0.350255	1	0.0977336	2	0.218036	1	0.0877925	2	0.199265	2	0.199892	0	0
BGIOSGA000652	486	560	66.2828	543	66.126	467	59.2503	906	116.908	835	105.715	959	111.848	686	101.688	604	75.7361	599	77.7677	767	104.086	773	98.451	869	118.777	831	111.259	865	113.929	828	93.0585	1223	157.66	1328	142.241	1600	166.912	540	62.8753	505	65.5891	772	80.7452	604	71.6936	718	85.4932	480	53.1545
BGIOSGA000653	270	8	1.70441	15	3.28803	11	2.51211	4	0.929074	6	1.36733	10	2.09934	4	1.06728	3	0.677111	5	1.16846	12	2.93125	5	1.14626	15	3.69043	13	3.13293	7	1.65955	9	1.82071	11	2.55247	18	3.47034	25	4.6944	13	2.72459	12	2.8054	18	3.38879	10	2.13656	2	0.428657	12	2.39195
BGIOSGA000654	1476	248	9.66527	206	8.26018	256	10.6946	174	7.39294	231	9.6297	196	7.52692	213	10.3963	286	11.8082	236	10.0887	134	5.98761	218	9.14212	211	9.49609	242	10.6684	255	11.0588	427	15.8017	292	12.3945	253	8.92272	214	7.35074	178	6.82427	206	8.80963	248	8.54085	187	7.30862	208	8.15494	172	6.27158
BGIOSGA000655	708	343	27.8683	338	28.2548	228	19.8569	251	22.2328	238	20.6838	313	25.0587	205	20.8595	288	24.7891	278	24.7754	235	21.8912	217	18.9716	171	16.044	139	12.7747	184	16.6356	201	15.5069	187	16.5478	181	13.3079	162	11.6007	330	26.3756	193	17.2068	333	23.9082	137	11.1626	171	13.9768	182	13.8348
BGIOSGA000656	297	0	0	0	0	0	0	0	0	0	0	0	0	0	0	0	0	0	0	0	0	1	0.208411	0	0	0	0	0	0	1	0.18391	1	0.210948	1	0.17527	1	0.170705	0	0	0	0	0	0	0	0	0	0	0	0
BGIOSGA000657	348	1255	207.45	1712	291.161	1678	297.319	1127	203.095	1204	212.88	1287	209.627	1332	275.746	2286	400.313	1612	292.277	1181	223.823	1496	266.09	939	179.24	1385	258.965	1610	296.143	1171	183.798	844	151.948	1766	264.165	1228	178.905	1202	195.455	1866	338.461	1387	202.597	1354	224.45	1874	311.626	1451	224.4
BGIOSGA000658	672	111	9.50173	397	34.9647	411	37.7123	120	11.1987	225	20.6016	108	9.10965	352	37.7361	348	31.5582	327	30.7035	226	22.1806	303	27.9094	280	27.6782	375	36.3106	456	43.4361	297	24.1407	481	44.8444	1026	79.4769	489	36.8929	301	25.3466	651	61.1489	157	11.8759	294	25.2382	455	39.1819	169	13.5348
BGIOSGA000659	321	320	57.3448	482	88.8691	410	78.757	177	34.5798	297	56.9297	136	24.0149	1274	285.922	1196	227.054	933	183.394	265	54.4472	616	118.782	253	52.3558	970	196.624	880	175.482	564	95.9701	498	97.1978	1169	189.571	617	97.4504	651	114.762	800	157.312	400	63.3418	264	47.4437	330	59.4912	101	16.9337
BGIOSGA000660	339	288	48.8699	240	41.9006	163	29.6482	61	11.2845	131	23.7771	20	3.34409	118	25.0765	148	26.6051	113	21.0323	28	5.44745	72	13.1465	43	8.42593	81	15.5473	152	28.7011	396	63.8054	95	17.5572	167	25.6436	60	8.97336	77	12.8533	258	48.0393	33	4.94823	46	7.82777	82	13.9977	44	6.98534
BGIOSGA000661	426	210	28.3569	81	11.2534	186	26.9224	216	31.7979	165	23.8321	64	8.51565	84	14.2054	102	14.5913	58	8.59067	90	13.9337	113	16.419	54	8.42041	56	8.55361	64	9.61668	177	22.6948	29	4.26501	41	5.00999	59	7.02176	110	14.6119	63	9.33486	55	6.56279	162	21.9374	188	25.5383	82	10.3595
BGIOSGA000662	1218	1067	50.3925	789	38.3388	941	47.6379	1254	64.5661	1115	56.3268	786	36.5782	737	43.5917	844	42.2277	780	40.4069	614	33.2473	694	35.2687	487	26.5602	620	33.1219	644	33.8449	1167	52.3342	487	25.0504	446	19.0612	548	22.8106	764	35.4951	668	34.6183	632	26.3758	829	39.2633	669	31.785	715	31.5932
BGIOSGA000663	372	415	64.1733	231	36.7517	316	52.3787	477	80.4136	426	70.4618	441	67.1959	196	37.9574	249	40.7905	249	42.2343	225	39.891	267	44.4268	178	31.7853	224	39.181	290	49.9011	369	54.1808	230	38.7362	183	25.6077	216	29.4384	270	41.0717	246	41.7416	362	49.4654	231	35.8219	220	34.2234	210	30.3816
BGIOSGA000664	807	27	1.92459	18	1.3201	12	0.916892	90	6.99396	194	14.7916	63	4.42501	1	0.089271	0	0	2	0.156374	2	0.163452	79	6.05941	1	0.0823143	8	0.645041	0	0	2	0.135369	0	0	5	0.322522	4	0.251298	1	0.0701211	16	1.25148	23	1.44874	108	7.72023	27	1.93613	19	1.26711
BGIOSGA000665	456	0	0	0	0	0	0	0	0	0	0	0	0	0	0	0	0	0	0	0	0	0	0	0	0	0	0	0	0	0	0	0	0	0	0	0	0	0	0	1	0.138424	16	1.78357	49	6.19885	2	0.25381	5	0.590119
BGIOSGA000666	957	2	0.120217	3	0.185532	12	0.773178	1	0.0655303	5	0.321474	8	0.473833	0	0	3	0.191034	2	0.131864	3	0.206749	4	0.258717	2	0.138825	2	0.135984	1	0.0668872	0	0	1	0.0654667	0	0	3	0.158933	1	0.0591303	7	0.461703	10	0.531158	9	0.542513	7	0.423282	28	1.57464
BGIOSGA000667	1656	1	0.0347367	14	0.500353	1	0.0372349	0	0	0	0	0	0	0	0	0	0	2	0.0762041	0	0	0	0	1	0.0401133	0	0	0	0	0	0	0	0	0	0	0	0	4	0.136685	2	0.0762336	0	0	1	0.0348353	0	0	0	0
BGIOSGA000668	987	55	3.20549	82	4.91706	71	4.43559	57	3.62169	63	3.92745	56	3.21602	59	4.30644	47	2.9019	69	4.41104	58	3.87566	89	5.58148	50	3.36513	53	3.49405	57	3.69669	40	2.21363	51	3.23732	83	4.37748	72	3.69844	27	1.54799	23	1.47091	54	2.78107	63	3.68216	50	2.93154	109	5.94352
BGIOSGA000669	1416	34	1.38123	48	2.00626	45	1.95956	37	1.63867	38	1.65123	50	2.00149	21	1.06841	20	0.860734	22	0.980321	25	1.16443	25	1.09283	39	1.82958	4	0.183809	5	0.226028	0	0	5	0.221227	13	0.477907	11	0.393852	0	0	0	0	0	0	3	0.122219	0	0	1	0.0380077
BGIOSGA000670	663	198	17.1791	154	13.7472	191	17.7636	194	18.3503	211	19.582	199	17.0132	147	15.973	157	14.4307	184	17.5111	210	20.8901	187	17.4584	155	15.5298	176	17.2731	133	12.8408	134	11.0396	143	13.5131	285	22.3766	380	29.0585	103	8.79116	93	8.85414	143	10.9637	158	13.7475	168	14.6636	224	18.1832
BGIOSGA000671	258	0	0	0	0	0	0	0	0	0	0	0	0	0	0	0	0	0	0	0	0	0	0	0	0	0	0	0	0	0	0	0	0	0	0	0	0	0	0	0	0	0	0	0	0	0	0	0	0
BGIOSGA000672	2013	25	0.714406	23	0.676227	25	0.765784	28	0.872305	18	0.550194	28	0.788427	18	0.644188	23	0.696284	17	0.532861	16	0.524217	15	0.461237	15	0.49499	13	0.420214	27	0.858569	28	0.75976	11	0.342358	30	0.775783	17	0.428162	24	0.674668	19	0.595781	14	0.353525	39	1.11764	21	0.603697	34	0.909012
BGIOSGA000673	789	0	0	0	0	0	0	0	0	0	0	0	0	0	0	0	0	0	0	0	0	0	0	0	0	0	0	0	0	0	0	0	0	0	0	0	0	0	0	0	0	0	0	0	0	0	0	0	0
BGIOSGA000674	2730	240	5.05705	160	3.46869	298	6.73076	207	4.75512	151	3.40331	146	3.03136	165	4.35417	159	3.54925	182	4.20647	133	3.2131	193	4.37594	165	4.01486	138	3.28918	140	3.28262	241	4.82188	147	3.37355	193	3.68008	180	3.34282	179	3.71033	159	3.6763	193	3.59361	184	3.88808	230	4.87538	210	4.13991
BGIOSGA000675	615	0	0	0	0	0	0	0	0	0	0	0	0	0	0	0	0	0	0	0	0	0	0	0	0	0	0	0	0	0	0	0	0	0	0	0	0	0	0	0	0	0	0	0	0	0	0	0	0
BGIOSGA000676	366	1	0.157169	3	0.48512	3	0.505418	1	0.171346	2	0.33623	1	0.15487	2	0.39367	3	0.499508	2	0.344792	4	0.720798	1	0.16912	5	0.907482	7	1.24448	4	0.699574	6	0.895431	6	1.02708	11	1.5645	4	0.554093	4	0.618445	13	2.24202	3	0.416654	0	0	2	0.316222	3	0.441138
BGIOSGA000677	1011	136	7.73814	574	33.6023	350	21.3465	121	7.50565	233	14.1805	127	7.12033	871	62.0656	704	42.435	755	47.1199	391	25.5071	720	44.0817	382	25.0993	816	52.5182	680	43.0539	466	25.1766	568	35.1989	1280	65.9055	1082	54.26	326	18.2469	1161	72.4866	201	10.106	418	23.8509	775	44.3603	366	19.4834
BGIOSGA000678	273	0	0	0	0	0	0	0	0	0	0	0	0	0	0	0	0	0	0	0	0	0	0	0	0	0	0	0	0	0	0	0	0	0	0	0	0	0	0	0	0	0	0	0	0	0	0	0	0
BGIOSGA000679	2613	1294	28.4868	1114	25.2322	1094	25.816	1240	29.7602	1215	28.6104	939	20.3692	1027	28.3149	1262	29.4322	1184	28.5905	872	22.0096	1022	24.2096	674	17.1344	986	24.5532	988	24.2032	1581	33.0487	697	16.7119	864	17.2122	887	17.2103	1051	22.7607	1044	25.2196	1149	22.352	838	18.5005	1184	26.2214	840	17.3011
BGIOSGA000680	1386	196	8.1347	91	3.88586	128	5.69452	220	9.95436	208	9.23395	265	10.8375	155	8.05661	150	6.59524	113	5.14427	180	8.56533	154	6.87756	119	5.70338	92	4.31912	110	5.08024	189	7.44836	91	4.11349	77	2.89195	145	5.30406	148	6.04256	153	6.96795	265	9.71893	216	8.99022	139	5.80357	204	7.92139
BGIOSGA000681	1194	86	4.14327	10	0.495683	10	0.516423	2	0.105046	6	0.309196	3	0.142418	96	5.7923	29	1.48012	235	12.4186	4	0.220948	2	0.103682	10	0.556346	31	1.68938	7	0.375274	31	1.41814	1	0.052472	5	0.217986	6	0.254771	52	2.46446	103	5.44515	12	0.510873	16	0.773028	16	0.77546	14	0.631042
BGIOSGA000682	744	22	1.70098	88	7.00033	85	7.0446	0	0	4	0.330807	84	6.39961	31	3.00174	4	0.327634	68	5.76693	27	2.39346	65	5.40776	188	16.7855	150	13.1187	90	7.74327	54	3.96445	40	3.36837	110	7.69631	84	5.72413	63	4.7917	9	0.763566	23	1.57141	74	5.73771	31	2.4112	81	5.85931
BGIOSGA000683	1302	22	0.971987	49	2.22738	40	1.89435	8	0.38533	17	0.803388	41	1.78493	37	2.04727	15	0.702073	70	3.39231	82	4.15372	61	2.89998	86	4.38769	86	4.29792	85	4.17891	83	3.482	70	3.36837	110	4.39789	164	6.38611	43	1.86887	29	1.40593	37	1.44453	73	3.23438	51	2.26675	132	5.45629
BGIOSGA000684	1458	56	2.20943	381	15.4659	421	17.8047	20	0.860254	72	3.03852	273	10.6134	161	7.95522	81	3.38555	375	16.2287	169	7.64476	393	16.6844	756	34.444	357	15.9324	352	15.454	157	5.88172	403	17.3173	558	19.9223	583	20.2728	184	7.14139	59	2.5543	93	3.24236	298	11.7907	229	9.08911	420	15.5034
BGIOSGA000685	951	0	0	0	0	0	0	0	0	2	0.129401	0	0	0	0	1	0.0640799	0	0	3	0.208054	6	0.390524	4	0.279401	0	0	0	0	1	0.0574357	1	0.0658797	7	0.38316	2	0.106623	3	0.17851	0	0	0	0	2	0.121319	3	0.182551	6	0.339551
BGIOSGA000686	1179	60	2.92743	84	4.21671	76	3.97475	53	2.81914	56	2.92255	85	4.08651	85	5.19384	73	3.77321	87	4.65601	57	3.18857	53	2.78252	66	3.7186	68	3.75289	71	3.85478	65	3.01135	30	1.59419	90	3.97367	99	4.25721	101	4.84763	55	2.9446	94	4.05275	57	2.78895	44	2.15965	95	4.33655
BGIOSGA000687	1893	45	1.36745	19	0.594034	36	1.17263	53	1.75582	47	1.52769	91	2.72482	43	1.63645	29	0.933576	21	0.699967	44	1.53298	47	1.53682	46	1.6142	13	0.446852	12	0.405775	8	0.230835	32	1.05909	2	0.0549974	29	0.776695	47	1.40498	35	1.16706	49	1.31577	34	1.03612	31	0.947665	75	2.13229
BGIOSGA000688	345	0	0	0	0	0	0	0	0	0	0	0	0	0	0	0	0	0	0	0	0	0	0	0	0	0	0	0	0	0	0	0	0	2	0.301769	0	0	0	0	0	0	0	0	0	0	0	0	0	0
BGIOSGA000689	336	54	9.24492	127	22.3704	30	5.50544	11	2.05309	13	2.38063	8	1.34958	355	76.1155	246	44.6168	366	68.7307	63	12.3662	196	36.1072	203	40.1334	257	49.7697	211	40.1974	221	35.9265	257	47.921	614	95.1244	271	40.8915	72	12.1259	430	80.7804	23	3.47956	55	9.44285	88	15.1561	21	3.36368
BGIOSGA000690	990	768	44.6247	605	36.1684	559	34.8166	942	59.6719	1094	67.9938	1131	64.7552	522	37.9856	733	45.1202	794	50.6051	859	57.2259	668	41.7655	392	26.3027	446	29.3137	492	31.8116	881	48.6074	1147	72.5873	694	36.4911	629	32.2121	509	29.0941	422	26.9063	532	27.3157	538	31.3492	663	38.7545	735	39.9564
BGIOSGA000691	525	310	33.9665	397	44.7548	393	46.1576	283	33.805	283	33.1676	248	26.7756	149	20.4461	267	30.9923	150	18.0277	190	23.8687	217	25.5845	207	26.1915	57	7.06458	0	0	1	0.104041	4	0.477346	10	0.991525	11	1.06227	584	62.9471	477	57.3503	633	61.2887	713	78.3448	638	70.3242	613	62.84
BGIOSGA000692	1299	75	3.32125	83	3.78162	72	3.4177	49	2.3656	89	4.21568	73	3.18538	43	2.38475	50	2.34565	45	2.18581	63	3.19865	62	2.95433	82	4.19328	30	1.50274	26	1.28121	14	0.588682	44	2.12215	37	1.48271	67	2.61498	66	2.87513	72	3.49865	77	3.01313	118	5.24026	95	4.23212	106	4.39169
BGIOSGA000693	1626	469	16.5921	1603	58.3474	1183	44.8616	717	27.6537	1173	44.3879	1013	35.3131	2155	95.4796	2790	104.565	2037	79.0459	756	30.6645	1141	43.4352	1308	53.4363	3191	127.696	3520	138.573	1530	51.3964	1576	60.725	1141	36.5282	1063	33.1449	879	30.5908	1538	59.7053	934	29.1986	732	25.9699	1124	40.0027	960	31.775
BGIOSGA000694	297	0	0	0	0	0	0	1	0.211153	0	0	0	0	0	0	0	0	0	0	0	0	0	0	0	0	0	0	1	0.215525	0	0	0	0	0	0	1	0.170705	0	0	0	0	0	0	0	0	0	0	0	0
BGIOSGA000695	345	0	0	0	0	0	0	0	0	0	0	0	0	0	0	0	0	0	0	0	0	0	0	0	0	0	0	0	0	0	0	0	0	0	0	2	0.29391	0	0	0	0	0	0	0	0	0	0	0	0
BGIOSGA000696	402	0	0	0	0	0	0	0	0	0	0	0	0	0	0	0	0	1	0.156958	0	0	1	0.153975	1	0.165243	0	0	0	0	0	0	0	0	1	0.12949	5	0.63059	2	0.281531	0	0	0	0	0	0	0	0	5	0.669389
BGIOSGA000697	2022	2	0.0568981	7	0.204892	10	0.30495	62	1.92294	73	2.22141	55	1.5418	13	0.463176	1	0.0301385	11	0.343258	23	0.750208	36	1.10204	27	0.887016	10	0.321803	31	0.981376	12	0.324162	44	1.36334	20	0.514887	25	0.626848	69	1.93104	119	3.71486	112	2.81561	175	4.99271	44	1.25926	88	2.34227
BGIOSGA000698	1068	825	44.4357	715	39.6226	875	50.5181	694	40.7514	548	31.5716	732	38.8497	483	32.5806	673	38.4013	548	32.3756	484	29.8888	473	27.4136	454	28.238	581	35.3978	621	37.2199	629	32.1693	302	17.7161	374	18.229	479	22.7388	896	47.4744	637	37.6483	796	37.8859	443	23.9283	349	18.9103	538	27.111
BGIOSGA000699	1686	310	10.5768	441	15.4807	309	11.3009	234	8.70387	257	9.37914	388	13.0443	545	23.2875	384	13.8796	371	13.8843	190	7.43243	266	9.76564	175	6.89492	254	9.80273	312	11.8455	372	12.0517	61	2.26675	82	2.53174	194	5.83375	306	10.2704	480	17.9705	200	6.02987	77	2.63459	125	4.29038	82	2.61753
BGIOSGA000700	681	450	38.0114	370	32.1561	412	37.3044	348	32.0469	351	31.7137	273	22.7229	134	14.1756	246	22.0136	190	17.6042	173	16.7546	171	15.5427	151	14.7292	0	0	2	0.187991	0	0	0	0	0	0	1	0.0744486	1	0.0830951	0	0	0	0	0	0	0	0	0	0
BGIOSGA000701	711	18	1.4563	8	0.665931	7	0.60707	1	0.0882032	1	0.0865402	1	0.0797219	4	0.405298	29	2.4856	10	0.88744	1	0.092761	2	0.174115	0	0	5	0.457584	0	0	0	0	0	0	0	0	0	0	0	0	41	3.63991	3	0.21448	2	0.162271	7	0.569734	0	0
BGIOSGA000702	708	318	25.837	1030	86.1019	1028	89.5303	405	35.8737	337	29.2876	457	36.5873	574	58.4067	1663	143.14	717	63.8991	469	43.6892	489	42.7516	373	34.9965	757	69.5718	700	63.2878	642	49.5295	382	33.8035	736	54.1137	543	38.8839	544	43.4798	2204	196.497	1407	101.017	846	68.9314	701	57.2965	485	36.8675
BGIOSGA000703	1992	16	0.46204	23	0.683356	20	0.619086	4	0.125929	6	0.185331	0	0	13	0.470152	6	0.183554	9	0.285077	7	0.231763	13	0.403953	15	0.500208	4	0.13066	3	0.0964022	9	0.246783	24	0.754839	22	0.574905	12	0.305418	14	0.397705	25	0.792186	4	0.102072	4	0.115838	13	0.377657	19	0.513333
BGIOSGA000704	840	7	0.479366	47	3.31152	48	3.52348	9	0.67192	31	2.27075	31	2.09185	44	3.77361	39	2.82936	112	8.41293	144	11.3062	99	7.29512	196	15.4998	82	6.35193	85	6.47731	41	2.66604	76	5.66848	92	5.70127	168	10.1399	20	1.34733	3	0.225434	25	1.51285	85	5.8374	33	2.27341	142	9.09795
BGIOSGA000705	291	0	0	0	0	0	0	0	0	0	0	0	0	0	0	0	0	0	0	0	0	0	0	0	0	0	0	0	0	0	0	0	0	0	0	0	0	0	0	0	0	0	0	0	0	0	0	0	0
BGIOSGA000706	3813	2237	33.748	2261	35.0948	2570	41.5601	1707	28.0751	1761	28.4171	1349	20.0536	1638	30.9479	2181	34.8571	2069	34.2375	1226	21.206	1727	28.0351	1583	27.578	1728	29.4882	1977	33.1891	2295	32.8759	1482	24.3508	2222	30.3347	1800	23.9337	1814	26.9211	2191	36.2704	1552	20.69	1427	21.5892	1848	28.0465	1391	19.6334
BGIOSGA000707	348	0	0	0	0	0	0	0	0	0	0	0	0	0	0	0	0	0	0	0	0	0	0	0	0	0	0	0	0	0	0	0	0	0	0	0	0	0	0	0	0	0	0	0	0	0	0	0	0
BGIOSGA000708	249	0	0	0	0	0	0	0	0	0	0	0	0	0	0	0	0	0	0	0	0	0	0	0	0	0	0	0	0	0	0	0	0	0	0	0	0	0	0	0	0	0	0	0	0	0	0	0	0
BGIOSGA000709	1128	0	0	1	0.0524686	0	0	0	0	1	0.0545479	0	0	0	0	0	0	0	0	0	0	0	0	0	0	1	0.0576848	0	0	0	0	0	0	0	0	0	0	0	0	0	0	15	0.675955	1	0.0511412	1	0.051302	0	0
BGIOSGA000710	471	0	0	0	0	0	0	0	0	0	0	0	0	0	0	0	0	0	0	0	0	0	0	0	0	0	0	0	0	0	0	0	0	0	0	0	0	1	0.120144	0	0	0	0	0	0	0	0	0	0
BGIOSGA000711	642	0	0	0	0	0	0	0	0	0	0	0	0	0	0	0	0	0	0	0	0	0	0	0	0	0	0	0	0	0	0	0	0	0	0	0	0	0	0	0	0	0	0	0	0	0	0	0	0
BGIOSGA000712	189	0	0	0	0	0	0	0	0	0	0	0	0	0	0	0	0	0	0	0	0	0	0	0	0	0	0	0	0	0	0	0	0	0	0	0	0	0	0	0	0	0	0	0	0	0	0	0	0
BGIOSGA000713	240	0	0	3	0.739807	2	0.513841	2	0.522604	5	1.28188	3	0.708529	2	0.600347	2	0.507833	1	0.262904	4	1.09922	38	9.80052	21	5.81242	6	1.62671	3	0.800138	33	7.51043	90	23.4943	43	9.32653	65	13.7311	0	0	0	0	0	0	19	4.56691	15	3.61679	6	1.34547
BGIOSGA000714	2115	0	0	20	0.559665	0	0	0	0	0	0	0	0	0	0	0	0	0	0	0	0	0	0	0	0	0	0	0	0	0	0	0	0	0	0	0	0	0	0	0	0	0	0	0	0	0	0	0	0
BGIOSGA000715	228	2	0.504596	30	7.78744	61	16.497	14	3.85077	15	4.04803	48	11.9331	16	5.05556	28	7.48386	34	9.4092	21	6.07462	17	4.6152	14	4.07889	32	9.13242	22	6.17651	13	3.11437	13	3.57224	3	0.684935	11	2.44603	32	7.94214	43	11.9045	31	6.91135	17	4.30124	24	6.09144	51	12.0384
BGIOSGA000716	207	37	10.2821	105	30.0212	21	6.25546	1	0.302959	6	1.78348	17	4.65507	23	8.00463	54	15.8974	37	11.2782	109	34.7289	90	26.9122	29	9.30629	10	3.14341	27	8.34927	25	6.59678	81	24.5158	79	19.8664	24	5.8782	13	3.55382	2	0.609869	7	1.71895	17	4.7376	26	7.26853	39	10.1398
BGIOSGA000717	1212	231	10.9637	153	7.47132	148	7.52956	197	10.1934	189	9.59503	165	7.71665	87	5.17131	116	5.83254	118	6.14311	151	8.21692	122	6.23066	125	6.85104	69	3.7044	73	3.85545	111	5.00245	140	7.23698	168	7.21555	227	9.49569	139	6.48985	107	5.5726	160	6.71047	246	11.7088	264	12.6051	242	10.746
BGIOSGA000718	3138	746	13.6752	514	9.69435	518	10.1786	491	9.81257	336	6.5883	370	6.68338	396	9.0913	456	8.85552	400	8.04296	284	5.96898	392	7.73232	261	5.52505	417	8.64677	383	7.81269	337	5.86596	266	5.31081	203	3.36749	269	4.34613	664	11.974	586	11.7875	701	11.3554	344	6.32391	396	7.30274	457	7.83787
BGIOSGA000719	489	1008	118.577	1612	195.103	1033	130.257	589	75.5371	791	99.5302	616	71.4035	2085	307.172	2517	313.673	1683	217.162	768	103.583	1024	129.619	860	116.826	2051	272.915	2022	264.684	1343	150.013	1316	168.608	1663	177.03	1133	117.469	1155	133.658	1435	185.234	1012	105.198	571	67.3608	598	70.7678	427	46.9952
BGIOSGA000720	1398	566	23.2894	505	21.3793	531	23.4206	584	26.1975	559	24.6032	540	21.8944	342	17.6239	597	26.0237	340	15.3455	626	29.5326	551	24.3961	344	16.3456	347	16.1508	401	18.3608	735	28.7172	481	21.5561	563	20.9635	697	25.2772	452	18.2959	449	20.2729	444	16.144	654	26.9867	568	23.5117	786	30.2587
BGIOSGA000721	1434	233	9.34664	259	10.6895	287	12.3408	209	9.14011	219	9.39685	289	11.4234	187	9.39456	185	7.86185	282	12.4082	266	12.234	307	13.2515	343	15.8889	275	12.4783	248	11.0703	235	8.95119	286	12.4954	384	13.9394	358	12.6572	262	10.3389	141	6.2065	228	8.08205	317	12.7523	300	12.1064	426	15.988
BGIOSGA000722	720	0	0	0	0	0	0	0	0	0	0	0	0	0	0	0	0	0	0	0	0	0	0	0	0	0	0	0	0	0	0	0	0	0	0	0	0	0	0	0	0	0	0	0	0	0	0	0	0
BGIOSGA000723	2502	474	10.8978	467	11.0468	429	10.5726	483	12.1064	494	12.1486	597	13.5249	313	9.01241	476	11.5937	412	10.3901	437	11.5194	482	11.9244	392	10.4075	424	11.0268	377	9.64515	541	11.8106	376	9.41527	661	13.7524	529	10.7194	375	8.48138	381	9.61201	713	14.4856	634	14.6178	605	13.993	574	12.3469
BGIOSGA000724	1605	94	3.36901	376	13.865	284	10.9107	218	8.51796	281	10.7726	239	8.44054	200	8.97716	433	16.4405	461	18.1232	653	26.8332	685	26.4175	329	13.6166	649	26.3112	491	19.5822	621	21.1339	757	29.5497	992	32.1736	680	21.4801	255	8.99058	576	22.6529	305	9.65963	771	27.7114	1275	45.9705	610	20.4545
BGIOSGA000725	3837	1684	25.2464	1226	18.9107	1162	18.6735	1550	25.3334	1652	26.4914	1019	15.0532	1000	18.7755	1217	19.3286	1109	18.2368	971	16.6902	1074	17.3256	1195	20.6883	1026	17.3991	879	14.664	1789	25.4672	1031	16.8345	1067	14.4756	1181	15.6049	1162	17.1371	1119	18.4084	1456	19.2888	1221	18.3571	1228	18.5204	1141	16.004
BGIOSGA000726	2688	3489	74.6656	3125	68.8065	3231	74.117	3260	76.0576	2494	57.0893	2199	46.3707	3528	94.5547	4447	100.818	3513	82.4627	3242	79.546	2990	68.8523	2026	50.0679	4161	100.725	3223	76.7514	4475	90.9339	2387	55.6359	3003	58.1553	2956	55.7543	2828	59.535	3034	71.2464	3523	66.6222	2409	51.6996	2469	53.1539	2517	50.3951
BGIOSGA000727	1530	6	0.225584	8	0.309462	3	0.120904	0	0	2	0.0804314	3	0.111142	4	0.188344	4	0.15932	4	0.164959	6	0.258639	3	0.121369	4	0.173667	3	0.127585	0	0	3	0.107101	7	0.286641	1	0.0340229	7	0.231958	6	0.221913	5	0.206279	23	0.764139	6	0.226225	0	0	9	0.316582
BGIOSGA000728	375	20948	3213.37	15567	2456.87	14878	2446.38	21854	3654.72	17228	2826.77	24250	3665.45	13136	2523.57	19014	3089.9	11295	1900.48	15050	2646.92	10855	1791.74	8713	1543.42	9579	1662.11	11470	1957.88	11095	1616.06	7403	1236.83	5746	797.622	9833	1329.41	28017	4227.78	20782	3498.1	28616	3878.94	11537	1774.77	10209	1575.42	13753	1973.79
BGIOSGA000729	270	16	3.40883	14	3.06883	10	2.28374	6	1.39361	8	1.82311	15	3.14902	8	2.13457	3	0.677111	11	2.57062	11	2.68698	16	3.66803	22	5.41262	4	0.963978	7	1.65955	3	0.606903	11	2.55247	12	2.31356	13	2.44109	9	1.88626	7	1.63648	14	2.63572	16	3.4185	8	1.71463	10	1.99329
BGIOSGA000730	1653	590	20.5318	381	13.6415	358	13.3543	710	26.9364	631	23.4879	480	16.4595	325	14.1643	340	12.5345	397	15.154	501	19.9894	464	17.3749	457	18.3651	360	14.171	387	14.9863	409	13.5149	493	18.6856	698	21.9809	677	20.7644	206	7.05207	160	6.10976	283	8.70261	328	11.4467	366	12.813	352	11.4605
BGIOSGA000731	1953	73	2.15015	161	4.87902	186	5.87247	102	3.27531	153	4.82033	214	6.21096	154	5.68071	66	2.05942	128	4.13539	179	6.04485	263	8.33547	321	10.9182	214	7.12988	231	7.5712	126	3.52396	235	7.53872	277	7.38313	349	9.05997	382	11.0684	186	6.01156	296	7.70416	299	8.83179	238	7.0521	374	10.3063
BGIOSGA000732	987	1	0.0582816	3	0.179892	0	0	1	0.0635385	1	0.0623405	4	0.229715	0	0	1	0.0617426	2	0.127856	1	0.0668217	0	0	0	0	3	0.197777	0	0	2	0.110681	17	1.07911	1	0.0527407	0	0	0	0	0	0	2	0.103003	2	0.116894	22	1.28988	38	2.07205
BGIOSGA000733	1215	16	0.757517	60	2.9227	10	0.507498	8	0.412922	3	0.151926	7	0.326565	54	3.20185	20	1.00313	98	5.08931	44	2.38842	91	4.63598	64	3.49907	135	7.22983	74	3.89862	233	10.4747	155	7.99259	325	13.9242	305	12.727	23	1.07121	91	4.72761	16	0.66939	128	6.07734	30	1.42886	35	1.55034
BGIOSGA000734	786	544	39.813	549	41.3388	539	42.284	602	48.0317	489	38.2801	607	43.7737	471	43.17	520	40.3165	644	51.6978	525	44.0526	521	41.0291	441	37.2705	614	50.8296	622	50.6551	834	57.957	445	35.4707	622	41.1937	795	51.28	393	28.2939	378	30.3561	497	32.1418	540	39.6325	576	42.4076	580	39.7137
BGIOSGA000735	564	28	2.8558	29	3.04318	31	3.38917	38	4.22531	48	5.2366	56	5.62803	24	3.0656	27	2.91734	32	3.57997	30	3.50814	28	3.07295	50	5.88898	35	4.03794	29	3.29135	46	4.45493	25	2.77711	56	5.16859	46	4.13506	46	4.61531	33	3.69327	47	4.23599	33	3.37532	33	3.38593	48	4.58033
BGIOSGA000736	738	5	0.389729	29	2.32568	9	0.751963	37	3.14412	85	7.08679	166	12.7497	5	0.488087	6	0.495447	0	0	28	2.50228	1	0.0838727	1	0.0900104	32	2.8214	2	0.173472	17	1.25821	1	0.0848938	1	0.0705353	0	0	11	0.843449	8	0.684243	132	9.09187	15	1.17251	3	0.235239	3	0.218776
BGIOSGA000737	3093	756	14.0602	714	13.6624	623	12.4199	735	14.9026	675	13.428	749	13.7262	586	13.649	526	10.3635	705	14.382	661	14.0947	773	15.4695	733	15.7425	798	16.7878	828	17.1358	742	13.1035	752	15.2325	915	15.3994	962	15.7688	556	10.1723	523	10.6733	714	11.7342	760	14.1747	570	10.6645	892	15.521
BGIOSGA000738	3228	932	16.6085	1088	19.9482	1372	26.2078	891	17.31	953	18.1655	700	12.2917	888	19.8182	964	18.1989	1087	21.2473	848	17.326	950	18.2166	1008	20.7432	889	17.92	915	18.1444	1030	17.4287	1005	19.5058	1465	23.6247	1447	22.7268	1002	17.5653	1056	20.6494	923	14.5346	964	17.2275	998	17.8912	1033	17.2227
BGIOSGA000739	732	62	4.87225	78	6.30655	79	6.65467	49	4.19797	49	4.11881	39	3.01996	63	6.20031	35	2.9138	74	6.37866	95	8.55948	95	8.03321	66	5.98938	71	6.31129	63	5.50915	52	3.8802	88	7.53189	210	14.9338	328	22.7178	50	3.86528	41	3.53549	64	4.44431	121	9.53573	80	6.32445	189	13.8959
BGIOSGA000740	342	0	0	0	0	1	0.180295	0	0	0	0	0	0	0	0	1	0.178187	0	0	1	0.192845	1	0.180988	0	0	0	0	0	0	0	0	0	0	1	0.152208	0	0	0	0	0	0	0	0	0	0	0	0	0	0
BGIOSGA000741	684	705	59.2901	231	19.9878	341	30.7403	550	50.4267	309	27.7965	247	20.4686	206	21.6968	220	19.6006	231	21.3091	322	31.0481	145	13.1217	33	3.20484	228	21.6895	131	12.2594	227	18.1272	73	6.6865	83	6.31662	118	8.7464	106	8.76944	237	21.871	345	25.6389	203	17.1206	225	19.0358	162	12.7466
BGIOSGA000742	822	220	15.3957	239	17.2082	184	13.8025	202	15.4111	140	10.4796	216	14.8946	128	11.2182	155	11.4911	135	10.3626	148	11.8748	155	11.6718	132	10.6672	146	11.5572	151	11.7587	110	7.30942	81	6.1737	106	6.7127	174	10.732	235	16.1778	158	12.1328	252	15.5835	192	13.4744	158	11.1232	175	11.4578
BGIOSGA000743	1191	594	28.6895	528	26.238	440	22.7799	541	28.4865	448	23.1448	461	21.94	567	34.2969	557	28.5001	547	28.9791	394	21.8182	442	22.9714	261	14.5572	293	16.0076	365	19.6172	569	26.0953	334	17.5698	330	14.4233	296	12.6004	417	19.8128	379	20.0865	471	20.1023	283	13.7074	296	14.3821	382	17.2618
BGIOSGA000744	1548	116	4.31058	85	3.2498	40	1.59331	79	3.20044	90	3.57733	78	2.85608	104	4.84001	92	3.62176	96	3.91299	55	2.34329	76	3.03892	27	1.15862	64	2.69017	34	1.40593	52	1.83482	44	1.78079	32	1.07607	43	1.40832	61	2.22988	82	3.34364	86	2.82399	50	1.86328	14	0.52336	78	2.7118
BGIOSGA000745	1524	101	3.81228	258	10.0194	211	8.53705	377	15.5135	337	13.6061	391	14.5425	234	11.0615	156	6.23795	163	6.74856	342	14.8005	270	10.9662	182	7.93296	140	5.97742	140	5.88028	106	3.79912	151	6.20761	95	3.2449	337	11.2111	679	25.212	557	23.07	296	9.87285	194	7.34339	78	2.96178	322	11.3712
BGIOSGA000746	1557	1352	49.9502	1443	54.8512	1201	47.5625	2190	88.2083	1600	63.2293	1969	71.6811	1168	54.0428	1550	60.666	1113	45.104	1813	76.797	1841	73.1883	945	40.3174	1003	41.9163	908	37.3295	763	26.7669	953	38.3474	1044	34.904	1610	52.4253	1078	39.1789	1244	50.4323	1304	42.5721	2012	74.5451	1403	52.145	1782	61.5962
BGIOSGA000747	1953	1393	41.0296	1296	39.2746	1422	44.896	1273	40.8771	943	29.7096	840	24.3795	1105	40.7609	1738	54.2313	1061	34.2785	621	20.9712	903	28.6195	492	16.7345	923	30.7518	1151	37.7249	1217	34.0369	694	22.2633	942	25.108	862	22.3773	827	23.9621	1206	38.9782	1044	27.1728	585	17.2796	880	26.075	696	19.1797
BGIOSGA000748	486	146	17.2809	146	17.7797	200	25.3749	41	5.29056	48	6.07704	38	4.43195	147	21.7904	236	29.5923	125	16.2287	56	7.59953	99	12.6089	47	6.42407	76	10.1753	81	10.6685	41	4.60797	85	10.9576	87	9.3185	81	8.44991	67	7.80119	97	12.5983	57	5.96176	49	5.8162	57	6.78707	14	1.55034
BGIOSGA000749	648	10	0.887716	13	1.18734	16	1.52249	19	1.83879	11	1.04449	3	0.262418	3	0.333526	12	1.12852	5	0.48686	3	0.305338	10	0.955216	2	0.205024	0	0	0	0	7	0.590045	3	0.290054	0	0	6	0.46944	0	0	0	0	0	0	0	0	3	0.267911	0	0
BGIOSGA000750	1650	693	24.1601	592	21.2347	511	19.0962	549	20.8662	539	20.0998	656	22.5355	561	24.4942	617	22.7879	553	21.1471	396	15.8287	328	12.3046	304	12.2388	655	25.8302	591	22.9276	610	20.1933	463	17.5804	383	12.0831	400	12.2908	693	23.7668	521	19.9311	834	25.6932	489	17.0964	504	17.6763	453	14.7757
BGIOSGA000751	2964	1828	35.477	1635	32.6474	1825	37.966	1658	35.0801	1470	30.5159	1320	25.2431	1246	30.2847	1366	28.085	1608	34.2308	1175	26.1454	1515	31.6382	1627	36.4635	1204	26.4313	1178	25.4403	1591	29.3193	1199	25.3439	1106	19.4241	1396	23.8787	1596	30.4703	1197	25.4913	1465	25.1244	1153	22.4404	1094	21.3591	1491	27.0729
BGIOSGA000752	1890	316	9.61777	469	14.6865	391	12.7563	318	10.5516	303	9.86434	384	11.5164	452	17.229	429	13.8324	414	13.8212	571	19.9255	544	17.8162	516	18.1358	474	16.3188	571	19.3388	418	12.0803	636	21.0828	1128	31.0678	767	20.5749	328	9.82052	352	11.7559	342	9.19814	427	13.033	372	11.39	510	14.5226
BGIOSGA000753	549	96	10.0588	79	8.51654	45	5.05418	72	8.22459	94	10.5352	60	6.19479	56	7.34851	89	9.87916	118	13.5618	189	22.7051	150	16.912	41	4.9609	54	6.40018	45	5.24681	172	17.1127	246	28.0734	198	18.774	180	16.6228	28	2.88608	56	6.43861	50	4.62949	77	8.09093	219	23.0842	31	3.03895
BGIOSGA000754	675	462	39.372	417	36.5629	448	40.9246	462	42.9232	404	36.8269	403	33.8414	492	52.5104	796	71.864	490	45.8038	464	45.3366	500	45.8504	226	22.241	443	42.7042	453	42.9585	446	36.0905	255	23.6684	298	22.9813	353	26.5139	273	22.8866	392	36.6572	429	32.3065	352	30.0828	478	40.9796	297	23.6803
BGIOSGA000755	1434	0	0	1	0.0412724	0	0	0	0	3	0.128724	0	0	1	0.0502383	0	0	0	0	2	0.0919847	7	0.302152	3	0.13897	1	0.0453755	0	0	2	0.0761803	25	1.09225	24	0.871214	12	0.424263	0	0	0	0	1	0.0354476	1	0.0402282	4	0.161419	10	0.375306
BGIOSGA000756	678	20	1.69687	18	1.57127	18	1.63702	1	0.0924963	31	2.81332	3	0.250807	95	10.0943	16	1.43811	123	11.4468	26	2.52917	24	2.19108	25	2.4494	56	5.37439	67	6.32558	144	11.601	30	2.77219	69	5.29764	70	5.23446	15	1.25194	37	3.44468	0	0	17	1.44644	28	2.38986	23	1.82571
BGIOSGA000757	2127	0	0	13	0.36173	20	0.579793	2	0.058968	0	0	0	0	6	0.203221	0	0	18	0.533966	11	0.341083	7	0.203708	14	0.43723	34	1.04012	17	0.511607	15	0.3852	9	0.265098	15	0.367102	40	0.953446	3	0.0798135	3	0.0890288	0	0	15	0.406821	4	0.108827	19	0.480752
BGIOSGA000758	1236	32	1.48929	26	1.24498	31	1.54651	48	2.43544	119	5.92401	79	3.6229	38	2.21487	27	1.33121	47	2.39932	139	7.41705	103	5.15817	79	4.24578	19	1.00024	35	1.81261	106	4.68435	245	12.4188	166	6.99121	152	6.23489	11	0.503613	20	1.02138	17	0.699143	84	3.92049	90	4.21374	38	1.65463
BGIOSGA000759	819	11	0.772605	30	2.16793	30	2.25864	8	0.612576	10	0.751283	9	0.622882	24	2.11111	17	1.26493	58	4.46841	31	2.49639	24	1.81386	54	4.37985	44	3.49574	51	3.98604	26	1.73401	37	2.83041	60	3.81356	106	6.56184	18	1.24369	27	2.08093	32	1.9861	47	3.3105	40	2.82631	61	4.00849
BGIOSGA000760	2751	459	9.59778	269	5.78722	306	6.85869	413	9.41485	280	6.2626	289	5.95463	271	7.0968	374	8.28482	211	4.8395	279	6.6888	227	5.10754	117	2.82517	231	5.46377	211	4.90961	322	6.39333	120	2.73289	150	2.83834	155	2.85657	383	7.87826	471	10.807	698	12.8974	336	7.04577	229	4.81713	250	4.89085
BGIOSGA000761	1917	1	0.0300073	26	0.802712	26	0.836299	0	0	1	0.0320971	0	0	12	0.450965	3	0.0953677	24	0.789947	16	0.550469	7	0.226023	12	0.415823	18	0.610972	14	0.467478	5	0.142466	10	0.326821	12	0.325853	20	0.528946	0	0	0	0	0	0	0	0	0	0	0	0
BGIOSGA000762	1044	74	4.07737	50	2.83451	49	2.89405	75	4.50521	61	3.59515	82	4.45206	32	2.20817	46	2.68509	20	1.20875	27	1.70568	24	1.42294	17	1.08168	0	0	0	0	5	0.261596	0	0	1	0.0498612	2	0.0971254	2	0.108406	1	0.0604611	3	0.146068	1	0.055256	1	0.0554298	1	0.0515507
BGIOSGA000763	1008	387	22.0851	340	19.9631	275	16.8222	335	20.8419	250	15.2604	347	19.5127	241	17.2243	204	12.3331	302	18.9041	343	22.4424	337	20.6941	337	22.2085	265	17.1063	306	19.4319	186	10.0789	233	14.482	244	12.6006	457	22.9858	263	14.7645	199	12.4615	398	20.0705	382	21.8616	312	17.9117	519	27.7103
BGIOSGA000764	828	340	23.621	280	20.0141	210	15.6386	238	18.0261	179	13.3018	310	21.2216	177	15.4002	191	14.0574	246	18.7462	137	10.9125	188	14.0541	225	18.051	205	16.11	190	14.6885	263	17.3495	136	10.2906	172	10.8134	132	8.08252	303	20.7078	271	20.6593	407	24.9862	213	14.8398	140	9.78456	182	11.8298
BGIOSGA000765	942	935	57.0965	647	40.6501	826	54.0679	914	60.8484	849	55.4554	829	49.8828	602	46.0394	768	49.6835	863	57.8054	760	53.2105	866	56.9041	430	30.3226	575	39.718	665	45.1883	741	42.9664	383	25.473	376	20.7778	659	35.4681	823	49.4392	833	55.8176	802	43.2772	695	42.5612	947	58.1758	993	56.7326
BGIOSGA000766	648	6241	554.023	10428	952.433	10233	973.729	7856	760.292	7660	727.346	15097	1320.57	8447	939.099	9230	868.018	16797	1635.56	13309	1354.58	13098	1251.14	11113	1139.21	16291	1635.85	13703	1353.62	20039	1689.13	10095	976.031	13080	1050.74	27241	2131.33	9167	800.524	8460	824.085	9860	773.46	8222	731.951	6910	617.087	12998	1079.53
BGIOSGA000767	510	21	2.36863	200	23.2096	86	10.3977	65	7.99277	159	19.1829	147	16.3378	130	18.3636	109	13.0244	106	13.1143	214	27.6744	264	32.0413	308	40.1171	138	17.6068	175	21.9646	132	14.1373	331	40.6621	1049	107.07	631	62.7282	66	7.32312	89	11.0153	80	7.97362	214	24.206	153	17.3606	208	21.9497
BGIOSGA000768	1038	0	0	0	0	0	0	0	0	5	0.296388	2	0.109214	1	0.0694043	5	0.293545	0	0	1	0.0635386	1	0.059632	3	0.191987	2	0.125373	0	0	0	0	2	0.120716	11	0.551643	0	0	0	0	0	0	0	0	0	0	5	0.278751	0	0
BGIOSGA000769	231	252	62.7534	271	69.433	242	64.5972	233	63.2555	241	64.1937	349	85.6369	190	59.2551	204	53.8171	255	69.6525	353	100.785	339	90.8374	289	83.1065	264	74.364	323	89.5046	271	64.0795	361	97.9101	376	84.7303	586	128.614	228	55.8528	187	51.0983	322	70.8565	308	76.9163	282	70.6449	408	95.0567
BGIOSGA000770	924	644	40.0925	605	38.7518	537	35.8354	630	42.7585	534	35.5596	1128	69.1966	371	28.9258	376	24.7981	559	38.1723	633	45.1821	881	59.0175	1028	73.9044	845	59.5053	442	30.62	752	44.4537	770	52.2097	1237	69.6884	808	44.3346	371	22.7208	246	16.8051	753	41.4246	825	51.5065	516	32.3163	1066	62.0898
BGIOSGA000771	231	71	17.6805	80	20.4968	58	15.482	157	42.6228	69	18.3791	216	53.0016	66	20.5833	53	13.9819	97	26.4953	186	53.105	185	49.572	75	21.5674	208	58.5898	123	34.0838	142	33.5767	255	69.1609	244	54.9846	302	66.2824	93	22.7821	79	21.587	171	37.6288	102	25.4723	156	39.0802	242	56.3817
BGIOSGA000772	576	213	21.2719	241	24.763	296	31.6869	198	21.5574	249	26.5989	217	21.3543	174	21.7626	203	21.4771	265	29.029	347	39.7321	332	35.6773	258	29.7541	264	29.8231	250	27.7826	222	21.052	311	33.8275	453	40.9391	758	66.7191	217	21.3186	188	20.6021	213	18.7972	351	35.1532	288	28.9343	527	49.2405
BGIOSGA000773	495	45	5.22945	180	21.5217	134	16.6921	34	4.30752	81	10.0686	115	13.1686	133	19.3567	58	7.14044	185	23.5817	193	25.715	190	23.7588	241	32.3415	179	23.5298	192	24.8285	191	21.0761	194	24.5544	243	25.5543	346	35.4384	111	12.6894	91	11.6041	118	12.1175	202	23.5411	139	16.25	381	41.4242
BGIOSGA000774	1044	88	4.84876	142	8.05001	131	7.73715	93	5.58646	100	5.89368	72	3.90912	101	6.96955	90	5.25345	115	6.95034	139	8.7811	124	7.35187	109	6.93545	110	6.85588	116	7.11234	117	6.12135	90	5.401	195	9.72293	273	13.2576	86	4.66144	65	3.92997	76	3.7004	118	6.52021	67	3.71379	170	8.76361
BGIOSGA000775	429	891	119.473	277	38.2148	139	19.9787	153	22.366	96	13.769	143	18.8941	104	17.4646	264	37.5015	273	40.1526	89	13.6826	64	9.2342	26	4.02592	62	9.40384	38	5.66998	27	3.4377	10	1.46041	8	0.970724	13	1.53635	194	25.5898	327	48.1135	706	83.6533	197	26.4904	177	23.8759	136	17.0615
BGIOSGA000776	2751	472	9.86962	279	6.00236	269	6.02937	336	7.65954	318	7.11252	165	3.3997	279	7.3063	237	5.25001	297	6.812	240	5.75381	246	5.53505	354	8.54794	215	5.08533	243	5.65419	767	15.2288	451	10.2711	387	7.3229	383	7.05849	217	4.46366	214	4.91021	232	4.2868	350	7.33934	459	9.6553	300	5.86902
BGIOSGA000777	351	0	0	0	0	0	0	0	0	0	0	0	0	0	0	0	0	0	0	0	0	0	0	0	0	1	0.18538	0	0	0	0	0	0	0	0	0	0	1	0.161219	1	0.179833	0	0	0	0	0	0	0	0
BGIOSGA000778	1758	8	0.26177	119	4.00624	82	2.87611	53	1.89065	38	1.33	83	2.67613	119	4.87654	220	7.62616	92	3.302	31	1.16299	60	2.11256	13	0.491217	103	3.81232	49	1.78415	24	0.745683	9	0.320742	3	0.0888312	13	0.374911	178	5.72959	140	5.02673	275	7.95151	100	3.28141	25	0.822934	121	3.70426
BGIOSGA000779	1725	2	0.0666945	11	0.377409	4	0.142982	1	0.0363551	0	0	1	0.0328593	8	0.334106	6	0.211965	15	0.54867	15	0.573505	23	0.825307	18	0.693158	7	0.264046	18	0.667941	8	0.253316	8	0.290558	10	0.301769	23	0.675993	8	0.262436	10	0.365921	6	0.176806	10	0.334419	10	0.335471	11	0.343193
BGIOSGA000780	1731	454	15.0872	370	12.6507	361	12.8594	458	16.5929	359	12.761	288	9.43068	292	12.1526	355	12.4978	350	12.7579	275	10.4778	313	11.1924	360	13.8151	322	12.104	295	10.9089	457	14.4205	252	9.12086	256	7.6985	260	7.61517	187	6.11318	142	5.17807	219	6.43106	204	6.7985	249	8.32427	250	7.7728
BGIOSGA000781	669	9	0.773865	118	10.4391	160	14.747	10	0.937406	28	2.57525	33	2.79599	78	8.39948	71	6.46747	127	11.9781	96	9.46411	96	8.88223	110	10.9223	157	15.2702	90	8.61135	21	1.71457	52	4.86978	56	4.35737	88	6.66899	6	0.507513	14	1.32093	5	0.379909	73	6.29472	58	5.01702	122	9.8145
BGIOSGA000782	2280	6	0.151379	15	0.389372	10	0.270443	5	0.137527	21	0.566724	28	0.696098	3	0.0947917	2	0.0534561	2	0.0553482	9	0.260341	26	0.705855	41	1.19453	20	0.570776	3	0.0842251	18	0.431221	11	0.302266	13	0.296805	22	0.489205	6	0.148915	5	0.138424	24	0.535072	15	0.379521	4	0.101524	8	0.188838
BGIOSGA000783	1224	4079	191.7	4918	237.802	4248	214	3824	195.925	6102	306.745	4649	215.291	1954	115.008	3796	188.994	2353	121.297	6115	329.496	6971	352.525	7665	415.987	3017	160.385	2431	127.133	8055	359.456	8438	431.907	10369	440.98	10578	438.153	3055	141.238	2761	142.384	4712	195.686	16929	797.866	16575	783.638	10309	453.283
BGIOSGA000784	3009	99	1.89261	141	2.77336	139	2.84841	87	1.81322	121	2.47429	98	1.84608	126	3.0167	135	2.7341	167	3.50189	147	3.22203	230	4.73132	213	4.70226	174	3.76269	161	3.42499	167	3.03149	224	4.66399	408	7.05831	268	4.51561	87	1.63614	88	1.84602	82	1.38525	228	4.37112	182	3.5002	206	3.68451
BGIOSGA000785	1152	1	0.049934	0	0	0	0	0	0	0	0	0	0	0	0	0	0	2	0.109543	0	0	0	0	0	0	0	0	1	0.0555652	0	0	0	0	0	0	0	0	0	0	0	0	0	0	0	0	0	0	0	0
BGIOSGA000786	1365	22	0.927126	25	1.08397	31	1.40036	39	1.79179	47	2.11862	9	0.373729	43	2.26944	35	1.56256	73	3.37442	83	4.01033	117	5.30554	87	4.23385	41	1.95444	72	3.37641	67	2.68105	182	8.35355	170	6.48305	155	5.75708	15	0.621843	20	0.924856	9	0.335155	52	2.19761	49	2.07734	96	3.78506
BGIOSGA000787	1425	0	0	0	0	0	0	1	0.0440088	3	0.129537	6	0.238662	0	0	0	0	0	0	0	0	1	0.0434372	0	0	0	0	0	0	0	0	0	0	1	0.0365299	0	0	0	0	1	0.0442957	1	0.0356715	0	0	1	0.0406096	3	0.113303
BGIOSGA000788	594	0	0	0	0	0	0	0	0	0	0	0	0	0	0	0	0	0	0	0	0	0	0	0	0	0	0	0	0	0	0	0	0	0	0	0	0	0	0	0	0	0	0	0	0	1	0.097422	3	0.271813
BGIOSGA000789	981	0	0	0	0	0	0	0	0	0	0	0	0	1	0.073437	0	0	0	0	5	0.336152	4	0.252387	1	0.0677142	0	0	0	0	0	0	0	0	1	0.0530633	1	0.0516814	1	0.0576837	0	0	0	0	5	0.294023	4	0.235958	5	0.274306
BGIOSGA000790	582	110	10.8722	204	20.7451	193	20.4477	139	14.9777	161	17.0212	323	31.4577	172	21.2907	285	29.8417	161	17.4547	198	22.4376	199	21.1644	190	21.686	333	37.2299	316	34.7551	290	27.2168	229	24.6516	175	15.6523	173	15.0705	362	35.1972	252	27.3309	328	28.6475	92	9.11895	63	6.26414	141	13.0386
BGIOSGA000791	1473	1071	41.825	1012	40.6618	1038	43.4515	1020	43.4262	923	38.5555	979	37.6728	888	43.4304	1282	53.038	937	40.1371	727	32.5512	759	31.8945	570	25.7052	943	41.6562	1001	43.4997	1114	41.309	629	26.7535	808	28.5543	863	29.7038	1118	42.9498	1148	49.1944	1299	44.8273	733	28.7066	753	29.5826	871	31.8237
BGIOSGA000792	2247	1	0.0256003	25	0.658484	8	0.219532	0	0	1	0.0273832	2	0.0504515	18	0.577103	1	0.0271206	12	0.336967	20	0.587032	9	0.247923	3	0.0886885	24	0.694991	33	0.940082	12	0.291703	12	0.334588	15	0.347497	44	0.99278	23	0.579225	4	0.112366	10	0.226221	25	0.641825	11	0.283291	51	1.22152
BGIOSGA000793	615	111	10.3824	129	12.4143	99	9.92591	121	12.3386	136	13.6066	146	13.4563	114	13.3541	129	12.7825	139	14.2609	191	20.483	230	23.1489	212	22.8986	99	10.4744	134	13.9471	317	28.1544	376	38.3041	386	32.672	205	16.8998	92	8.46516	68	6.97928	67	5.53778	90	8.44204	139	13.0793	140	12.2515
BGIOSGA000794	396	2	0.290525	1	0.149456	3	0.467128	1	0.158365	2	0.310758	6	0.858823	1	0.181923	0	0	3	0.478008	0	0	2	0.312616	1	0.167747	2	0.328629	2	0.323288	1	0.137933	1	0.158211	2	0.262904	5	0.640145	9	1.28608	2	0.318795	5	0.641816	1	0.145675	4	0.584532	2	0.271813
BGIOSGA000795	468	0	0	19	2.40279	24	3.1621	1	0.134001	1	0.131474	14	1.69562	36	5.54167	64	8.33367	51	6.87596	14	1.97295	43	5.68721	11	1.56133	34	4.7272	32	4.37682	21	2.45096	2	0.267742	6	0.667373	14	1.51665	16	1.93462	82	11.0597	3	0.325845	6	0.73958	3	0.370953	14	1.60997
BGIOSGA000796	1005	60	3.43427	37	2.17893	83	5.0924	55	3.43203	73	4.46935	75	4.23002	121	8.67367	148	8.97425	150	9.41746	78	5.11874	103	6.34378	92	6.08094	172	11.1361	232	14.7767	252	13.6961	155	9.66268	320	16.5747	311	15.6891	58	3.26576	149	9.3583	51	2.57953	107	6.14183	150	8.63712	107	5.72997
BGIOSGA000797	888	220	14.2514	341	22.7274	262	18.1928	286	20.1979	243	16.8376	369	23.5538	277	22.4725	237	16.2644	222	15.7743	266	19.7562	277	19.3083	358	26.7805	412	30.1894	472	34.0239	337	20.729	192	13.5463	292	17.1172	350	19.9829	461	29.3772	205	14.5719	427	24.4428	188	12.2131	194	12.6425	320	19.3942
BGIOSGA000798	1242	107	4.95577	684	32.5944	665	33.0149	129	6.51362	202	10.0073	420	19.1679	569	33.0046	499	24.4839	931	47.2974	1314	69.7764	1246	62.0974	818	43.7503	1199	62.8157	1161	59.8364	249	10.9506	969	48.8804	2234	93.6321	2077	84.7849	427	19.4549	326	16.5681	488	19.9726	1072	49.7912	703	32.755	1428	61.8787
BGIOSGA000799	681	242	20.4417	401	34.8502	589	53.3308	483	44.4789	545	49.2421	791	65.838	372	39.3532	330	29.5304	619	57.3525	749	72.5387	777	70.6237	601	58.6241	528	50.4496	496	46.6219	542	43.4725	439	40.3877	573	43.7996	875	65.1425	421	34.983	354	32.812	425	31.7232	677	57.3484	486	41.2984	1014	80.1356
BGIOSGA000800	1623	23	0.815189	12	0.437594	7	0.265944	13	0.502318	6	0.227468	3	0.104773	7	0.310716	8	0.300382	4	0.155507	5	0.203183	13	0.495794	9	0.36836	9	0.360824	20	0.788799	14	0.471163	39	1.50549	33	1.05842	5	0.156191	7	0.244063	10	0.388918	13	0.407156	6	0.213262	14	0.499175	8	0.265281
BGIOSGA000801	1218	1284	60.641	1105	53.6937	1092	55.2822	1440	74.1428	1439	72.6944	1239	57.6596	805	47.6138	976	48.832	922	47.7631	940	50.8997	1025	52.0899	1141	62.2282	836	44.6611	745	39.1529	1482	66.4604	1327	68.2583	1834	78.3818	1574	65.518	816	37.911	686	35.5511	1391	58.0518	1587	75.1639	1640	77.9184	1355	59.8724
BGIOSGA000802	552	71	7.39892	176	18.8704	141	15.7504	30	3.40829	105	11.7041	88	9.03631	115	15.0087	188	20.7549	97	11.0877	530	63.3245	464	52.0302	399	48.0156	231	27.2298	277	32.1215	143	14.1501	553	62.7651	438	41.3046	312	28.6562	45	4.61313	28	3.20181	53	4.88059	488	50.9989	509	53.3608	545	53.1364
BGIOSGA000803	495	0	0	0	0	0	0	4	0.506768	0	0	0	0	0	0	0	0	0	0	0	0	0	0	0	0	1	0.131452	0	0	0	0	0	0	0	0	0	0	0	0	2	0.255036	0	0	0	0	1	0.116906	1	0.108725
BGIOSGA000804	1830	3	0.0943016	18	0.582143	4	0.134778	0	0	4	0.134492	5	0.15487	5	0.196835	9	0.299705	0	0	10	0.360399	20	0.676481	29	1.05268	0	0	5	0.174894	1	0.0298477	10	0.342358	11	0.312899	9	0.249342	2	0.0618445	1	0.0344926	0	0	4	0.126092	2	0.0632445	3	0.0882277
BGIOSGA000805	2115	490	13.3271	503	14.0756	457	13.3234	515	15.2704	454	13.2079	447	11.9797	414	14.1018	516	14.8676	522	15.5729	317	9.88516	381	11.1504	301	9.45377	360	11.0755	346	10.4718	438	11.3116	368	10.9011	378	9.30346	435	10.4276	336	8.98983	394	11.7588	505	12.1372	412	11.2374	327	8.94707	355	9.03343
BGIOSGA000806	288	6	1.19842	3	0.616506	0	0	0	0	0	0	0	0	1	0.250145	6	1.26958	14	3.06722	0	0	3	0.644771	0	0	4	0.903729	5	1.1113	13	2.46554	3	0.652621	2	0.361494	3	0.528119	0	0	1	0.219172	0	0	3	0.600909	1	0.200933	1	0.186871
BGIOSGA000807	1992	12	0.34653	11	0.326822	13	0.402406	6	0.188893	6	0.185331	3	0.0853649	16	0.578648	4	0.122369	15	0.475128	20	0.662179	13	0.403953	13	0.433514	6	0.195989	9	0.289207	9	0.246783	21	0.660484	18	0.470377	33	0.839901	8	0.22726	8	0.2535	9	0.229662	23	0.666068	15	0.435758	18	0.486315
BGIOSGA000808	270	2	0.426104	3	0.657606	0	0	0	0	1	0.227889	0	0	0	0	10	2.25704	1	0.233693	0	0	0	0	1	0.246028	4	0.963978	2	0.474156	1	0.202301	0	0	0	0	0	0	0	0	2	0.467566	0	0	0	0	0	0	0	0
BGIOSGA000809	1788	1024	32.9444	850	28.1358	991	34.1756	935	32.7943	981	33.7589	959	30.4017	652	26.2702	660	22.4946	793	27.9843	713	26.3001	729	25.2369	489	18.1673	745	27.1119	759	27.1725	1078	32.9316	580	20.3232	612	17.8175	801	22.7127	915	28.9585	776	27.395	1046	29.7372	759	24.488	845	27.3485	878	26.4278
BGIOSGA000810	3624	388	6.15875	409	6.6795	349	5.9381	500	8.65239	449	7.62334	391	6.11556	409	8.13053	312	5.24649	463	8.06123	469	8.53531	675	11.529	493	9.03665	451	8.09765	377	6.65899	512	7.71692	484	8.36738	494	7.09581	700	9.79294	371	5.79306	210	3.6577	320	4.48846	538	8.56395	516	8.23958	735	10.9153
BGIOSGA000811	423	483	65.6834	664	92.9044	630	91.8355	358	53.0758	386	56.148	605	81.0704	452	76.9807	395	56.9061	501	74.7319	446	69.5391	466	68.1903	518	81.3464	570	87.681	687	103.961	528	68.1798	385	57.0233	595	73.2217	880	105.474	714	95.5169	452	67.4489	500	60.0849	609	83.0533	558	76.3374	680	86.5174
BGIOSGA000812	2025	135	3.83493	274	8.00819	220	6.69897	146	4.52149	166	5.04394	251	7.0258	313	11.1353	191	5.74792	289	9.00496	320	10.4222	364	11.1264	310	10.1692	411	13.2065	452	14.2879	189	5.09799	269	8.32261	747	19.2025	781	19.5537	391	10.9263	242	7.5434	311	7.80676	266	7.57768	160	4.57234	567	15.0693
BGIOSGA000813	708	390	31.6869	370	30.9298	356	31.0047	361	31.9763	418	36.3271	298	23.8578	276	28.084	323	27.8017	332	29.5879	397	36.9821	340	29.725	380	35.6533	334	30.6962	302	27.3042	460	35.4884	419	37.0777	604	44.4086	498	35.6615	329	26.2957	267	23.8043	428	30.7288	452	36.8286	501	40.9495	458	34.815
BGIOSGA000814	621	25	2.31578	22	2.09672	19	1.88657	10	1.00986	17	1.6844	14	1.27786	11	1.2761	13	1.27572	19	1.9305	20	2.12409	18	1.79415	12	1.28363	28	2.93385	23	2.37078	22	1.93505	26	2.62309	28	2.34709	48	3.9188	5	0.455618	35	3.55757	28	2.29193	17	1.5792	15	1.39779	22	1.90663
BGIOSGA000815	1629	807	28.4971	580	21.0725	595	22.522	747	28.7577	639	24.1361	641	22.3041	480	21.2278	510	19.0788	519	20.1027	418	16.9235	509	19.3408	367	14.9656	465	18.5739	532	20.9048	864	28.9704	410	15.7687	415	13.2614	558	17.3667	530	18.411	431	16.7006	782	24.4018	511	18.0959	463	16.4476	608	20.0871
BGIOSGA000816	501	1293	148.46	1252	147.902	1219	150.029	1224	153.214	1228	150.816	1453	164.39	1129	162.345	1243	151.194	1391	175.185	1294	170.346	1392	171.98	1026	136.037	1437	186.634	1542	197.016	1572	171.387	1283	160.443	1652	171.647	2440	246.92	1629	183.995	1392	175.379	2152	218.344	1736	199.89	1728	199.595	2159	231.926
BGIOSGA000817	1428	124	4.99508	92	3.81301	102	4.40435	110	4.83079	102	4.395	57	2.26253	84	4.23775	78	3.32865	84	3.71159	87	4.01815	91	3.94448	73	3.39581	82	3.73643	74	3.3171	95	3.63377	79	3.46602	125	4.55664	136	4.82852	115	4.55714	65	2.87317	110	3.91562	100	4.03972	99	4.0119	111	4.1834
BGIOSGA000818	609	398	37.5937	270	26.2395	343	34.7286	271	27.9065	253	25.5617	189	17.5911	185	21.8846	213	21.314	255	26.4199	208	22.5258	241	24.4949	201	21.9244	197	21.0484	260	27.3282	342	30.674	228	23.4558	360	30.7715	303	25.2249	281	26.1103	235	24.3572	303	25.2907	341	32.3011	358	34.018	325	28.7211
BGIOSGA000819	537	964	103.265	1713	188.796	1428	163.97	904	105.572	1206	138.185	1092	115.265	1110	148.913	804	91.2397	1518	178.364	1934	237.529	1932	222.695	1702	210.54	1656	200.658	1456	173.557	911	92.663	1811	211.289	2758	267.352	4692	442.983	1048	110.436	656	77.1092	1205	114.064	2157	231.716	1643	177.054	2977	298.359
BGIOSGA000820	1194	728	35.0732	813	40.299	951	49.1119	668	35.0854	859	44.2666	867	41.1587	641	38.6756	920	46.9554	1005	53.1093	933	51.5362	1268	65.7342	708	39.3893	875	47.6842	806	43.2101	789	36.094	1002	52.577	869	37.886	1037	44.033	1540	72.9859	1430	75.5977	1058	45.0419	1196	57.7839	1190	57.6748	1748	78.7901
BGIOSGA000821	1236	46	2.14086	118	5.65031	99	4.93886	43	2.18175	135	6.72051	61	2.79743	82	4.77946	49	2.41591	136	6.94271	81	4.32217	91	4.55722	107	5.75061	96	5.05386	144	7.4576	177	7.82198	124	6.28544	196	8.25469	249	10.2137	68	3.11324	55	2.8088	50	2.0563	125	5.83407	87	4.07328	116	5.05096
BGIOSGA000822	216	1125	299.604	1256	344.147	1127	321.722	1229	356.822	1285	366.047	1688	442.962	791	263.819	866	244.324	1109	323.956	1312	400.604	1271	364.224	1041	320.144	1009	303.954	1048	310.572	875	221.267	930	269.75	1051	253.286	1623	380.95	1197	313.59	962	281.124	1503	353.705	1335	356.539	1385	371.056	1703	424.322
BGIOSGA000823	2049	548	15.3846	1424	41.1317	1033	31.0863	210	6.42734	585	17.5671	193	5.33903	1085	38.148	1766	52.5232	963	29.6547	809	26.04	1177	35.5559	1168	37.866	1105	35.0906	1213	37.8943	1306	34.8147	1787	54.6405	2715	68.9749	1815	44.9095	373	10.3012	1564	48.1805	918	22.7739	1037	29.1955	1887	53.2934	310	8.14244
BGIOSGA000824	885	775	50.3741	555	37.1158	556	38.7384	114	8.07822	139	9.66404	51	3.26644	272	22.1416	324	22.3102	386	27.5203	45	3.35354	157	10.9808	293	21.9924	337	24.7775	464	33.5606	1635	100.911	211	14.9373	85	4.99964	98	5.61418	422	26.9831	875	62.4082	441	25.3298	38	2.47697	41	2.68092	28	1.70274
BGIOSGA000825	1575	2	0.0730463	9	0.338198	4	0.156599	0	0	3	0.1172	4	0.143955	12	0.548889	0	0	13	0.520801	23	0.963124	16	0.628805	9	0.379587	12	0.49576	8	0.325136	5	0.173401	12	0.477346	27	0.892373	55	1.77046	21	0.754503	12	0.480925	34	1.09732	44	1.61158	27	0.992035	61	2.08441
BGIOSGA000826	951	4725	285.805	4211	262.068	3627	235.168	3052	201.26	3327	215.258	2225	132.616	4121	312.181	6149	394.027	3639	241.441	2184	151.463	2490	162.067	1809	126.359	3194	218.537	3869	260.419	4159	238.875	2491	164.106	4040	221.138	2683	143.035	3456	205.644	4072	270.274	4452	237.964	2662	161.476	3325	202.327	2080	117.711
BGIOSGA000827	2745	3318	69.5317	5499	118.563	3735	83.8993	1443	32.9669	1343	30.1038	1045	21.5785	4149	108.889	7235	160.62	4367	100.381	1152	27.6787	2889	65.1451	1867	45.1805	5502	130.421	4909	114.474	4786	95.2341	2369	54.0698	2185	41.4355	2112	39.0081	3032	62.5042	5175	118.999	3063	56.7205	1379	28.9802	1716	36.1758	1083	21.2335
BGIOSGA000828	1161	1135	56.2358	1710	87.1711	1649	87.5787	547	29.5467	466	24.6968	482	23.5322	1556	96.552	2027	106.396	1804	98.0422	522	29.6533	910	48.5161	828	47.3748	1484	83.1711	2070	114.128	1871	88.0245	993	53.5857	1563	70.0793	902	39.3893	1058	51.5675	1888	102.647	904	39.5797	584	29.0175	761	37.9312	550	25.4956
BGIOSGA000829	429	5	0.670443	2	0.275919	5	0.718659	4	0.584732	6	0.86056	5	0.660633	7	1.17551	3	0.426154	15	2.20619	9	1.38363	35	5.04996	18	2.78717	15	2.27512	14	2.08894	10	1.27322	24	3.50498	11	1.33475	26	3.0727	15	1.97859	13	1.91277	12	1.42187	27	3.63067	24	3.23741	33	4.13991
BGIOSGA000830	429	151	20.2474	129	17.7968	52	7.47406	221	32.3064	251	36.0001	527	69.6307	50	8.39647	84	11.9323	51	7.50104	45	6.91815	151	21.7869	20	3.09686	244	37.0087	53	7.90813	93	11.841	129	18.8393	48	5.82434	135	15.9544	28	3.69337	85	12.5066	663	78.5583	1578	212.192	1205	162.545	85	10.6634
BGIOSGA000831	1140	65	3.27988	65	3.37456	67	3.62393	64	3.5207	57	3.0765	53	2.63523	71	4.48681	66	3.5281	65	3.59764	64	3.70263	94	5.10387	64	3.72927	72	4.10959	75	4.21125	65	3.11437	76	4.17677	168	7.67127	105	4.66969	63	3.12722	61	3.37755	102	4.54811	140	7.0844	78	3.95944	136	6.4205
BGIOSGA000832	1086	8	0.423749	19	1.03546	15	0.851671	8	0.46197	8	0.45326	8	0.417549	33	2.18911	17	0.953941	30	1.74301	22	1.33607	14	0.797949	19	1.16218	34	2.03714	28	1.65038	28	1.40828	24	1.38457	48	2.30078	52	2.4276	26	1.35477	11	0.639351	20	0.936129	21	1.1155	7	0.373003	23	1.13981
BGIOSGA000833	2469	16	0.372776	132	3.16418	108	2.6972	12	0.304799	25	0.623026	6	0.137746	86	2.50935	30	0.740461	144	3.68002	120	3.20549	85	2.13096	121	3.25547	184	4.84917	208	5.39259	53	1.17251	99	2.51215	205	4.32211	318	6.52994	24	0.550063	7	0.178959	8	0.164704	60	1.40188	35	0.820334	76	1.65664
BGIOSGA000834	279	679	139.996	722	153.159	623	137.687	456	102.498	407	89.7589	445	90.4072	560	144.6	1045	228.252	576	130.265	615	145.38	662	146.869	345	82.1417	628	146.462	722	165.649	626	122.555	634	142.37	1302	242.924	884	160.639	718	145.627	701	158.595	755	137.556	536	110.826	605	125.486	455	87.7691
BGIOSGA000835	1164	18	0.889546	25	1.27115	22	1.16541	17	0.915904	33	1.74441	21	1.02262	17	1.05216	11	0.575893	29	1.572	32	1.81314	43	2.28661	24	1.36964	12	0.670809	24	1.31982	26	1.22006	42	2.26062	60	2.68325	76	3.31027	21	1.02091	26	1.40993	16	0.698719	56	2.77533	52	2.5852	49	2.26557
BGIOSGA000836	1914	196	5.89065	368	11.3793	394	12.693	142	4.65265	212	6.81524	160	4.73833	515	19.3843	633	20.1541	557	18.3621	231	7.95985	420	13.5826	300	10.4119	522	17.746	732	24.4807	775	22.1168	546	17.8724	644	17.5149	514	13.6152	372	10.9982	703	23.1841	264	7.01129	263	7.92672	346	10.4611	285	8.01378
BGIOSGA000837	1338	293	12.5968	715	31.627	748	34.4711	489	22.9196	391	17.9808	808	34.2297	377	20.2987	346	15.7588	524	24.7106	1171	57.7212	1223	56.5779	542	26.9087	548	26.6499	436	20.8586	191	7.79721	143	6.69595	653	25.4051	686	25.9939	867	36.6678	835	39.3919	1105	41.9799	957	41.2606	741	32.0484	1973	79.3607
BGIOSGA000838	474	0	0	0	0	0	0	0	0	0	0	0	0	0	0	0	0	0	0	0	0	0	0	0	0	0	0	0	0	0	0	0	0	0	0	0	0	0	0	0	0	0	0	0	0	0	0	0	0
BGIOSGA000839	1710	9	0.302758	1	0.0346109	3	0.108177	0	0	14	0.503755	0	0	3	0.126389	0	0	15	0.553482	12	0.462828	20	0.723953	3	0.11654	1	0.0380518	3	0.1123	5	0.159711	6	0.21983	21	0.639273	16	0.474381	3	0.0992767	5	0.184566	0	0	5	0.168676	1	0.0338413	4	0.125892
BGIOSGA000840	1164	25	1.23548	319	16.2198	417	22.0899	58	3.12485	112	5.92042	83	4.04178	154	9.53129	34	1.78003	355	19.2435	140	7.9325	133	7.07254	490	27.9635	449	25.0995	192	10.5585	292	13.7023	273	14.6941	310	13.8635	347	15.114	124	6.02825	40	2.16912	38	1.65946	191	9.46586	114	5.66755	192	8.87734
BGIOSGA000841	555	91	9.43186	16	1.70622	41	4.55513	13	1.46894	1	0.110865	6	0.612782	24	3.11532	62	6.80771	24	2.72852	13	1.54485	5	0.55764	1	0.119689	9	1.05517	6	0.692011	70	6.88917	0	0	0	0	0	0	4	0.40784	6	0.682394	28	2.56449	10	1.03941	10	1.04268	14	1.35759
BGIOSGA000842	456	0	0	3	0.389372	3	0.405664	3	0.412582	0	0	3	0.37291	7	1.1059	3	0.400921	5	0.691853	0	0	12	1.6289	7	1.01972	7	0.998859	2	0.28075	12	1.4374	7	0.961757	4	0.456623	6	0.667098	1	0.124096	4	0.553697	0	0	7	0.88555	10	1.26905	3	0.354072
BGIOSGA000843	1947	468	13.827	629	19.1202	617	19.5402	404	13.0128	456	14.4107	538	15.6626	457	16.9096	555	17.3712	660	21.3888	538	18.2243	774	24.6066	863	29.4438	630	21.0545	546	17.9507	430	12.0633	565	18.1809	736	19.6777	752	19.5819	686	19.9379	476	15.4318	617	16.1085	708	20.9772	638	18.9626	839	23.1916
BGIOSGA000844	2016	2217	63.2593	2339	68.667	2175	66.5241	2054	63.8946	1957	59.7293	1883	52.9428	1944	69.4688	2110	63.7814	2248	70.3582	1666	54.5029	2146	65.8895	2081	68.5694	2160	69.7163	2327	73.8858	2517	68.1953	2323	72.1923	3439	88.7983	3056	76.854	1800	50.5248	1861	58.2683	2102	53.0003	2017	57.7159	1901	54.5676	2301	61.4272
BGIOSGA000845	1608	303	10.8394	258	9.49603	304	11.6573	304	11.8561	311	11.9004	310	10.9276	140	6.27229	159	6.02578	185	7.25929	213	8.73632	256	9.85441	223	9.21229	124	5.01772	84	3.34386	78	2.64954	129	5.02615	182	5.8918	167	5.26543	262	9.22014	262	10.2847	282	8.91454	382	13.7043	410	14.7551	386	12.9192
BGIOSGA000846	1200	450	21.5715	525	25.8933	452	23.2256	391	20.4338	325	16.6644	503	23.7593	368	22.0928	409	20.7704	258	13.5659	399	21.9294	388	20.0137	442	24.4675	456	24.726	567	30.2452	218	9.92287	288	15.0364	377	16.354	487	20.5755	623	29.3785	483	25.4064	619	26.2208	436	20.9597	422	20.3505	443	19.8681
BGIOSGA000847	1155	82	4.08395	261	13.3742	178	9.50273	5	0.271483	65	3.46273	291	14.281	136	8.48283	118	6.2259	231	12.6194	133	7.59459	391	20.9542	535	30.7695	614	34.5905	622	34.4718	61	2.88476	325	17.6292	266	11.9884	248	10.8861	102	4.99736	63	3.44299	115	5.06118	162	8.0912	153	7.66572	170	7.92139
BGIOSGA000848	342	10	1.68199	13	2.24971	10	1.80295	19	3.48403	12	2.15895	12	1.98885	16	3.37037	4	0.712748	9	1.66045	13	2.50699	11	1.99087	6	1.1654	2	0.380518	0	0	4	0.638846	5	0.915959	8	1.21766	6	0.889464	6	0.992767	8	1.47652	22	3.26988	6	1.01206	13	2.19969	9	1.41629
BGIOSGA000849	1521	1062	40.1647	985	38.3279	1026	41.5938	1524	62.8362	1236	50.0007	1864	69.4647	754	35.713	977	39.1442	974	40.4053	1151	49.9092	1025	41.713	907	39.612	1096	46.887	1026	43.1791	989	35.5164	484	19.9365	396	13.5528	914	30.4663	1250	46.5054	915	37.9725	1353	45.2173	962	36.486	807	30.7035	1471	52.0497
BGIOSGA000850	951	809	48.9347	600	37.3404	601	38.9677	776	51.1723	602	38.9496	1005	59.9008	363	27.4986	578	37.0382	432	28.6624	599	41.5414	636	41.3955	328	22.9109	463	31.679	361	24.2986	410	23.5486	368	24.2437	411	22.497	494	26.336	480	28.5616	467	30.9965	745	39.8209	710	43.0683	517	31.4596	732	41.4253
BGIOSGA000851	1554	152	5.62654	190	7.23621	214	8.49128	120	4.84266	124	4.90973	209	7.62329	82	3.80143	105	4.11757	94	3.81668	131	5.55975	122	4.85943	161	6.88214	139	5.82016	141	5.80795	101	3.55003	66	2.66088	143	4.79014	172	5.61152	238	8.66659	120	4.87424	219	7.16356	258	9.57742	151	5.62302	230	7.96547
BGIOSGA000852	243	0	0	0	0	0	0	0	0	0	0	0	0	0	0	0	0	0	0	0	0	0	0	0	0	0	0	0	0	0	0	0	0	0	0	0	0	0	0	0	0	0	0	0	0	0	0	0	0
BGIOSGA000853	2064	52	1.44925	272	7.79952	254	7.58812	19	0.577295	59	1.75885	201	5.51993	206	7.19021	121	3.57255	324	9.90476	179	5.71976	269	8.06714	444	14.2897	398	12.5471	540	16.7471	118	3.12273	195	5.91912	471	11.8788	365	8.96575	205	5.62039	65	1.98784	94	2.31502	192	5.36626	82	2.29905	344	8.96981
BGIOSGA000854	1632	310	10.9267	354	12.8378	466	17.6066	629	24.1704	614	23.1492	691	23.9997	675	29.7966	561	20.9481	788	30.466	812	32.8149	1008	38.2311	789	32.1148	677	26.9923	869	34.0843	1244	41.6354	1182	45.3763	1561	49.7904	1861	57.8135	698	24.2024	622	24.0573	703	21.8963	755	26.6874	1122	39.7847	903	29.7785
BGIOSGA000855	2202	887	23.1716	611	16.4222	713	19.9656	714	20.3346	868	24.2544	653	16.8091	696	22.7707	662	18.3207	1114	31.921	1099	32.9166	821	23.0782	676	20.3929	782	23.1079	1135	32.9939	1530	37.9521	695	19.7742	989	23.3799	1048	24.1294	722	18.5542	911	26.1143	710	16.3899	751	19.6744	609	16.0046	1026	25.0764
BGIOSGA000856	528	1724	187.824	1404	157.377	1899	221.769	770	91.4557	1426	166.178	438	47.0205	2231	304.403	2759	318.434	2383	284.773	801	100.054	1568	183.818	1248	157.011	2004	246.965	1547	187.548	2195	227.072	1500	177.987	1070	105.49	1072	102.935	904	96.8851	1654	197.733	903	86.934	555	60.6372	721	79.0214	547	55.7555
BGIOSGA000857	342	0	0	0	0	0	0	0	0	0	0	0	0	0	0	0	0	0	0	0	0	0	0	0	0	0	0	0	0	0	0	0	0	0	0	0	0	0	0	0	0	0	0	0	0	0	0	0	0
BGIOSGA000858	1692	818	27.8101	1113	38.9317	935	34.0739	835	30.9485	1135	41.2746	814	27.2691	784	33.381	773	27.8408	1053	39.2678	1165	45.4109	1108	40.5337	1055	41.4191	960	36.9183	1099	41.5769	963	31.0877	934	34.5843	1324	40.7334	1845	55.284	821	27.4578	741	27.6436	750	22.5318	1032	35.1851	989	33.8251	1382	43.9584
BGIOSGA000859	1920	224	6.71113	649	20.0056	520	16.6998	203	6.63054	749	24.0031	467	13.7868	352	13.2076	267	8.47447	665	21.8539	1081	37.1329	1792	57.7715	1631	56.4289	518	17.5549	539	17.9698	545	15.5045	2274	74.203	1974	53.5191	2608	68.8668	575	16.9468	494	16.2406	481	12.7344	1532	46.0296	1729	52.112	1733	48.5771
BGIOSGA000860	1740	8	0.264478	11	0.374155	7	0.248061	18	0.64875	18	0.636518	16	0.521216	10	0.414033	7	0.245161	12	0.435152	14	0.530657	21	0.747045	8	0.305415	3	0.112187	10	0.36788	11	0.345307	10	0.360067	20	0.598334	28	0.815854	15	0.487825	15	0.54415	4	0.116855	10	0.331536	26	0.864705	18	0.556747
BGIOSGA000861	1350	610	25.9923	716	31.3897	714	32.6118	613	28.4761	639	29.1242	712	29.8947	507	27.0557	549	24.7823	585	27.342	559	27.3094	601	27.5561	617	30.3599	487	23.4729	512	24.2768	549	22.2127	600	27.8452	688	26.5288	841	31.5839	649	27.204	496	23.1913	684	25.7548	685	29.2709	615	26.3624	763	30.4176
BGIOSGA000862	714	6	0.483395	10	0.828916	3	0.25908	3	0.263498	0	0	6	0.476322	8	0.80719	19	1.62165	14	1.2372	1	0.0923712	2	0.173384	7	0.651252	3	0.273397	0	0	2	0.153001	0	0	0	0	0	0	7	0.554782	22	1.94492	5	0.355965	7	0.565561	1	0.0810486	13	0.979896
BGIOSGA000863	594	128	12.3957	214	21.3224	202	20.9689	180	19.0038	203	21.0279	318	30.3451	210	25.4693	199	20.4159	182	19.3328	238	26.4256	337	35.1172	285	31.8719	239	26.1808	243	26.1863	160	14.7128	291	30.693	466	40.8378	335	28.5931	301	28.6749	143	15.1959	236	20.1958	159	15.4415	139	13.5417	221	20.0235
BGIOSGA000864	1425	64	2.58353	72	2.99038	37	1.60102	39	1.71634	190	8.20401	52	2.06841	21	1.06167	40	1.7106	14	0.6199	188	8.70117	318	13.813	449	20.9305	26	1.18721	33	1.48236	142	5.44296	661	29.0615	930	33.9728	478	17.0066	50	1.98553	33	1.46176	56	1.9976	380	15.3833	315	12.792	140	5.28747
BGIOSGA000865	1437	166	6.64508	171	7.04284	147	6.3077	159	6.93896	113	4.83848	140	5.52228	84	4.2112	164	6.95488	126	5.53251	135	6.19601	267	11.5009	139	6.4255	141	6.38459	171	7.61718	141	5.3595	178	7.7606	299	10.8312	194	6.8446	141	5.55245	147	6.4571	186	6.57949	224	8.99231	317	12.7657	257	9.62523
BGIOSGA000866	474	0	0	0	0	0	0	0	0	0	0	2	0.239166	0	0	0	0	0	0	3	0.417424	1	0.130587	4	0.560571	2	0.274551	1	0.135044	0	0	0	0	1	0.109821	3	0.320883	0	0	0	0	2	0.21448	8	0.973624	0	0	0	0
BGIOSGA000867	1881	585	17.8902	438	13.7814	476	15.6037	540	18.0036	524	17.1407	355	10.6976	464	17.771	460	14.9029	556	18.6507	422	14.7965	544	17.9014	461	16.2802	515	17.8151	487	16.5728	651	18.904	573	19.0853	745	20.6172	816	21.994	406	12.214	377	12.6511	535	14.4578	589	18.0637	640	19.6895	662	18.941
BGIOSGA000868	213	376	101.545	357	99.1967	407	117.822	353	103.932	320	92.4395	549	146.097	264	89.2911	312	89.2642	308	91.2389	297	91.9627	368	106.941	247	77.0311	308	94.0897	320	96.1668	182	46.6717	137	40.297	187	45.7009	288	68.5514	393	104.408	305	90.3851	427	101.902	236	63.9164	197	53.5217	339	85.6554
BGIOSGA000869	795	47	3.40079	83	6.17902	5	0.387805	82	6.46846	94	7.27525	107	7.62894	12	1.08742	3	0.229962	51	4.04773	10	0.829598	69	5.37228	21	1.75469	9	0.736625	1	0.0805171	3	0.206118	5	0.394035	7	0.458346	11	0.701502	34	2.4201	32	2.54074	0	0	82	5.95013	33	2.4021	63	4.26489
BGIOSGA000870	801	653	46.8953	387	28.5948	404	31.0999	900	70.4635	1128	86.6491	1469	103.953	206	18.5276	319	24.2695	382	30.0912	1178	96.9946	530	40.9562	259	21.4791	207	16.8155	145	11.5875	263	17.9343	360	28.158	45	2.92444	196	12.4059	142	10.0318	209	16.4699	763	48.4203	638	45.9481	240	17.3389	965	64.838
BGIOSGA000871	342	269	45.2455	300	51.9163	372	67.0698	249	45.6591	317	57.0322	446	73.919	224	47.1852	254	45.2595	327	60.3296	236	45.5115	331	59.9072	286	55.5506	284	54.0335	276	51.658	317	50.6285	223	40.8518	265	40.3351	271	40.1741	369	61.0552	291	53.7086	455	67.6271	307	51.7836	270	45.6858	395	62.1592
BGIOSGA000872	2448	230	5.40462	527	12.7411	438	11.0325	451	11.5536	391	9.82772	364	8.42825	483	14.2141	550	13.6916	555	14.3051	563	15.1681	656	16.5871	590	16.0099	555	14.7521	639	16.7088	447	9.97374	449	11.4912	811	17.2454	625	12.9441	390	9.0152	331	8.5348	308	6.39551	447	10.5336	341	8.06096	634	13.9384
BGIOSGA000873	915	138	8.67575	107	6.92104	118	7.95191	102	6.9909	161	10.8266	72	4.46025	263	20.7071	119	7.92553	331	22.8253	134	9.6587	193	13.0561	159	11.5432	116	8.24912	169	11.8228	323	19.2816	271	18.5558	410	23.3252	263	14.5726	108	6.67921	326	22.4892	61	3.38879	120	7.56554	386	24.4124	89	5.23484
BGIOSGA000874	456	2	0.252298	11	1.4277	7	0.94655	0	0	2	0.269869	0	0	2	0.315972	1	0.13364	7	0.968594	9	1.3017	12	1.6289	6	0.874048	14	1.99772	6	0.842251	7	0.838485	26	3.57224	62	7.07766	22	2.44603	2	0.248192	1	0.138424	0	0	3	0.379521	5	0.634525	6	0.708143
BGIOSGA000875	300	0	0	1	0.197282	0	0	0	0	114	23.3814	0	0	2	0.480278	2	0.406266	0	0	29	6.37546	2	0.412653	114	25.2425	7	1.51827	4	0.853481	366	66.638	23	4.80329	84	14.5754	13	2.19698	0	0	0	0	3	0.508318	72	13.8449	320	61.7266	4	0.717585
BGIOSGA000876	1551	62	2.29948	35	1.33556	77	3.06118	65	2.62818	58	2.30093	41	1.49837	25	1.16121	43	1.6895	20	0.81363	36	1.53082	37	1.47661	9	0.38546	26	1.09077	46	1.89846	118	4.15559	31	1.25222	40	1.34249	32	1.04602	34	1.24048	36	1.4651	21	0.688245	63	2.3432	172	6.41742	43	1.49208
BGIOSGA000877	1335	2	0.0861782	0	0	2	0.092376	1	0.0469757	6	0.27654	1	0.0424586	1	0.0539638	4	0.182592	6	0.283582	4	0.197612	9	0.41729	9	0.447827	3	0.146221	2	0.0958967	8	0.327319	2	0.0938601	8	0.31194	13	0.493703	0	0	2	0.0945639	2	0.0761526	9	0.388903	12	0.520168	19	0.765962
BGIOSGA000878	1851	1	0.0310772	9	0.287769	0	0	2	0.0677607	183	6.0832	63	1.92922	15	0.583806	22	0.7243	17	0.579497	160	5.70097	178	5.95238	1611	57.8147	75	2.63649	72	2.4899	1381	40.752	1494	50.5681	1642	46.1774	621	17.0094	5	0.152857	3	0.102304	1	0.0274618	331	10.3158	349	10.911	65	1.88991
BGIOSGA000879	306	60	11.2792	86	16.6336	68	13.7024	50	10.2471	115	23.124	87	16.1156	70	16.4801	56	11.1524	85	17.5269	135	29.0969	137	27.7125	191	41.463	59	12.5459	68	14.2247	148	26.4181	234	47.91	241	40.9976	235	38.9359	89	16.4585	51	10.5202	95	15.7811	160	30.1633	104	19.6678	111	19.5225
BGIOSGA000880	423	109	14.823	103	14.4114	122	17.784	126	18.6803	112	16.2916	102	13.6681	58	9.87805	81	11.6694	82	12.2316	85	13.253	97	14.1941	125	19.6299	64	9.84488	49	7.41499	84	10.8468	73	10.8122	94	11.5678	105	12.585	136	18.1937	120	17.9068	147	17.665	168	22.9112	128	17.5111	182	23.1561
BGIOSGA000881	753	15	1.1459	11	0.864582	2	0.163774	76	6.32955	159	12.9924	94	7.07588	0	0	1	0.0809296	4	0.335177	3	0.262761	100	8.22019	49	4.32265	2	0.172825	0	0	3	0.217615	261	21.7159	81	5.59955	60	4.0398	3	0.225449	2	0.167653	0	0	0	0	4	0.307403	57	4.07394
BGIOSGA000882	495	0	0	0	0	0	0	0	0	0	0	1	0.11451	100	14.5539	48	5.90933	75	9.56015	70	9.32669	90	11.2542	119	15.9695	125	16.4314	171	22.1129	220	24.2761	242	30.6297	289	30.3917	267	27.347	0	0	0	0	0	0	0	0	0	0	0	0
BGIOSGA000883	1560	1246	45.9454	644	24.4326	926	36.6013	909	36.5421	878	34.6304	641	23.2906	400	18.4722	776	30.3137	388	15.6934	399	16.8688	731	29.0048	353	15.0314	382	15.9334	524	21.5011	695	24.3345	474	19.0364	435	14.5154	318	10.3349	388	14.0744	352	14.2428	800	26.0676	826	30.5447	1203	44.6257	575	19.8371
BGIOSGA000884	2976	28	0.54122	202	4.01723	144	2.98359	33	0.695401	156	3.22537	68	1.29516	118	2.85649	78	1.59722	165	3.49832	153	3.39073	216	4.4926	232	5.1785	217	4.74458	192	4.12975	92	1.68856	273	5.74727	382	6.6818	465	7.92179	65	1.23596	81	1.71802	53	0.905271	197	3.81868	163	3.16956	213	3.85196
BGIOSGA000885	471	40	4.88526	48	6.03155	64	8.37856	40	5.3259	32	4.18039	68	8.18343	35	5.35342	65	8.40998	63	8.43973	55	7.70152	58	7.62226	44	6.20556	63	8.70343	64	8.69789	27	3.13116	54	7.18299	49	5.4155	91	9.79544	143	17.1806	93	12.4635	148	15.9726	58	7.10374	58	7.12608	79	9.02695
BGIOSGA000886	2337	875	21.5376	591	14.9671	635	16.7543	887	23.8023	1061	27.9347	1153	27.9652	610	18.8042	739	19.2703	654	17.6574	613	17.2996	381	10.0912	197	5.59959	481	13.3924	476	13.0378	504	11.7797	165	4.42341	113	2.517	157	3.406	687	16.6349	577	15.5845	1070	23.2735	479	11.8238	267	6.61144	549	12.6429
BGIOSGA000887	780	268	19.7646	174	13.2027	189	14.9409	280	22.5122	193	15.2247	136	9.88307	166	15.3319	252	19.6883	123	9.94991	143	12.0914	185	14.6809	80	6.81309	115	9.59343	195	16.0028	547	38.3049	167	13.4139	230	15.3496	224	14.5598	94	6.81955	105	8.49711	181	11.7956	137	10.1322	225	16.6929	76	5.24389
BGIOSGA000888	393	1006	147.25	568	85.539	563	88.3336	635	101.329	779	121.964	205	29.5671	555	101.738	851	131.959	479	76.9045	456	76.5257	666	104.896	679	114.769	538	89.076	412	67.1057	1196	166.227	930	148.26	839	111.13	677	87.3373	488	70.2667	547	87.856	486	62.8607	435	63.8523	432	63.6114	303	41.4939
BGIOSGA000889	570	3	0.302758	1	0.103833	0	0	1	0.110022	0	0	1	0.0994426	0	0	0	0	0	0	0	0	0	0	0	0	0	0	0	0	0	0	0	0	0	0	0	0	0	0	0	0	0	0	0	0	0	0	0	0
BGIOSGA000890	381	0	0	3	0.46602	0	0	0	0	0	0	0	0	1	0.189086	0	0	0	0	0	0	0	0	1	0.174351	0	0	0	0	0	0	2	0.32888	0	0	0	0	0	0	1	0.165673	0	0	2	0.30282	0	0	1	0.141257
BGIOSGA000891	219	0	0	0	0	0	0	0	0	0	0	0	0	0	0	0	0	0	0	0	0	0	0	0	0	0	0	0	0	0	0	0	0	0	0	0	0	0	0	0	0	0	0	0	0	0	0	0	0
BGIOSGA000892	591	17	1.65467	15	1.50215	14	1.46067	3	0.318338	9	0.937006	11	1.055	19	2.31606	4	0.412453	26	2.77584	18	2.00872	51	5.34145	14	1.57358	8	0.880792	12	1.29972	5	0.462109	17	1.80216	12	1.05696	44	3.77458	15	1.43624	9	0.96124	6	0.516059	25	2.44024	13	1.27292	60	5.46385
BGIOSGA000893	654	0	0	36	3.25787	3	0.282848	0	0	1	0.0940826	0	0	6	0.660933	1	0.0931804	12	1.15774	24	2.4203	27	2.55542	3	0.304714	2	0.198986	7	0.685134	5	0.417594	6	0.574785	9	0.716354	6	0.465133	5	0.432628	7	0.675612	0	0	6	0.529241	0	0	3	0.246876
BGIOSGA000894	510	2	0.225584	3	0.348145	2	0.241808	0	0	3	0.361941	6	0.66685	0	0	0	0	4	0.494878	2	0.258639	5	0.606843	4	0.521001	7	0.893097	0	0	12	1.28521	2	0.245693	5	0.510344	19	1.8888	0	0	2	0.247535	1	0.0996703	1	0.113112	0	0	11	1.1608
BGIOSGA000895	1398	7	0.288031	9	0.381017	1	0.0441066	2	0.0897174	2	0.0880258	1	0.0405453	1	0.051532	2	0.0871817	7	0.315936	3	0.14153	3	0.132828	2	0.0950324	3	0.139632	7	0.320513	7	0.273497	5	0.224076	5	0.186177	12	0.435189	4	0.161911	1	0.0451512	4	0.145442	2	0.0825283	0	0	5	0.192485
BGIOSGA000896	3705	445	6.90909	661	10.559	972	16.1766	422	7.14296	500	8.30365	858	13.1264	551	10.7139	744	12.2373	748	12.7386	756	13.4576	973	16.2555	610	10.9368	1360	23.8848	1186	20.4904	1041	15.347	567	9.58798	806	11.3243	1069	14.6283	1479	22.5893	1144	19.4901	1408	19.3175	1399	21.7826	1182	18.4618	1701	24.7088
BGIOSGA000897	417	263	36.2801	560	79.4805	587	86.7985	212	31.8826	363	53.5621	286	38.8756	490	84.6533	356	52.0255	667	100.925	848	134.12	826	122.609	727	115.81	733	114.377	845	129.711	417	54.6213	759	114.035	1185	147.926	2115	257.145	453	61.473	309	46.7734	463	56.4392	651	90.0585	527	73.1338	979	126.352
BGIOSGA000898	2562	3	0.0673583	4	0.0924037	32	0.77016	0	0	11	0.264181	1	0.0221242	0	0	0	0	1	0.024628	22	0.566341	121	2.92336	83	2.15203	2	0.0507951	2	0.0499696	2	0.0426396	99	2.42096	74	1.50354	125	2.47363	1	0.0220873	0	0	1	0.0198407	14	0.315231	157	3.54621	34	0.714224
BGIOSGA000899	999	862	49.6353	1524	90.2876	1156	71.3514	878	55.1167	995	61.2837	1052	59.6895	862	62.1621	839	51.1798	1286	81.224	1706	112.629	1624	100.623	1335	88.7697	1445	94.1181	1411	90.41	811	44.3422	1158	72.6232	1920	100.046	3210	162.908	1105	62.592	713	45.0506	1053	53.5795	1616	93.3159	1201	69.5699	2072	111.624
BGIOSGA000900	2493	658	15.1828	502	11.9176	439	10.8581	496	12.4771	358	8.83584	235	5.3431	369	10.6632	357	8.72666	463	11.7184	355	9.39163	255	6.33133	330	8.79307	424	11.0666	517	13.2747	730	15.9942	444	11.1582	467	9.75119	607	12.3444	271	6.15133	380	9.6214	431	8.78801	294	6.80307	308	7.14944	333	7.1888
BGIOSGA000901	825	235	16.3856	245	17.576	446	33.3343	49	3.72474	55	4.102	41	2.81694	246	21.4815	360	26.592	240	18.3555	152	12.1513	268	20.1075	153	12.3193	267	21.0585	290	22.5009	283	18.7368	589	44.7294	301	18.9922	570	35.0287	318	21.812	626	47.8958	232	14.2945	114	7.97133	71	4.98021	206	13.4384
BGIOSGA000902	600	799	76.6028	1021	100.712	698	71.7323	639	66.7888	526	53.9413	962	90.8806	515	61.8358	661	67.1355	948	99.6933	1118	122.893	942	97.1799	758	83.9203	707	76.6724	752	80.2272	671	61.0848	1093	114.13	778	67.4981	1226	103.596	558	52.6266	415	43.659	762	64.5564	698	67.1095	643	62.0159	1064	95.4388
BGIOSGA000903	471	0	0	0	0	0	0	0	0	1	0.130637	0	0	0	0	0	0	0	0	0	0	0	0	4	0.564141	0	0	0	0	1	0.115969	1	0.133018	0	0	1	0.107642	0	0	0	0	0	0	0	0	0	0	2	0.22853
BGIOSGA000904	1341	0	0	0	0	0	0	1	0.0467655	0	0	0	0	0	0	0	0	0	0	0	0	0	0	0	0	0	0	0	0	0	0	0	0	0	0	0	0	0	0	0	0	0	0	0	0	0	0	0	0
BGIOSGA000905	912	5483	345.838	6048	392.487	6214	420.133	6907	474.951	5414	365.267	3510	218.152	5939	469.14	6214	415.22	5854	405.011	3583	259.112	3390	230.081	4055	295.355	3303	235.659	5346	375.223	7162	428.945	6768	464.941	5520	315.07	4062	225.813	5802	360.002	10753	744.238	6885	383.747	3002	189.887	4044	256.602	3569	210.614
BGIOSGA000906	1056	191	10.4044	135	7.56621	144	8.40831	152	9.0268	146	8.507	154	8.26617	98	6.68569	113	6.52104	192	11.4722	136	8.49395	131	7.67864	141	8.8696	119	7.33253	135	8.18323	183	9.46562	158	9.37401	140	6.90124	154	7.39367	108	5.78738	78	4.66238	156	7.50925	107	5.8452	86	4.71279	130	6.62543
BGIOSGA000907	2982	549	10.5904	1308	25.9602	1014	20.9672	715	15.0367	831	17.1467	838	15.9288	1504	36.3349	1233	25.1975	1486	31.4427	1443	31.9149	1520	31.551	1496	33.3252	1701	37.1165	2046	43.9191	980	17.9507	1795	37.7128	2844	49.6461	2195	37.319	1697	32.203	1266	26.798	1184	20.1827	997	19.2871	650	12.6139	1387	25.0325
BGIOSGA000908	447	72	9.26561	71	9.40068	104	14.3462	105	14.7311	152	20.923	178	22.5715	91	14.6662	96	13.0878	70	9.88096	84	12.3939	95	13.1551	34	5.05266	81	11.7909	88	12.6017	88	10.7532	35	4.90561	14	1.63036	28	3.17581	206	26.0785	127	17.9338	133	15.1245	56	7.22704	28	3.62488	87	10.4748
BGIOSGA000909	801	0	0	0	0	0	0	0	0	0	0	0	0	0	0	0	0	0	0	0	0	0	0	0	0	0	0	0	0	0	0	0	0	0	0	0	0	0	0	0	0	0	0	0	0	0	0	0	0
BGIOSGA000910	549	2	0.209559	14	1.50926	10	1.12315	4	0.456922	7	0.784536	10	1.03246	7	0.918564	10	1.11002	8	0.919446	3	0.360399	7	0.789228	7	0.846983	8	0.948175	4	0.466383	3	0.298477	4	0.456478	2	0.189636	1	0.0923488	16	1.64919	12	1.3797	11	1.01849	2	0.210154	1	0.105407	8	0.784246
BGIOSGA000911	1107	2002	104.032	6232	333.187	3702	206.205	1902	107.75	2739	152.241	1689	86.4827	4673	304.111	7769	427.681	4460	254.212	1803	107.419	2712	151.642	1850	111.013	3956	232.53	2822	163.179	3320	163.815	1093	61.8593	801	37.6659	1606	73.5532	2212	113.073	7600	433.354	3492	160.348	1429	74.4671	2353	123.004	1662	80.8012
BGIOSGA000912	666	64	5.52783	44	3.91009	52	4.81437	47	4.42566	50	4.61937	47	4.0001	27	2.92061	14	1.28102	50	4.73701	39	3.86212	40	3.7176	72	7.18137	20	1.95401	31	2.97949	23	1.88632	33	3.10436	33	2.57931	60	4.56752	40	3.39866	32	3.03286	69	5.26636	47	4.07102	38	3.30182	77	6.2223
BGIOSGA000913	1725	328	10.9379	772	26.4872	825	29.49	196	7.12559	268	9.55945	1014	33.3193	608	25.3921	523	18.4763	825	30.1768	402	15.3699	800	28.7063	1091	42.0131	1028	38.7771	871	32.3209	581	18.3971	344	12.494	365	11.0146	645	18.9572	1294	42.449	626	22.9067	866	25.5191	407	13.6108	240	8.0513	871	27.1746
BGIOSGA000914	1827	2	0.062971	13	0.421127	9	0.303749	5	0.171627	2	0.0673564	2	0.0620496	8	0.315453	6	0.200131	20	0.690717	14	0.505387	20	0.677592	9	0.32723	11	0.391764	7	0.245253	7	0.209277	14	0.480089	32	0.911747	30	0.832504	4	0.123892	7	0.241845	6	0.166935	17	0.536772	13	0.411764	41	1.20776
BGIOSGA000915	618	411	38.2562	365	34.9553	407	40.6084	414	42.0113	360	35.8427	525	48.1524	275	32.0574	347	34.2171	374	38.1849	492	52.5063	456	45.6723	275	29.5592	307	32.3237	354	36.6665	431	38.0935	485	49.1683	617	51.9708	714	58.5751	394	36.077	314	32.0714	417	34.2991	585	54.6069	610	57.1196	710	61.8308
BGIOSGA000916	936	2	0.122914	13	0.822008	6	0.395263	0	0	1	0.0657372	7	0.423906	10	0.769676	7	0.455748	5	0.337057	22	1.55018	21	1.38874	3	0.212909	3	0.208553	20	1.36776	1	0.0583561	2	0.133871	10	0.556144	29	1.57082	4	0.241828	2	0.134875	5	0.271538	15	0.924475	2	0.123651	14	0.804983
BGIOSGA000917	918	10	0.626623	81	5.22217	54	3.62712	4	0.273257	39	2.61402	35	2.16109	30	2.3543	25	1.65959	49	3.36792	123	8.83685	126	8.49581	97	7.01904	53	3.75668	29	2.02214	33	1.96351	54	3.68539	141	7.99539	225	12.4263	47	2.89719	28	1.92527	36	1.99341	167	10.4943	85	5.35821	196	11.4907
BGIOSGA000918	417	0	0	0	0	0	0	0	0	0	0	0	0	0	0	0	0	0	0	0	0	0	0	0	0	0	0	0	0	0	0	0	0	0	0	0	0	0	0	0	0	0	0	0	0	0	0	0	0
BGIOSGA000919	1083	383	20.3432	244	13.3343	216	12.298	305	17.6614	243	13.8059	287	15.0211	180	11.9737	232	13.0545	181	10.5453	178	10.8399	190	10.8593	135	8.28046	161	9.67316	145	8.57027	220	11.0957	137	7.92546	173	8.31535	191	8.94146	282	14.7348	175	10.1997	378	17.7419	209	11.1326	249	13.305	209	10.3861
BGIOSGA000920	867	427	28.3307	508	34.6779	445	31.6484	277	20.0362	346	24.5552	359	23.4705	374	31.0768	283	19.8916	589	42.8652	458	34.8402	533	38.0526	515	39.4582	522	39.1762	473	34.9218	525	33.0752	486	35.1196	715	42.9289	696	40.6999	349	22.7787	292	21.2589	355	20.8135	520	34.599	342	22.8271	560	34.7619
BGIOSGA000921	699	135	11.1098	112	9.48308	82	7.23347	1	0.0897174	10	0.880258	3	0.243272	11	1.1337	139	12.1182	23	2.07615	15	1.4153	43	3.80775	8	0.760259	32	2.97882	12	1.0989	4	0.312568	36	3.22669	69	5.13848	41	2.97379	151	12.2242	55	4.96664	94	6.83575	72	5.94203	138	11.4247	169	13.012
BGIOSGA000922	1188	220	10.6526	237	11.807	251	13.0277	219	11.5606	208	10.7729	262	12.5006	155	9.39938	195	10.0028	209	11.1004	185	10.2705	225	11.7231	208	11.6304	210	11.502	184	9.91417	190	8.73573	225	11.8658	298	13.0576	246	10.4984	184	8.76443	154	8.18241	278	11.895	250	12.1396	200	9.7422	254	11.5067
BGIOSGA000923	4692	873	10.703	1186	14.9601	873	11.4727	1272	17.0013	1691	22.1755	1166	14.086	1448	22.2328	1179	15.3129	1652	22.2157	1602	22.5185	1867	24.6299	2130	30.1558	1610	22.3274	1538	20.9823	2163	25.1803	2720	36.3198	3332	36.9666	2432	26.279	1279	15.4253	1173	15.7804	1153	12.4913	1683	20.6922	2034	25.0863	1572	18.0314
BGIOSGA000924	330	0	0	0	0	0	0	0	0	0	0	0	0	0	0	0	0	0	0	0	0	0	0	0	0	0	0	0	0	0	0	0	0	0	0	0	0	0	0	0	0	0	0	0	0	0	0	0	0
BGIOSGA000925	939	1054	64.569	1029	64.8572	1386	91.0139	1068	71.3279	885	57.9916	1169	70.5661	524	40.2022	1051	68.2086	977	65.6505	914	64.1971	880	58.0088	513	36.2911	637	44.1413	1075	73.2821	1229	71.4905	681	45.4374	1326	73.5091	1255	67.7613	959	57.793	1008	67.7597	1028	55.6498	1203	73.906	1337	82.3966	1336	76.573
BGIOSGA000926	747	393	30.2636	501	39.6941	363	29.9638	190	15.951	246	20.2629	420	31.8696	213	20.542	318	25.9423	141	11.9099	347	30.6368	303	25.1072	192	17.0738	250	21.7766	305	26.1357	233	17.0372	183	15.3484	355	24.7384	240	16.289	373	28.256	253	21.3785	458	31.166	198	15.2906	188	14.564	271	19.5247
BGIOSGA000927	591	0	0	0	0	0	0	2	0.212225	0	0	1	0.0959091	0	0	4	0.412453	1	0.106763	4	0.446383	3	0.314203	3	0.337196	1	0.110099	0	0	0	0	0	0	0	0	2	0.171572	3	0.287247	3	0.320413	0	0	5	0.488048	1	0.0979166	3	0.273192
BGIOSGA000928	633	0	0	0	0	0	0	0	0	1	0.0972039	0	0	0	0	0	0	0	0	1	0.104191	0	0	0	0	0	0	1	0.101123	4	0.345158	1	0.0989757	1	0.0822355	0	0	0	0	0	0	0	0	0	0	0	0	0	0
BGIOSGA000929	996	0	0	4	0.237689	0	0	0	0	48	2.9653	2	0.11382	0	0	0	0	0	0	40	2.64872	19	1.18079	59	3.93497	3	0.195989	3	0.192804	80	4.38725	72	4.52903	35	1.82924	31	1.578	0	0	0	0	0	0	15	0.868784	17	0.987719	2	0.10807
BGIOSGA000930	591	0	0	0	0	2	0.208667	0	0	0	0	0	0	0	0	0	0	0	0	0	0	0	0	0	0	0	0	0	0	0	0	0	0	0	0	0	0	0	0	0	0	0	0	0	0	0	0	1	0.0910641
BGIOSGA000931	522	5	0.550996	6	0.680283	5	0.590622	0	0	2	0.235747	5	0.542934	2	0.276022	3	0.35023	0	0	2	0.252694	0	0	5	0.63628	2	0.249305	0	0	1	0.104639	0	0	0	0	4	0.388502	12	1.30087	10	1.20922	8	0.779032	4	0.442048	1	0.11086	0	0
BGIOSGA000932	1398	4478	184.258	4903	207.569	3773	166.414	3373	151.308	2521	110.957	4826	195.671	3328	171.498	5337	232.644	3213	145.015	3386	159.74	3568	157.977	2494	118.505	3419	159.134	3279	150.138	2769	108.188	1785	79.9951	2122	79.0135	1787	64.8068	4521	182.999	3682	166.247	6470	235.252	3496	144.259	2923	120.994	4306	165.768
BGIOSGA000933	375	77	11.8116	44	6.94432	32	5.26174	61	10.2012	29	4.75832	40	6.04611	52	9.98978	71	11.538	33	5.55254	22	3.86925	34	5.61209	19	3.36567	34	5.89954	41	6.99854	87	12.6721	34	5.68041	40	5.55254	26	3.51516	44	6.63963	54	9.08948	39	5.28651	37	5.69181	46	7.09856	25	3.58793
BGIOSGA000934	1512	82	3.11969	196	7.67208	92	3.75186	86	3.56698	64	2.60445	142	5.32334	124	5.90818	397	16.0008	136	5.67539	89	3.88216	81	3.31597	127	5.57957	161	6.92859	86	3.64084	134	4.84078	26	1.07734	53	1.82468	48	1.60951	140	5.23961	199	8.30765	250	8.40473	97	3.70084	96	3.6742	115	4.09337
BGIOSGA000935	2940	4007	78.4009	4164	83.8247	4712	98.8253	2775	59.1929	3109	65.067	3519	67.8452	4078	99.9272	3779	78.3307	5889	126.387	3250	72.9073	4921	103.605	6093	137.668	5575	123.387	5049	109.929	5144	95.5687	5399	115.053	5687	100.693	6421	110.728	4333	83.3995	3595	77.1842	5120	88.5235	3440	67.498	3686	72.5524	4773	87.3733
BGIOSGA000936	294	0	0	0	0	0	0	4	0.853231	1	0.209286	4	0.771188	0	0	1	0.207279	2	0.429231	0	0	3	0.631612	0	0	0	0	0	0	2	0.371573	2	0.426201	0	0	0	0	0	0	0	0	0	0	1	0.196215	3	0.590497	0	0
BGIOSGA000937	1323	8	0.34784	39	1.74467	53	2.47017	15	0.711026	14	0.651112	9	0.385594	26	1.41579	7	0.322434	64	3.05231	68	3.38988	77	3.60253	43	2.15902	48	2.36076	42	2.0321	28	1.15601	48	2.27307	89	3.50181	193	7.39607	10	0.427723	10	0.477108	7	0.268951	49	2.13656	42	1.8371	81	3.29503
BGIOSGA000938	672	595	50.9327	477	42.0105	491	45.0529	830	77.4574	993	90.9216	1097	92.5305	349	37.4145	554	50.2392	570	53.5198	716	70.2714	452	41.6338	473	46.7564	328	31.7596	241	22.9563	691	56.1657	400	37.2926	433	33.5414	467	35.2331	494	41.5987	421	39.5448	688	52.0421	807	69.2762	844	72.6803	1022	81.8496
BGIOSGA000939	1185	264	12.8155	562	28.069	549	28.567	780	41.2791	819	42.5258	952	45.5372	284	17.2657	933	47.9806	199	10.596	1526	84.9319	938	48.9961	683	38.287	586	32.1773	694	37.4883	627	28.9009	1468	77.614	2172	95.4123	1862	79.6645	278	13.2754	329	17.5248	412	17.6732	335	16.3082	665	32.4748	571	25.933
BGIOSGA000940	1371	100	4.19577	149	6.43217	149	6.7013	136	6.22093	93	4.17381	88	3.63825	96	5.04449	110	4.88942	93	4.2801	81	3.89657	77	3.4764	43	2.08343	42	1.99335	38	1.77419	71	2.82867	52	2.37628	31	1.17703	48	1.77504	58	2.39394	150	6.90606	154	5.70978	62	2.60876	75	3.16568	113	4.43584
BGIOSGA000941	612	46	4.3237	21	2.03084	91	9.16854	31	3.17661	15	1.50809	33	3.0564	30	3.53145	47	4.68003	46	4.74259	18	1.9398	11	1.11255	7	0.759793	16	1.70114	33	3.45158	26	2.32051	6	0.614231	14	1.1908	6	0.497054	93	8.59912	52	5.36326	38	3.15622	22	2.07372	9	0.85101	7	0.615575
BGIOSGA000942	1842	183	5.71492	243	7.80774	201	6.72848	132	4.49405	160	5.34463	174	5.35435	188	7.35279	243	8.03931	267	9.14598	264	9.45255	194	6.51912	187	6.74374	245	8.65461	215	7.47143	321	9.5187	225	7.65288	248	7.0085	286	7.8719	200	6.14416	175	5.99688	283	7.80967	140	4.38448	190	5.96908	188	5.49292
BGIOSGA000943	555	341	35.3436	450	47.9875	410	45.5513	449	50.735	421	46.6741	431	44.0181	326	42.3164	244	26.7916	446	50.705	462	54.9015	566	63.1248	443	53.0224	478	56.041	408	47.0568	511	50.291	469	52.9434	634	59.4647	1009	92.1725	315	32.1174	289	32.8686	420	38.4673	684	71.0956	583	60.7882	738	71.5646
BGIOSGA000944	552	536	55.8566	501	53.7164	417	46.5808	436	49.5338	399	44.4755	783	80.4026	236	30.8004	288	31.7948	147	16.803	465	55.5583	387	43.3959	329	39.5918	374	44.0863	294	34.0928	157	15.5354	221	25.0833	292	27.5364	356	32.6975	644	66.019	447	51.1146	608	55.9887	359	37.5176	321	33.6519	447	43.5816
BGIOSGA000945	648	131	11.6291	135	12.3301	62	5.89966	582	56.3251	1497	142.146	602	52.6585	187	20.7898	208	19.561	127	12.3662	486	49.4648	777	74.2203	799	81.9069	243	24.4007	277	27.3628	157	13.2339	7652	739.83	6084	488.739	3769	294.886	18	1.57188	71	6.91608	3	0.235333	235	20.9205	484	43.2229	1187	98.5849
BGIOSGA000946	312	63	11.6154	171	32.4377	149	29.4471	18	3.61803	19	3.74702	15	2.72511	164	37.8681	335	65.4323	297	60.0635	99	20.9274	104	20.6327	28	5.96146	105	21.8981	262	53.7529	204	35.7139	283	56.8282	324	54.0572	158	25.6747	70	12.696	120	24.2775	25	4.07306	27	4.99217	90	16.6929	16	2.75994
BGIOSGA000947	705	340	27.7421	358	30.054	262	22.9151	362	32.2013	373	32.5542	375	30.1502	255	26.0576	266	22.993	282	25.2388	346	32.3684	390	34.2415	424	39.9508	205	18.9206	186	16.888	240	18.5945	401	35.6359	433	31.9714	393	28.2623	374	30.0196	286	25.6067	536	38.6466	489	40.0129	476	39.0716	430	32.8257
BGIOSGA000948	1281	1192	53.5274	486	22.4541	428	20.6018	349	17.0856	451	21.6628	311	13.7613	723	40.6605	729	34.6801	911	44.8723	546	28.1111	852	41.1687	445	23.076	437	22.1975	461	23.036	1195	50.9543	1302	63.6787	353	14.3446	884	34.987	483	21.3364	384	18.9216	500	19.8407	339	15.2662	251	11.3388	389	16.3431
BGIOSGA000949	612	0	0	0	0	0	0	0	0	0	0	0	0	0	0	0	0	0	0	0	0	0	0	0	0	0	0	0	0	0	0	0	0	0	0	0	0	0	0	0	0	0	0	0	0	0	0	0	0
BGIOSGA000950	390	0	0	0	0	0	0	0	0	0	0	0	0	0	0	0	0	0	0	0	0	0	0	0	0	0	0	0	0	0	0	0	0	0	0	0	0	0	0	0	0	0	0	0	0	0	0	0	0
BGIOSGA000951	222	0	0	0	0	0	0	0	0	0	0	0	0	0	0	0	0	0	0	0	0	0	0	0	0	0	0	0	0	0	0	0	0	0	0	0	0	0	0	0	0	0	0	0	0	0	0	0	0
BGIOSGA000952	909	79	4.99933	360	23.4394	295	20.011	78	5.38127	52	3.51987	211	13.1573	292	23.1421	462	30.9728	351	24.3642	165	11.9717	275	18.726	196	14.3232	490	35.0754	412	29.0127	200	12.0179	221	15.2321	445	25.4835	334	18.6288	303	18.8626	655	45.4835	772	43.1707	221	14.0252	158	10.0586	299	17.7028
BGIOSGA000953	996	26	1.50163	35	2.07978	37	2.29062	28	1.763	44	2.71819	57	3.24387	27	1.95294	14	0.856586	21	1.33036	39	2.5825	60	3.7288	83	5.53564	43	2.80918	43	2.76353	38	2.08395	79	4.96935	126	6.58528	108	5.49753	22	1.24993	18	1.14075	43	2.19455	81	4.69143	122	7.08833	128	6.91648
BGIOSGA000954	2013	139	3.9721	153	4.49838	149	4.56408	367	11.4334	429	13.113	280	7.88427	155	5.54717	189	5.72164	218	6.83316	199	6.51995	194	5.96533	218	7.19385	192	6.20624	167	5.31041	254	6.89211	370	11.5157	275	7.11135	151	3.80309	162	4.55401	171	5.36203	192	4.84834	131	3.75411	229	6.58317	204	5.45407
BGIOSGA000955	1044	21	1.15709	56	3.17465	40	2.36249	3	0.180208	15	0.884052	22	1.19445	22	1.51812	64	3.73578	48	2.90101	17	1.07395	35	2.07513	8	0.509024	16	0.997219	22	1.34889	42	2.19741	27	1.6203	116	5.7839	49	2.37957	27	1.46348	67	4.0509	67	3.2622	15	0.82884	15	0.831447	15	0.77326
BGIOSGA000956	1137	40	2.02371	18	0.936959	6	0.325388	8	0.441249	10	0.541161	9	0.448672	6	0.380167	6	0.321583	54	2.99669	1	0.0580062	7	0.381078	1	0.0584236	5	0.286141	8	0.450386	8	0.384319	11	0.606128	3	0.137348	8	0.356724	20	0.995387	50	2.77579	3	0.134121	4	0.202945	0	0	8	0.378673
BGIOSGA000957	1188	338	16.3662	1261	62.8213	890	46.1938	94	4.9621	423	21.9084	65	3.1013	1789	108.487	4080	209.289	2232	118.546	435	24.1495	1244	64.8158	693	38.7495	1659	90.8659	1242	66.9207	1220	56.0926	1052	55.4794	903	39.5671	762	32.5194	712	33.9145	2179	115.776	902	38.5945	273	13.2564	410	19.9715	378	17.1242
BGIOSGA000958	1356	275	11.666	1195	52.1575	908	41.2892	173	8.00093	573	26.0005	80	3.34409	2129	113.11	3981	178.91	2309	107.442	383	18.6283	975	44.5063	815	39.9252	1925	92.3723	1920	90.6351	974	39.2339	995	45.9722	953	36.5844	581	21.723	487	20.3232	1396	64.9834	757	28.3774	317	13.4859	562	23.9839	423	16.7886
BGIOSGA000959	546	1	0.105355	0	0	0	0	0	0	0	0	0	0	0	0	2	0.223223	1	0.115562	0	0	1	0.113366	0	0	1	0.119173	1	0.117236	1	0.100039	0	0	0	0	2	0.185712	1	0.103641	4	0.462428	0	0	1	0.105654	0	0	0	0
BGIOSGA000960	1020	0	0	0	0	0	0	1	0.0614828	1	0.0603236	0	0	0	0	0	0	0	0	1	0.0646598	0	0	0	0	0	0	0	0	0	0	0	0	0	0	0	0	0	0	0	0	0	0	0	0	0	0	0	0
BGIOSGA000961	1038	359	19.8951	382	21.7808	444	26.3752	429	25.9187	377	22.3476	463	25.2831	336	23.3198	305	17.9063	453	27.5366	416	26.432	422	25.1647	289	18.4948	293	18.3671	361	22.262	413	21.7328	399	24.0828	579	29.0365	704	34.3858	396	21.5884	342	20.7972	396	19.3925	461	25.6203	393	21.9098	609	31.5758
BGIOSGA000962	519	1	0.110836	0	0	0	0	0	0	2	0.23711	4	0.436858	0	0	0	0	0	0	0	0	3	0.357792	2	0.255983	2	0.250746	2	0.246671	3	0.31573	0	0	0	0	1	0.0976868	0	0	0	0	0	0	0	0	0	0	1	0.103697
BGIOSGA000963	522	1	0.110199	0	0	0	0	0	0	3	0.353621	0	0	1	0.138011	0	0	0	0	0	0	0	0	0	0	0	0	0	0	0	0	0	0	0	0	0	0	0	0	0	0	0	0	0	0	0	0	0	0
BGIOSGA000964	495	0	0	0	0	5	0.622838	0	0	0	0	0	0	4	0.582155	4	0.492444	0	0	1	0.133238	0	0	0	0	4	0.525806	2	0.258631	6	0.662076	3	0.379707	0	0	0	0	0	0	1	0.127518	1	0.102691	1	0.11654	0	0	0	0
BGIOSGA000965	1176	2	0.0978299	14	0.704578	20	1.04866	9	0.479943	3	0.156964	8	0.385594	17	1.04142	32	1.65823	18	0.96577	7	0.392578	8	0.421075	13	0.734319	55	3.04317	73	3.97348	9	0.41802	7	0.372926	25	1.10661	9	0.388006	8	0.384951	8	0.429397	16	0.69159	3	0.147161	10	0.492081	18	0.823758
BGIOSGA000966	348	0	0	0	0	0	0	0	0	0	0	0	0	0	0	9	1.57603	0	0	2	0.37904	0	0	0	0	0	0	1	0.18394	0	0	0	0	0	0	2	0.291376	0	0	0	0	0	0	0	0	1	0.166289	0	0
BGIOSGA000967	273	0	0	0	0	0	0	0	0	0	0	0	0	0	0	0	0	0	0	0	0	0	0	0	0	0	0	0	0	0	0	0	0	0	0	0	0	0	0	0	0	0	0	0	0	0	0	0	0
BGIOSGA000968	1455	289	11.4257	678	27.5788	449	19.028	317	13.6631	327	13.8284	548	21.3484	362	17.9238	402	16.837	452	19.6013	317	14.3692	517	21.994	414	18.9011	565	25.2672	428	18.8294	704	26.4285	293	12.6164	695	24.8648	603	21.0115	578	22.4795	580	25.1618	447	15.6164	317	12.5683	139	5.52835	301	11.1337
BGIOSGA000969	165	13	4.53219	24	8.60867	21	7.84776	5	1.90038	24	8.94983	33	11.3365	23	10.0422	17	6.27866	25	9.56015	19	7.59459	23	8.62821	39	15.7011	23	9.07016	26	10.0866	8	2.64831	45	17.0868	86	27.1317	19	5.83812	20	6.85912	17	6.50342	29	8.93408	20	6.99239	20	7.01439	25	8.15438
BGIOSGA000970	1155	52	2.58982	41	2.10092	42	2.24222	46	2.49764	46	2.45055	40	1.96302	61	3.8048	34	1.7939	32	1.74814	43	2.45539	28	1.50056	32	1.84042	39	2.19712	32	1.77347	34	1.6079	25	1.3561	29	1.30701	37	1.62414	77	3.77252	47	2.56858	81	3.56483	36	1.79804	30	1.50308	49	2.28323
BGIOSGA000971	3786	3729	56.6579	6131	95.8428	8295	135.097	1522	25.2109	1563	25.4019	1086	16.2591	2028	38.5897	3928	63.2256	1359	22.6489	1278	22.2631	4599	75.1899	754	13.2294	3662	62.9374	2591	43.8068	1832	26.4306	4194	69.4033	4759	65.4332	4443	59.4976	1521	22.7337	2380	39.6801	2013	27.0271	3555	54.1675	10034	153.369	4100	58.2825
BGIOSGA000972	288	0	0	0	0	0	0	0	0	0	0	0	0	0	0	0	0	0	0	0	0	0	0	1	0.230652	1	0.225932	0	0	0	0	3	0.652621	0	0	0	0	0	0	0	0	0	0	0	0	2	0.401866	0	0
BGIOSGA000973	1224	323	15.1799	264	12.7653	238	11.9896	325	16.6516	308	15.4831	299	13.8464	168	9.88807	229	11.4014	201	10.3615	234	12.6087	228	11.53	170	9.22606	133	7.07035	188	9.83176	196	8.74655	167	8.54805	204	8.67584	188	7.78717	176	8.1368	150	7.73547	261	10.8391	192	9.04898	208	9.83389	250	10.9924
BGIOSGA000974	1071	631	33.8913	483	26.6911	608	35.0045	2340	137.019	1899	109.099	1577	83.4622	763	51.3238	459	26.1171	562	33.1097	838	51.6047	961	55.5406	710	44.037	284	17.2544	405	24.2059	376	19.1761	910	53.2334	592	28.7737	739	34.9831	579	30.5923	696	41.0201	481	22.8292	503	27.0931	736	39.7678	1030	51.7586
BGIOSGA000975	1515	0	0	0	0	0	0	4	0.165578	1	0.0406139	1	0.0374141	0	0	0	0	0	0	0	0	0	0	0	0	0	0	0	0	0	0	0	0	0	0	0	0	0	0	0	0	0	0	0	0	0	0	0	0
BGIOSGA000976	597	0	0	1	0.0991366	0	0	0	0	0	0	0	0	0	0	0	0	1	0.10569	0	0	1	0.103682	0	0	0	0	0	0	1	0.091493	0	0	1	0.0871944	0	0	0	0	0	0	0	0	0	0	0	0	0	0
BGIOSGA000977	3705	1780	27.6363	1654	26.4214	1493	24.8475	1933	32.7188	1870	31.0557	1308	20.0109	1572	30.5667	1564	25.7247	1646	28.0318	1352	24.0671	1737	29.0194	1798	32.2367	1742	30.5936	1638	28.2996	2174	32.0504	1823	30.827	1971	27.6925	2101	28.7502	1550	23.6737	1374	23.4086	1618	22.1986	1675	26.0799	1711	26.7242	1693	24.5925
BGIOSGA000978	1383	294	12.2285	260	11.1265	259	11.5475	285	12.9234	286	12.7242	268	10.984	157	8.17827	223	9.82619	204	9.30715	222	10.5868	203	9.08554	231	11.0953	222	10.4448	218	10.09	278	10.9796	229	10.374	265	9.9744	299	10.9611	280	11.4567	195	8.89998	323	11.8718	315	13.1392	345	14.4358	350	13.6201
BGIOSGA000979	753	368	28.1126	332	26.0947	278	22.7646	262	21.8203	210	17.1598	281	21.1524	237	22.6745	280	22.6603	229	19.1889	296	25.9258	326	26.7978	217	19.1432	218	18.8379	240	20.4019	197	14.29	221	18.3878	284	19.633	402	27.0666	385	28.9326	283	23.7229	411	27.7449	331	25.3579	289	22.2099	346	24.7295
BGIOSGA000980	1578	1603	58.4353	1039	38.9688	1084	42.3577	1165	46.2991	1023	39.8893	1514	54.3834	977	44.6038	1052	40.6266	961	38.426	1300	54.3339	1155	45.3056	843	35.487	769	31.7096	713	28.9226	1036	35.8604	967	38.393	967	31.8994	1121	36.0165	902	32.3461	780	31.2007	1423	45.8388	1015	37.1056	940	34.4718	1405	47.9186
BGIOSGA000981	450	0	0	0	0	0	0	0	0	0	0	0	0	0	0	0	0	0	0	0	0	0	0	0	0	0	0	0	0	0	0	0	0	0	0	0	0	0	0	0	0	0	0	0	0	0	0	0	0
BGIOSGA000982	1086	1548	81.9955	1242	67.6862	1689	95.8981	881	50.8745	1020	57.7907	691	36.0658	1201	79.6704	1385	77.7181	1203	69.8947	541	32.8551	1260	71.8154	933	57.0691	1557	93.2888	1740	102.559	1664	83.6923	1892	109.15	2527	121.126	1195	55.7881	770	40.1221	1081	62.8308	1308	61.2229	1026	54.5001	1182	62.9841	882	43.7093
BGIOSGA000983	372	0	0	0	0	0	0	0	0	0	0	0	0	0	0	0	0	0	0	0	0	0	0	0	0	0	0	0	0	0	0	0	0	0	0	0	0	0	0	0	0	0	0	0	0	0	0	0	0
BGIOSGA000984	276	0	0	0	0	0	0	0	0	0	0	0	0	0	0	0	0	0	0	0	0	0	0	0	0	0	0	0	0	0	0	0	0	0	0	0	0	0	0	0	0	0	0	0	0	0	0	0	0
BGIOSGA000985	606	819	77.7428	832	81.2567	810	82.4181	686	70.9914	675	68.5359	1295	121.128	820	97.4821	765	76.9292	787	81.9428	608	66.1707	921	94.0727	794	87.0356	1106	118.755	1395	147.352	1131	101.942	563	58.206	696	59.786	746	62.4122	1602	149.593	1062	110.619	1800	150.986	814	77.4875	717	68.4684	1091	96.8918
BGIOSGA000986	315	1	0.182616	1	0.187888	5	0.978745	3	0.597262	3	0.586	1	0.179944	2	0.457407	6	1.16076	1	0.200308	0	0	0	0	0	0	1	0.206567	0	0	1	0.173401	1	0.198894	0	0	0	0	0	0	4	0.801542	0	0	0	0	0	0	0	0
BGIOSGA000987	714	101	8.13714	89	7.37735	289	24.958	188	16.5125	238	20.51	160	12.7019	91	9.18178	74	6.31591	112	9.89757	372	34.3621	383	33.203	193	17.9559	299	27.2486	204	18.2889	203	15.5296	639	56.0705	345	25.1527	1012	71.8597	168	13.3148	85	7.51445	498	35.4541	138	11.1496	406	32.9057	440	33.1657
BGIOSGA000988	720	237	18.935	148	12.1657	656	56.18	515	44.8569	483	41.2764	391	30.7816	179	17.9104	103	8.7178	167	14.635	435	39.8466	658	56.5679	457	42.1631	200	18.0746	142	12.6244	148	11.2277	942	81.9692	1016	73.4555	1243	87.527	87	6.83768	58	5.08478	120	8.47197	368	29.4846	735	59.0743	735	54.9401
BGIOSGA000989	1152	1042	52.0312	871	44.7481	855	45.764	1107	60.2628	957	51.1148	1192	58.6504	686	42.8998	692	36.6063	642	35.1634	665	38.0719	661	35.5161	712	41.056	690	38.9733	694	38.5622	818	38.7849	469	25.5066	453	20.4696	526	23.1492	995	48.8757	719	39.3961	1142	50.3906	689	34.5022	576	28.9343	685	32.0017
BGIOSGA000990	639	13	1.17028	27	2.50076	11	1.06146	5	0.490708	20	1.92582	1	0.0887047	54	6.08803	38	3.62397	46	4.54219	29	2.99317	49	4.74648	0	0	6	0.610972	37	3.70643	12	1.02575	11	1.07851	25	2.03658	27	2.14223	16	1.41691	14	1.38294	3	0.238647	7	0.631942	4	0.362245	17	1.4318
BGIOSGA000991	336	0	0	0	0	0	0	0	0	0	0	0	0	0	0	0	0	0	0	0	0	0	0	0	0	0	0	0	0	0	0	0	0	0	0	0	0	0	0	0	0	0	0	0	0	0	0	0	0
BGIOSGA000992	969	181	10.7449	190	11.6048	194	12.3449	200	12.9438	173	10.9852	135	7.89691	158	11.7467	189	11.8861	180	11.7208	144	9.80107	157	10.0289	145	9.94015	144	9.66962	149	9.84277	182	10.2591	183	11.832	151	8.11178	135	7.06339	173	10.1029	180	11.7253	133	6.97692	152	9.04898	174	10.3913	135	7.49799
BGIOSGA000993	939	248	15.1927	324	20.4215	269	17.6643	151	10.0848	174	11.4017	61	3.68224	227	17.4158	338	21.9358	237	15.9254	161	11.3082	213	14.0408	293	20.7277	352	24.392	347	23.6548	554	32.226	578	38.5651	526	29.1597	525	28.3463	263	15.8494	291	19.5616	190	10.2855	356	21.8708	295	18.1803	123	7.04976
BGIOSGA000994	927	48	2.97859	72	4.59686	84	5.5874	63	4.26201	42	2.78777	23	1.40636	69	5.36233	88	5.78502	43	2.92683	41	2.91702	83	5.54211	50	3.58294	124	8.70388	110	7.5957	255	15.0253	78	5.27166	79	4.43619	83	4.53943	66	4.0289	100	6.80921	63	3.45459	48	2.98704	178	11.1118	47	2.72868
BGIOSGA000995	2094	1450	39.8327	1503	42.4806	1923	56.6256	1835	54.9558	1711	50.276	2427	65.6962	1225	42.1447	1463	42.5765	1286	38.7501	1514	47.6852	1629	48.1528	1329	42.1597	1630	50.6503	1804	55.1461	2158	56.2907	2281	68.2466	1920	47.7296	2377	57.5514	2454	66.3163	1731	52.1792	2437	59.1582	1784	49.1471	2005	55.4091	1922	49.3982
BGIOSGA000996	438	77	10.1127	80	10.81	100	14.0778	70	10.0225	67	9.41213	103	13.3294	52	8.55289	57	7.93054	80	11.5246	78	11.7451	93	13.1427	55	8.34137	70	10.3991	76	11.1069	73	9.10355	70	10.0128	86	10.2209	124	14.3533	66	8.52692	32	4.61161	81	9.40041	99	13.0389	91	12.0229	81	9.95281
BGIOSGA000997	1560	240	8.84984	253	9.59852	294	11.6207	434	17.4469	396	15.6192	524	19.0394	135	6.23438	238	9.29725	221	8.93874	179	7.56769	221	8.76889	158	6.72793	122	5.08869	121	4.96496	132	4.6218	48	1.92774	72	2.40254	58	1.88498	370	13.4215	229	9.2659	295	9.61243	136	5.02914	100	3.70953	174	6.00288
BGIOSGA000998	3711	8104	125.62	4581	73.0597	4544	75.5019	3850	65.0615	3684	61.0824	3569	54.5134	4363	84.699	4646	76.294	4381	74.4888	2574	45.7459	2454	40.9318	1073	19.2069	4902	85.9515	1940	33.4631	2892	42.5666	984	16.6125	731	10.2539	1304	17.8152	3447	52.5621	4661	79.2802	8366	114.594	3958	61.5268	2129	33.1993	1636	23.7261
BGIOSGA000999	966	7	0.41684	27	1.65423	17	1.08513	6	0.389519	5	0.318479	22	1.2909	18	1.34239	23	1.45095	11	0.718496	4	0.273097	9	0.57669	10	0.687657	14	0.943022	19	1.25902	9	0.508894	5	0.324284	9	0.484985	8	0.419871	45	2.63607	27	1.76426	15	0.789314	2	0.119435	1	0.0599055	13	0.724271
BGIOSGA001000	636	468	42.329	363	33.7799	340	32.9634	305	30.0744	246	23.7994	335	29.8562	553	62.64	528	50.5917	420	41.6678	162	16.7994	299	29.0999	259	27.0515	409	41.8444	437	43.9824	488	41.9107	277	27.2869	340	27.8282	265	21.1248	538	47.8682	400	39.699	392	31.3303	264	23.9457	222	20.1994	281	23.7785
BGIOSGA001001	1164	148	7.31404	192	9.7624	163	8.63465	235	12.661	359	18.9771	254	12.3688	120	7.42698	110	5.75893	178	9.64885	252	14.2785	256	13.6133	330	18.8326	111	6.20499	102	5.60922	94	4.411	261	14.0482	320	14.3107	361	15.7238	104	5.05595	52	2.81986	102	4.45434	193	9.56498	176	8.7499	286	13.2235
BGIOSGA001002	393	0	0	0	0	0	0	0	0	1	0.156565	0	0	0	0	0	0	0	0	0	0	0	0	0	0	0	0	0	0	0	0	0	0	0	0	0	0	0	0	0	0	0	0	0	0	0	0	0	0
BGIOSGA001003	1779	57	1.8431	89	2.96089	83	2.87682	76	2.67912	75	2.59402	132	4.20577	81	3.28014	88	3.01446	75	2.66008	112	4.15219	123	4.27963	100	3.73399	68	2.48716	54	1.943	76	2.33346	66	2.32434	126	3.68687	99	2.82139	122	3.88067	75	2.66111	80	2.28586	47	1.52406	28	0.910806	83	2.51094
BGIOSGA001004	960	456	27.3239	502	30.9486	504	32.372	424	27.698	454	29.0986	491	28.9906	346	25.965	452	28.6926	440	28.9195	429	29.4728	450	29.0147	503	34.8053	480	32.5343	453	30.2052	631	35.9021	462	30.1511	605	32.8055	679	35.8593	445	26.2308	377	24.7883	530	28.0634	449	26.9808	457	27.5479	589	33.0201
BGIOSGA001005	1041	130	7.18359	119	6.76558	118	6.98943	126	7.59056	98	5.79245	99	5.39053	112	7.75088	136	7.96142	136	8.24322	108	6.84239	114	6.77846	97	6.1897	106	6.62561	115	7.07135	146	7.66062	135	8.12485	144	7.2007	250	12.1757	103	5.59898	108	6.54862	146	7.12915	136	7.53647	127	7.05987	146	7.54809
BGIOSGA001006	909	2913	184.343	2244	146.106	2600	176.368	474	32.7016	304	20.5777	217	13.5314	746	59.1233	1805	121.008	1034	71.7737	438	31.7794	944	64.2813	156	11.4001	462	33.0711	458	32.252	317	19.0484	331	22.8137	435	24.9108	491	27.3855	324	20.1699	884	61.3854	674	37.6905	732	46.4544	462	29.4118	281	16.6371
BGIOSGA001007	834	24	1.65537	22	1.56122	47	3.4749	112	8.42182	92	6.78749	134	9.10723	39	3.36886	32	2.33822	30	2.26968	43	3.40046	26	1.92967	25	1.99124	73	5.69545	49	3.76084	35	2.29226	41	3.07999	22	1.37316	19	1.15502	71	4.81742	43	3.25446	237	14.445	77	5.32604	49	3.39996	46	2.96843
BGIOSGA001008	3681	346	5.40703	361	5.8043	367	6.14767	315	5.36659	369	6.16805	302	4.65038	410	8.0242	386	6.39034	390	6.68509	311	5.57223	373	6.2722	336	6.06349	401	7.08842	306	5.32121	437	6.48452	274	4.66355	447	6.32128	504	6.94174	397	6.10305	356	6.10465	431	5.95178	339	5.31268	307	4.82632	414	6.05298
BGIOSGA001009	705	9	0.734349	12	1.0074	3	0.262387	1	0.0889539	16	1.39643	5	0.402002	12	1.22624	7	0.605078	7	0.626495	7	0.654853	13	1.14138	9	0.848013	4	0.369183	7	0.635571	7	0.542339	12	1.06641	50	3.69185	41	2.94848	3	0.240799	22	1.96975	21	1.51414	30	2.45478	18	1.4775	35	2.67186
BGIOSGA001010	1344	594	25.4235	226	9.95217	396	18.168	469	21.884	241	11.0333	239	10.0797	239	12.811	346	15.6884	285	13.3799	227	11.1394	193	8.88863	92	4.54713	216	10.4574	411	19.5748	343	13.9398	164	7.64499	149	5.77099	163	6.14882	336	14.1469	326	15.3107	470	17.776	329	14.1214	448	19.2896	295	11.8129
BGIOSGA001011	1158	20	0.993506	80	4.08874	91	4.84555	16	0.866494	31	1.64718	77	3.76903	48	2.98618	62	3.26276	126	6.86548	180	10.2518	226	12.0803	314	18.0123	121	6.79904	87	4.80912	35	1.6509	193	10.4419	271	12.1821	235	10.2888	81	3.95821	22	1.1992	40	1.75585	134	6.67538	76	3.79794	220	10.2247
BGIOSGA001012	2157	400	10.6674	436	11.9631	367	10.4912	398	11.5714	437	12.4658	362	9.51274	286	9.55212	324	9.15371	391	11.4376	393	12.0165	421	12.0812	507	15.6137	351	10.5883	326	9.67436	395	10.0025	348	10.1079	480	11.5839	594	13.9617	290	7.60799	261	7.63778	443	10.4397	482	12.8907	385	10.3289	626	15.6192
BGIOSGA001013	6474	5026	44.6579	3760	34.3735	3898	37.1261	4232	40.9946	8400	79.8351	3915	34.2773	4633	51.5553	4092	38.5181	6851	66.7713	5572	56.764	6212	59.393	12115	124.308	5222	52.485	3946	39.0157	8603	72.5837	10804	104.555	9769	78.549	6060	47.4573	5484	47.9344	6067	59.1532	3059	24.0183	6858	61.1089	13150	117.543	5811	48.3073
BGIOSGA001014	390	66	9.73483	17	2.57984	68	10.7511	31	4.98484	6	0.946616	13	1.88941	19	3.50972	27	4.21892	33	5.33898	1	0.16911	3	0.476139	4	0.681309	19	3.17	37	6.07284	42	5.88229	16	2.57032	1	0.133475	2	0.259997	41	5.94897	44	7.12139	81	10.5574	9	1.33124	8	1.18705	8	1.10398
BGIOSGA001015	351	216	35.3994	39	6.57606	124	21.7834	115	20.5468	83	14.5498	58	9.3663	60	12.3148	68	11.806	99	17.7966	49	9.20712	24	4.23234	6	1.13552	30	5.56141	88	16.0484	264	41.0827	18	3.2129	2	0.29661	10	1.44443	73	11.769	69	12.4085	187	27.0813	46	7.56015	35	5.77038	25	3.83325
BGIOSGA001016	1107	220	11.432	171	9.14233	211	11.7529	131	7.42126	116	6.44759	109	5.58118	130	8.46018	166	9.13824	180	10.2597	117	6.97065	89	4.97644	81	4.86056	158	9.2871	113	6.5341	156	7.69731	56	3.16937	78	3.66784	108	4.94629	168	8.58784	159	9.06622	180	8.26534	103	5.36747	89	4.6525	124	6.02849
BGIOSGA001017	288	44	8.78839	28	5.75406	40	8.56402	21	4.57279	16	3.41834	21	4.13308	11	2.75159	9	1.90437	13	2.84813	6	1.37402	13	2.79401	1	0.230652	0	0	0	0	1	0.189657	7	1.52278	2	0.361494	0	0	25	4.91213	29	6.35598	37	6.53048	20	4.00606	12	2.4112	25	4.67178
BGIOSGA001018	1851	491	15.2589	860	27.498	843	28.0822	450	15.2461	610	20.2773	878	26.8866	547	21.2895	570	18.766	660	22.4981	832	29.645	1234	41.2653	2378	85.3403	1206	42.3947	1259	43.5386	1494	44.0866	1895	64.1409	3435	96.6014	1467	40.1816	1110	33.9343	602	20.529	731	20.0746	836	26.0543	1155	36.1093	1004	29.1919
BGIOSGA001019	1707	221	7.44745	140	4.85404	139	5.02102	213	7.82528	189	6.81264	141	4.68202	142	5.99292	197	7.03291	158	5.84026	79	3.05231	76	2.75586	31	1.20636	53	2.02029	137	5.13738	147	4.70377	55	2.01865	39	1.18931	44	1.30684	260	8.6191	238	8.80076	250	7.44461	82	2.77115	127	4.3054	46	1.4503
BGIOSGA001020	1119	208	10.6926	541	28.6138	420	23.1435	280	15.6921	306	16.8259	443	22.4399	400	25.7522	243	13.2336	749	42.2338	668	39.3714	804	44.4736	734	43.5727	494	28.7255	536	30.6612	447	21.8192	401	22.4516	826	38.4249	1053	47.7092	451	22.807	441	24.8763	310	14.0821	513	26.4464	393	20.3239	1067	51.3179
BGIOSGA001021	966	855	50.9141	654	40.0691	762	48.6394	816	52.9745	696	44.3322	802	47.0592	741	55.2618	893	56.3348	819	53.4953	651	44.4466	719	46.0711	618	42.4972	756	50.9232	794	52.6136	880	49.7585	658	42.6757	996	53.6717	754	39.5729	737	43.173	857	55.999	853	44.8857	678	40.4886	791	47.3852	830	46.2419
BGIOSGA001022	279	1302	268.445	1955	414.716	1554	343.445	1367	307.269	1533	338.084	1746	354.721	1114	287.65	893	195.052	1503	339.91	2500	590.977	2129	472.333	1950	464.279	1521	354.728	1704	390.949	1066	208.696	2509	563.415	2756	514.207	4870	884.969	1288	261.237	718	162.442	1537	280.031	2301	475.765	2112	438.06	2988	576.383
BGIOSGA001023	432	123	16.3784	171	23.4272	54	7.70762	38	5.51638	143	20.3676	34	4.46111	125	20.8454	57	8.04069	279	40.7501	31	4.73274	45	6.44771	53	8.14969	85	12.8028	155	22.9669	206	26.0463	118	17.1132	276	33.2574	155	18.1908	143	18.7316	206	30.0996	143	16.8263	77	10.2822	72	9.64478	44	5.48155
BGIOSGA001024	951	116	7.01659	139	8.65053	106	6.87283	66	4.35229	97	6.27594	82	4.88743	82	6.2118	50	3.20399	114	7.56368	74	5.13199	95	6.18329	116	8.10264	104	7.1158	112	7.53863	136	7.81125	111	7.31265	167	9.14111	185	9.86267	72	4.28425	64	4.24792	89	4.75713	137	8.31036	104	6.32844	150	8.48878
BGIOSGA001025	2172	1764	46.7184	2254	61.419	1760	49.9647	1806	52.1449	1967	55.7227	2029	52.9504	1745	57.8788	1865	52.3265	1833	53.249	1504	45.6691	1269	36.1642	1701	52.0228	1856	55.6018	2146	63.2448	2161	54.3447	1862	53.7096	1865	44.6974	1629	38.0246	3237	84.3345	2320	67.4225	2470	57.806	1285	34.129	1109	29.5471	1446	35.8297
BGIOSGA001026	294	1	0.19566	2	0.402616	0	0	0	0	0	0	0	0	1	0.24504	0	0	0	0	0	0	0	0	0	0	0	0	0	0	0	0	0	0	0	0	0	0	0	0	0	0	0	0	0	0	0	0	1	0.183057
BGIOSGA001027	339	0	0	0	0	0	0	0	0	0	0	0	0	0	0	0	0	0	0	0	0	0	0	0	0	0	0	0	0	0	0	0	0	0	0	0	0	0	0	0	0	0	0	0	0	0	0	0	0
BGIOSGA001028	456	1	0.126149	6	0.778744	0	0	0	0	0	0	0	0	1	0.157986	0	0	12	1.66045	4	0.578535	1	0.135741	2	0.291349	6	0.856165	4	0.561501	2	0.239567	2	0.274788	7	0.799091	3	0.333549	4	0.496384	6	0.830545	0	0	3	0.379521	2	0.25381	10	1.18024
BGIOSGA001029	882	246	16.0441	186	12.4811	163	11.3954	107	7.60798	161	11.2317	103	6.61936	244	19.9299	421	29.0881	233	16.6685	180	13.4598	270	18.9484	171	12.8788	156	11.5087	165	11.9749	457	28.3015	478	33.954	606	35.7657	263	15.1179	136	8.72555	218	15.6014	192	11.0654	155	10.1378	187	12.2692	104	6.34599
BGIOSGA001030	1341	873	37.4485	870	38.3972	1196	54.9937	944	44.1466	1015	46.572	1113	47.045	896	48.1352	1107	50.3062	980	46.1112	860	42.2965	1049	48.4199	785	38.8857	930	45.1258	901	43.0082	1183	48.1857	806	37.6564	892	34.6257	939	35.501	1654	69.7958	1474	69.3818	1327	50.3011	865	37.2106	821	35.4289	1205	48.3607
BGIOSGA001031	1119	0	0	0	0	0	0	0	0	0	0	0	0	0	0	0	0	0	0	0	0	0	0	0	0	0	0	0	0	1	0.0488126	0	0	0	0	0	0	0	0	0	0	0	0	0	0	0	0	0	0
BGIOSGA001032	489	3741	440.076	3707	448.665	4015	506.276	5047	647.26	4200	528.479	6276	727.481	3216	473.796	2848	354.922	4292	553.808	4393	592.498	4991	631.765	3263	443.259	3367	448.028	3348	438.26	2841	317.34	3161	404.993	2267	241.327	5292	548.674	3702	428.4	3131	404.158	4146	430.979	4926	581.119	4268	505.079	6825	751.153
BGIOSGA001033	1071	625	33.5691	1025	56.6426	666	38.3438	518	30.3315	550	31.5981	668	35.3537	920	61.8845	1073	61.0538	861	50.725	667	41.0744	912	52.7087	799	49.5571	1106	67.1949	1039	62.0985	841	42.8912	785	45.9211	1095	53.2216	1036	49.0426	829	43.8013	990	58.3475	830	39.3935	611	32.9103	641	34.6348	751	37.7385
BGIOSGA001034	2406	1105	26.4189	1129	27.772	1144	29.3184	1066	27.7853	877	22.428	892	21.0144	974	29.164	1137	28.7983	1327	34.8004	945	25.9042	1199	30.8461	934	25.787	1110	30.0191	1314	34.9587	1047	23.7691	710	18.4882	1283	27.7584	1214	25.5815	865	20.3443	874	22.9294	999	21.106	1093	26.2062	955	22.9695	1232	27.5581
BGIOSGA001035	999	485	27.9271	519	30.7475	420	25.9235	438	27.4956	447	27.5315	427	24.2276	411	29.6388	493	30.0735	416	26.2746	596	39.3474	691	42.8143	631	41.9578	394	25.6627	413	26.463	562	30.7279	703	44.0882	726	37.8298	688	34.9161	370	20.9584	396	25.0211	391	19.8951	562	32.4527	588	34.0608	539	29.0374
BGIOSGA001036	1146	332	16.6649	329	16.991	341	18.3476	361	19.755	341	18.3087	341	16.8662	312	19.6134	268	14.2512	407	22.4088	304	17.4954	394	21.2808	290	16.8098	298	16.9201	296	16.5334	450	21.4482	286	15.6356	307	13.9449	387	17.121	360	17.7763	317	17.4603	404	17.9198	395	19.8835	342	17.2697	457	21.4618
BGIOSGA001037	429	1971	264.288	2399	330.965	2415	347.112	1726	252.312	1698	243.539	2123	280.505	1900	319.066	2296	326.15	2314	340.341	1935	297.481	2115	305.162	1654	256.11	2174	329.741	2278	339.9	2546	324.163	1862	271.928	2546	308.933	2882	340.596	1888	249.039	1965	289.123	2314	274.184	2190	294.487	2119	285.836	2282	286.281
BGIOSGA001038	1233	753	35.1302	685	32.8803	578	28.9051	668	33.9756	694	34.6325	626	28.7779	629	36.7512	590	29.1602	659	33.7234	706	37.7639	732	36.7472	611	32.9175	625	32.9828	502	26.0613	689	30.5224	497	25.2537	553	23.3467	689	28.3308	587	26.94	654	33.4805	858	35.372	720	33.686	740	34.7306	940	41.0298
BGIOSGA001039	270	0	0	0	0	1	0.228374	0	0	0	0	0	0	0	0	0	0	0	0	2	0.488541	0	0	1	0.246028	0	0	0	0	0	0	1	0.232043	0	0	0	0	0	0	0	0	0	0	0	0	0	0	0	0
BGIOSGA001040	306	0	0	0	0	0	0	0	0	0	0	0	0	0	0	0	0	0	0	0	0	0	0	0	0	0	0	0	0	0	0	1	0.204744	0	0	0	0	0	0	0	0	0	0	0	0	0	0	0	0
BGIOSGA001041	1623	516	18.2886	585	21.3327	417	15.8426	508	19.629	571	21.6474	391	13.6554	615	27.2986	782	29.3623	691	26.8639	692	28.1205	862	32.875	690	28.241	820	32.875	617	24.3345	691	23.2553	664	25.632	666	21.3609	787	24.5844	477	16.6311	535	20.8071	596	18.6665	573	20.3665	441	15.724	639	21.1893
BGIOSGA001042	5118	1095	12.3073	2008	23.2205	1411	16.9995	794	9.72914	906	10.8922	665	7.36493	1596	22.4655	1914	22.79	1582	19.5036	1214	15.6442	1715	20.7415	1658	21.5195	1953	24.8298	1784	22.3126	1245	13.2871	2047	25.0582	2971	30.218	2473	24.4978	1017	11.2446	1684	20.7691	1336	13.2691	1527	17.2115	1602	18.1136	1605	16.8776
BGIOSGA001043	1716	3	0.100566	15	0.517348	14	0.503061	3	0.109637	4	0.143427	7	0.231221	10	0.419823	7	0.24859	12	0.441238	15	0.576513	20	0.721422	9	0.348397	15	0.568781	24	0.89526	10	0.318306	14	0.511144	40	1.2134	64	1.89089	13	0.428695	9	0.331056	10	0.296223	16	0.537876	17	0.573291	27	0.846801
BGIOSGA001044	1113	243	12.5591	430	22.8656	531	29.4178	281	15.8331	316	17.4694	437	22.2553	349	22.5899	435	23.8175	381	21.5992	231	13.6884	446	24.8037	315	18.8003	439	25.6649	411	23.6375	311	15.2626	193	10.8641	148	6.92197	337	15.3511	763	38.7929	447	25.3507	343	15.6652	135	6.99711	119	6.18722	262	12.669
BGIOSGA001045	1119	396	20.357	630	33.3211	707	38.9583	337	18.8866	402	22.1046	550	27.8599	625	40.2378	568	30.9329	875	49.3386	719	42.3773	780	43.1461	826	49.0342	684	39.7738	808	46.2207	497	24.2599	929	52.0137	1500	69.7789	1492	67.5993	891	45.0578	650	36.6657	731	33.2065	1013	52.2227	647	33.4594	1523	73.2495
BGIOSGA001046	2145	332	8.90348	641	17.6864	554	15.9255	395	11.5485	503	14.4287	855	22.5936	442	14.845	412	11.705	366	10.7662	458	14.0823	579	16.7081	588	18.2095	348	10.5566	337	10.0567	174	4.43082	221	6.45501	328	7.95994	427	10.0926	875	23.0836	490	14.4193	925	21.9205	625	16.8086	456	12.3022	815	20.4487
BGIOSGA001047	1215	13	0.615483	34	1.65619	14	0.710497	17	0.877459	47	2.38017	24	1.11965	72	4.26914	34	1.70532	67	3.47942	63	3.41979	77	3.92276	194	10.6066	61	3.26681	106	5.5845	117	5.25983	291	15.0054	591	25.3206	251	10.4737	16	0.745188	60	3.11711	68	2.84491	90	4.27313	116	5.52491	35	1.55034
BGIOSGA001048	2337	62	1.5261	110	2.78575	73	1.92608	48	1.28806	62	1.63238	55	1.33399	41	1.26389	51	1.32988	53	1.43095	35	0.987743	48	1.27133	66	1.87601	53	1.47567	61	1.67081	159	3.71621	79	2.11788	147	3.27432	86	1.86571	64	1.54969	74	1.99871	105	2.28384	138	3.40644	174	4.30858	53	1.22054
BGIOSGA001049	2445	332	7.81103	300	7.26191	273	6.88484	107	2.74447	403	10.1418	130	3.01378	139	4.09562	615	15.3285	180	4.64518	330	8.90164	361	9.13914	1026	27.8752	178	4.73709	263	6.88544	998	22.2953	1071	27.4437	1549	32.9789	767	15.9045	254	5.87864	423	10.9204	472	9.81293	798	18.828	1153	27.2894	446	9.81727
BGIOSGA001050	2346	382	9.36665	137	3.45622	212	5.57209	86	2.29892	43	1.12779	56	1.35303	118	3.62358	247	6.4161	176	4.73362	72	2.02413	46	1.21369	9	0.254838	55	1.52548	32	0.873126	72	1.67636	6	0.160234	5	0.110944	6	0.129666	204	4.92067	248	6.67268	313	6.78191	104	2.55732	42	1.03601	59	1.3535
BGIOSGA001051	2253	42	1.07235	22	0.577923	48	1.31368	56	1.55877	59	1.61131	35	0.88055	25	0.799397	22	0.595064	43	1.20425	69	2.01987	40	1.09894	35	1.03194	20	0.577617	20	0.56823	33	0.800046	20	0.556162	70	1.61733	69	1.55271	38	0.954431	18	0.504299	44	0.992721	90	2.30442	81	2.0805	54	1.28993
BGIOSGA001052	1275	28	1.26327	48	2.22813	57	2.75661	13	0.639422	43	2.07513	55	2.44512	34	1.92111	18	0.860329	33	1.6331	48	2.48294	53	2.57302	77	4.01171	47	2.3986	50	2.51024	57	2.44189	81	3.98022	85	3.47034	92	3.65831	71	3.15116	47	2.32683	57	2.27248	41	1.85504	28	1.27084	72	3.03918
BGIOSGA001053	798	67	4.82971	49	3.63414	63	4.86797	50	3.92935	65	5.01185	45	3.19637	18	1.625	33	2.52007	10	0.790689	29	2.39679	20	1.55133	22	1.83134	1	0.0815395	0	0	0	0	1	0.0785108	2	0.130464	0	0	40	2.83648	40	3.16398	60	3.82194	44	3.18075	28	2.03048	49	3.30467
BGIOSGA001054	744	2081	160.897	5234	416.36	3339	276.728	502	42.3141	772	63.8457	5438	414.299	2470	239.171	4072	333.532	3385	287.074	2654	235.268	3113	258.99	3696	329.995	1562	136.609	3012	259.142	1845	135.452	2498	210.354	2997	209.69	2076	141.468	2420	184.062	452	38.348	1195	81.6452	722	55.9814	692	53.8241	2283	165.146
BGIOSGA001055	444	1877	243.181	2016	268.73	1836	254.976	688	97.1761	999	138.443	476	60.7675	2312	375.136	2939	403.384	2522	358.402	673	99.9694	1062	148.053	1052	157.392	2639	386.747	2840	409.44	2245	276.182	1429	201.642	1885	221	1114	127.205	1106	140.96	2008	285.468	1176	134.636	534	69.3806	678	88.367	282	34.1823
BGIOSGA001056	792	65	4.72103	46	3.43749	41	3.19204	39	3.08812	34	2.64144	33	2.36176	35	3.18366	36	2.77	29	2.31037	14	1.16584	20	1.56308	30	2.5162	32	2.62903	34	2.74795	45	3.10348	30	2.37317	17	1.11734	41	2.62459	56	4.00115	41	3.26765	40	2.56726	44	3.20485	31	2.26506	37	2.51427
BGIOSGA001057	1572	1013	37.0686	908	34.1855	983	38.5577	901	35.944	999	39.1021	931	33.5695	785	35.975	897	34.773	1036	41.583	666	27.9419	940	37.0128	844	35.6647	946	39.157	1009	41.086	1450	50.3822	772	30.7678	965	31.9549	813	26.2205	974	35.0614	859	34.4919	1117	36.1191	733	26.8987	801	29.4865	793	27.1491
BGIOSGA001058	327	0	0	0	0	0	0	0	0	0	0	0	0	0	0	0	0	0	0	0	0	0	0	0	0	0	0	0	0	0	0	0	0	0	0	0	0	0	0	0	0	0	0	0	0	0	0	0	0
BGIOSGA001059	1602	0	0	3	0.110833	0	0	0	0	4	0.153633	0	0	0	0	0	0	0	0	15	0.617538	6	0.231828	1	0.0414655	0	0	2	0.0799139	0	0	13	0.508409	28	0.909826	24	0.759543	0	0	0	0	0	0	13	0.468124	7	0.252859	14	0.470327
BGIOSGA001060	1011	631	35.9027	861	50.4035	656	40.0095	1033	64.0772	1408	85.6917	1311	73.502	1075	76.6022	853	51.4162	1767	110.279	1689	110.183	1386	84.8572	2366	155.458	1952	125.632	1900	120.298	3518	190.067	2988	185.166	4233	217.952	4205	210.872	579	32.4078	835	52.1329	820	41.2286	1188	67.7868	1237	70.8047	1180	62.8153
BGIOSGA001061	1566	246	9.03633	367	13.8702	382	15.0412	273	10.9326	206	8.09399	243	8.79553	350	16.1013	630	24.5161	350	14.1021	227	9.56024	260	10.2768	177	7.50811	346	14.3766	368	15.0422	277	9.66162	145	5.80107	232	7.71186	231	7.47866	291	10.5153	682	27.4897	341	11.0687	181	6.66756	286	10.5686	216	7.42329
BGIOSGA001062	537	885	94.8021	1284	141.514	1076	123.552	967	112.929	1075	123.175	1041	109.881	808	108.398	763	86.587	897	105.397	1629	200.07	1542	177.741	1276	157.843	1075	130.258	1111	132.433	712	72.4215	1331	155.287	1969	190.869	3673	346.777	1026	108.117	696	81.811	1051	99.4865	1786	191.861	1572	169.403	2142	214.674
BGIOSGA001063	606	3	0.284772	24	2.34394	20	2.03502	1	0.103486	1	0.101535	3	0.280605	31	3.6853	32	3.21795	57	5.93487	29	3.15617	38	3.88139	18	1.9731	21	2.25485	32	3.38012	17	1.53228	6	0.620313	20	1.71799	58	4.85242	21	1.96096	25	2.60402	17	1.42598	13	1.23752	2	0.190986	55	4.88455
BGIOSGA001064	864	218	14.5142	167	11.4396	179	12.7747	197	14.299	237	16.878	171	11.2184	110	9.17197	180	12.6958	176	12.8531	176	13.4349	186	13.3253	179	13.7622	141	10.6188	169	12.5207	252	15.9312	252	18.2734	276	16.6287	331	19.4231	154	10.0862	142	10.3741	153	9.00147	240	16.0242	208	13.9314	193	12.022
BGIOSGA001065	1176	32	1.56528	28	1.40916	57	2.98867	62	3.30627	69	3.61018	109	5.25372	8	0.490079	23	1.19185	24	1.28769	63	3.5332	56	2.94752	26	1.46864	19	1.05128	11	0.598743	15	0.6967	21	1.11878	59	2.61161	46	1.98314	32	1.5398	22	1.18084	57	2.46379	61	2.99228	71	3.49377	101	4.6222
BGIOSGA001066	888	66	4.27543	133	8.86436	137	9.51301	1	0.0706222	1	0.0692906	1	0.0638314	49	3.97527	148	10.1567	91	6.46602	5	0.371357	3	0.209115	7	0.523641	37	2.71119	31	2.23462	55	3.38308	0	0	14	0.820688	18	1.02769	40	2.549	142	10.0937	8	0.457944	0	0	0	0	0	0
BGIOSGA001067	831	5	0.346113	4	0.284884	2	0.148402	3	0.226399	5	0.370217	12	0.818517	4	0.346771	1	0.0733333	1	0.075929	2	0.158732	8	0.59589	5	0.399685	2	0.156603	6	0.462174	0	0	10	0.75393	14	0.876981	14	0.854143	1	0.068096	0	0	0	0	2	0.138838	0	0	4	0.259056
BGIOSGA001068	474	0	0	0	0	0	0	0	0	0	0	0	0	0	0	0	0	0	0	0	0	0	0	0	0	0	0	0	0	0	0	0	0	0	0	0	0	0	0	0	0	0	0	0	0	0	0	0	0
BGIOSGA001069	1158	534	26.5266	510	26.0657	531	28.2746	514	27.8361	534	28.374	353	17.2788	415	25.818	546	28.7334	498	27.135	398	22.6678	435	23.2518	361	20.7084	271	15.2276	479	26.4778	793	37.4047	375	20.2887	798	35.8721	542	23.7298	424	20.7195	554	30.198	274	12.0276	360	17.9339	592	29.584	398	18.4973
BGIOSGA001070	1524	1438	54.2779	850	33.0098	1041	42.1188	1431	58.8855	1766	71.3006	1012	37.6394	767	36.2572	890	35.5883	906	37.5104	728	31.5051	1003	40.7373	1572	68.5199	763	32.577	819	34.3996	2480	88.8851	1463	60.1439	1017	34.7375	1001	33.3006	837	31.0787	817	33.8387	1123	37.4568	1244	47.0885	1618	61.438	1007	35.5614
BGIOSGA001071	2988	26	0.500543	24	0.475378	36	0.742903	17	0.356798	18	0.370663	11	0.20867	12	0.289324	23	0.469083	10	0.211168	8	0.176581	2	0.0414311	5	0.111157	0	0	0	0	0	0	0	0	0	0	0	0	55	1.04161	57	1.20412	59	1.00371	19	0.36682	16	0.309872	22	0.396257
BGIOSGA001072	1479	100	3.88938	257	10.2843	203	8.46327	68	2.88333	120	4.9923	176	6.74515	230	11.2032	200	8.2407	237	10.1109	142	6.33221	335	14.0202	308	13.8335	356	15.6622	382	16.5329	295	10.8947	507	21.4769	830	29.2128	505	17.3112	340	13.0087	315	13.4437	225	7.73304	224	8.73695	230	8.99919	191	6.95024
BGIOSGA001073	2199	2525	66.0519	2202	59.2653	1917	53.7536	2130	60.7447	1964	54.9545	1873	48.2792	1693	55.4646	2091	57.947	2002	57.4444	1515	45.4383	1464	41.2091	1607	48.5444	1605	47.492	1706	49.6602	2679	66.5441	1345	38.3203	1497	35.4372	1658	38.2263	1752	45.0849	1756	50.4053	2256	52.1494	1507	39.5337	1479	38.9212	1718	42.0468
BGIOSGA001074	1569	323	11.8421	326	12.2971	347	13.6369	246	9.83255	261	10.2354	361	13.0416	207	9.50454	202	7.84568	265	10.6569	180	7.56631	216	8.52133	154	6.51999	114	4.72773	122	4.97728	146	5.08267	68	2.7153	72	2.38876	191	6.17183	409	14.751	385	15.4887	377	12.2139	244	8.97112	319	11.7655	346	11.8683
BGIOSGA001075	276	2	0.41684	3	0.643311	0	0	0	0	2	0.44587	2	0.410741	1	0.261021	1	0.220797	0	0	54	12.9039	19	4.2611	16	3.85088	40	9.43022	0	0	0	0	14	3.17798	0	0	1	0.183694	1	0.205028	2	0.457402	8	1.47339	175	36.5771	12	2.51603	19	3.70492
BGIOSGA001076	729	0	0	9	0.730674	6	0.507498	0	0	2	0.168807	0	0	7	0.691758	1	0.0835939	18	1.55795	19	1.71894	17	1.44344	37	3.3715	15	1.33886	28	2.45859	19	1.4236	103	8.85201	133	9.49701	82	5.70282	0	0	1	0.0865863	0	0	11	0.870452	10	0.793809	12	0.885908
BGIOSGA001077	648	24	2.13052	30	2.74003	20	1.90312	26	2.51624	35	3.32338	57	4.98594	7	0.778228	12	1.12852	7	0.681603	14	1.42491	18	1.71939	17	1.7427	0	0	1	0.0987825	0	0	0	0	0	0	1	0.0782399	21	1.83386	15	1.46114	15	1.17666	12	1.06828	5	0.446518	19	1.57802
BGIOSGA001078	996	235	13.5724	343	20.3818	252	15.601	275	17.3152	284	17.5447	517	29.4224	284	20.542	268	16.3975	151	9.56591	380	25.1628	260	16.1581	410	27.3447	443	28.9411	543	34.8976	334	18.3168	273	17.1726	270	14.1113	382	19.445	462	26.2485	294	18.6322	448	22.8641	228	13.2055	165	9.58668	243	13.1305
BGIOSGA001079	516	4772	531.985	2261	259.334	2517	300.776	4269	518.837	3222	384.205	3844	422.261	2531	353.367	2744	324.068	2972	363.419	2072	264.835	1815	217.723	1547	199.154	1759	221.813	1963	243.515	2808	297.242	1505	182.734	1272	128.322	1745	171.455	2243	245.981	2348	287.227	3728	367.25	1918	214.427	2034	228.11	2113	220.386
BGIOSGA001080	648	12	1.06526	17	1.55268	4	0.380623	5	0.483893	9	0.854584	32	2.79913	7	0.778228	3	0.28213	11	1.07109	21	2.13737	11	1.05074	9	0.922606	3	0.301243	1	0.0987825	8	0.674337	8	0.773477	4	0.321328	9	0.704159	22	1.92119	7	0.681867	12	0.94133	1	0.0890235	4	0.357214	16	1.32886
BGIOSGA001081	798	334	24.0765	241	17.874	331	25.5762	356	27.977	516	39.7863	703	49.9344	185	16.7014	253	19.3206	170	13.4417	241	19.9181	339	26.295	317	26.3879	238	19.4064	351	28.1552	553	37.8516	345	27.0862	86	5.60994	197	12.516	796	56.4459	382	30.216	728	46.3729	212	15.3254	159	11.5302	229	15.4443
BGIOSGA001082	600	4	0.383493	5	0.493205	0	0	0	0	0	0	0	0	16	1.92111	2	0.203133	23	2.41872	22	2.41828	14	1.44429	18	1.99283	32	3.47032	42	4.48077	17	1.5476	28	2.92374	58	5.03199	60	5.06995	0	0	0	0	0	0	3	0.288436	3	0.289343	1	0.0896981
BGIOSGA001083	1230	16	0.748279	8	0.38494	8	0.401047	28	1.4276	31	1.55076	71	3.2719	7	0.409993	12	0.594536	4	0.205194	26	1.39413	23	1.15744	15	0.810093	11	0.581914	3	0.156125	3	0.133223	10	0.509363	8	0.33857	10	0.412191	4	0.184025	9	0.461864	24	0.991841	60	2.81401	56	2.63467	73	3.19413
BGIOSGA001084	1074	71	3.8028	69	3.80236	77	4.42076	56	3.26993	53	3.0364	34	1.79441	79	5.29916	88	4.99322	67	3.93622	31	1.90367	37	2.13243	21	1.29886	41	2.48399	56	3.33763	51	2.59375	19	1.10836	26	1.26018	18	0.849712	73	3.84628	101	5.936	48	2.27181	41	2.20221	26	1.40092	39	1.95432
BGIOSGA001085	1125	140	7.15854	168	8.83823	144	7.8926	512	28.5412	794	43.4265	616	31.0367	228	14.6004	286	15.4923	269	15.0872	614	35.9957	320	17.6065	521	30.7634	274	15.8478	250	14.2247	499	24.2276	1544	85.9858	480	22.2102	540	24.3357	186	9.35584	189	10.6044	190	8.58493	433	22.2032	483	24.845	238	11.3857
BGIOSGA001086	939	55	3.36935	312	19.6652	300	19.7	36	2.40431	50	3.27636	324	19.5581	220	16.8788	171	11.0977	358	24.0562	220	15.4523	343	22.6102	599	42.375	383	26.5402	351	23.9275	129	7.50389	602	40.1664	400	22.1747	429	23.163	318	19.1639	130	8.73885	211	11.4223	281	17.2632	126	7.76513	359	20.5761
BGIOSGA001087	540	713	75.953	736	80.6664	741	84.6125	609	70.7258	603	68.7086	661	69.3833	454	60.5684	591	66.6954	613	71.6268	591	72.1819	592	67.8586	475	58.4317	487	58.6822	439	52.0386	540	54.6213	433	50.2373	518	49.9343	633	59.431	512	53.6536	496	57.9782	701	65.9872	580	61.9604	584	62.5839	635	63.287
BGIOSGA001088	444	3636	471.075	4004	533.728	3987	553.699	2447	345.625	3096	429.047	3095	395.116	2999	486.606	4088	561.087	4134	587.484	3120	463.454	3128	436.074	2523	377.471	3163	463.54	3277	472.442	5321	654.594	3384	477.507	4117	482.682	4308	491.922	3522	448.878	4112	584.584	4033	461.722	3527	458.25	3760	490.059	2681	324.974
BGIOSGA001089	504	0	0	0	0	0	0	0	0	0	0	1	0.112465	0	0	0	0	0	0	2	0.261718	3	0.368441	0	0	0	0	0	0	0	0	1	0.124309	0	0	0	0	54	6.06297	26	3.25626	29	2.92485	3	0.343376	4	0.459275	16	1.70854
BGIOSGA001090	810	3	0.213052	41	2.99576	46	3.50173	1	0.0774228	5	0.379815	2	0.139956	34	3.02397	0	0	50	3.89488	50	4.07118	52	3.9737	28	2.29626	56	4.49856	37	2.92396	20	1.34867	76	5.87842	145	9.3185	175	10.9536	3	0.209584	0	0	0	0	54	3.84582	16	1.14309	55	3.65437
BGIOSGA001091	1668	0	0	0	0	2	0.073934	1	0.0375974	1	0.0368885	1	0.0339822	1	0.0431905	10	0.365348	3	0.113484	3	0.118621	1	0.0371091	0	0	0	0	1	0.0383759	0	0	0	0	0	0	0	0	0	0	1	0.0378426	0	0	2	0.0691694	3	0.10408	1	0.0322655
BGIOSGA001092	1593	353	12.747	416	15.4556	314	12.1541	487	19.172	506	19.5444	417	14.8377	423	19.1297	513	19.6247	531	21.0323	610	25.2551	517	20.0887	521	21.7256	542	22.1388	603	24.2302	699	23.9675	613	24.1089	781	25.521	792	25.2065	362	12.8592	290	11.491	639	20.3902	678	24.5524	899	32.6578	509	17.1964
BGIOSGA001093	981	327	19.1747	352	21.2365	257	16.1538	96	6.137	77	4.82958	45	2.60011	281	20.6358	613	38.0797	249	16.0154	148	9.9501	208	13.1241	30	2.03143	235	15.5873	280	18.2702	305	16.9822	209	13.3478	140	7.42886	268	13.8506	59	3.40334	143	9.20119	198	10.2596	84	4.93958	227	13.3906	137	7.51599
BGIOSGA001094	321	31	5.55527	43	7.92815	77	14.7909	41	8.01001	48	9.20075	100	17.658	17	3.81529	10	1.89844	17	3.34159	14	2.87646	30	5.78486	15	3.1041	4	0.810823	12	2.39294	2	0.34032	0	0	3	0.486496	1	0.157942	170	29.9686	68	13.3715	101	15.9938	43	7.72758	15	2.70414	40	6.7064
BGIOSGA001095	4053	1898	26.9382	1368	19.9764	1458	22.1815	1603	24.8034	1695	25.7324	1346	18.8242	1087	19.3213	1203	18.088	1277	19.8803	1220	19.8526	1434	21.9003	1430	23.4373	1276	20.4854	1030	16.2673	1616	21.7784	1280	19.7863	1456	18.7003	1561	19.5267	1316	18.3739	1084	16.8822	1516	19.0133	1481	21.0794	1428	20.389	1436	19.0683
BGIOSGA001096	459	0	0	0	0	0	0	0	0	0	0	0	0	0	0	0	0	0	0	0	0	0	0	0	0	0	0	0	0	0	0	0	0	0	0	0	0	0	0	0	0	0	0	0	0	0	0	0	0
BGIOSGA001097	555	0	0	0	0	0	0	0	0	0	0	0	0	0	0	0	0	0	0	0	0	0	0	0	0	0	0	0	0	0	0	0	0	0	0	0	0	0	0	0	0	0	0	0	0	0	0	0	0
BGIOSGA001098	663	0	0	0	0	0	0	0	0	0	0	0	0	0	0	0	0	0	0	0	0	0	0	1	0.100193	0	0	0	0	0	0	0	0	0	0	0	0	0	0	0	0	0	0	0	0	0	0	0	0
BGIOSGA001099	1239	6163	286.134	8349	398.815	7641	380.267	5470	276.866	9465	470.042	6366	291.234	5174	300.842	6043	297.224	7270	370.23	9554	508.568	9995	499.331	9427	505.418	6429	337.632	7595	392.384	9351	412.239	10475	529.682	14263	599.242	14035	574.308	5558	253.846	5014	255.441	6161	252.764	12228	569.33	11726	547.674	10250	445.233
BGIOSGA001100	252	276	63.0024	85	19.9631	10	2.44686	1327	330.236	2498	609.929	1290	290.159	10	2.8588	8	1.9346	11	2.75423	54	14.1328	679	166.781	244	64.3188	14	3.61492	10	2.54012	41	8.8868	1752	435.578	803	165.874	548	110.251	39	8.75763	15	3.75723	27	5.44627	53	12.1326	96	22.0452	965	206.092
BGIOSGA001101	1371	881	36.9647	764	32.981	659	29.6386	995	45.5134	922	41.3791	723	29.8915	564	29.6364	666	29.6032	693	31.8937	488	23.4756	600	27.0889	608	29.4588	590	28.0018	531	24.792	1033	41.1552	602	27.51	712	27.0337	735	27.1802	658	27.1588	598	27.5322	796	29.5129	669	28.1494	705	29.7574	562	22.0614
BGIOSGA001102	4134	1794	24.9632	2162	30.9524	2124	31.6807	1419	21.5261	1769	26.3296	1818	24.927	1799	31.3505	1761	25.9592	2398	36.6005	2342	37.3638	2823	42.2685	3044	48.9129	2524	39.7274	2124	32.8881	1947	25.7251	2167	32.8413	2428	30.5732	2846	34.9034	1907	26.1037	1326	20.2465	1763	21.6779	2429	33.8951	2284	31.972	2923	38.0534
BGIOSGA001103	1734	0	0	0	0	0	0	0	0	0	0	0	0	0	0	0	0	0	0	0	0	1	0.0356967	1	0.0383089	0	0	1	0.0369153	0	0	0	0	0	0	3	0.0877153	0	0	0	0	0	0	1	0.0332683	5	0.166865	0	0
BGIOSGA001104	1968	8	0.233837	4	0.120294	4	0.125327	1	0.0318661	0	0	3	0.0864059	1	0.0366065	2	0.0619309	1	0.0320615	2	0.0670254	0	0	1	0.0337539	1	0.0330633	2	0.0650519	0	0	3	0.0955055	1	0.0264507	0	0	0	0	0	0	0	0	0	0	2	0.0588096	0	0
BGIOSGA001105	894	246	15.8287	307	20.324	426	29.3821	150	10.5222	153	10.5303	281	17.8162	214	17.2449	186	12.6788	206	14.5391	150	11.0659	197	13.6397	170	12.6317	257	18.7054	172	12.3153	209	12.7694	178	12.4743	171	9.95684	154	8.73347	529	33.4842	392	27.6774	575	32.6939	183	11.8085	216	13.9817	215	12.943
BGIOSGA001106	231	17	4.23337	72	18.4471	51	13.6135	5	1.35741	50	13.3182	4	0.981512	11	3.43056	38	10.0248	31	8.46756	65	18.5582	82	21.9725	113	32.4949	34	9.57718	31	8.59023	28	6.62076	163	44.2087	254	57.238	195	42.7983	6	1.46981	58	15.8487	13	2.86067	62	15.4832	85	21.2937	60	13.9789
BGIOSGA001107	1182	1	0.0486666	5	0.250358	6	0.313	0	0	2	0.104112	5	0.239773	4	0.243796	0	0	4	0.213526	3	0.167394	9	0.471305	2	0.112399	2	0.110099	10	0.541549	8	0.369687	5	0.265024	1	0.0440398	14	0.600501	0	0	2	0.106804	0	0	0	0	3	0.146875	3	0.136596
BGIOSGA001108	1215	341	16.1446	1209	58.8923	1062	53.8962	430	22.1945	800	40.5136	878	40.9605	761	45.1224	720	36.1126	967	50.2179	2250	122.135	2239	114.066	2158	117.984	1372	73.4765	1318	69.4375	870	39.1116	3081	158.872	3896	166.919	4153	173.296	984	45.8291	684	35.535	1068	44.6818	2121	100.703	1635	77.8727	2564	113.573
BGIOSGA001109	420	133	18.2159	154	21.701	187	27.4538	296	44.1974	336	49.224	453	61.1359	189	32.4188	257	37.2895	181	27.1918	212	33.2906	190	28.0015	194	30.6833	200	30.985	318	48.4655	363	47.2084	120	17.9005	155	19.2108	156	18.8312	304	40.9587	192	28.8555	268	32.4355	152	20.8773	174	23.9742	279	35.7511
BGIOSGA001110	1179	562	27.4202	690	34.6373	1059	55.385	428	22.7659	254	13.2558	2521	121.201	809	49.4332	772	39.903	728	38.9607	1396	78.092	1739	91.2983	2197	123.784	1272	70.2011	1236	67.1057	567	26.2683	1060	56.328	1363	60.179	1208	51.9465	1797	86.2495	641	34.3179	1706	73.5531	989	48.3907	782	38.3828	2436	111.198
BGIOSGA001111	543	0	0	0	0	0	0	0	0	0	0	0	0	0	0	0	0	0	0	0	0	0	0	0	0	0	0	0	0	0	0	0	0	0	0	0	0	0	0	0	0	0	0	0	0	0	0	0	0
BGIOSGA001112	204	0	0	0	0	0	0	0	0	0	0	0	0	0	0	0	0	0	0	0	0	0	0	0	0	0	0	0	0	0	0	0	0	2	0.510344	0	0	0	0	0	0	0	0	0	0	0	0	0	0
BGIOSGA001113	1380	453	18.8829	402	17.2407	386	17.2472	487	22.1311	463	20.6438	259	10.6382	312	16.2877	326	14.396	282	12.8937	357	17.0618	374	16.7753	543	26.1378	258	12.165	213	9.87997	441	17.4551	250	11.3499	315	11.8821	238	8.74382	298	12.2197	198	9.05655	232	8.54564	236	9.86536	236	9.89638	210	8.18983
BGIOSGA001114	945	439	26.7228	381	23.8617	316	20.6189	444	29.4649	439	28.5838	372	22.313	293	22.3367	267	17.218	274	18.2948	295	20.5885	306	20.0432	390	27.4146	208	14.322	180	12.1926	268	15.4905	225	14.917	266	14.6525	214	11.4811	217	12.9942	172	11.4888	345	18.5577	184	11.2322	176	10.7777	180	10.2512
BGIOSGA001115	351	0	0	0	0	0	0	0	0	0	0	0	0	0	0	0	0	1	0.179764	0	0	0	0	1	0.189253	0	0	0	0	0	0	0	0	0	0	0	0	2	0.322437	0	0	0	0	0	0	1	0.164868	3	0.45999
BGIOSGA001116	795	21	1.5195	31	2.30783	27	2.09415	31	2.44539	35	2.70887	33	2.35285	49	4.4403	49	3.75605	53	4.20647	42	3.48431	38	2.95865	17	1.42047	27	2.20987	40	3.22068	72	4.94684	42	3.3099	171	11.1968	87	5.54824	51	3.63016	66	5.24027	115	7.35303	64	4.64401	80	5.82326	62	4.1972
BGIOSGA001117	2685	2347	50.2826	2190	48.2735	2330	53.5084	768	17.9379	480	10.9998	417	8.80317	2545	68.2853	4214	95.6429	2589	60.841	810	19.8964	981	22.6153	588	14.5473	2130	51.6186	1990	47.4421	2208	44.9176	795	18.5505	400	7.75494	711	13.4254	2507	52.8363	2719	63.9207	3114	58.9536	564	12.1175	734	15.8196	525	10.5232
BGIOSGA001118	354	68	11.0498	53	8.86097	52	9.05754	42	7.44047	48	8.34306	49	7.84585	57	11.5999	67	11.5338	49	8.73377	46	8.57017	44	7.69354	33	6.19241	45	8.27142	45	8.137	49	7.56058	24	4.24757	50	7.35241	50	7.16094	70	11.1897	51	9.09376	82	11.7746	37	6.02946	50	8.17354	30	4.56092
BGIOSGA001119	1929	1200	35.7847	1224	37.5541	1092	34.906	1128	36.6717	2750	87.7178	1115	32.7635	723	27.0016	924	29.1905	961	31.434	1834	62.705	1705	54.7103	4501	154.998	842	28.4021	859	28.5047	2606	73.7911	3857	125.271	3340	90.1316	2483	65.2601	1218	35.7304	1041	34.064	1126	29.6717	2204	65.9112	2396	71.8784	2012	56.1346
BGIOSGA001120	1956	691	20.3216	661	20.0005	525	16.5501	688	22.0584	847	26.6441	647	18.7492	626	23.0563	590	18.3817	601	19.3872	344	11.5991	378	11.9619	284	9.64492	537	17.8639	360	11.7812	602	16.8109	175	5.60533	307	8.1702	365	9.46079	659	19.0651	642	20.7178	1156	30.0417	821	24.2133	639	18.905	389	10.7032
BGIOSGA001121	1488	112	4.32976	233	9.26748	200	8.28776	121	5.0996	228	9.42799	340	12.9516	98	4.74468	138	5.65169	168	7.12386	359	15.9121	397	16.5145	526	23.4818	296	12.9437	307	13.2066	301	11.0491	991	41.7256	547	19.1358	649	22.1129	275	10.4581	167	7.08419	335	11.444	479	18.57	442	17.1895	409	14.793
BGIOSGA001122	1392	266	10.9924	236	10.0342	267	11.8272	374	16.8495	308	13.6144	274	11.1573	186	9.62626	194	8.49307	267	12.1027	316	14.9721	285	12.6731	175	8.35118	184	8.60101	219	10.0707	355	13.93	423	19.0385	722	26.9998	467	17.0091	213	8.6589	228	10.3389	205	7.48601	661	27.3932	699	29.0591	631	24.3963
BGIOSGA001123	537	0	0	0	0	0	0	0	0	0	0	0	0	22	2.95143	25	2.83706	61	7.16744	91	11.1764	42	4.84119	13	1.60812	44	5.3315	74	8.82089	126	12.8162	45	5.25013	46	4.45909	53	5.00386	68	7.16567	48	5.64214	92	8.70862	99	10.6351	324	34.9152	81	8.11793
BGIOSGA001124	924	0	0	0	0	0	0	0	0	0	0	0	0	56	4.36616	34	2.24238	108	7.37497	103	7.35191	86	5.76107	15	1.07837	61	4.29565	161	11.1534	197	11.6455	68	4.61072	71	3.9999	93	5.10287	95	5.818	101	6.89964	205	11.2776	239	14.9213	478	29.9364	137	7.97964
BGIOSGA001125	1143	2	0.100654	8	0.41424	9	0.485519	5	0.274333	2	0.107664	4	0.198363	43	2.71023	22	1.17295	77	4.25063	12	0.69242	24	1.2997	18	1.0461	53	3.01718	44	2.46412	54	2.58053	10	0.548133	2	0.091085	9	0.399208	142	7.03015	97	5.35676	94	4.1804	19	0.958931	9	0.455659	31	1.45965
BGIOSGA001126	909	0	0	0	0	0	0	0	0	0	0	0	0	0	0	0	0	0	0	0	0	0	0	0	0	0	0	0	0	0	0	0	0	0	0	0	0	0	0	0	0	0	0	0	0	0	0	0	0
BGIOSGA001127	1002	206	11.8263	401	23.6856	665	40.9227	181	11.3283	282	17.3168	621	35.1294	397	28.5435	672	40.8699	537	33.8155	339	22.3135	610	37.6824	498	33.0149	600	38.9632	428	27.342	332	18.0981	202	12.6304	152	7.89658	338	17.1022	858	48.4554	599	37.7343	1137	57.6804	249	14.3355	177	10.2223	641	34.429
BGIOSGA001128	225	28	7.15854	11	2.89347	0	0	287	79.9933	779	213.031	291	73.3091	0	0	2	0.541689	23	6.44992	168	49.2449	413	113.617	557	164.445	56	16.1948	2	0.568987	30	7.28284	2521	701.976	1544	357.213	1718	387.119	1	0.251501	16	4.48863	1	0.225919	28	7.17886	61	15.6888	322	77.0208
BGIOSGA001129	1149	0	0	0	0	0	0	12	0.654961	57	3.0524	17	0.838641	0	0	0	0	0	0	0	0	12	0.646455	7	0.404694	0	0	0	0	0	0	3	0.163581	0	0	2	0.0882497	0	0	0	0	0	0	0	0	0	0	11	0.515237
BGIOSGA001130	1455	195	7.7094	198	8.05398	183	7.7553	205	8.83578	192	8.11943	192	7.47972	208	10.2987	242	10.1357	160	6.9385	181	8.20447	183	7.78511	160	7.30476	173	7.73667	199	8.75478	207	7.77087	175	7.53542	328	11.7348	283	9.86113	327	12.7177	257	11.1493	298	10.4109	208	8.2467	210	8.35218	243	8.98831
BGIOSGA001131	687	3	0.251196	14	1.20609	5	0.44877	0	0	5	0.447817	2	0.165014	7	0.734049	6	0.532227	10	0.918443	17	1.63203	32	2.88317	4	0.386769	7	0.662998	9	0.838573	3	0.238521	18	1.64153	29	2.19738	30	2.21395	17	1.40028	4	0.367519	4	0.295964	12	1.00764	8	0.673871	36	2.8202
BGIOSGA001132	675	175	14.9136	130	11.3985	177	16.1689	81	7.5255	133	12.1237	110	9.23711	129	13.768	121	10.9241	198	18.5085	205	20.0302	212	19.4406	157	15.4506	112	10.7966	179	16.9748	121	9.79137	206	19.1203	315	24.2924	491	36.8792	100	8.38337	104	9.72537	170	12.8021	291	24.8696	221	18.9466	363	28.9426
BGIOSGA001133	912	9	0.567671	13	0.84364	9	0.608496	3	0.206291	5	0.337336	22	1.36734	13	1.02691	7	0.467741	22	1.52208	13	0.94012	18	1.22167	6	0.437024	14	0.998859	6	0.421125	6	0.359351	19	1.30524	26	1.48403	23	1.2786	10	0.62048	5	0.34606	9	0.50163	16	1.01206	14	0.888335	18	1.06221
BGIOSGA001134	459	538	67.4246	457	58.9267	412	55.3471	422	57.6572	288	38.6071	296	36.5533	341	53.5212	537	71.2958	477	65.5714	460	66.0967	584	78.7548	319	46.1665	454	64.3597	705	98.3176	834	99.2466	689	94.0456	1096	124.297	735	81.1854	503	62.0123	537	73.8479	673	74.5312	1086	136.489	1543	194.535	1097	128.626
BGIOSGA001135	213	0	0	0	0	0	0	0	0	0	0	0	0	0	0	0	0	0	0	0	0	2	0.581202	0	0	0	0	0	0	0	0	0	0	0	0	2	0.476051	2	0.53134	0	0	0	0	3	0.812496	0	0	0	0
BGIOSGA001136	654	0	0	0	0	0	0	0	0	0	0	0	0	0	0	0	0	0	0	0	0	0	0	3	0.304714	2	0.198986	0	0	0	0	0	0	2	0.15919	0	0	1	0.0865256	1	0.0965159	0	0	0	0	0	0	1	0.0822919
BGIOSGA001137	177	5218	1695.82	4367	1460.22	7588	2643.41	733	259.708	1550	538.822	1489	476.836	2295	934.1	6894	2373.56	2315	825.252	690	257.105	286	100.016	88	33.0262	1567	576.059	1391	503.047	1602	494.369	379	134.152	84	24.7041	286	81.9212	7931	2535.58	6403	2283.43	10786	3097.58	483	157.418	76	24.8476	395	120.104
BGIOSGA001138	1770	0	0	0	0	0	0	0	0	0	0	0	0	1	0.0407015	1	0.0344294	3	0.106944	0	0	0	0	0	0	0	0	0	0	0	0	0	0	0	0	0	0	4	0.127882	2	0.0713236	1	0.0287185	0	0	0	0	0	0
BGIOSGA001139	483	473	56.333	514	62.9832	561	71.6186	407	52.8447	369	47.0074	374	43.8906	501	74.7265	549	69.2672	529	69.1062	288	39.326	316	40.4964	317	43.5974	498	67.0893	628	83.2276	516	58.3532	337	43.7134	533	57.4438	371	38.9431	516	60.454	526	68.7409	567	59.6721	299	35.7112	320	38.3395	310	34.5421
BGIOSGA001140	1218	275	12.9878	214	10.3986	174	8.80871	201	10.3491	182	9.19415	278	12.9373	142	8.39895	170	8.50558	116	6.00924	171	9.25942	136	6.91144	155	8.45344	182	9.72288	173	9.09188	129	5.78501	108	5.55531	156	6.66715	201	8.36666	279	12.9622	162	8.39546	265	11.0595	202	9.56718	145	6.88913	223	9.85354
BGIOSGA001141	1203	560	26.7776	392	19.2854	532	27.2682	725	37.7943	641	32.7853	766	36.092	419	25.0918	517	26.1895	341	17.8854	515	28.2343	567	29.1739	436	24.0752	325	17.5788	427	22.7205	728	33.0543	474	24.6857	369	15.967	498	20.9878	858	40.3593	740	38.8278	572	24.1694	357	17.1192	422	20.2997	755	33.7766
BGIOSGA001142	1770	0	0	0	0	0	0	0	0	0	0	0	0	0	0	0	0	0	0	0	0	0	0	0	0	2	0.0735237	0	0	0	0	0	0	0	0	0	0	0	0	0	0	0	0	0	0	0	0	0	0
BGIOSGA001143	213	0	0	0	0	0	0	0	0	0	0	0	0	0	0	0	0	2	0.59246	0	0	0	0	0	0	0	0	0	0	0	0	0	0	0	0	0	0	0	0	0	0	0	0	0	0	0	0	0	0
BGIOSGA001144	972	232	13.73	224	13.6392	198	12.5606	244	15.7426	294	18.6109	278	16.2116	277	20.5304	290	18.1817	288	18.6954	266	18.0489	284	18.0854	160	10.9346	242	16.2002	278	18.3077	304	17.0832	233	15.0183	161	8.62229	291	15.1785	342	19.9105	322	20.9106	323	16.8916	305	18.1015	350	20.8375	281	15.5588
BGIOSGA001145	225	0	0	0	0	0	0	0	0	0	0	0	0	0	0	0	0	1	0.280431	0	0	0	0	0	0	0	0	0	0	1	0.242761	0	0	0	0	0	0	0	0	0	0	0	0	0	0	0	0	0	0
BGIOSGA001146	438	0	0	0	0	0	0	0	0	0	0	0	0	0	0	0	0	0	0	0	0	0	0	0	0	0	0	0	0	0	0	0	0	0	0	0	0	0	0	0	0	0	0	0	0	0	0	0	0
BGIOSGA001147	798	479	34.5288	422	31.2981	471	36.3939	388	30.4918	389	29.994	475	33.7395	358	32.3194	354	27.0335	310	24.5114	301	24.877	343	26.6053	282	23.4744	330	26.908	277	22.2194	275	18.8231	244	19.1566	319	20.809	368	23.3802	489	34.6759	450	35.5948	557	35.4804	337	24.3617	297	21.5376	369	24.8862
BGIOSGA001148	429	255	34.1926	312	43.0433	227	32.6271	303	44.2934	313	44.8926	222	29.3321	281	47.1881	267	37.9277	251	36.9169	241	37.0505	264	38.0911	281	43.5109	224	33.9752	316	47.1503	382	48.6372	415	60.607	440	53.3898	484	57.1994	422	55.6644	294	43.258	409	48.462	261	35.0964	196	26.4388	265	33.2448
BGIOSGA001149	1281	98	4.40074	127	5.86764	154	7.41279	71	3.47587	87	4.17886	71	3.14164	91	5.11771	85	4.04364	166	8.1765	156	8.03175	196	9.47074	220	11.4083	116	5.89223	107	5.34675	143	6.09746	155	7.58079	186	7.55835	235	9.30084	78	3.44562	71	3.49853	80	3.17451	193	8.69137	157	7.09242	149	6.25996
BGIOSGA001150	2994	911	17.5031	825	16.3084	821	16.9084	854	17.8879	798	16.3998	694	13.1388	706	16.9878	736	14.9806	769	16.2063	595	13.1069	642	13.2727	634	14.0665	648	14.083	664	14.1962	876	15.9814	555	11.6138	750	13.0398	704	11.9213	819	15.4794	634	13.3664	897	15.2292	791	15.2407	798	15.4239	698	12.547
BGIOSGA001151	1014	242	13.7286	377	22.0045	409	24.8711	163	10.081	130	7.88847	359	20.068	419	29.7687	375	22.537	671	41.7535	133	8.65065	595	36.3208	328	21.4874	245	15.7217	267	16.855	251	13.5207	151	9.32977	254	13.0394	671	33.5496	467	26.0616	500	31.125	345	17.2949	222	12.6298	141	8.04683	382	20.275
BGIOSGA001152	1782	15	0.484209	16	0.531399	9	0.311419	10	0.351922	11	0.379815	15	0.477124	5	0.202137	7	0.239383	1	0.035408	5	0.185053	11	0.382087	10	0.37277	4	0.146057	2	0.0718418	4	0.122607	4	0.140632	8	0.233693	6	0.170705	8	0.254041	11	0.389638	6	0.171151	12	0.388466	17	0.552058	17	0.513424
BGIOSGA001153	525	0	0	0	0	0	0	0	0	0	0	0	0	0	0	0	0	0	0	0	0	0	0	0	0	0	0	0	0	0	0	0	0	0	0	0	0	0	0	0	0	0	0	0	0	0	0	0	0
BGIOSGA001154	2733	0	0	0	0	0	0	0	0	0	0	0	0	0	0	0	0	0	0	0	0	0	0	0	0	0	0	0	0	0	0	0	0	0	0	0	0	0	0	0	0	0	0	0	0	0	0	0	0
BGIOSGA001155	699	416	34.2346	199	16.8494	220	19.4069	314	28.1713	194	17.077	241	19.5428	207	21.3342	219	19.0928	172	15.526	227	21.4182	207	18.3303	63	5.98704	86	8.00557	74	6.77656	107	8.3612	112	10.0386	121	9.01096	124	8.9939	50	4.04776	162	14.629	309	22.4707	161	13.287	360	29.8036	202	15.5528
BGIOSGA001156	378	0	0	4	0.626292	0	0	0	0	0	0	0	0	0	0	0	0	2	0.333847	1	0.174479	4	0.655006	0	0	0	0	0	0	0	0	0	0	2	0.275424	3	0.402377	3	0.449109	2	0.333976	1	0.134476	0	0	3	0.459275	2	0.284756
BGIOSGA001157	384	0	0	0	0	0	0	0	0	1	0.160235	1	0.14761	1	0.187609	0	0	0	0	1	0.171753	0	0	0	0	0	0	0	0	0	0	0	0	0	0	2	0.26406	5	0.73682	0	0	0	0	0	0	0	0	2	0.280307
BGIOSGA001158	993	2	0.115859	7	0.417213	2	0.124191	3	0.189464	1	0.0619638	0	0	0	0	0	0	0	0	0	0	4	0.249337	0	0	1	0.0655272	0	0	3	0.165019	0	0	0	0	1	0.0510569	2	0.113973	3	0.190699	0	0	0	0	0	0	3	0.162595
BGIOSGA001159	762	6	0.452945	17	1.32039	18	1.45656	1	0.0822999	5	0.40374	1	0.0743862	10	0.945429	11	0.879711	17	1.40768	9	0.778973	19	1.54339	1	0.0871754	8	0.683134	8	0.672032	25	1.79204	2	0.16444	12	0.819765	16	1.06456	17	1.26246	8	0.662692	9	0.600376	7	0.529935	8	0.607545	14	0.988798
BGIOSGA001160	2784	450	9.29806	361	7.67444	408	9.03652	484	10.9026	523	11.559	281	5.72116	341	8.82407	306	6.69814	541	12.2613	405	9.59446	465	10.3386	498	11.8825	420	9.81637	333	7.65649	493	9.67252	349	7.85395	436	8.1523	552	10.0525	302	6.13847	244	5.53219	234	4.2725	582	12.0596	540	11.2245	593	11.4636
BGIOSGA001161	924	256	15.9374	212	13.5791	250	16.6832	313	21.2435	331	22.0416	352	21.5933	259	20.1935	211	13.9159	326	22.2615	284	20.2713	331	22.1734	320	23.0052	302	21.267	234	16.2106	297	17.5568	313	21.2229	380	21.4079	375	20.5761	192	11.7585	143	9.76879	325	17.8792	367	22.9126	342	21.4189	398	23.1817
BGIOSGA001162	408	2356	332.173	2301	333.784	1806	272.94	1875	288.201	1824	275.076	3755	521.672	1321	233.253	1459	217.92	934	144.443	1953	315.702	1464	222.105	1487	242.103	1772	282.601	2034	319.114	1302	174.306	864	132.674	836	106.662	1420	176.454	3973	551.037	2179	337.112	3522	438.798	1432	202.471	1113	157.862	1775	234.139
BGIOSGA001163	402	2	0.286189	2	0.294451	7	1.0737	3	0.468004	7	1.07142	2	0.282001	4	0.716833	10	1.51592	2	0.313915	3	0.492187	9	1.38578	6	0.991458	5	0.80931	3	0.477694	2	0.271748	14	2.1819	21	2.71929	13	1.63954	1	0.140766	2	0.314037	4	0.505789	9	1.29151	6	0.863712	10	1.33878
BGIOSGA001164	312	0	0	0	0	0	0	0	0	0	0	0	0	0	0	0	0	0	0	0	0	0	0	0	0	0	0	0	0	0	0	0	0	0	0	0	0	0	0	0	0	0	0	0	0	0	0	0	0
BGIOSGA001165	807	3	0.213844	2	0.146678	6	0.458446	4	0.310843	4	0.304982	2	0.140477	3	0.267813	2	0.151028	3	0.234561	11	0.898988	15	1.15052	7	0.5762	3	0.24189	2	0.15864	3	0.203053	4	0.310541	14	0.903062	16	1.00519	10	0.701211	9	0.703956	0	0	5	0.357418	7	0.501959	13	0.866971
BGIOSGA001166	414	0	0	0	0	0	0	0	0	0	0	0	0	0	0	0	0	0	0	0	0	0	0	0	0	0	0	0	0	0	0	0	0	0	0	0	0	0	0	0	0	0	0	0	0	0	0	0	0
BGIOSGA001167	534	0	0	0	0	0	0	0	0	1	0.115225	0	0	0	0	0	0	0	0	0	0	0	0	0	0	0	0	0	0	1	0.102287	0	0	0	0	1	0.0949428	0	0	0	0	0	0	0	0	1	0.108368	1	0.100784
BGIOSGA001168	534	30	3.23168	118	13.0782	44	5.08068	31	3.64061	82	9.44843	133	14.1175	91	12.2768	93	10.6131	51	6.02612	76	9.38658	83	9.62085	72	8.95654	345	42.0386	151	18.1005	79	8.08068	109	12.7884	206	20.0812	97	9.20945	51	5.40445	44	5.20102	85	8.09121	55	5.94157	38	4.118	41	4.13216
BGIOSGA001169	1836	1077	33.7436	1327	42.7767	1350	45.3389	979	33.4398	1426	47.7897	1563	48.254	962	37.7473	987	32.7602	1065	36.6004	1349	48.459	1840	62.0329	2047	74.0618	1308	46.356	1240	43.2319	1949	57.9831	2152	73.4348	2173	61.6098	1790	49.4292	2357	72.6456	1286	44.2125	1465	40.5603	1518	47.6957	1543	48.6337	2190	64.1957
BGIOSGA001170	1536	165	6.17933	269	10.365	249	9.99582	24	0.979883	55	2.20322	14	0.516635	231	10.8344	58	2.30112	298	12.2415	54	2.31866	284	11.4447	254	10.9848	117	4.95639	65	2.7088	286	10.1704	208	8.48407	196	6.64244	514	16.9658	73	2.68939	284	11.6709	29	0.959716	50	1.87784	192	7.23359	104	3.64399
BGIOSGA001171	354	2	0.324994	2	0.334376	2	0.348367	7	1.24008	1	0.173814	2	0.320239	1	0.203508	1	0.172147	1	0.17824	2	0.372616	3	0.52456	0	0	0	0	1	0.180822	2	0.308595	5	0.88491	8	1.17639	4	0.572875	2	0.319705	1	0.178309	1	0.143593	1	0.162958	4	0.653883	1	0.152031
BGIOSGA001172	1572	1107	40.5083	650	24.472	1765	69.2313	1702	67.8986	1813	70.9631	1080	38.942	642	29.4216	550	21.3212	696	27.9361	1575	66.0789	1403	55.2436	1109	46.8628	601	24.8767	554	22.5586	1179	40.966	2078	82.8181	2603	86.1955	2310	74.5011	966	34.7734	611	24.5338	908	29.3609	1033	37.9077	1906	70.1639	832	28.4843
BGIOSGA001173	738	489	38.1155	444	35.607	447	37.3475	575	48.8614	718	59.8626	546	41.9357	553	53.9824	518	42.7736	669	57.1977	535	47.8115	716	60.0528	455	40.9547	440	38.7942	433	37.5566	663	49.0704	587	49.8326	1010	71.2407	790	54.2718	435	33.3546	508	43.4494	581	40.018	642	50.1832	793	62.1814	735	53.6001
BGIOSGA001174	243	339	80.2495	378	92.0649	375	95.1558	464	119.747	453	114.704	371	86.5396	262	77.6746	217	54.4196	414	107.499	489	132.72	484	123.287	362	98.9581	314	84.0803	300	79.026	265	59.5664	396	102.099	679	145.454	1063	221.784	200	46.5743	176	45.7176	377	78.8626	588	139.589	550	130.979	784	173.638
BGIOSGA001175	1101	66	3.4483	171	9.19216	134	7.5046	35	1.99359	63	3.52079	86	4.4275	120	7.85195	111	6.14381	122	6.99168	149	8.92553	131	7.3648	87	5.24905	412	24.349	288	16.744	189	9.37641	195	11.0963	461	21.796	332	15.2881	121	6.219	100	5.7331	151	6.97149	275	14.4087	192	10.0915	301	14.7134
BGIOSGA001176	435	0	0	0	0	2	0.283499	1	0.144167	0	0	0	0	0	0	0	0	0	0	0	0	0	0	0	0	0	0	0	0	0	0	0	0	0	0	0	0	0	0	0	0	0	0	0	0	0	0	0	0
BGIOSGA001177	318	0	0	0	0	0	0	0	0	0	0	0	0	0	0	0	0	0	0	0	0	0	0	0	0	0	0	0	0	0	0	0	0	0	0	0	0	0	0	0	0	0	0	0	0	0	0	0	0
BGIOSGA001178	1080	49	2.60988	131	7.17887	53	3.02595	12	0.696805	23	1.31036	3	0.157451	109	7.27087	200	11.2852	135	7.88713	42	2.56484	33	1.89133	23	1.41466	46	2.77144	42	2.48932	55	2.78164	42	2.43645	53	2.55455	71	3.33302	45	2.35782	120	7.01349	70	3.29466	12	0.640969	26	1.39314	6	0.298994
BGIOSGA001179	2268	986	25.0082	1120	29.227	1021	27.7583	2428	67.1367	2155	58.4644	1592	39.7876	1549	49.2031	1380	37.0799	1749	48.6581	1427	41.4969	1500	40.9378	1108	32.4523	1721	49.3752	1584	44.7061	1802	43.3984	1030	28.4529	1167	26.7849	1387	31.0054	1498	37.3759	1366	38.0176	1481	33.1931	1929	49.0647	1612	41.1307	2030	48.1712
BGIOSGA001180	1203	21	1.00416	13	0.639567	55	2.81908	0	0	35	1.79015	1	0.0471174	37	2.21575	7	0.354597	47	2.46514	45	2.46707	413	21.2501	9	0.496965	2	0.108177	18	0.957771	25	1.13511	2	0.104159	4	0.173084	61	2.5708	21	0.987816	23	1.20681	0	0	66	3.16489	59	2.83812	230	10.2896
BGIOSGA001181	1917	992	29.7672	658	20.3148	211	6.78689	1572	51.4262	706	22.6605	831	24.5712	282	10.5977	387	12.3024	553	18.2017	1292	44.4504	1272	41.0716	401	13.8954	245	8.31601	271	9.04903	255	7.26574	412	13.465	481	13.0613	613	16.2122	213	6.28753	332	10.9318	638	16.9174	3207	96.5065	6484	195.733	2495	70.046
BGIOSGA001182	1488	6	0.231952	41	1.63076	47	1.94762	4	0.168582	8	0.330807	2	0.0761859	23	1.11355	1	0.0409543	56	2.37462	53	2.34913	49	2.03831	32	1.42855	40	1.74915	24	1.03244	11	0.403787	66	2.7789	82	2.86863	139	4.73604	2	0.0760588	2	0.0848406	31	1.059	184	7.13337	86	3.34456	60	2.17012
BGIOSGA001183	921	2052	128.164	1398	89.8372	1482	99.2199	2017	137.341	1974	131.879	1545	95.0859	1264	98.8715	1457	96.4056	1334	91.3913	1186	84.9298	1290	86.6976	1101	79.4103	1190	84.0733	1070	74.3668	1449	85.9351	1115	75.8486	1282	72.4588	1250	68.8104	1094	67.2171	1214	83.2024	1650	91.0668	1396	87.4391	1300	81.6822	1233	72.0507
BGIOSGA001184	1209	750	35.6848	992	48.5617	830	42.3313	612	31.7453	530	26.9735	985	46.1804	725	43.2012	869	43.8022	603	31.4702	632	34.4767	531	27.186	617	33.9006	861	46.3391	1003	53.1043	560	25.3002	249	12.9034	373	16.06	509	21.3449	1457	68.1955	870	45.4224	1191	50.075	504	24.0483	365	17.4707	557	24.795
BGIOSGA001185	3291	323	5.64577	662	11.9053	544	10.1925	256	4.87827	286	5.34719	280	4.82256	624	13.6597	581	10.7585	742	14.2261	346	6.93399	450	8.46372	697	14.0687	715	14.1367	727	14.1404	652	10.8214	486	9.2521	596	9.42717	668	10.2909	511	8.78649	425	8.1515	478	7.38305	392	6.87129	503	8.84471	510	8.34021
BGIOSGA001186	2085	206	5.68342	250	7.09647	276	8.16231	220	6.61715	216	6.37434	456	12.3967	270	9.32914	359	10.4928	215	6.50641	204	6.45296	243	7.21401	167	5.32058	289	9.01909	205	6.29365	188	4.92509	136	4.08663	135	3.37047	180	4.37693	440	11.9418	313	9.47578	415	10.1176	177	4.89719	133	3.69138	232	5.98848
BGIOSGA001187	2373	800	19.3928	1722	42.9481	1473	38.275	1123	29.6781	886	22.9733	1435	34.2769	1796	54.5246	1783	45.7884	1595	42.4103	1739	48.3322	2284	59.5765	1794	50.2196	2366	64.8766	2124	57.2943	731	16.826	1752	46.256	2803	61.4877	2275	48.6057	1498	35.7221	1618	43.0385	2054	43.9986	1696	41.2295	2011	49.0408	2337	53.0024
BGIOSGA001188	1365	107	4.50921	244	10.5795	298	13.4615	203	9.32647	243	10.9537	330	13.7034	274	14.4611	188	8.3932	135	6.24036	225	10.8714	310	14.0574	350	17.0327	264	12.5847	264	12.3802	124	4.96194	236	10.8321	177	6.75	182	6.75993	258	10.6957	180	8.3237	288	10.725	217	9.17079	200	8.47893	290	11.434
BGIOSGA001189	1443	0	0	0	0	0	0	0	0	0	0	0	0	0	0	0	0	0	0	0	0	0	0	0	0	0	0	0	0	0	0	0	0	0	0	0	0	0	0	0	0	0	0	0	0	0	0	0	0
BGIOSGA001190	1449	144	5.71667	125	5.10564	261	11.1066	345	14.9315	353	14.9897	549	21.4759	110	5.469	105	4.41594	118	5.13833	81	3.68682	114	4.86982	55	2.52141	99	4.44567	79	3.48991	47	1.77171	39	1.68627	13	0.467023	76	2.65919	208	8.12302	135	5.88088	224	7.85806	110	4.37929	16	0.638992	107	3.9742
BGIOSGA001191	1044	618	34.0515	708	40.1367	591	34.9058	797	47.8753	896	52.8074	848	46.0408	479	33.0536	353	20.6052	565	34.1473	554	34.9981	641	38.0044	823	52.3659	493	30.7268	536	32.8639	713	37.3036	953	57.1906	1085	54.0994	1094	53.1276	613	33.2263	447	27.0261	768	37.3935	767	42.3813	588	32.5927	833	42.9417
BGIOSGA001192	237	259	62.8638	300	74.9172	397	103.289	346	91.5549	204	52.9626	290	69.3581	162	49.2437	152	39.0839	224	59.636	116	32.2808	151	39.4371	86	24.1046	78	21.415	184	49.6963	198	45.633	85	22.47	16	3.51427	19	4.06451	518	123.681	491	130.771	250	53.6201	128	31.156	33	8.05767	198	44.9626
BGIOSGA001193	240	0	0	0	0	0	0	0	0	0	0	0	0	0	0	0	0	0	0	0	0	0	0	0	0	0	0	0	0	0	0	0	0	0	0	0	0	0	0	0	0	0	0	0	0	0	0	0	0
BGIOSGA001194	1752	727	23.8698	541	18.2756	626	22.0318	823	29.4591	773	27.1477	745	24.1029	449	18.4627	492	17.1133	511	18.4033	617	23.2266	656	23.1764	749	28.3986	480	17.827	490	17.9026	766	23.8812	856	30.6106	991	29.4444	961	27.8095	629	20.316	486	17.5097	592	17.1761	831	27.3619	903	29.8262	855	26.2644
BGIOSGA001195	2391	3655	87.934	2439	60.3727	2240	57.7669	2987	78.3447	2304	59.2912	2193	51.9884	1933	58.242	2430	61.934	2099	55.3913	1920	52.961	1890	48.9282	1475	40.979	1907	51.897	1853	49.6079	1869	42.6965	1150	30.1336	1389	30.2403	1541	32.6758	2238	52.9667	2129	56.2047	3109	66.0963	2205	53.1997	2062	49.906	1993	44.8603
BGIOSGA001196	3003	19	0.363955	27	0.532129	21	0.431196	25	0.522082	14	0.286853	6	0.113251	54	1.29545	39	0.791428	125	2.62642	13	0.285511	13	0.267957	7	0.154843	23	0.49836	31	0.660787	26	0.472912	8	0.166904	14	0.242681	20	0.337659	35	0.659531	56	1.17709	9	0.152343	13	0.249728	11	0.211973	31	0.555573
BGIOSGA001197	888	2	0.129559	6	0.399896	4	0.277752	4	0.282489	6	0.415744	12	0.765977	6	0.486768	3	0.205878	5	0.355276	6	0.445629	5	0.348525	6	0.448836	5	0.366377	9	0.648761	6	0.369063	7	0.493875	12	0.703447	8	0.456752	9	0.573524	9	0.639744	9	0.515187	14	0.909484	3	0.195502	9	0.545462
BGIOSGA001198	1035	94	5.2244	193	11.0364	186	11.0811	258	15.6327	305	18.132	493	26.9994	193	13.4339	154	9.0674	191	11.644	290	18.4796	229	13.6953	140	8.98538	297	18.6718	238	14.7195	163	8.6022	127	7.68768	138	6.94068	218	10.6787	223	12.1923	160	9.7579	425	20.873	285	15.8849	197	11.0146	310	16.1197
BGIOSGA001199	915	21	1.32022	32	2.06984	47	3.16728	14	0.959535	25	1.68115	70	4.33635	24	1.88962	49	3.26345	26	1.79292	56	4.03647	57	3.85594	58	4.21071	60	4.26679	51	3.56783	53	3.16386	75	5.13538	37	2.10496	42	2.32719	47	2.90669	28	1.93158	39	2.1666	29	1.82834	40	2.52978	72	4.23493
BGIOSGA001200	549	157	16.4504	123	13.2599	139	15.6118	115	13.1365	134	15.0183	82	8.46621	96	12.5975	116	12.8762	124	14.2514	121	14.5361	161	18.1522	89	10.7688	91	10.7855	105	12.2426	103	10.2477	152	17.3462	245	23.2304	331	30.5674	137	14.1212	102	11.7275	146	13.5181	177	18.5986	184	19.395	178	17.4495
BGIOSGA001201	2040	87	2.45323	77	2.23393	70	2.11582	113	3.47378	100	3.01618	113	3.13975	70	2.47202	64	1.91184	100	3.09299	130	4.20289	118	3.58038	81	2.63757	64	2.04137	79	2.47886	79	2.11524	100	3.07116	232	5.91999	174	4.32437	61	1.69208	39	1.20673	76	1.89373	203	5.74045	129	3.65934	254	6.70098
BGIOSGA001202	2730	1489	31.3748	1742	37.7654	1549	34.9864	1554	35.6979	1571	35.408	1348	27.9882	1370	36.1528	1574	35.1354	1544	35.6856	1657	40.0308	1846	41.8549	1568	38.1533	1674	39.8992	1402	32.8731	1510	30.2118	1366	31.3487	1894	36.1144	2439	45.2952	1541	31.942	1255	29.0174	1607	29.9219	1673	35.3519	1675	35.5055	2142	42.2271
BGIOSGA001203	1671	1045	35.974	1189	42.1128	937	34.5759	1440	54.0431	1869	68.8209	1560	52.917	881	37.9825	683	24.9084	867	32.7379	1378	54.3886	1330	49.2665	1357	53.9451	925	36.0194	1024	39.2264	4474	146.245	1106	41.4678	1266	39.4385	2368	71.847	2060	69.7611	907	34.2616	1760	53.5392	1581	54.5802	907	31.4105	2176	70.0837
BGIOSGA001204	1392	897	37.0683	730	31.0379	758	33.5769	791	35.6362	764	33.7708	821	33.4311	596	30.8454	667	29.2004	648	29.3727	625	29.6125	672	29.8818	713	34.0251	741	34.6378	564	25.9355	843	33.0788	635	28.5803	895	33.4693	969	35.2929	535	21.7489	393	17.8209	681	24.8682	519	21.5084	507	21.0772	500	19.3315
BGIOSGA001205	282	0	0	0	0	0	0	0	0	0	0	0	0	0	0	0	0	0	0	0	0	0	0	0	0	0	0	0	0	0	0	0	0	0	0	0	0	0	0	0	0	0	0	0	0	0	0	0	0
BGIOSGA001206	1842	37	1.15548	81	2.60258	98	3.28055	14	0.476642	3	0.100212	50	1.53861	57	2.2293	66	2.18352	115	3.93928	72	2.57797	105	3.52839	121	4.3636	90	3.17924	79	2.74532	70	2.07573	55	1.8707	75	2.11951	80	2.20193	111	3.41001	103	3.52959	86	2.37326	55	1.72247	46	1.44515	76	2.22054
BGIOSGA001207	1143	1219	61.3488	1392	72.0778	1387	74.8239	988	54.2082	1048	56.416	1325	65.7078	1122	70.7181	1454	77.5212	1761	97.2124	1816	104.786	2014	109.066	1535	89.2095	1509	85.9041	1409	78.9078	1323	63.2231	1126	61.7198	1516	69.0424	2033	90.1767	1408	69.7074	1162	64.1707	1222	54.3451	1689	85.2439	1481	74.9812	2332	109.804
BGIOSGA001208	1341	776	33.2875	717	31.6446	926	42.5787	961	44.9416	1010	46.3425	1364	57.6545	549	29.4936	769	34.9462	765	35.9949	1166	57.3462	1226	56.5898	766	37.9445	725	35.1787	788	37.6143	810	32.9927	812	37.9367	757	29.3853	1063	40.1891	1136	47.9371	679	31.9608	992	37.6027	1032	44.3947	1033	44.5774	1531	61.4442
BGIOSGA001209	204	10730	3025.65	2136	619.697	1061	320.697	3972	1221.05	7007	2113.44	4219	1172.27	549	193.877	414	123.672	651	201.354	553	178.784	875	265.494	944	307.391	216	68.8961	1266	397.245	2446	654.92	2703	830.134	2227	568.268	1667	414.294	168	46.6017	459	142.023	118	29.4027	2706	765.204	3293	934.125	1621	427.649
BGIOSGA001210	3126	1726	31.7615	1295	24.5182	1103	21.7569	1289	25.8594	1286	25.3127	1108	20.0908	1030	23.7373	1021	19.9039	1108	22.3645	570	12.026	693	13.7221	822	17.4675	908	18.9003	1080	22.1151	2066	36.0997	869	17.4166	698	11.6233	831	13.4777	1426	25.8139	1175	23.7261	1258	20.4563	758	13.9881	969	17.9382	773	13.3084
BGIOSGA001211	783	227	16.6768	260	19.6526	297	23.3886	231	18.5014	274	21.5316	270	19.5456	220	20.2416	181	14.087	256	20.6294	275	23.1636	239	18.8935	257	21.8032	241	20.0275	207	16.9225	248	17.3002	212	16.9631	356	23.6674	502	32.5046	207	14.96	176	14.1882	223	14.477	274	20.1869	231	17.0724	335	23.026
BGIOSGA001212	264	0	0	0	0	0	0	0	0	0	0	0	0	0	0	0	0	0	0	0	0	0	0	0	0	0	0	0	0	0	0	0	0	0	0	0	0	0	0	0	0	0	0	0	0	0	0	0	0
BGIOSGA001213	639	0	0	1	0.0926206	1	0.096496	2	0.196283	1	0.0962912	3	0.266114	1	0.112741	0	0	1	0.0987434	0	0	2	0.193734	1	0.103956	0	0	0	0	2	0.170959	0	0	0	0	2	0.158684	1	0.0885567	0	0	0	0	1	0.0902774	0	0	0	0
BGIOSGA001214	1287	258	11.5316	196	9.01335	237	11.3548	242	11.7921	213	10.1833	276	12.1556	185	10.3556	162	7.67077	233	11.4232	203	10.4028	187	8.99373	139	7.17439	209	10.5667	229	11.3897	158	6.70565	77	3.74839	64	2.5886	127	5.00298	270	11.8716	172	8.43581	245	9.67661	152	6.8131	90	4.04676	196	8.19619
BGIOSGA001215	1080	76	4.04798	21	1.15081	82	4.68167	42	2.43882	21	1.19642	16	0.839738	46	3.06844	131	7.39179	69	4.0312	20	1.22135	35	2.00595	11	0.676578	69	4.15715	180	10.6685	222	11.2277	43	2.49446	5	0.240996	24	1.12665	33	1.72907	54	3.15607	182	8.5661	111	5.92897	72	3.85791	84	4.18591
BGIOSGA001216	1083	88	4.67415	83	4.53584	24	1.36645	92	5.32738	141	8.01084	138	7.22267	29	1.92909	70	3.93887	76	4.42786	168	10.2309	41	2.34332	4	0.245347	69	4.14564	55	3.25079	131	6.60701	22	1.2727	7	0.336459	13	0.608581	62	3.23956	49	2.85591	142	6.66493	153	8.14972	118	6.30518	164	8.14986
BGIOSGA001217	273	0	0	0	0	0	0	0	0	0	0	0	0	0	0	0	0	0	0	0	0	0	0	0	0	0	0	0	0	0	0	0	0	0	0	0	0	1	0.207281	0	0	0	0	0	0	0	0	0	0
BGIOSGA001218	981	1797	105.373	1853	111.793	1860	116.911	1437	91.8633	1368	85.8034	1288	74.4208	1556	114.268	1866	115.916	1774	114.102	1382	92.9124	1357	85.6224	1267	85.7939	1544	102.412	1785	116.473	2472	137.639	1542	98.4799	1891	100.343	1909	98.6598	1776	102.446	1933	124.377	1936	100.316	1444	84.9138	1479	87.2454	1515	83.1148
BGIOSGA001219	237	23	5.5825	33	8.24089	23	5.98398	39	10.3198	30	7.78861	26	6.21831	28	8.51125	46	11.828	30	7.98696	23	6.40051	13	3.39525	31	8.68885	10	2.74551	28	7.56249	83	19.129	22	5.81576	10	2.19642	7	1.49745	10	2.38767	16	4.26136	15	3.2172	15	3.65109	8	1.95337	12	2.72501
BGIOSGA001220	1062	404	21.8829	411	22.9048	380	22.0632	414	24.4472	391	22.6537	354	18.8941	335	22.725	318	18.2476	383	22.7553	331	20.556	307	17.8933	370	23.1433	313	19.1774	318	19.1672	377	19.39	312	18.4061	423	20.7338	483	23.0582	374	19.9283	309	18.3658	425	20.3423	312	16.9477	282	15.3663	318	16.1153
BGIOSGA001221	2403	66	1.57993	73	1.79795	69	1.77054	83	2.1661	81	2.07405	56	1.32094	71	2.12857	58	1.47088	67	1.75926	70	1.92123	69	1.77735	87	2.405	83	2.24748	56	1.49173	110	2.50035	89	2.32043	149	3.22772	126	2.6584	50	1.17744	60	1.57607	61	1.29036	82	1.96852	62	1.49307	95	2.12767
BGIOSGA001222	1407	0	0	0	0	0	0	0	0	0	0	0	0	0	0	0	0	0	0	1	0.0468749	0	0	0	0	0	0	0	0	0	0	0	0	0	0	0	0	0	0	0	0	0	0	0	0	2	0.0822583	0	0
BGIOSGA001223	627	50	4.58724	128	12.0823	123	12.0962	33	3.30066	67	6.57498	139	12.5659	83	9.53662	68	6.60912	95	9.56015	123	12.9382	165	16.289	135	14.3026	111	11.5193	98	10.0049	49	4.26865	115	11.4911	153	12.7024	235	19.0022	164	14.8013	100	10.0672	139	11.2689	96	8.8325	56	5.1685	206	17.6821
BGIOSGA001224	930	267	16.5149	213	13.5552	291	19.2939	245	16.521	248	16.408	264	16.0905	191	14.7957	239	15.6609	214	14.5191	195	13.8289	220	14.6425	123	8.78559	166	11.6144	209	14.3853	320	18.7944	188	12.6651	292	16.3442	272	14.8282	233	14.1774	230	15.6107	325	17.7638	229	14.2047	245	15.245	302	17.4767
BGIOSGA001225	2712	839	17.7959	909	19.8373	844	19.1895	989	22.8697	1030	23.3687	819	17.1175	659	17.5057	770	17.3023	792	18.4266	810	19.6984	976	22.276	949	23.2448	779	18.6904	678	16.0028	797	16.0521	851	19.6595	1308	25.1062	1329	24.845	755	15.7536	689	16.0364	868	16.2692	1009	21.4625	939	20.0364	1091	21.6506
BGIOSGA001226	879	398	26.0461	507	34.1372	549	38.5118	405	28.8948	415	29.05	576	37.1433	399	32.7015	448	31.0593	552	39.6241	737	55.2985	747	52.6028	690	52.1446	554	41.0102	559	40.7078	426	26.4718	631	44.9752	1018	60.2868	1049	60.5048	502	32.3175	403	28.9396	517	29.8977	914	59.9842	742	48.8493	992	60.7376
BGIOSGA001227	1554	13	0.481217	28	1.06639	10	0.396789	1	0.0403555	1	0.0395946	3	0.109425	6	0.278153	2	0.0784298	11	0.446633	3	0.127322	0	0	0	0	11	0.460588	23	0.947397	26	0.91387	4	0.161265	9	0.301477	6	0.195751	3	0.109243	26	1.05609	6	0.196262	5	0.185609	15	0.558578	2	0.069265
BGIOSGA001228	603	3	0.286189	0	0	0	0	0	0	1	0.10204	0	0	0	0	0	0	1	0.104638	0	0	0	0	1	0.110162	0	0	4	0.424617	1	0.0905826	0	0	2	0.172654	4	0.336315	1	0.0938437	5	0.523395	1	0.0842982	0	0	0	0	0	0
BGIOSGA001229	4332	2608	34.6312	3009	41.1095	1718	24.4537	933	13.5066	1107	15.7234	438	5.73103	2190	36.42	3196	44.9594	3660	53.3091	562	8.55623	1175	16.7891	217	3.32752	1877	28.1934	1886	27.8682	3210	40.4742	758	10.9626	868	10.4302	1040	12.1716	1286	16.7987	4700	68.4835	1098	12.884	1212	16.1396	2386	31.8732	862	10.7091
BGIOSGA001230	1881	0	0	2	0.0629288	0	0	0	0	0	0	1	0.0301341	2	0.0765993	0	0	1	0.0335444	4	0.140251	1	0.032907	3	0.105945	3	0.103778	2	0.0680607	0	0	0	0	6	0.166045	11	0.296488	0	0	1	0.0335574	1	0.0270238	0	0	10	0.307649	2	0.0572237
BGIOSGA001231	456	13	1.63994	8	1.03833	3	0.405664	6	0.825164	4	0.539737	3	0.37291	3	0.473958	3	0.400921	1	0.138371	2	0.289268	3	0.407224	0	0	1	0.142694	0	0	0	0	0	0	0	0	0	0	0	0	0	0	0	0	0	0	0	0	0	0
BGIOSGA001232	519	0	0	0	0	0	0	0	0	0	0	0	0	0	0	0	0	0	0	0	0	0	0	0	0	0	0	0	0	0	0	0	0	0	0	0	0	0	0	0	0	0	0	0	0	2	0.223001	0	0
BGIOSGA001233	4374	839	11.034	1124	15.2088	1719	24.233	826	11.8428	1799	25.3069	1069	13.8531	528	8.69639	1193	16.6213	848	12.2328	1508	22.7383	4278	60.5395	1219	18.5129	2270	33.769	1739	25.4493	2238	27.9475	7458	106.826	7283	86.6751	5045	58.4771	1449	18.7461	2601	37.5352	1166	13.5505	2966	39.1176	8015	106.04	3847	47.3345
BGIOSGA001234	4257	9	0.121615	46	0.639533	10	0.144846	151	2.22447	2012	29.0812	352	4.68691	55	0.930771	9	0.128837	76	1.12647	923	14.2999	1542	22.4211	1358	21.1907	84	1.28395	101	1.5187	451	5.78675	1590	23.4005	648	7.92382	410	4.88296	26	0.345615	157	2.32795	23	0.274638	272	3.68591	1204	16.3669	217	2.74341
BGIOSGA001235	360	0	0	0	0	0	0	0	0	1	0.170917	2	0.314902	0	0	1	0.169278	0	0	1	0.183203	1	0.171939	0	0	2	0.361492	1	0.177808	2	0.303452	3	0.522097	3	0.433792	5	0.704159	0	0	1	0.175337	0	0	1	0.160242	3	0.482239	0	0
BGIOSGA001236	4434	3	0.0389201	4	0.0533916	4	0.0556256	4	0.0565742	1	0.0138769	5	0.0639178	3	0.0487427	0	0	7	0.0996119	4	0.0594976	9	0.125639	9	0.134833	5	0.0733745	3	0.0433092	4	0.049275	7	0.0989087	18	0.21132	46	0.525976	3	0.0382867	5	0.0711789	3	0.0343923	10	0.130102	14	0.182716	5	0.0606889
BGIOSGA001237	2730	1	0.0210711	1	0.0216793	1	0.0225864	0	0	0	0	0	0	1	0.0263889	0	0	1	0.0231125	0	0	1	0.0226733	0	0	3	0.0715039	0	0	0	0	1	0.0229493	3	0.0572034	0	0	47	0.974221	145	3.3526	91	1.69439	103	2.17648	160	3.39157	25	0.492847
BGIOSGA001238	1596	1	0.0360426	0	0	1	0.0386347	0	0	0	0	5	0.177576	0	0	0	0	0	0	0	0	0	0	1	0.0416213	0	0	0	0	0	0	0	0	1	0.032616	0	0	0	0	0	0	0	0	0	0	0	0	0	0
BGIOSGA001239	1170	1	0.0491658	0	0	2	0.105403	0	0	0	0	0	0	2	0.123148	0	0	0	0	0	0	0	0	1	0.0567758	1	0.0556141	0	0	0	0	0	0	0	0	0	0	5	0.241828	1	0.0539499	0	0	0	0	0	0	0	0
BGIOSGA001240	360	19	3.03599	5	0.822008	5	0.856402	11	1.91622	11	1.88008	19	2.99157	5	1.00058	10	1.69278	4	0.701078	10	1.83203	10	1.71939	3	0.553564	13	2.3497	3	0.533425	2	0.303452	0	0	0	0	2	0.281664	1	0.157188	2	0.350675	4	0.564798	4	0.640969	4	0.642985	0	0
BGIOSGA001241	2055	612	17.1312	2304	66.3558	1735	52.0593	301	9.18563	447	13.3839	2243	61.8678	1335	46.8008	1517	44.9859	1977	60.7021	1506	48.3335	2440	73.4945	3396	109.775	2797	88.5628	2763	86.0645	666	17.7021	1693	51.6152	3826	96.9161	3329	82.1307	1616	44.4992	406	12.4707	1517	37.524	1610	45.1954	1277	35.9602	2375	62.1994
BGIOSGA001242	249	52	12.013	35	8.31912	21	5.20032	46	11.5854	47	11.6141	61	13.886	19	5.49716	19	4.65004	36	9.12246	22	5.82718	34	8.45194	42	11.2047	30	7.83958	32	8.22632	44	9.65196	31	7.8	28	5.85358	35	7.12643	6	1.36356	6	1.521	19	3.87873	4	0.926703	6	1.39443	1	0.21614
BGIOSGA001243	2364	0	0	0	0	0	0	0	0	0	0	0	0	0	0	0	0	0	0	0	0	0	0	0	0	0	0	0	0	0	0	0	0	0	0	0	0	0	0	0	0	0	0	0	0	0	0	0	0
BGIOSGA001244	2649	3119	67.7302	2777	62.0444	2628	61.1721	2933	69.4359	3071	71.3321	2376	50.8407	2205	59.9667	2468	56.7761	2412	57.4519	1844	45.9107	2225	51.9906	2668	66.9041	2345	57.6012	2068	49.9716	4212	86.8497	2202	52.0796	2446	48.0659	2483	47.5224	2532	54.0884	2419	57.6409	3086	59.2175	2807	61.128	2762	60.3372	2398	48.7194
BGIOSGA001245	222	3	0.777351	5	1.33299	4	1.11101	2	0.564977	6	1.66297	4	1.0213	2	0.649024	4	1.09802	10	2.84221	3	0.891257	1	0.27882	4	1.19689	0	0	0	0	0	0	0	0	0	0	0	0	0	0	0	0	0	0	0	0	0	0	0	0
BGIOSGA001246	297	0	0	0	0	0	0	0	0	1	0.207172	0	0	0	0	0	0	0	0	0	0	0	0	0	0	0	0	0	0	0	0	0	0	0	0	0	0	6	1.14319	2	0.42506	3	0.513453	0	0	2	0.389688	0	0
BGIOSGA001247	288	3	0.599208	17	3.49353	11	2.35511	7	1.52426	16	3.41834	23	4.52671	8	2.00116	16	3.38555	9	1.97178	2	0.458007	8	1.71939	0	0	7	1.58153	4	0.889042	8	1.51726	2	0.435081	0	0	4	0.704159	0	0	0	0	0	0	0	0	0	0	0	0
BGIOSGA001248	297	0	0	0	0	0	0	0	0	0	0	0	0	0	0	0	0	0	0	0	0	0	0	0	0	0	0	0	0	0	0	0	0	0	0	0	0	13	2.4769	23	4.88819	73	12.494	23	4.46736	15	2.92266	2	0.362417
BGIOSGA001249	348	123	20.3317	114	19.3881	138	24.4518	67	12.074	106	18.7419	74	12.0531	93	19.2525	116	20.3133	79	14.3237	89	16.8673	115	20.4548	87	16.6069	90	16.8281	72	13.2437	126	19.7767	180	32.406	162	24.2325	185	26.9523	67	10.8948	77	13.9665	72	10.5169	104	17.2399	126	20.9525	84	12.9908
BGIOSGA001250	420	168	23.0096	129	18.1781	123	18.0579	92	13.737	103	15.0895	77	10.3918	72	12.35	126	18.282	119	17.8775	127	19.9429	135	19.8958	111	17.5559	88	13.6334	70	10.6685	120	15.6061	235	35.0551	193	23.9205	166	20.0384	50	6.73664	50	7.51445	52	6.29346	76	10.4386	73	10.0581	81	10.3794
BGIOSGA001251	408	10	1.4099	10	1.4506	6	0.906779	16	2.45931	11	1.6589	20	2.77854	4	0.706291	4	0.597451	11	1.70114	4	0.646598	6	0.910265	4	0.651252	4	0.637927	2	0.31378	13	1.74038	1	0.153558	4	0.510344	11	1.3669	4	0.554782	0	0	5	0.622939	2	0.282781	0	0	4	0.527636
BGIOSGA001252	723	0	0	0	0	0	0	0	0	0	0	0	0	0	0	0	0	0	0	0	0	0	0	0	0	0	0	0	0	0	0	0	0	0	0	0	0	0	0	0	0	0	0	0	0	0	0	0	0
BGIOSGA001253	369	0	0	0	0	0	0	0	0	0	0	0	0	0	0	0	0	0	0	0	0	0	0	0	0	0	0	0	0	0	0	0	0	0	0	0	0	0	0	0	0	0	0	0	0	0	0	0	0
BGIOSGA001254	2307	8	0.199476	172	4.41255	160	4.27644	3	0.0815507	2	0.053342	3	0.0737091	78	2.43574	11	0.290568	213	5.8256	119	3.402	105	2.81721	120	3.45527	179	5.04866	209	5.79901	48	1.13646	46	1.24923	89	2.00819	281	6.17536	49	1.20191	28	0.766103	7	0.154236	154	3.85082	72	1.80604	236	5.50553
BGIOSGA001255	465	134	16.5768	103	13.1097	94	12.4648	141	19.016	109	14.4232	178	21.6977	79	12.2393	72	9.43587	98	13.2979	117	16.5946	122	16.2399	74	10.5713	67	9.37546	77	10.5997	92	10.8068	99	13.3387	118	13.2097	127	13.847	58	7.05826	53	7.19448	88	9.61979	101	12.5299	121	15.0583	134	15.5091
BGIOSGA001256	1065	596	32.1918	501	27.8418	544	31.4963	594	34.9777	619	35.7625	662	35.2335	384	25.9756	492	28.1526	448	26.5422	489	30.2827	630	36.6157	453	28.2551	465	28.4102	486	29.2107	451	23.1307	502	29.5316	522	25.5143	571	27.1825	501	26.6201	358	21.2183	499	23.817	531	28.7624	491	26.6794	602	30.4216
BGIOSGA001257	759	326	24.7073	371	28.9295	272	22.0972	176	14.542	137	11.1062	158	11.7995	336	31.892	459	36.853	347	28.8467	187	16.2493	257	20.9589	195	17.0664	249	21.3466	316	26.6502	440	31.6645	409	33.7609	433	29.6968	315	21.0413	168	12.5253	217	18.0466	230	15.4036	176	13.3768	245	18.6796	138	9.78525
BGIOSGA001258	819	0	0	0	0	0	0	0	0	0	0	0	0	0	0	0	0	0	0	0	0	0	0	0	0	0	0	0	0	0	0	0	0	0	0	0	0	0	0	0	0	0	0	0	0	0	0	0	0
BGIOSGA001259	1143	388	19.5269	465	24.0777	435	23.4668	391	21.4528	414	22.2865	408	20.233	382	24.0769	321	17.1144	586	32.3489	559	32.2552	424	22.9613	443	25.7458	519	29.5455	505	28.2814	400	19.1151	417	22.8571	767	34.9311	956	42.4048	693	34.3091	548	30.2629	789	35.0886	872	44.0099	610	30.8836	1075	50.6171
BGIOSGA001260	591	8	0.778666	9	0.901288	8	0.834666	13	1.37946	10	1.04112	6	0.575455	6	0.731388	13	1.34047	11	1.17439	8	0.892765	8	0.837875	10	1.12399	6	0.660594	12	1.29972	8	0.739375	12	1.27211	20	1.76159	25	2.14465	7	0.670244	5	0.534022	4	0.344039	9	0.878486	2	0.195833	13	1.18383
BGIOSGA001261	159	0	0	0	0	0	0	0	0	0	0	0	0	0	0	0	0	0	0	0	0	0	0	0	0	0	0	0	0	0	0	0	0	0	0	0	0	0	0	0	0	0	0	0	0	0	0	0	0
BGIOSGA001262	1434	2	0.0802287	0	0	0	0	0	0	0	0	1	0.0395274	0	0	1	0.0424965	1	0.0440007	0	0	0	0	0	0	0	0	2	0.0892762	5	0.190451	1	0.0436901	0	0	1	0.0353553	4	0.157846	0	0	0	0	0	0	2	0.0807095	0	0
BGIOSGA001263	822	356	24.9131	47	3.38403	71	5.32595	121	9.2314	25	1.87135	37	2.55139	31	2.7169	92	6.82053	23	1.76549	16	1.28376	55	4.1416	5	0.404061	21	1.66233	88	6.85277	137	9.10355	8	0.609748	5	0.316637	8	0.493425	46	3.16671	15	1.15185	124	7.66806	66	4.63182	99	6.96959	35	2.29156
BGIOSGA001264	651	94	8.30607	8	0.727307	16	1.51548	24	2.31198	14	1.32323	16	1.39311	7	0.774642	25	2.34024	6	0.581539	2	0.202621	11	1.0459	0	0	4	0.399807	20	1.96655	22	1.84588	4	0.384956	2	0.159923	1	0.0778794	9	0.782319	4	0.387843	41	3.20139	13	1.15197	26	2.31119	11	0.909382
BGIOSGA001265	801	356	25.5662	95	7.01939	611	47.0348	178	13.9361	94	7.22075	92	6.51033	81	7.28511	166	12.6293	92	7.2471	66	5.43433	388	29.9831	77	6.38568	39	3.16813	152	12.1469	70	4.7734	213	16.6602	61	3.96424	150	9.49428	145	10.2437	57	4.49179	149	9.45561	307	22.1098	472	34.0999	278	18.6787
BGIOSGA001266	651	158	13.9613	47	4.27293	163	15.4389	93	8.95893	81	7.65581	80	6.96557	28	3.09857	56	5.24215	35	3.39231	27	2.73538	145	13.7868	29	2.95914	28	2.79865	68	6.68625	52	4.36299	89	8.56527	23	1.83912	86	6.69763	42	3.65082	32	3.10274	98	7.6521	85	7.53213	148	13.156	85	7.02704
BGIOSGA001267	1026	0	0	0	0	0	0	0	0	1	0.0599708	0	0	1	0.0702161	0	0	0	0	0	0	0	0	0	0	0	0	0	0	0	0	0	0	0	0	2	0.0988294	0	0	0	0	0	0	0	0	0	0	2	0.10491
BGIOSGA001268	1557	0	0	0	0	0	0	0	0	0	0	0	0	0	0	0	0	0	0	0	0	0	0	0	0	0	0	0	0	0	0	0	0	0	0	0	0	0	0	0	0	0	0	0	0	0	0	0	0
BGIOSGA001269	1599	938	33.7445	815	30.166	1379	53.1773	764	29.9639	687	26.436	587	20.8083	896	40.3686	873	33.2712	947	37.3689	513	21.1594	783	30.3103	524	21.7687	591	24.0497	695	27.8222	888	30.3338	439	17.2008	611	19.891	749	23.7485	1042	36.8758	930	36.7123	964	30.6453	676	24.3881	895	32.3905	655	22.0459
BGIOSGA001270	1140	13	0.655975	7	0.363414	5	0.270443	8	0.440088	0	0	1	0.0497213	4	0.252778	9	0.481105	6	0.332089	0	0	0	0	0	0	4	0.228311	3	0.16845	7	0.335394	0	0	2	0.0913247	0	0	8	0.397107	5	0.276848	9	0.401304	2	0.101206	0	0	2	0.0944191
BGIOSGA001271	1122	10	0.512691	1	0.0527492	4	0.219825	3	0.16768	0	0	0	0	6	0.38525	3	0.162941	7	0.393653	0	0	0	0	0	0	2	0.115987	1	0.0570509	2	0.0973642	0	0	0	0	0	0	4	0.201739	4	0.225032	5	0.226523	0	0	0	0	0	0
BGIOSGA001272	2406	265	6.33577	213	5.23953	312	7.99593	155	4.04008	114	2.91539	149	3.51025	165	4.94051	282	7.14259	175	4.58935	73	2.00107	104	2.67556	151	4.16898	183	4.9491	253	6.731	278	6.31119	105	2.73417	235	5.08435	190	4.0037	230	5.40947	176	4.61736	279	5.89446	109	2.61343	74	1.77983	150	3.35529
BGIOSGA001273	732	15	1.17877	2	0.161707	9	0.758127	6	0.514037	4	0.33623	9	0.696913	6	0.590506	5	0.416257	6	0.517189	5	0.450499	16	1.35296	8	0.725985	5	0.444457	10	0.874468	16	1.19391	1	0.0855896	13	0.924475	6	0.415569	5	0.386528	10	0.862314	4	0.27777	13	1.0245	8	0.632445	3	0.220569
BGIOSGA001274	2043	22	0.619446	33	0.955992	32	0.96581	17	0.521837	4	0.12047	13	0.36068	68	2.39786	33	0.984346	44	1.35892	7	0.225977	14	0.424167	40	1.30059	47	1.49693	74	2.31856	107	2.86073	22	0.674662	19	0.484115	23	0.570772	43	1.19103	27	0.834204	8	0.199048	26	0.73415	24	0.679808	18	0.474175
BGIOSGA001275	2916	140	2.76178	46	0.933639	122	2.57978	53	1.13984	38	0.801832	26	0.505398	40	0.988226	47	0.982229	31	0.670784	22	0.497588	33	0.700492	34	0.774534	36	0.803315	60	1.3171	72	1.34867	20	0.429709	46	0.82117	37	0.643306	47	0.912079	45	0.974096	95	1.65604	52	1.02872	84	1.667	44	0.812082
BGIOSGA001276	1251	5	0.229912	0	0	2	0.0985787	4	0.20052	3	0.147554	0	0	1	0.0575873	3	0.146139	0	0	1	0.0527203	0	0	4	0.212399	0	0	0	0	5	0.218311	14	0.701137	12	0.499329	2	0.0810543	0	0	0	0	0	0	7	0.32279	4	0.185032	2	0.0860414
BGIOSGA001277	2862	155	3.11538	130	2.68833	131	2.82236	45	0.986045	226	4.85877	9	0.178246	33	0.830669	177	3.76882	8	0.176372	281	6.47547	128	2.76833	198	4.59562	39	0.886678	112	2.50497	761	14.5237	505	11.0549	1059	19.2615	756	13.3923	20	0.395442	60	1.3233	91	1.61625	316	6.36938	614	12.4149	46	0.865013
BGIOSGA001278	342	1	0.168199	0	0	0	0	3	0.55011	0	0	0	0	0	0	0	0	0	0	2	0.38569	0	0	0	0	0	0	1	0.187167	0	0	0	0	0	0	0	0	0	0	1	0.184566	3	0.445893	2	0.337352	0	0	1	0.157365
BGIOSGA001279	3174	282	5.11083	87	1.62226	238	4.6236	86	1.6992	39	0.75604	58	1.03578	39	0.8852	91	1.74718	26	0.516863	31	0.644154	40	0.780063	28	0.586003	82	1.68104	90	1.81506	99	1.70369	12	0.236868	16	0.262407	31	0.495174	94	1.67588	113	2.24723	208	3.33113	52	0.945097	67	1.22155	70	1.18693
BGIOSGA001280	3603	0	0	0	0	0	0	0	0	0	0	0	0	0	0	0	0	1	0.0175124	0	0	0	0	0	0	0	0	0	0	0	0	1	0.0173887	0	0	0	0	1	0.0157057	0	0	2	0.0282164	0	0	1	0.0160613	0	0
BGIOSGA001281	1833	3	0.0941473	12	0.38746	24	0.807345	6	0.205278	11	0.369247	18	0.556618	9	0.353723	4	0.132984	6	0.206537	10	0.359809	5	0.168843	13	0.471118	4	0.141993	16	0.558744	11	0.327787	12	0.410158	9	0.25559	4	0.110637	21	0.648305	13	0.44767	17	0.471435	5	0.157357	15	0.473557	23	0.675305
BGIOSGA001282	1746	0	0	0	0	0	0	0	0	0	0	0	0	0	0	0	0	0	0	0	0	1	0.0354513	0	0	0	0	0	0	0	0	0	0	0	0	0	0	0	0	0	0	0	0	0	0	0	0	1	0.0308241
BGIOSGA001283	855	270	18.1655	656	45.4095	482	34.7609	199	14.5962	219	15.7603	247	16.3749	576	48.5333	651	46.3999	536	39.5555	285	21.9843	343	24.8316	316	24.551	636	48.4018	748	56.0003	456	29.1314	578	42.3539	874	53.2118	638	37.8319	438	28.9888	818	60.3898	479	28.4777	271	18.2845	297	20.1018	279	17.562
BGIOSGA001284	369	644	100.394	1059	169.855	877	146.549	600	101.972	729	121.559	1097	168.511	627	122.412	647	106.851	929	158.854	1344	240.219	1467	246.082	927	166.879	1057	186.389	1030	178.676	706	104.506	1018	172.844	1287	181.558	2233	306.807	1112	170.53	736	125.901	1091	150.291	1299	203.078	1203	188.661	1995	290.972
BGIOSGA001285	840	0	0	0	0	0	0	0	0	0	0	0	0	0	0	1	0.0725476	0	0	0	0	0	0	0	0	0	0	0	0	0	0	0	0	0	0	0	0	0	0	0	0	0	0	0	0	0	0	0	0
BGIOSGA001286	1086	1850	97.992	1524	83.0546	1280	72.6759	2011	116.128	1859	105.326	1784	93.1134	1101	73.0367	1263	70.8722	1161	67.4545	1091	66.2567	1027	58.5352	1187	72.6055	1066	63.8702	1240	73.0881	1621	81.5296	1038	59.8825	1117	53.541	1161	54.2008	1639	85.4027	1161	67.4806	1851	86.6388	1166	61.9368	1283	68.366	1061	52.58
BGIOSGA001287	1557	21	0.775853	90	3.42107	43	1.7029	18	0.725	23	0.908922	12	0.436858	125	5.78369	139	5.44037	83	3.36355	23	0.974258	34	1.35166	26	1.10926	129	5.39103	101	4.15229	58	2.0347	30	1.20716	57	1.90568	54	1.75836	43	1.5628	43	1.74324	55	1.7956	25	0.926256	17	0.631835	39	1.34806
BGIOSGA001288	693	1	0.0830072	5	0.427017	8	0.711815	3	0.271483	29	2.57485	9	0.736134	17	1.76726	6	0.527619	4	0.364196	33	3.14062	78	6.96688	72	6.90157	5	0.46947	23	2.12447	3	0.236456	199	17.9909	293	22.0089	281	20.5578	3	0.244969	2	0.182169	2	0.146701	132	10.988	83	6.93088	26	2.01918
BGIOSGA001289	294	0	0	0	0	0	0	0	0	0	0	0	0	0	0	0	0	0	0	0	0	0	0	0	0	0	0	0	0	0	0	0	0	0	0	0	0	0	0	0	0	0	0	0	0	0	0	0	0
BGIOSGA001290	249	0	0	0	0	0	0	0	0	0	0	0	0	0	0	0	0	0	0	0	0	0	0	0	0	0	0	0	0	0	0	0	0	0	0	0	0	0	0	0	0	0	0	0	0	0	0	0	0
BGIOSGA001291	219	0	0	0	0	0	0	0	0	0	0	0	0	0	0	0	0	0	0	0	0	0	0	0	0	0	0	0	0	0	0	0	0	0	0	0	0	0	0	0	0	0	0	0	0	0	0	0	0
BGIOSGA001292	612	0	0	0	0	0	0	0	0	0	0	0	0	0	0	0	0	0	0	0	0	0	0	0	0	0	0	0	0	0	0	0	0	0	0	0	0	0	0	0	0	0	0	0	0	0	0	0	0
BGIOSGA001293	780	0	0	0	0	0	0	0	0	0	0	0	0	0	0	0	0	0	0	0	0	0	0	0	0	0	0	0	0	0	0	0	0	0	0	0	0	0	0	0	0	0	0	0	0	0	0	0	0
BGIOSGA001294	999	51	2.93666	85	5.03573	103	6.35744	47	2.95044	91	5.60484	97	5.50369	21	1.51439	204	12.4442	23	1.45268	93	6.13977	87	5.39052	25	1.66235	98	6.3831	65	4.16488	76	4.15537	35	2.195	37	1.92797	96	4.87202	86	4.87142	55	3.47515	43	2.18796	116	6.69842	82	4.74998	128	6.89571
BGIOSGA001295	579	0	0	0	0	0	0	0	0	0	0	0	0	0	0	0	0	1	0.108976	1	0.113909	0	0	2	0.229456	1	0.112381	0	0	1	0.0943373	0	0	3	0.269715	0	0	0	0	0	0	0	0	3	0.298898	0	0	1	0.0929514
BGIOSGA001296	240	0	0	0	0	0	0	0	0	0	0	0	0	0	0	0	0	0	0	0	0	0	0	0	0	0	0	0	0	0	0	0	0	0	0	0	0	0	0	0	0	0	0	0	0	0	0	0	0
BGIOSGA001297	816	102	7.1905	121	8.77614	143	10.8058	83	6.37884	111	8.3699	106	7.36314	137	12.0952	77	5.75046	140	10.8255	184	14.8718	196	14.8677	167	13.5949	129	10.2866	119	9.33495	97	6.49297	163	12.515	298	19.0103	482	29.9475	111	7.6976	57	4.40922	110	6.85233	208	14.7046	203	14.3963	297	19.5885
BGIOSGA001298	579	3	0.298052	1	0.102219	1	0.106496	2	0.216623	3	0.318809	7	0.685278	1	0.124424	1	0.10525	0	0	0	0	5	0.534525	5	0.573641	6	0.674285	1	0.110555	0	0	0	0	0	0	1	0.0875638	0	0	0	0	0	0	0	0	0	0	0	0
BGIOSGA001299	2955	55	1.07067	140	2.80401	87	1.8154	26	0.551785	67	1.3951	21	0.402818	82	1.99913	39	0.804284	169	3.60859	118	2.63366	129	2.70215	133	2.98981	121	2.6644	104	2.25284	76	1.40481	147	3.11668	268	4.72107	359	6.15943	180	3.44697	184	3.9304	206	3.54361	259	5.05618	239	4.68041	319	5.80989
BGIOSGA001300	198	11	3.19578	6	1.79347	6	1.86851	20	6.3346	46	14.2949	49	14.0274	4	1.45539	3	0.923333	11	3.50539	34	11.3253	17	5.31448	156	52.3369	11	3.61492	22	7.11234	16	4.41384	37	11.7076	154	40.4873	28	7.16962	0	0	0	0	0	0	0	0	0	0	0	0
BGIOSGA001301	195	0	0	0	0	0	0	0	0	0	0	0	0	0	0	0	0	0	0	0	0	0	0	0	0	0	0	0	0	0	0	0	0	0	0	0	0	2	0.580387	0	0	0	0	27	7.98747	13	3.85791	22	6.07187
BGIOSGA001302	198	0	0	0	0	0	0	0	0	0	0	0	0	0	0	0	0	0	0	0	0	0	0	0	0	0	0	0	0	0	0	0	0	1	0.262904	1	0.256058	0	0	0	0	0	0	8	2.3308	3	0.876798	4	1.08725
BGIOSGA001303	198	0	0	0	0	0	0	0	0	0	0	0	0	0	0	0	0	0	0	0	0	0	0	0	0	0	0	0	0	0	0	0	0	0	0	0	0	0	0	0	0	0	0	0	0	0	0	0	0
BGIOSGA001304	198	0	0	0	0	0	0	0	0	0	0	0	0	0	0	0	0	0	0	0	0	0	0	0	0	0	0	0	0	0	0	0	0	0	0	0	0	0	0	0	0	0	0	0	0	0	0	0	0
BGIOSGA001305	1251	0	0	1	0.0473098	1	0.0492893	3	0.15039	1	0.0491847	1	0.0453096	0	0	1	0.048713	1	0.0504373	3	0.158161	1	0.0494788	2	0.106199	3	0.15604	1	0.0511679	4	0.174648	0	0	2	0.0832215	7	0.28369	3	0.135702	0	0	0	0	3	0.138339	0	0	1	0.0430207
BGIOSGA001306	1257	22	1.00678	17	0.800428	20	0.981081	16	0.79825	19	0.930048	21	0.946959	10	0.573124	8	0.387844	18	0.903537	17	0.891966	5	0.246213	17	0.898385	16	0.828239	12	0.611084	7	0.304176	15	0.747632	12	0.496946	18	0.726007	3	0.135054	2	0.100432	9	0.363951	2	0.0917856	6	0.276223	0	0
BGIOSGA001307	2859	16	0.321925	19	0.393322	27	0.582318	9	0.197416	19	0.408909	9	0.178433	19	0.478766	12	0.255782	30	0.662088	21	0.48444	19	0.411354	12	0.278815	21	0.477943	19	0.425397	13	0.248365	13	0.28488	33	0.600845	48	0.851198	22	0.435443	8	0.176625	17	0.302253	27	0.54479	13	0.263131	21	0.395312
BGIOSGA001308	1536	249	9.32518	240	9.24759	235	9.43381	265	10.8195	277	11.0962	229	8.45068	155	7.26983	191	7.57782	197	8.09252	273	11.7221	301	12.1298	223	9.64412	183	7.7523	186	7.75134	182	6.47206	256	10.4419	344	11.6582	567	18.7152	23	0.847342	12	0.493136	17	0.562592	12	0.450682	17	0.640474	9	0.315345
BGIOSGA001309	516	0	0	0	0	0	0	0	0	0	0	0	0	0	0	0	0	0	0	0	0	1	0.119957	0	0	0	0	0	0	0	0	0	0	0	0	0	0	0	0	0	0	0	0	0	0	0	0	0	0
BGIOSGA001310	1086	0	0	1	0.0544978	0	0	0	0	0	0	0	0	0	0	0	0	0	0	0	0	0	0	0	0	0	0	0	0	0	0	0	0	0	0	0	0	0	0	0	0	0	0	0	0	1	0.0532861	0	0
BGIOSGA001311	678	703	59.6451	742	64.7713	690	62.7523	712	65.8574	882	80.0435	772	64.5409	627	66.6226	625	56.1762	755	70.2629	689	67.0231	745	68.0148	693	67.8973	584	56.0472	693	65.4272	1100	88.6186	928	85.7532	1164	89.3689	1199	89.6588	1170	97.6514	1096	102.037	1322	99.1146	1205	102.527	1234	105.324	1328	105.415
BGIOSGA001312	1611	16	0.571312	16	0.587805	18	0.688949	18	0.700698	27	1.03123	16	0.562953	14	0.626061	10	0.378274	27	1.05749	18	0.736905	26	0.998975	21	0.86591	18	0.727022	24	0.95361	14	0.474673	16	0.622238	63	2.03567	57	1.79384	19	0.667391	17	0.666086	24	0.757271	34	1.21748	35	1.25723	43	1.43651
BGIOSGA001313	1227	586	27.4727	439	21.1752	486	24.4232	681	34.8062	539	27.0291	569	26.2854	336	19.7278	282	14.0058	287	14.7586	316	16.9855	360	18.1608	410	22.1967	333	17.6592	327	17.0592	354	15.7587	176	8.9867	236	10.0122	307	12.6852	754	34.7736	475	24.4358	826	34.2193	380	17.8657	343	16.1768	388	17.0185
BGIOSGA001314	729	1445	114.022	1165	94.5817	1711	144.721	1183	101.768	1087	91.7465	714	55.516	1865	184.304	2222	185.746	1605	138.917	661	59.801	857	72.7663	421	38.3622	1440	128.53	1334	117.134	1288	96.5051	545	46.8383	355	25.3492	441	30.67	998	77.4685	3177	275.085	2232	155.633	399	31.5737	459	36.4358	374	27.6108
BGIOSGA001315	1485	752	29.13	1091	43.4817	919	38.1592	900	38.0076	1489	61.6958	962	36.7194	899	43.6131	718	29.4646	1011	42.957	691	30.6893	766	31.9285	1323	59.181	823	36.0615	924	39.8291	1615	59.403	1003	42.3162	1698	59.5216	1250	42.6763	1127	42.9457	686	29.1591	1135	38.8513	976	37.9143	775	30.2008	1004	36.3866
BGIOSGA001316	936	232	14.2581	215	13.5947	329	21.6736	235	15.7451	174	11.4383	149	9.02314	259	19.9346	216	14.0631	327	22.0435	171	12.0491	203	13.4245	91	6.45824	127	8.82874	152	10.395	240	14.0055	121	8.09919	295	16.4062	239	12.9457	214	12.9378	440	29.6725	178	9.66674	360	22.1874	554	34.2513	280	16.0997
BGIOSGA001317	828	317	22.0231	650	46.4613	611	45.501	342	25.903	462	34.332	695	47.5775	348	30.2784	429	31.574	670	51.0568	951	75.7504	886	66.2339	760	60.9722	836	65.6972	684	52.8787	518	34.1713	705	53.3447	920	57.839	1082	66.2522	423	28.909	311	23.7086	495	30.3886	865	60.2651	801	55.9817	1050	68.2486
BGIOSGA001318	822	48	3.35906	31	2.23202	92	6.90123	11	0.839218	25	1.87135	67	4.62009	37	3.24275	60	4.44817	54	4.14506	26	2.08611	29	2.18375	32	2.58599	50	3.95794	54	4.20511	17	1.12964	23	1.75303	17	1.07656	66	4.07076	91	6.26458	37	2.84123	98	6.06024	25	1.75448	37	2.60479	31	2.02967
BGIOSGA001319	516	0	0	0	0	0	0	0	0	0	0	0	0	0	0	0	0	0	0	0	0	0	0	0	0	0	0	0	0	0	0	0	0	0	0	0	0	0	0	0	0	0	0	0	0	0	0	0	0
BGIOSGA001320	261	0	0	1	0.226761	2	0.472498	0	0	1	0.235747	3	0.651521	1	0.276022	2	0.466973	2	0.483502	2	0.505387	1	0.237157	1	0.254512	5	1.24652	2	0.490506	3	0.627831	3	0.720133	2	0.398889	5	0.971254	6	1.30087	3	0.725534	4	0.779032	1	0.221024	2	0.443438	2	0.412405
BGIOSGA001321	2304	302	7.54003	136	3.49353	86	2.30158	185	5.03551	129	3.44504	108	2.65698	56	1.75101	138	3.65005	143	3.91618	124	3.54956	208	5.58802	16	0.461303	84	2.37229	132	3.6673	139	3.2953	53	1.4412	138	3.11788	143	3.14671	42	1.03155	49	1.34243	96	2.11799	57	1.42716	149	3.74238	50	1.16794
BGIOSGA001322	3240	144	2.55662	184	3.3611	186	3.5398	268	5.18733	466	8.84969	461	8.06498	123	2.73492	162	3.047	124	2.41482	269	5.47573	321	6.13249	244	5.00258	133	2.67102	101	1.99541	127	2.14102	498	9.62978	606	9.73623	479	7.49538	147	2.56741	112	2.18197	220	3.45154	107	1.9051	90	1.60746	199	3.30554
BGIOSGA001323	1056	1580	86.0681	1768	99.0893	1782	104.053	1742	103.452	1820	106.046	1869	100.321	1456	99.3302	1671	96.4306	1925	115.021	2371	148.082	2420	141.85	1971	123.986	1870	115.225	1840	111.534	1938	100.243	2268	134.559	2396	118.11	2830	135.871	1361	72.9317	1388	82.9664	1471	70.8084	1871	102.209	1931	105.819	2439	124.303
BGIOSGA001324	1161	0	0	0	0	1	0.0531102	0	0	1	0.0529975	3	0.146466	0	0	0	0	0	0	0	0	1	0.0533144	1	0.0572159	0	0	0	0	0	0	0	0	2	0.0896728	3	0.131006	0	0	0	0	4	0.175131	0	0	0	0	5	0.231778
BGIOSGA001325	1404	360	14.7497	524	22.0888	684	30.04	188	8.3974	204	8.94026	1791	72.3063	175	8.97955	307	13.3252	302	13.5721	421	19.7765	615	27.1134	760	35.958	320	14.8304	216	9.84785	280	10.8931	297	13.2532	543	20.1324	343	12.386	721	29.0597	325	14.6114	818	29.6157	248	10.1898	223	9.19139	756	28.9794
BGIOSGA001326	1029	0	0	0	0	0	0	0	0	0	0	0	0	0	0	0	0	0	0	0	0	0	0	0	0	0	0	0	0	0	0	0	0	0	0	0	0	0	0	0	0	0	0	0	0	0	0	0	0
BGIOSGA001327	933	14	0.863168	51	3.23517	26	1.71831	25	1.6804	106	6.99055	61	3.70592	21	1.62152	10	0.653162	33	2.23173	35	2.47412	283	18.7751	17	1.21036	24	1.67379	15	1.02912	61	3.57117	88	5.90926	79	4.40766	61	3.31476	18	1.09172	89	6.02123	3	0.163446	79	4.88456	97	6.01636	145	8.36414
BGIOSGA001328	1380	654	27.2614	798	34.2241	784	35.0306	569	25.8575	780	34.7779	690	28.3411	577	30.1218	626	27.6438	707	32.3258	816	38.9983	794	35.6138	873	42.0227	714	33.6659	700	32.4694	1103	43.6575	1341	60.881	1282	48.3584	1566	57.5329	748	30.6722	658	30.097	801	29.5046	823	34.4033	850	35.6438	771	30.0684
BGIOSGA001329	168	0	0	0	0	0	0	0	0	0	0	0	0	0	0	0	0	0	0	0	0	0	0	0	0	0	0	0	0	0	0	0	0	0	0	0	0	0	0	0	0	0	0	0	0	0	0	0	0
BGIOSGA001330	1233	0	0	0	0	0	0	0	0	0	0	0	0	0	0	0	0	0	0	0	0	0	0	0	0	0	0	0	0	0	0	0	0	0	0	0	0	0	0	0	0	0	0	0	0	0	0	0	0
BGIOSGA001331	1080	0	0	0	0	0	0	0	0	0	0	0	0	0	0	0	0	0	0	0	0	0	0	0	0	0	0	0	0	0	0	0	0	0	0	0	0	0	0	0	0	0	0	0	0	0	0	0	0
BGIOSGA001332	399	0	0	0	0	0	0	0	0	1	0.154211	1	0.142061	0	0	0	0	0	0	0	0	0	0	0	0	0	0	0	0	0	0	0	0	0	0	0	0	0	0	0	0	0	0	0	0	0	0	0	0
BGIOSGA001333	564	1836	187.259	1760	184.689	1751	191.433	2382	264.86	2116	230.847	3244	326.024	1477	188.662	1932	208.752	1258	140.738	1740	203.472	1315	144.319	993	116.955	1212	139.828	1555	176.484	1309	126.772	1175	130.524	884	81.5899	1517	136.367	4404	441.866	3578	400.44	5338	481.1	1921	196.484	1988	203.977	2313	220.715
BGIOSGA001334	2268	396	10.0439	513	13.387	497	13.5121	515	14.2403	759	20.5914	528	13.1959	489	15.5328	580	15.5843	837	23.2858	606	17.6224	656	17.9035	764	22.3769	524	15.0335	516	14.5634	694	16.7139	1009	27.8728	1771	40.6479	923	20.633	530	13.2238	572	15.9195	522	11.6994	833	21.1876	898	22.9127	624	14.8073
BGIOSGA001335	1515	1	0.0379696	0	0	0	0	0	0	0	0	0	0	0	0	0	0	0	0	0	0	0	0	0	0	0	0	0	0	0	0	0	0	0	0	0	0	0	0	0	0	0	0	0	0	0	0	0	0
BGIOSGA001336	867	0	0	0	0	1	0.0711199	0	0	0	0	0	0	0	0	0	0	3	0.218329	0	0	0	0	0	0	0	0	0	0	2	0.126001	0	0	0	0	0	0	0	0	0	0	0	0	0	0	0	0	1	0.0620748
BGIOSGA001337	1104	35	1.82368	56	3.00212	75	4.18892	8	0.454438	23	1.28188	16	0.821482	72	4.69837	64	3.53275	64	3.6578	89	5.31687	57	3.19582	91	5.47547	163	9.60704	161	9.33495	46	2.27589	83	4.71022	126	5.94107	172	7.89883	202	10.3539	194	11.092	280	12.8921	58	3.03067	42	2.20153	72	3.50993
BGIOSGA001338	915	105	6.60111	174	11.2548	129	8.69318	116	7.95044	139	9.34719	114	7.06206	101	7.95214	104	6.92651	147	10.1369	181	13.0464	193	13.0561	186	13.5033	167	11.8759	148	10.3537	92	5.49198	180	12.3249	317	18.0344	482	26.7073	92	5.6897	67	4.62201	154	8.5553	217	13.681	175	11.0678	261	15.3516
BGIOSGA001339	276	0	0	0	0	0	0	0	0	0	0	0	0	0	0	0	0	0	0	0	0	0	0	0	0	0	0	0	0	0	0	0	0	0	0	0	0	0	0	0	0	0	0	0	0	0	0	0	0
BGIOSGA001340	1500	677	25.9625	604	23.8317	593	24.3766	646	27.0082	686	28.1397	506	19.1208	483	23.1974	557	22.629	547	23.0094	468	20.5773	583	24.0577	517	22.8954	476	20.6484	529	22.5746	743	27.0558	533	22.2622	579	20.0933	693	23.4232	580	21.8806	574	24.1545	600	20.3327	581	22.3442	535	20.6398	589	21.1329
BGIOSGA001341	945	0	0	0	0	0	0	1	0.0663624	2	0.130222	2	0.119963	0	0	0	0	0	0	0	0	3	0.196502	0	0	0	0	0	0	0	0	1	0.066298	1	0.0550847	1	0.0536502	0	0	0	0	0	0	0	0	8	0.489894	0	0
BGIOSGA001342	1218	3	0.141685	3	0.145775	5	0.253124	16	0.823809	13	0.656725	19	0.884206	2	0.118295	6	0.300197	2	0.103608	19	1.02882	3	0.152458	4	0.218153	4	0.21369	9	0.472988	9	0.403606	7	0.360067	2	0.0854763	11	0.457877	6	0.278757	3	0.155471	2	0.0834677	22	1.04197	10	0.475112	20	0.883726
BGIOSGA001343	1713	121	4.06328	95	3.28227	107	3.85156	97	3.55115	93	3.34051	91	3.01114	70	2.94391	76	2.7037	77	2.83623	87	3.34963	104	3.75797	116	4.49831	76	2.88687	71	2.65311	107	3.41184	117	4.27918	132	4.01125	123	3.64042	107	3.53467	84	3.09527	137	4.06536	121	4.07481	116	3.91872	114	3.58164
BGIOSGA001344	1377	10	0.417749	4	0.171923	16	0.716467	13	0.592057	9	0.402157	13	0.535127	3	0.156954	5	0.221278	2	0.0916442	5	0.239481	9	0.404562	0	0	8	0.378031	15	0.697288	14	0.555336	5	0.227493	8	0.302426	2	0.0736376	30	1.23285	2	0.0916796	33	1.21819	14	0.586508	14	0.588353	18	0.703515
BGIOSGA001345	309	0	0	0	0	0	0	0	0	0	0	0	0	0	0	0	0	0	0	0	0	0	0	0	0	0	0	0	0	0	0	0	0	0	0	0	0	0	0	0	0	0	0	1	0.18669	0	0	0	0
BGIOSGA001346	1326	638	27.6774	517	23.0757	539	25.0643	526	24.8769	877	40.6952	490	20.9459	301	16.3534	439	20.1755	464	22.0792	644	32.0315	1001	46.7269	426	21.341	357	17.5184	342	16.5096	920	37.8971	1017	48.0518	1208	47.4227	1396	53.3759	322	13.7415	374	17.8035	398	15.2572	1571	68.3459	2231	97.3643	952	38.6392
BGIOSGA001347	1185	1269	61.6016	1391	69.4732	1055	54.8965	854	45.1953	1132	58.7781	1112	53.1905	873	53.0737	1307	67.214	901	47.975	1143	63.6155	1454	75.9491	1095	61.3825	875	48.0464	1065	57.5289	1770	81.5863	2126	112.403	1811	79.5542	1912	81.8037	1041	49.7113	994	52.9474	1445	61.9848	1725	83.9751	1986	96.985	1448	65.7635
BGIOSGA001348	348	0	0	0	0	0	0	0	0	0	0	0	0	0	0	0	0	0	0	0	0	0	0	0	0	2	0.373957	0	0	1	0.156958	0	0	1	0.149584	0	0	0	0	0	0	0	0	0	0	0	0	0	0
BGIOSGA001349	1332	0	0	0	0	0	0	0	0	0	0	0	0	1	0.0540853	0	0	2	0.0947402	0	0	0	0	1	0.0498706	0	0	0	0	0	0	0	0	2	0.0781608	0	0	0	0	0	0	0	0	0	0	0	0	5	0.202023
BGIOSGA001350	744	119	9.20074	91	7.23897	103	8.5364	172	14.498	116	9.59339	128	9.75179	96	9.2957	66	5.40597	84	7.12386	80	7.09172	104	8.65241	108	9.64272	59	5.16	99	8.5176	103	7.56182	72	6.06306	88	6.15705	80	5.45156	135	10.2679	89	7.55081	172	11.7514	113	8.76164	83	6.45578	120	8.68046
BGIOSGA001351	1041	299	16.5223	353	20.0693	313	18.5398	265	15.9643	295	17.4365	339	18.4585	218	15.0865	296	17.3278	280	16.9713	242	15.332	238	14.1515	185	11.8051	299	18.6892	278	17.0942	243	12.7502	129	7.76374	210	10.501	240	11.6886	441	23.9723	288	17.463	439	21.4363	218	12.0805	130	7.22664	260	13.4418
BGIOSGA001352	828	497	34.5283	546	39.0275	530	39.469	609	46.1255	463	34.4063	601	41.1426	476	41.4153	522	38.4187	590	44.9604	446	35.5254	424	31.6966	403	32.3313	485	38.1138	439	33.9382	461	30.4111	261	19.7489	289	18.169	431	26.3907	490	33.4879	404	30.7984	518	31.8006	401	27.9379	363	25.37	482	31.3293
BGIOSGA001353	828	4	0.277894	0	0	0	0	1	0.0757397	1	0.0743117	3	0.205371	2	0.174014	0	0	2	0.152408	0	0	2	0.149512	1	0.0802266	2	0.15717	1	0.077308	0	0	0	0	0	0	2	0.122462	2	0.136685	0	0	0	0	2	0.139341	0	0	1	0.0649987
BGIOSGA001354	207	0	0	0	0	1	0.297879	0	0	0	0	0	0	3	1.04408	1	0.294396	2	0.609633	1	0.318614	0	0	0	0	3	0.943022	0	0	2	0.527742	0	0	7	1.76032	3	0.734775	0	0	0	0	0	0	0	0	0	0	1	0.259995
BGIOSGA001355	267	1	0.215446	0	0	0	0	1	0.234878	1	0.23045	0	0	2	0.539638	3	0.684719	1	0.236318	2	0.49403	0	0	1	0.248793	3	0.731107	6	1.43845	7	1.43202	2	0.4693	5	0.974814	0	0	0	0	0	0	0	0	0	0	0	0	2	0.403138
BGIOSGA001356	360	0	0	0	0	0	0	0	0	0	0	0	0	0	0	0	0	0	0	0	0	0	0	0	0	0	0	0	0	0	0	0	0	0	0	0	0	0	0	0	0	0	0	0	0	0	0	0	0
BGIOSGA001357	1146	9	0.451759	29	1.49769	19	1.0223	13	0.711398	21	1.12751	13	0.642993	15	0.942954	11	0.584939	34	1.87199	24	1.38122	22	1.18827	49	2.84027	24	1.36269	26	1.45226	18	0.857926	36	1.96811	89	4.04267	95	4.20284	22	1.08633	8	0.440638	12	0.53227	37	1.8625	20	1.00992	47	2.20723
BGIOSGA001358	1050	152	8.32728	141	7.94764	138	8.10401	184	10.9896	191	11.1926	137	7.39569	111	7.61583	115	6.67438	120	7.21109	110	6.90937	92	5.42345	105	6.64277	107	6.63079	131	7.98614	123	6.3985	75	4.47511	117	5.80042	151	7.29107	173	9.3235	105	6.31214	193	9.34337	144	7.91139	138	7.6056	131	6.71455
BGIOSGA001359	2070	95	2.63999	407	11.6368	387	11.5279	100	3.02959	211	6.2719	337	9.22799	211	7.34338	103	3.03228	449	13.6863	251	7.9972	339	10.1369	481	15.4356	342	10.7504	236	7.29788	191	5.03994	275	8.32328	366	9.20394	647	15.8466	219	5.98682	89	2.71392	215	5.27963	372	10.367	225	6.29007	414	10.7638
BGIOSGA001360	321	5	0.896012	8	1.47501	5	0.960451	3	0.586098	4	0.76673	25	4.41451	6	1.34657	1	0.189844	5	0.982819	0	0	5	0.964144	8	1.65552	4	0.810823	5	0.997057	8	1.36128	0	0	0	0	4	0.631769	29	5.11229	7	1.37648	20	3.16709	2	0.359422	3	0.540829	6	1.00596
BGIOSGA001361	273	0	0	0	0	0	0	0	0	0	0	0	0	0	0	0	0	0	0	0	0	0	0	0	0	0	0	0	0	0	0	0	0	0	0	0	0	0	0	0	0	0	0	0	0	0	0	0	0
BGIOSGA001362	783	0	0	0	0	0	0	1	0.0800926	0	0	0	0	0	0	2	0.155658	0	0	0	0	0	0	0	0	0	0	0	0	0	0	0	0	0	0	0	0	0	0	0	0	0	0	0	0	4	0.295625	0	0
BGIOSGA001363	3357	1742	29.8501	1669	29.4248	1723	31.6479	1392	26.0041	1603	29.3812	1261	21.2917	1268	27.2115	1475	26.7758	1555	29.2272	1481	29.0964	1683	31.032	1769	35.0046	1688	32.7184	1531	29.193	1886	30.6869	1566	29.2262	1816	28.1597	1936	29.2387	1497	25.2344	1335	25.1019	1390	21.0474	1632	28.0446	1623	27.9776	1837	29.4505
BGIOSGA001364	606	322	30.5655	310	30.2759	307	31.2375	370	38.2898	344	34.9279	871	81.4691	180	21.3985	164	16.492	221	23.0106	229	24.9228	318	32.4811	376	41.2158	243	26.0918	269	28.4141	228	20.5506	226	23.3651	314	26.9724	260	21.7522	578	53.9731	233	24.2695	641	53.7677	305	29.034	280	26.738	457	40.5862
BGIOSGA001365	1026	1492	83.6508	1153	66.5105	886	53.2472	1629	99.5698	1207	72.3848	1784	98.5587	742	52.1003	863	51.2585	594	36.5298	882	56.6965	754	45.4884	729	47.1986	700	44.3937	773	48.2267	725	38.5969	462	28.2115	458	23.2371	541	26.7333	1645	90.7279	1042	64.1058	1838	91.0613	931	52.3458	844	47.6035	982	51.5109
BGIOSGA001366	1191	296	14.2965	322	16.0012	328	16.9814	197	10.3731	267	13.7939	247	11.7553	313	18.9329	274	14.0198	388	20.5555	306	16.9451	331	17.2026	396	22.0868	458	25.0221	390	20.9608	502	23.0226	338	17.7802	477	20.8483	507	21.5824	223	10.5954	165	8.74478	304	12.9747	408	19.7619	297	14.4307	481	21.7354
BGIOSGA001367	246	0	0	0	0	0	0	0	0	0	0	0	0	0	0	0	0	0	0	0	0	0	0	0	0	0	0	0	0	0	0	0	0	0	0	0	0	0	0	0	0	0	0	0	0	0	0	0	0
BGIOSGA001368	378	0	0	0	0	0	0	0	0	0	0	0	0	0	0	0	0	0	0	0	0	0	0	0	0	0	0	0	0	3	0.433502	1	0.165745	2	0.275424	1	0.134126	1	0.149703	0	0	0	0	0	0	1	0.153092	0	0
BGIOSGA001369	378	2	0.30436	3	0.469719	6	0.978745	2	0.331812	1	0.162778	1	0.149953	0	0	0	0	0	0	4	0.697916	2	0.327503	1	0.175735	2	0.344278	0	0	12	1.73401	13	2.15468	13	1.79025	2	0.268251	0	0	0	0	1	0.134476	0	0	3	0.459275	1	0.142378
BGIOSGA001370	507	971	110.169	934	109.03	876	106.538	1055	130.496	1060	128.643	742	82.9551	940	133.568	956	114.909	855	106.406	820	106.67	764	93.2743	1285	168.362	810	103.956	888	112.114	1481	159.555	1361	168.183	1586	162.839	1418	141.799	1277	142.53	961	119.644	1197	120.011	1050	119.471	1187	135.483	1057	112.202
BGIOSGA001371	447	0	0	0	0	0	0	0	0	0	0	0	0	0	0	0	0	0	0	0	0	0	0	0	0	0	0	0	0	0	0	0	0	0	0	0	0	0	0	0	0	0	0	0	0	0	0	0	0
BGIOSGA001372	456	0	0	0	0	1	0.135221	0	0	0	0	0	0	0	0	0	0	0	0	0	0	1	0.135741	0	0	2	0.285388	0	0	1	0.119784	0	0	1	0.114156	0	0	0	0	0	0	0	0	1	0.126507	0	0	0	0
BGIOSGA001373	1101	69	3.60504	37	1.98895	34	1.90415	191	10.8793	120	6.70627	109	5.6116	26	1.70126	21	1.16234	29	1.66196	113	6.76902	94	5.28466	56	3.3787	31	1.83208	40	2.32556	113	5.606	71	4.0402	91	4.30246	134	6.17051	37	1.90168	27	1.54794	53	2.44695	74	3.87725	194	10.1967	127	6.20799
BGIOSGA001374	798	467	33.6638	747	55.4021	573	44.2754	491	38.5863	364	28.0663	581	41.2687	468	42.25	617	47.1177	664	52.5018	394	32.5633	608	47.1604	451	37.5424	514	41.9113	748	60.0003	803	54.9635	377	29.5986	690	45.01	646	41.0424	741	52.5458	701	55.4488	381	24.2693	337	24.3617	323	23.423	601	40.5328
BGIOSGA001375	1560	187	6.8955	156	5.91846	136	5.37557	148	5.94965	68	2.68208	61	2.21642	168	7.75833	181	7.0706	231	9.34321	124	5.24242	197	7.81661	133	5.66338	139	5.79777	86	3.52881	172	6.02235	266	10.6829	300	10.0106	239	7.76742	141	5.11466	255	10.3179	97	3.1607	148	5.47289	208	7.71582	121	4.17441
BGIOSGA001376	1737	2125	70.3733	1704	58.0602	1663	59.0341	721	26.0309	949	33.6166	409	13.3466	2108	87.4288	2301	80.727	2169	78.7895	1368	51.9423	2135	76.0808	1823	69.7165	1590	59.5618	1492	54.9824	2070	65.0927	3035	109.469	3232	96.8578	2740	79.975	1643	53.5254	2554	92.8107	936	27.3912	1500	49.8163	2395	79.7902	807	25.0039
BGIOSGA001377	936	0	0	0	0	0	0	0	0	1	0.0657372	0	0	2	0.153935	0	0	0	0	0	0	0	0	0	0	1	0.0695176	0	0	0	0	0	0	0	0	3	0.162498	0	0	0	0	0	0	0	0	0	0	0	0
BGIOSGA001378	348	0	0	0	0	0	0	0	0	0	0	0	0	0	0	0	0	0	0	0	0	0	0	0	0	0	0	0	0	0	0	0	0	0	0	0	0	0	0	0	0	0	0	0	0	0	0	0	0
BGIOSGA001379	666	0	0	0	0	0	0	0	0	0	0	0	0	0	0	0	0	0	0	0	0	0	0	0	0	0	0	0	0	0	0	0	0	0	0	0	0	0	0	0	0	0	0	0	0	0	0	0	0
BGIOSGA001380	798	0	0	0	0	0	0	0	0	0	0	0	0	0	0	0	0	0	0	0	0	0	0	0	0	0	0	0	0	0	0	0	0	0	0	0	0	0	0	0	0	0	0	0	0	0	0	0	0
BGIOSGA001381	435	0	0	0	0	0	0	0	0	0	0	0	0	0	0	0	0	0	0	0	0	0	0	0	0	0	0	0	0	0	0	0	0	0	0	0	0	0	0	0	0	0	0	0	0	0	0	0	0
BGIOSGA001382	1161	0	0	0	0	0	0	0	0	0	0	0	0	0	0	0	0	0	0	0	0	0	0	0	0	0	0	0	0	0	0	0	0	0	0	0	0	0	0	0	0	0	0	0	0	0	0	0	0
BGIOSGA001383	879	0	0	0	0	0	0	0	0	0	0	0	0	0	0	0	0	0	0	0	0	0	0	0	0	0	0	0	0	0	0	0	0	0	0	0	0	0	0	0	0	0	0	0	0	0	0	0	0
BGIOSGA001384	408	0	0	0	0	0	0	0	0	1	0.150809	0	0	0	0	0	0	0	0	0	0	0	0	0	0	0	0	0	0	0	0	0	0	0	0	0	0	0	0	0	0	0	0	0	0	0	0	0	0
BGIOSGA001385	648	0	0	0	0	0	0	0	0	0	0	0	0	0	0	0	0	0	0	0	0	0	0	0	0	0	0	0	0	0	0	0	0	0	0	0	0	0	0	0	0	0	0	0	0	0	0	0	0
BGIOSGA001386	1539	0	0	0	0	0	0	0	0	0	0	0	0	1	0.0468107	0	0	0	0	0	0	0	0	0	0	0	0	0	0	0	0	0	0	4	0.135296	0	0	0	0	1	0.0410146	0	0	0	0	0	0	0	0
BGIOSGA001387	450	530	67.7505	517	67.9965	533	73.034	416	57.9742	539	73.6993	383	48.2429	392	62.7563	575	77.8677	684	95.9074	442	64.7805	415	57.0837	328	48.4184	362	52.344	561	79.8005	694	84.2382	377	52.4881	492	56.9135	514	57.9101	448	56.3362	718	100.714	657	74.2145	370	47.4317	384	49.3813	295	35.2813
BGIOSGA001388	924	4261	265.27	3881	248.588	3451	230.294	5201	352.995	5305	353.265	5145	315.617	3479	271.248	3555	234.461	3719	253.959	3537	252.463	3061	205.054	3785	272.109	3144	221.402	3211	222.445	4626	273.461	3663	248.369	5456	307.373	3905	214.266	3781	231.557	3179	217.168	5269	289.862	3885	242.549	3377	211.496	3819	222.44
BGIOSGA001389	1446	2355	93.6853	947	38.7606	932	39.7427	1664	72.1671	1272	54.126	960	37.6314	520	25.9071	632	26.6349	344	15.0106	525	23.9456	479	20.5043	267	12.2657	412	18.5396	425	18.8138	476	17.9805	213	9.22876	221	7.95586	219	7.67855	1325	51.8525	960	41.9063	1391	48.8984	693	27.6468	450	18.0089	720	26.7978
BGIOSGA001390	1704	14	0.472615	93	3.23014	103	3.72716	116	4.26916	72	2.59986	328	10.9107	51	2.15618	24	0.85831	39	1.44412	86	3.32862	254	9.22658	18	0.701701	105	4.0095	46	1.728	16	0.512876	9	0.330906	11	0.336036	101	3.00507	236	7.83727	80	2.96345	241	7.18924	607	20.5494	344	11.6824	508	16.0446
BGIOSGA001391	1644	0	0	4	0.144001	5	0.187533	0	0	0	0	7	0.241348	1	0.043821	0	0	2	0.0767603	0	0	2	0.0753017	0	0	6	0.237476	1	0.0389362	1	0.0332246	0	0	1	0.0316637	0	0	2	0.0688415	2	0.07679	16	0.494714	5	0.175448	1	0.0351999	3	0.0982096
BGIOSGA001392	1659	1	0.0346739	7	0.249724	16	0.594681	8	0.302411	11	0.407975	34	1.16166	3	0.130274	3	0.110199	1	0.0380332	11	0.437302	26	0.970071	3	0.120122	10	0.392215	20	0.771682	2	0.0658485	3	0.113294	0	0	22	0.672326	40	1.36438	9	0.342431	23	0.704721	56	1.94725	41	1.43015	99	3.21162
BGIOSGA001393	516	0	0	0	0	0	0	0	0	0	0	0	0	0	0	0	0	0	0	0	0	0	0	0	0	0	0	0	0	0	0	0	0	0	0	0	0	0	0	0	0	0	0	0	0	0	0	2	0.2086
BGIOSGA001394	513	0	0	0	0	0	0	0	0	0	0	0	0	0	0	0	0	0	0	0	0	0	0	0	0	0	0	0	0	0	0	0	0	0	0	0	0	0	0	0	0	0	0	0	0	0	0	0	0
BGIOSGA001395	543	0	0	0	0	0	0	0	0	0	0	0	0	0	0	0	0	0	0	0	0	0	0	0	0	0	0	0	0	0	0	0	0	0	0	0	0	0	0	0	0	0	0	0	0	0	0	0	0
BGIOSGA001396	321	0	0	0	0	0	0	0	0	0	0	0	0	0	0	0	0	0	0	0	0	0	0	0	0	0	0	0	0	0	0	0	0	0	0	0	0	0	0	0	0	0	0	0	0	0	0	0	0
BGIOSGA001397	2238	642	16.5015	388	10.2608	364	10.0289	516	14.4592	651	17.8982	328	8.30732	417	13.4233	422	11.4909	425	11.9822	594	17.505	880	24.3388	1328	39.4173	429	12.4729	523	14.9588	2278	55.5976	1603	44.8751	1311	30.4934	1122	25.4177	507	12.8195	451	12.7202	365	8.29027	807	20.8014	904	23.375	629	15.126
BGIOSGA001398	513	6	0.672795	6	0.692217	2	0.240394	0	0	4	0.479766	0	0	6	0.842593	4	0.475165	3	0.368988	2	0.257127	0	0	0	0	0	0	7	0.873445	24	2.55538	3	0.366384	10	1.01472	4	0.395317	4	0.44123	3	0.369131	8	0.792699	2	0.224902	1	0.112804	1	0.10491
BGIOSGA001399	495	165	19.1747	183	21.8804	157	19.5571	143	18.1169	226	28.0925	226	25.8792	148	21.5397	102	12.5573	168	21.4147	259	34.5088	244	30.5113	206	27.6446	165	21.6895	170	21.9836	152	16.7726	246	31.1359	339	35.6498	361	36.9748	138	15.776	75	9.56385	177	18.1762	204	23.7741	192	22.446	414	45.0122
BGIOSGA001400	531	1266	137.148	1111	123.831	1167	135.515	1137	134.283	914	105.91	1058	112.938	933	126.582	1172	134.504	1146	136.175	908	112.778	881	102.697	566	70.8061	962	117.883	994	119.825	1220	125.495	643	75.8662	895	87.7388	1065	101.685	1024	109.126	1140	135.515	1308	125.213	924	100.382	944	102.878	1003	101.658
BGIOSGA001401	453	36	4.57144	37	4.83406	26	3.53904	7	0.969067	4	0.543312	2	0.250253	8	1.27226	61	8.20605	10	1.39287	3	0.436775	13	1.77632	1	0.146639	34	4.88373	32	4.52175	30	3.6173	1	0.138304	2	0.229824	6	0.671516	5	0.624589	15	2.09011	18	2.01981	5	0.636725	9	1.14971	0	0
BGIOSGA001402	822	0	0	0	0	0	0	0	0	0	0	0	0	0	0	0	0	0	0	0	0	0	0	0	0	0	0	0	0	0	0	0	0	0	0	0	0	0	0	0	0	0	0	0	0	0	0	0	0
BGIOSGA001403	714	0	0	0	0	0	0	0	0	0	0	0	0	0	0	0	0	0	0	0	0	0	0	0	0	0	0	0	0	0	0	0	0	0	0	0	0	0	0	0	0	0	0	0	0	0	0	0	0
BGIOSGA001404	1308	0	0	0	0	0	0	0	0	0	0	0	0	0	0	0	0	0	0	0	0	0	0	0	0	0	0	0	0	0	0	0	0	0	0	0	0	0	0	0	0	0	0	0	0	0	0	0	0
BGIOSGA001405	471	0	0	0	0	0	0	0	0	0	0	0	0	0	0	0	0	0	0	0	0	0	0	0	0	0	0	0	0	0	0	0	0	0	0	0	0	0	0	0	0	0	0	0	0	0	0	0	0
BGIOSGA001406	915	0	0	0	0	0	0	0	0	0	0	0	0	0	0	0	0	0	0	0	0	0	0	0	0	0	0	0	0	0	0	0	0	0	0	0	0	0	0	0	0	0	0	0	0	0	0	0	0
BGIOSGA001407	1113	0	0	0	0	0	0	0	0	0	0	0	0	0	0	0	0	0	0	0	0	0	0	0	0	0	0	0	0	0	0	0	0	0	0	0	0	0	0	0	0	0	0	0	0	0	0	0	0
BGIOSGA001408	1119	0	0	5	0.264453	0	0	0	0	5	0.274933	3	0.151963	6	0.386282	2	0.108919	2	0.112774	0	0	1	0.0553155	1	0.0593634	4	0.232595	5	0.286019	1	0.0488126	3	0.167967	13	0.604751	6	0.271847	4	0.20228	5	0.282044	0	0	4	0.20621	7	0.362003	4	0.192382
BGIOSGA001409	1575	6	0.219139	12	0.45093	8	0.313199	16	0.637079	78	3.0472	11	0.395876	0	0	7	0.270844	3	0.120185	19	0.795624	84	3.30123	24	1.01223	29	1.19809	12	0.487703	4	0.138721	206	8.19443	141	4.66017	108	3.47653	0	0	4	0.160308	3	0.0968225	101	3.69931	82	3.01285	138	4.71556
BGIOSGA001410	675	0	0	0	0	0	0	0	0	0	0	0	0	0	0	0	0	0	0	0	0	0	0	0	0	0	0	0	0	0	0	0	0	0	0	0	0	0	0	0	0	0	0	0	0	0	0	0	0
BGIOSGA001411	360	0	0	0	0	0	0	0	0	0	0	0	0	0	0	0	0	0	0	0	0	0	0	0	0	0	0	0	0	0	0	0	0	0	0	0	0	0	0	0	0	0	0	0	0	0	0	0	0
BGIOSGA001412	666	403	34.8081	398	35.3686	379	35.0893	388	36.5352	453	41.8515	420	35.7456	330	35.6963	315	28.823	374	35.4329	412	40.7998	462	42.9383	339	33.8123	327	31.9481	320	30.7561	370	30.3452	380	35.7472	471	36.8137	507	38.5955	347	29.4834	340	32.2241	380	29.0031	447	38.718	459	39.8825	514	41.5359
BGIOSGA001413	1329	1358	58.7792	1825	81.273	1480	68.6668	1545	72.905	2536	117.412	1801	76.8132	1144	62.0133	1380	63.2785	1463	69.4589	2681	133.047	3436	160.031	4325	216.177	1795	87.8841	1804	86.8894	3421	140.602	6975	328.815	6244	244.569	6103	232.821	1319	56.1619	995	47.2579	1537	58.7875	5578	242.122	6298	274.234	3254	131.773
BGIOSGA001414	357	0	0	0	0	0	0	0	0	0	0	0	0	0	0	0	0	0	0	0	0	0	0	1	0.186072	0	0	0	0	0	0	0	0	0	0	0	0	0	0	0	0	0	0	0	0	0	0	0	0
BGIOSGA001415	4434	0	0	1	0.0133479	0	0	1	0.0141435	0	0	0	0	0	0	0	0	0	0	0	0	0	0	0	0	0	0	0	0	2	0.0246375	0	0	0	0	0	0	0	0	0	0	0	0	0	0	0	0	0	0
BGIOSGA001416	846	237	16.1149	241	16.8599	218	15.889	185	13.7137	149	10.8369	234	15.6781	126	10.7296	146	10.5168	127	9.47201	151	11.7718	173	12.6576	181	14.2121	158	12.1523	185	13.9977	132	8.52247	88	6.51695	134	8.24513	183	10.9669	275	18.3944	178	13.2809	251	15.0813	157	10.7056	167	11.4233	272	17.3035
BGIOSGA001417	609	2687	253.804	2542	247.04	2656	268.919	2501	257.543	2414	243.897	3033	282.295	2167	256.345	2279	228.05	2563	265.546	1883	203.924	2377	241.595	1598	174.304	2198	234.845	2481	260.774	2894	259.563	1811	186.309	1890	161.55	2345	195.222	2686	249.581	2308	239.219	2925	244.143	2027	192.007	2104	199.927	2184	193.006
BGIOSGA001418	318	0	0	0	0	0	0	0	0	0	0	0	0	0	0	0	0	0	0	0	0	0	0	0	0	0	0	0	0	0	0	0	0	0	0	0	0	0	0	0	0	0	0	0	0	0	0	0	0
BGIOSGA001419	876	562	36.9047	562	37.97	599	42.1631	573	41.0208	544	38.2104	530	34.2941	478	39.3104	532	37.0092	578	41.6325	683	51.4223	653	46.1409	423	32.0764	520	38.6251	505	36.9014	450	28.0589	516	36.9044	695	41.2994	1038	60.0754	465	30.038	492	35.4518	584	33.8879	721	47.48	720	47.5633	932	57.2594
BGIOSGA001420	753	115	8.7852	57	4.48011	83	6.79663	42	3.49791	81	6.61877	36	2.70991	39	3.73124	75	6.06972	33	2.76521	59	5.16764	43	3.53468	185	16.3202	67	5.78963	41	3.48533	69	5.00514	141	11.7316	158	10.9226	76	5.11708	20	1.50299	73	6.11934	62	4.18536	42	3.21762	257	19.7507	67	4.78867
BGIOSGA001421	438	0	0	0	0	0	0	0	0	0	0	0	0	0	0	0	0	0	0	0	0	0	0	0	0	0	0	0	0	0	0	0	0	0	0	0	0	0	0	0	0	0	0	0	0	0	0	0	0
BGIOSGA001422	1287	3490	155.99	1112	51.1369	1383	66.2604	439	21.3914	254	12.1435	581	25.5885	2944	164.795	2456	116.293	2375	116.438	698	35.7694	448	21.5465	658	33.9622	1455	73.5623	1065	52.9695	1880	79.7887	517	25.1677	377	15.2485	452	17.8059	1591	69.9542	1863	91.3716	3145	124.216	809	36.2618	494	22.2122	1273	53.2334
BGIOSGA001423	861	5	0.334053	10	0.687393	10	0.716155	4	0.291347	2	0.142927	4	0.263332	11	0.920393	26	1.84023	23	1.68552	29	2.22141	8	0.575127	2	0.154303	20	1.51146	30	2.23035	36	2.28382	9	0.654895	28	1.69285	30	1.76653	43	2.8261	25	1.83279	61	3.60133	20	1.34001	11	0.739321	16	1.00012
BGIOSGA001424	798	217	15.6425	239	17.7257	126	9.73594	229	17.9964	233	17.9655	131	9.30499	114	10.2917	91	6.9493	148	11.7022	352	29.0921	271	21.0205	276	22.975	146	11.9048	246	19.7327	572	39.1521	353	27.7143	730	47.6193	1078	68.4888	121	8.58035	161	12.735	312	19.8741	525	37.9521	515	37.3463	197	13.2861
BGIOSGA001425	2202	43	1.12331	18	0.483798	11	0.308025	28	0.797434	21	0.586799	17	0.437602	18	0.588897	10	0.276748	27	0.773669	15	0.449271	19	0.534088	10	0.30167	10	0.295497	11	0.319765	17	0.42169	2	0.0569043	18	0.425518	30	0.690728	31	0.796648	33	0.945961	42	0.969544	25	0.654942	27	0.709562	22	0.5377
BGIOSGA001426	468	195	23.9683	225	28.4541	187	24.638	184	24.6562	149	19.5897	399	48.3253	171	26.3229	185	24.0895	110	14.8305	205	28.8897	183	24.2037	216	30.6589	234	32.5343	287	39.2546	162	18.9074	132	17.671	168	18.6864	217	23.5081	461	55.7413	248	33.449	395	42.9029	280	34.5137	163	20.1551	305	35.0743
BGIOSGA001427	642	39	3.49445	53	4.88595	27	2.59322	38	3.71195	42	4.02533	47	4.14964	37	4.15193	10	0.949221	45	4.42269	48	4.93107	39	3.76016	38	3.93186	20	2.02706	36	3.58941	76	6.46607	32	3.12282	49	3.97305	64	5.05415	42	3.702	33	3.24456	47	3.72133	54	4.8522	33	2.97456	55	4.61065
BGIOSGA001428	345	20	3.33472	16	2.74479	19	3.39582	37	6.72569	33	5.88548	26	4.27171	12	2.5058	14	2.47293	17	3.10913	18	3.44103	20	3.58829	17	3.27325	22	4.1493	22	4.08186	25	3.95807	9	1.63439	15	2.26326	10	1.46955	30	4.92067	19	3.47625	12	1.76806	25	4.18024	22	3.69018	15	2.33995
BGIOSGA001429	546	221	23.2835	233	25.2564	221	24.958	232	26.6471	234	26.37	340	35.2967	176	23.2222	166	18.5275	252	29.1217	276	33.3389	241	27.3213	203	24.6975	232	27.6482	217	25.4403	262	26.2102	226	25.9327	226	21.5466	321	29.8068	277	28.7084	163	18.8439	309	28.7675	250	26.4136	204	21.6213	294	28.9794
BGIOSGA001430	990	217	12.6088	247	14.7663	228	14.2007	315	19.954	274	17.0295	334	19.1231	141	10.2605	171	10.526	206	13.1293	207	13.7902	200	12.5047	192	12.8829	206	13.5395	170	10.9918	310	17.1036	131	8.29026	132	6.94068	205	10.4984	403	23.0352	227	14.4733	402	20.6408	193	11.2461	169	9.87859	287	15.602
BGIOSGA001431	1353	176	7.48279	122	5.33667	135	6.15242	137	6.35005	158	7.18533	146	6.11649	98	5.2181	116	5.22471	104	4.85003	161	7.84807	254	11.6202	249	12.225	182	8.75275	193	9.13092	217	8.7604	481	22.273	575	22.1224	305	11.4289	154	6.44088	96	4.47868	161	6.04872	318	13.5584	264	11.2915	228	9.06926
BGIOSGA001432	756	11	0.836989	20	1.56573	15	1.22343	9	0.746577	29	2.36028	25	1.87441	20	1.90586	26	2.09582	34	2.8377	19	1.65755	12	0.982508	85	7.46872	21	1.80746	25	2.11677	58	4.19052	61	5.05522	193	13.2892	52	3.48726	14	1.04792	21	1.75337	4	0.268951	33	2.51809	23	1.76056	19	1.35259
BGIOSGA001433	6639	757	6.55907	803	7.15849	647	6.00913	792	7.48129	761	7.05292	634	5.41295	603	6.54332	650	5.96641	708	6.72883	640	6.35788	636	5.92968	688	6.8839	833	8.16419	604	5.82357	659	5.42182	552	5.20917	913	7.15865	877	6.69731	767	6.53755	637	6.05639	825	6.31665	882	7.66383	723	6.30201	997	8.08215
BGIOSGA001434	1224	0	0	0	0	0	0	0	0	0	0	0	0	0	0	0	0	0	0	0	0	0	0	0	0	0	0	0	0	0	0	0	0	0	0	0	0	0	0	0	0	0	0	0	0	0	0	0	0
BGIOSGA001435	228	0	0	0	0	0	0	0	0	0	0	0	0	0	0	0	0	0	0	0	0	0	0	0	0	0	0	0	0	0	0	0	0	0	0	0	0	0	0	0	0	0	0	0	0	0	0	0	0
BGIOSGA001436	357	0	0	0	0	0	0	0	0	0	0	0	0	0	0	0	0	0	0	0	0	0	0	0	0	0	0	0	0	0	0	0	0	0	0	0	0	0	0	0	0	0	0	0	0	0	0	0	0
BGIOSGA001437	771	481	35.8872	193	14.8153	271	21.6733	631	51.325	475	37.9076	278	20.438	168	15.6978	259	20.4714	205	16.7768	129	11.0349	108	8.67054	77	6.63415	83	7.00478	55	4.56629	198	14.0273	58	4.71309	95	6.41405	101	6.64156	137	10.0551	193	15.8008	392	25.8445	210	15.7125	163	12.2342	243	16.9624
BGIOSGA001438	363	0	0	0	0	0	0	0	0	0	0	0	0	0	0	0	0	0	0	0	0	0	0	0	0	0	0	0	0	0	0	0	0	0	0	0	0	0	0	0	0	0	0	0	0	0	0	0	0
BGIOSGA001439	1056	12818	698.241	17836	999.637	16610	969.876	12333	732.418	14239	829.665	13357	716.956	19236	1312.3	27947	1612.77	17104	1021.98	14886	929.713	15301	896.877	10057	632.635	21137	1302.42	18387	1114.56	13254	685.559	11910	706.61	18674	920.527	15745	755.931	15535	832.472	20006	1195.84	13800	664.28	12454	680.338	13679	749.608	13727	699.595
BGIOSGA001440	1437	1403	56.1629	1497	61.6558	1370	58.786	1211	52.8496	1302	55.7496	1210	47.7283	1054	52.8406	1171	49.6595	1525	66.961	1516	69.5789	1800	77.5341	1361	62.9144	1277	57.8236	1330	59.2448	1570	59.6767	1713	74.6849	2057	74.5145	2578	90.9556	1118	44.0258	989	43.4426	973	34.4185	1563	62.7454	1813	73.0104	1760	65.916
BGIOSGA001441	2037	350	9.88384	239	6.94409	333	10.0801	356	10.9601	444	13.4116	272	7.56877	207	7.32088	235	7.03038	301	9.32361	249	8.06201	284	8.62987	306	9.97882	178	5.68591	158	4.96502	417	11.1817	259	7.96601	348	8.89306	321	7.98946	295	8.19508	232	7.18909	319	7.96041	294	8.32599	283	8.03968	292	7.71483
BGIOSGA001442	1947	722	21.3314	654	19.8802	701	22.2005	813	26.1866	902	28.5054	690	20.0877	589	21.7938	663	20.7515	623	20.1897	577	19.5454	706	22.4448	1054	35.9603	596	19.9182	555	18.2466	929	26.0622	977	31.4384	1134	30.3187	910	23.6962	549	15.9562	545	17.6688	784	20.4685	883	26.1622	1067	31.7133	837	23.1363
BGIOSGA001443	888	0	0	0	0	0	0	0	0	0	0	0	0	0	0	0	0	0	0	0	0	2	0.13941	0	0	0	0	0	0	0	0	1	0.0705536	0	0	1	0.057094	0	0	0	0	0	0	0	0	0	0	0	0
BGIOSGA001444	1515	73	2.77178	48	1.87516	25	1.01751	83	3.43573	133	5.40165	84	3.14278	36	1.71188	43	1.72965	49	2.04076	100	4.35334	130	5.31138	114	4.99852	53	2.27632	75	3.16886	125	4.50671	326	13.4815	258	8.86482	241	8.06506	59	2.20375	42	1.7499	38	1.27499	208	7.9201	256	9.77847	170	6.03908
BGIOSGA001445	345	0	0	0	0	0	0	0	0	0	0	0	0	0	0	0	0	0	0	0	0	0	0	0	0	0	0	0	0	1	0.158323	0	0	0	0	0	0	0	0	0	0	0	0	0	0	0	0	0	0
BGIOSGA001446	252	0	0	0	0	0	0	0	0	0	0	0	0	0	0	0	0	0	0	0	0	0	0	0	0	0	0	0	0	0	0	0	0	0	0	0	0	0	0	0	0	0	0	0	0	0	0	0	0
BGIOSGA001447	402	1	0.143094	0	0	0	0	0	0	0	0	0	0	0	0	1	0.151592	0	0	0	0	0	0	0	0	0	0	0	0	0	0	0	0	0	0	0	0	0	0	0	0	0	0	0	0	0	0	0	0
BGIOSGA001448	1449	35	1.38947	21	0.857748	32	1.36173	3	0.12984	14	0.594493	7	0.273827	102	5.07126	37	1.55609	454	19.7695	42	1.91168	47	2.00773	33	1.51285	154	6.91549	119	5.25695	139	5.23972	20	0.864756	20	0.718496	12	0.419871	140	5.46741	104	4.53045	106	3.71855	7	0.278682	5	0.199685	31	1.1514
BGIOSGA001449	294	36	7.04375	45	9.05886	45	9.4379	29	6.18593	38	7.95286	41	7.90467	28	6.86111	28	5.80381	45	9.6577	28	6.28124	28	5.89505	33	7.45617	32	7.08229	28	6.09629	46	8.54619	40	8.52403	51	9.02996	75	12.9335	57	10.9711	42	9.01735	68	11.757	52	10.2032	60	11.8099	63	11.5326
BGIOSGA001450	3681	411	6.42281	403	6.47959	320	5.36037	425	7.24064	362	6.05104	337	5.18933	296	5.79308	308	5.09903	270	4.62814	270	4.83763	285	4.79243	257	4.63785	327	5.78033	223	3.87788	288	4.27355	195	3.31895	263	3.71923	259	3.56728	310	4.76561	188	3.22381	280	3.86659	222	3.4791	207	3.25423	258	3.77215
BGIOSGA001451	1707	88	2.9655	259	8.97997	179	6.46591	47	1.72671	80	2.88366	121	4.0179	116	4.89563	88	3.1416	240	8.87128	156	6.02734	224	8.12253	239	9.30065	146	5.56532	124	4.6499	84	2.68787	177	6.49639	331	10.0939	358	10.6329	117	3.8786	78	2.88428	92	2.73962	138	4.66364	123	4.1698	207	6.52637
BGIOSGA001452	1095	430	22.5893	523	28.2681	514	28.944	287	16.437	257	14.4413	475	24.5882	378	24.8692	553	30.7761	481	27.7166	424	25.538	372	21.0284	444	26.935	623	37.0207	572	33.4377	480	23.9436	477	27.2921	649	30.8527	514	23.7987	502	25.9425	449	25.8827	681	31.6132	353	18.5969	354	18.7082	393	19.3158
BGIOSGA001453	747	16	1.23211	47	3.7238	34	2.80652	12	1.00743	27	2.22398	11	0.834679	62	5.97936	27	2.20265	62	5.23697	59	5.20914	43	3.56307	79	7.02515	67	5.83613	54	4.62731	41	2.99796	72	6.03871	162	11.2891	236	16.0175	30	2.2726	39	3.2955	44	2.99411	79	6.10079	55	4.26075	110	7.92514
BGIOSGA001454	1023	22	1.23707	47	2.71914	50	3.01373	21	1.28735	147	8.84156	91	5.04212	31	2.18308	50	2.97849	41	2.52881	46	2.96563	72	4.35646	70	4.54539	26	1.65375	27	1.68944	13	0.694112	41	2.51096	138	7.02209	123	6.09583	14	0.774417	18	1.11064	62	3.08072	439	24.7553	208	11.7661	58	3.05131
BGIOSGA001455	1050	12	0.657417	2	0.112733	1	0.0587247	5	0.298631	41	2.4026	6	0.323899	11	0.754722	0	0	8	0.480739	0	0	1	0.0589505	0	0	0	0	6	0.365777	14	0.728284	3	0.179005	2	0.0991525	0	0	1	0.0538931	6	0.360694	0	0	5	0.274701	0	0	0	0
BGIOSGA001456	357	1	0.161132	1	0.165783	0	0	1	0.175665	19	3.27471	3	0.476322	2	0.403595	0	0	3	0.530227	0	0	0	0	0	0	0	0	0	0	0	0	0	0	0	0	0	0	0	0	0	0	0	0	0	0	0	0	0	0
BGIOSGA001457	705	0	0	0	0	0	0	0	0	0	0	0	0	0	0	0	0	0	0	0	0	0	0	0	0	0	0	0	0	0	0	0	0	0	0	0	0	0	0	0	0	0	0	0	0	0	0	0	0
BGIOSGA001458	2004	0	0	1	0.0295332	0	0	0	0	0	0	0	0	0	0	0	0	3	0.0944566	0	0	0	0	1	0.0331475	0	0	0	0	1	0.0272561	0	0	0	0	0	0	0	0	7	0.220484	0	0	0	0	0	0	0	0
BGIOSGA001459	894	0	0	1	0.066202	0	0	0	0	0	0	0	0	0	0	0	0	0	0	0	0	0	0	1	0.0743039	0	0	0	0	0	0	0	0	0	0	0	0	0	0	0	0	0	0	0	0	0	0	0	0
BGIOSGA001460	873	30	1.97677	61	4.13546	91	6.42743	13	0.933863	47	3.31261	110	7.1421	29	2.39314	99	6.91072	37	2.67421	22	1.66205	85	6.02673	33	2.51101	15	1.11802	0	0	0	0	0	0	0	0	0	0	0	0	0	0	0	0	0	0	0	0	0	0
BGIOSGA001461	1083	49	2.60265	76	4.1533	120	6.83224	8	0.46325	25	1.42036	117	6.12357	122	8.1155	171	9.6221	140	8.15658	83	5.05457	120	6.85851	163	9.99788	183	10.995	190	11.23	99	4.99308	61	3.52885	33	1.58617	117	5.47723	619	32.3433	194	11.3071	499	23.4211	74	3.9417	23	1.22897	203	10.0879
BGIOSGA001462	285	47	9.48641	48	9.96793	54	11.6831	36	7.92158	43	9.28348	58	11.5353	32	8.08889	32	6.84238	50	11.0696	66	15.2733	71	15.4202	102	23.7741	59	13.4703	61	13.7006	47	9.00772	62	13.6295	108	19.7261	112	19.924	443	87.9592	320	70.8732	416	74.1966	557	112.743	556	112.895	647	122.178
BGIOSGA001463	285	22	4.44045	14	2.90731	25	5.40886	21	4.62092	23	4.96558	21	4.17659	20	5.05556	21	4.49031	27	5.97761	21	4.8597	34	7.38433	39	9.0901	28	6.3927	24	5.3904	28	5.3663	29	6.37507	36	6.57538	52	9.25043	0	0	0	0	0	0	1	0.202411	1	0.203048	0	0
BGIOSGA001464	258	0	0	0	0	0	0	0	0	0	0	1	0.219699	0	0	0	0	0	0	0	0	0	0	0	0	1	0.252204	0	0	0	0	0	0	0	0	0	0	0	0	0	0	0	0	0	0	0	0	0	0
BGIOSGA001465	2709	0	0	0	0	0	0	0	0	0	0	0	0	16	0.425495	10	0.224954	19	0.442541	10	0.243459	4	0.0913961	7	0.171648	18	0.432349	19	0.448952	39	0.786353	31	0.716943	44	0.845486	16	0.299443	28	0.584886	23	0.535915	15	0.281461	18	0.383304	45	0.961274	20	0.397334
BGIOSGA001466	1074	0	0	0	0	0	0	1	0.0583915	0	0	0	0	0	0	0	0	0	0	0	0	0	0	0	0	0	0	0	0	0	0	0	0	0	0	0	0	0	0	0	0	0	0	0	0	0	0	1	0.0501107
BGIOSGA001467	1959	1015	29.8044	914	27.6134	804	25.3065	724	23.1771	689	21.6407	458	13.2519	676	24.8597	873	27.157	757	24.382	535	18.0117	574	18.1365	400	13.5636	677	22.4867	571	18.6576	1226	34.1836	596	19.0609	741	19.69	608	15.7352	578	16.6961	698	22.4904	601	15.5947	640	18.8463	804	23.7501	488	13.4066
BGIOSGA001468	693	174	14.4432	132	11.2733	297	26.4261	235	21.2661	216	19.1782	222	18.158	175	18.1923	277	24.3584	191	17.3904	122	11.6108	82	7.32415	55	5.27204	76	7.13594	89	8.22076	137	10.7982	44	3.97788	99	7.43644	153	11.1934	193	15.7596	136	12.3875	290	21.2716	96	7.99131	71	5.92883	136	10.5619
BGIOSGA001469	1182	248	12.0693	135	6.75966	158	8.24233	263	13.9538	166	8.64128	161	7.72068	96	5.8511	163	8.40374	117	6.24564	100	5.57978	113	5.91749	97	5.45134	68	3.74337	66	3.57422	115	5.31426	85	4.5054	80	3.52319	115	4.93269	106	5.0747	130	6.94229	162	6.9668	168	8.1992	141	6.90312	143	6.51108
BGIOSGA001470	231	120	29.8826	109	27.9269	102	27.2269	125	33.9353	161	42.8846	102	25.0285	36	11.2273	61	16.0924	64	17.4814	53	15.1321	76	20.3647	43	12.3653	16	4.50691	0	0	0	0	0	0	1	0.225347	0	0	94	23.027	65	17.7614	95	20.9049	146	36.4603	169	42.3368	150	34.9473
BGIOSGA001471	978	7	0.411726	2	0.121032	2	0.126096	5	0.320616	3	0.188742	1	0.0579574	1	0.0736622	1	0.0623108	0	0	0	0	2	0.126581	0	0	0	0	0	0	0	0	0	0	0	0	0	0	1	0.0578607	4	0.258165	2	0.103951	1	0.0589849	4	0.236682	0	0
BGIOSGA001472	915	377	23.7011	142	9.18493	83	5.59329	91	6.23698	128	8.60748	103	6.38063	110	8.66075	83	5.52789	146	10.0679	29	2.09031	35	2.36768	4	0.290394	11	0.782244	0	0	0	0	0	0	0	0	0	0	0	0	1	0.0689852	0	0	0	0	0	0	0	0
BGIOSGA001473	366	0	0	0	0	0	0	0	0	0	0	0	0	0	0	0	0	0	0	0	0	0	0	0	0	0	0	0	0	0	0	0	0	0	0	0	0	0	0	0	0	0	0	0	0	0	0	0	0
BGIOSGA001474	2058	0	0	0	0	0	0	0	0	0	0	0	0	2	0.0700113	1	0.0296113	0	0	0	0	2	0.0601536	0	0	3	0.0948521	9	0.279932	10	0.26541	5	0.152215	7	0.177058	2	0.0492706	0	0	0	0	0	0	0	0	0	0	0	0
BGIOSGA001475	261	2	0.440797	0	0	0	0	2	0.480556	4	0.942989	2	0.434347	10	2.76022	2	0.466973	11	2.65926	5	1.26347	4	0.948629	3	0.763536	5	1.24652	6	1.47152	9	1.88349	7	1.68031	6	1.19667	8	1.55401	4	0.867245	2	0.483689	4	0.779032	3	0.663072	4	0.886876	0	0
BGIOSGA001476	1665	401	13.8541	354	12.5834	348	12.8877	449	16.9117	385	14.2277	417	14.1961	358	15.49	390	14.2742	514	19.4786	348	13.7848	327	12.1565	281	11.2109	326	12.7401	299	11.4951	316	10.3666	197	7.41283	220	6.87815	267	8.13018	271	9.21038	263	9.97053	277	8.45671	237	8.21134	190	6.60363	312	10.085
BGIOSGA001477	1641	326	11.4277	450	16.2298	373	14.0156	420	16.0507	367	13.7608	366	12.6421	391	17.1653	507	18.8279	486	18.6869	365	14.6696	460	17.3511	475	19.228	439	17.4071	590	23.0143	303	10.0855	539	20.5784	615	19.5088	469	14.49	219	7.55193	313	12.0396	261	8.08477	305	10.7219	300	10.5793	468	15.3487
BGIOSGA001478	795	0	0	0	0	0	0	0	0	0	0	0	0	0	0	0	0	0	0	0	0	0	0	0	0	0	0	3	0.241551	0	0	0	0	0	0	0	0	1	0.0711795	2	0.158796	0	0	0	0	0	0	0	0
BGIOSGA001479	525	0	0	0	0	1	0.117449	1	0.119452	2	0.2344	0	0	0	0	0	0	0	0	1	0.125625	0	0	0	0	2	0.24788	0	0	3	0.312122	2	0.238673	1	0.0991525	0	0	3	0.323359	1	0.120231	2	0.193645	14	1.53833	3	0.330678	2	0.205024
BGIOSGA001480	2307	905	22.5658	2162	55.4647	2067	55.2463	1201	32.6475	1398	37.2861	1568	38.5253	2312	72.1978	2345	61.9438	3934	107.596	1647	47.0848	1710	45.8802	1804	51.9443	2549	71.8941	2439	67.6736	1879	44.4878	1071	29.0853	2162	48.7833	2149	47.2272	3342	81.975	3694	101.071	2149	47.3505	1518	37.9581	1235	30.9787	2367	55.2186
BGIOSGA001481	402	0	0	0	0	1	0.153385	0	0	0	0	1	0.141001	0	0	0	0	0	0	1	0.164062	4	0.615901	0	0	0	0	0	0	1	0.135874	0	0	0	0	0	0	0	0	1	0.157018	0	0	1	0.143501	1	0.143952	0	0
BGIOSGA001482	276	0	0	0	0	0	0	0	0	0	0	0	0	0	0	0	0	0	0	0	0	0	0	0	0	0	0	0	0	0	0	0	0	0	0	0	0	0	0	0	0	0	0	0	0	0	0	0	0
BGIOSGA001483	183	0	0	0	0	0	0	0	0	0	0	0	0	0	0	0	0	0	0	0	0	0	0	0	0	0	0	0	0	0	0	0	0	0	0	0	0	0	0	0	0	0	0	0	0	0	0	0	0
BGIOSGA001484	534	0	0	0	0	0	0	0	0	0	0	0	0	0	0	0	0	0	0	0	0	0	0	0	0	0	0	0	0	0	0	0	0	0	0	0	0	0	0	0	0	0	0	0	0	0	0	0	0
BGIOSGA001485	243	0	0	0	0	0	0	0	0	0	0	0	0	0	0	0	0	0	0	0	0	0	0	0	0	0	0	0	0	0	0	0	0	0	0	0	0	0	0	0	0	0	0	0	0	0	0	0	0
BGIOSGA001486	768	0	0	0	0	0	0	0	0	0	0	0	0	0	0	0	0	0	0	0	0	0	0	0	0	0	0	0	0	0	0	0	0	0	0	0	0	0	0	0	0	0	0	0	0	0	0	0	0
BGIOSGA001487	4677	616	7.57639	681	8.61764	566	7.46207	494	6.6239	574	7.55147	419	5.07802	573	8.82615	578	7.53117	574	7.74378	366	5.16117	446	5.90261	589	8.3656	573	7.97183	501	6.85686	699	8.16341	405	5.42525	568	6.32185	435	4.71547	713	8.6267	463	6.24871	514	5.58639	323	3.98396	365	4.51616	448	5.1552
BGIOSGA001488	243	0	0	0	0	0	0	0	0	0	0	0	0	0	0	0	0	0	0	0	0	0	0	0	0	0	0	0	0	0	0	0	0	0	0	0	0	0	0	0	0	0	0	0	0	0	0	0	0
BGIOSGA001489	2514	0	0	1	0.023542	0	0	0	0	0	0	1	0.0225467	0	0	1	0.0242402	2	0.0501965	1	0.0262343	1	0.0246213	0	0	0	0	0	0	2	0.0434537	0	0	0	0	0	0	12	0.270109	3	0.0753239	2	0.040439	3	0.0688392	1	0.0230186	1	0.0214077
BGIOSGA001490	498	2	0.23102	0	0	3	0.371452	0	0	1	0.123554	0	0	3	0.433986	0	0	1	0.126701	1	0.132436	5	0.621466	1	0.133389	0	0	0	0	0	0	1	0.125806	3	0.313585	0	0	0	0	0	0	0	0	0	0	0	0	0	0
BGIOSGA001491	360	7	1.11852	1	0.164402	7	1.19896	8	1.39361	4	0.683667	4	0.629803	2	0.400232	0	0	6	1.05162	4	0.732812	10	1.71939	6	1.10713	9	1.62671	0	0	5	0.758629	3	0.522097	1	0.144597	17	2.39414	1	0.157188	3	0.526012	4	0.564798	6	0.961454	9	1.44672	7	1.04648
BGIOSGA001492	3924	116	1.7005	186	2.80539	111	1.74423	165	2.63699	162	2.54023	171	2.4701	162	2.9742	102	1.58407	190	3.05516	179	3.00856	240	3.78581	213	3.60578	222	3.68125	174	2.83841	171	2.38029	146	2.33107	164	2.17559	238	3.07504	148	2.1343	114	1.8338	103	1.33427	233	3.42536	328	4.83714	385	5.28039
BGIOSGA001493	864	59	3.92814	70	4.79505	60	4.28201	94	6.82289	81	5.76844	126	8.26617	61	5.08628	47	3.31502	109	7.96015	107	8.1678	95	6.80592	103	7.91904	117	8.81136	108	8.00138	92	5.81616	106	7.68642	116	6.98887	151	8.86067	76	4.97763	71	5.18706	110	6.47165	166	11.0834	165	11.0513	227	14.1399
BGIOSGA001494	753	19	1.45147	4	0.314394	13	1.06453	26	2.16537	33	2.69654	24	1.80661	8	0.765383	5	0.404648	7	0.586559	9	0.788283	22	1.80844	21	1.85256	4	0.345649	24	2.04019	14	1.01554	14	1.16484	1	0.0691302	7	0.47131	4	0.300599	6	0.50296	4	0.270023	2	0.15322	13	0.999061	23	1.64387
BGIOSGA001495	3081	1122	20.9484	1144	21.9757	1049	20.9939	1063	21.6369	1130	22.567	782	14.3867	905	21.1612	1000	19.7793	1103	22.5888	915	19.5868	925	18.5835	1042	22.466	1111	23.4635	1035	21.5032	1296	22.976	879	17.8743	1178	19.9029	1358	22.3466	995	18.2748	898	18.3976	1036	17.0924	948	17.7499	917	17.2235	1026	17.9222
BGIOSGA001496	1257	18	0.823732	55	2.58962	49	2.40365	16	0.79825	16	0.783199	46	2.07429	54	3.09487	19	0.921129	73	3.66434	44	2.30862	52	2.56062	72	3.80493	85	4.40002	52	2.64803	15	0.651806	42	2.09337	129	5.34217	85	3.42836	372	16.7467	156	7.83368	432	17.4697	365	16.7509	247	11.3712	437	18.7103
BGIOSGA001497	384	21	3.14584	16	2.46602	24	3.85381	16	2.61302	19	3.04446	9	1.32849	22	4.12739	22	3.49135	13	2.1361	21	3.60681	21	3.38505	22	3.80575	21	3.55843	13	2.16704	8	1.13794	19	3.09995	17	2.30452	26	3.43278	13	1.91573	12	1.97254	19	2.51512	8	1.20182	6	0.904198	11	1.54169
BGIOSGA001498	2202	232	6.06065	188	5.053	189	5.29243	202	5.75292	228	6.37096	145	3.73248	180	5.88897	186	5.14752	190	5.44434	163	4.88208	203	5.70631	229	6.90823	174	5.14165	142	4.12787	155	3.84482	157	4.46698	200	4.72798	255	5.87119	166	4.26592	128	3.66918	127	2.93172	200	5.23953	176	4.62529	192	4.69265
BGIOSGA001499	1176	101	4.94041	75	3.77453	87	4.56165	46	2.45304	43	2.24982	43	2.07257	40	2.4504	55	2.85008	81	4.34597	77	4.31835	52	2.73699	19	1.07324	39	2.15788	59	3.21144	65	3.01903	34	1.81136	80	3.54116	66	2.84538	49	2.35782	49	2.63006	51	2.20444	35	1.71688	58	2.85407	69	3.15774
BGIOSGA001500	1164	0	0	0	0	0	0	0	0	0	0	0	0	0	0	0	0	3	0.162621	0	0	0	0	0	0	0	0	0	0	0	0	0	0	0	0	0	0	0	0	0	0	0	0	0	0	0	0	0	0
BGIOSGA001501	918	1	0.0626623	6	0.386827	4	0.268675	2	0.136629	4	0.268105	8	0.493963	0	0	3	0.19915	0	0	4	0.287377	5	0.337135	1	0.0723613	0	0	1	0.0697288	4	0.238001	7	0.477735	0	0	3	0.165685	1	0.0616424	0	0	2	0.110745	2	0.12568	0	0	0	0
BGIOSGA001502	1278	0	0	0	0	0	0	0	0	0	0	0	0	0	0	0	0	0	0	0	0	0	0	0	0	0	0	0	0	0	0	0	0	0	0	0	0	0	0	0	0	0	0	1	0.0451387	0	0	0	0
BGIOSGA001503	1308	571	25.1118	487	22.0358	516	24.325	431	20.6644	545	25.6375	561	24.311	380	20.9295	440	20.4997	505	24.3608	542	27.3292	491	23.2354	368	18.6891	441	21.9382	462	22.6094	491	20.5039	474	22.704	581	23.1223	718	27.8304	725	31.3655	598	28.8583	801	31.1287	670	29.5493	739	32.6949	841	34.6037
BGIOSGA001504	924	52	3.23728	59	3.7791	50	3.33663	88	5.97262	68	4.52819	104	6.37982	48	3.74242	41	2.70405	66	4.50693	80	5.71022	90	6.02903	67	4.81672	60	4.22523	67	4.64149	69	4.07886	71	4.81414	90	5.0703	127	6.96843	46	2.81714	31	2.11771	96	5.28123	82	5.11943	54	3.38194	84	4.89263
BGIOSGA001505	999	0	0	0	0	0	0	0	0	0	0	0	0	0	0	0	0	0	0	0	0	0	0	0	0	0	0	0	0	0	0	0	0	0	0	0	0	0	0	0	0	0	0	0	0	0	0	0	0
BGIOSGA001506	2724	17	0.358997	526	11.4284	386	8.73757	16	0.368355	31	0.700232	18	0.374553	215	5.68611	43	0.961975	532	12.3229	495	11.9849	434	9.86187	543	13.2416	593	14.1651	539	12.6659	107	2.14555	234	5.38197	291	5.56095	1122	20.8828	61	1.2672	41	0.950065	14	0.26125	281	5.95085	128	2.71923	460	9.08836
BGIOSGA001507	1023	0	0	0	0	0	0	0	0	0	0	0	0	0	0	0	0	0	0	0	0	0	0	0	0	0	0	0	0	0	0	0	0	0	0	0	0	0	0	0	0	0	0	0	0	0	0	0	0
BGIOSGA001508	315	0	0	0	0	0	0	0	0	0	0	0	0	0	0	0	0	0	0	0	0	0	0	0	0	0	0	0	0	0	0	0	0	0	0	0	0	0	0	0	0	0	0	0	0	0	0	0	0
BGIOSGA001509	531	0	0	0	0	0	0	0	0	0	0	0	0	0	0	0	0	0	0	0	0	0	0	0	0	0	0	0	0	0	0	0	0	0	0	0	0	0	0	0	0	0	0	0	0	0	0	0	0
BGIOSGA001510	276	0	0	0	0	0	0	0	0	0	0	0	0	0	0	0	0	1	0.228612	0	0	0	0	0	0	0	0	0	0	0	0	0	0	0	0	0	0	0	0	0	0	0	0	0	0	0	0	0	0
BGIOSGA001511	489	0	0	0	0	1	0.126096	0	0	0	0	0	0	0	0	0	0	1	0.129033	0	0	0	0	1	0.135844	0	0	1	0.130902	2	0.2234	0	0	0	0	0	0	0	0	0	0	0	0	0	0	0	0	0	0
BGIOSGA001512	489	1	0.117636	0	0	0	0	0	0	1	0.125828	0	0	0	0	0	0	0	0	0	0	0	0	0	0	0	0	0	0	0	0	0	0	0	0	0	0	0	0	0	0	0	0	6	0.707819	0	0	2	0.220118
BGIOSGA001513	801	7	0.502706	17	1.2561	4	0.30792	5	0.391464	6	0.460899	24	1.69835	11	0.989336	11	0.836879	8	0.630182	4	0.329354	13	1.00459	14	1.16103	36	2.92443	22	1.75811	8	0.545531	9	0.703951	8	0.519901	24	1.51909	23	1.62487	12	0.945639	34	2.15766	14	1.00827	24	1.73389	28	1.88131
BGIOSGA001514	1143	0	0	0	0	0	0	0	0	0	0	0	0	0	0	0	0	0	0	0	0	0	0	0	0	0	0	0	0	0	0	0	0	0	0	0	0	0	0	0	0	0	0	0	0	0	0	0	0
[truncated: 39,231 more rows]
[truncated: 12 more columns]
