# Supplementary material for: Comparative transcriptomic analysis of the super hybrid rice Chaoyouqianhao under salt stress
Source: BMC Plant Biol. 2022 May 7;22:233. doi: 10.1186/s12870-022-03586-w (PMC9077912; doi:10.1186/s12870-022-03586-w)
Supplement: Supplementary file 3 — Additional file 3: Table S2. DEGs of CY1000 under salt stress treatment. [file 12870_2022_3586_MOESM3_ESM.xlsx]

## Sheet: Up
Table S2 DEGs of CY1000 under salt stress treatment
id	baseMean	baseMean_C_Un	baseMean_C_Tr	foldChange(C_Tr/C_Un)(C_Tr/C_Un)	log2FoldChange	pval	padj	Chromosome	Start Site	End Site	Direction	Length	Name	GO	KEGG	UniProtID	DescriptionInUniprot	Description
BGIOSGA001549	2542.66	69.3362	5015.98	72.3428	6.17678	1.99339e-36	6.1823e-32	1	19888753	19889097	-	345	-	-	-	A2WQK8	Uncharacterized protein	-
BGIOSGA001888	919.814	17.9619	1821.67	101.418	6.66417	1.22983e-35	9.94992e-32	1	10917337	10918808	-	711	Eukaryotic	GO:0043022;GO:0005634;GO:0005737;GO:0006413;GO:0003743;GO:0042254;GO:0005730;GO:0006412;GO:0043023;GO:0042256;GO:0042273	K03264	B8ACK4	Eukaryotic translation initiation factor 6	Eukaryotic translation initiation factor 6 [Source:UniProtKB/TrEMBL;Acc:B8ACK4]
BGIOSGA030886	258.299	3.56556	513.032	143.885	7.16877	2.09128e-32	1.29718e-28	9	15630290	15632053	+	423	-	GO:0005840;GO:0005515;GO:0006412;GO:0003735	K02927	A2Z1X7	Ubiquitin-like domain-containing protein	-
BGIOSGA015587	859.274	11.0774	1707.47	154.14	7.2681	5.29643e-26	2.34662e-22	4	4195219	4197708	-	1401	Glycosyltransferase	GO:0008194;GO:0016757;GO:0016758;GO:0016740;GO:0098754	-	A2XQF2	Glycosyltransferase	Glycosyltransferase [Source:UniProtKB/TrEMBL;Acc:A2XQF2]
BGIOSGA037228	960.915	60.2667	1861.56	30.8887	4.94901	1.22913e-25	4.76501e-22	12	7887571	7891718	+	1086	-	GO:0005507;GO:0055114	-	B8BP33	Uncharacterized protein	-
BGIOSGA007022	1270.96	67.1957	2474.72	36.8286	5.20275	5.98944e-23	1.85757e-19	2	5139264	5141234	-	1971	-	-	-	A2X1L7	Uncharacterized protein	-
BGIOSGA020021	13475.6	676.036	26275.2	38.8665	5.28046	2.52227e-21	6.5188e-18	5	24538574	24540901	+	1818	PDC1	GO:0000287;GO:0016831;GO:0004737;GO:0046872;GO:0016829;GO:0003824;GO:0030976	K01568	-	-	Pyruvate decarboxylase 1 [Source:UniProtKB/Swiss-Prot;Acc:A2Y5L9]
BGIOSGA032767	296.231	6.25936	586.203	93.6523	6.54924	1.13685e-20	2.71217e-17	10	9375776	9376267	+	492	-	GO:0005515	-	A2Z6D9	PLAT domain-containing protein	-
BGIOSGA032043	138.852	6.62008	271.084	40.9487	5.35575	3.25277e-20	7.20581e-17	10	10347421	10348877	-	1017	-	GO:0050734;GO:0016747	-	A2Z6M4	Uncharacterized protein	-
BGIOSGA038437	399.898	36.7322	763.064	20.7737	4.37669	4.96643e-20	1.02686e-16	AAAA02038159.1	6866	7132	-	267	-	-	-	-	-	-
BGIOSGA026099	516.088	51.7588	980.417	18.942	4.24352	8.81057e-20	1.70782e-16	7	22947442	22950498	+	1089	Sulfotransferase	GO:0008146;GO:0016740	-	A2YNI7	Sulfotransferase	Sulfotransferase [Source:UniProtKB/TrEMBL;Acc:A2YNI7]
BGIOSGA005387	1087.91	49.472	2126.35	42.9808	5.42562	2.26065e-19	4.12423e-16	2	36686028	36687582	-	1014	-	GO:0003824;GO:0050662	K09753	B8AEG8	Epimerase domain-containing protein	-
BGIOSGA035000	646.645	40.0094	1253.28	31.3246	4.96923	3.72565e-19	5.77737e-16	11	5282005	5282271	+	267	-	GO:0008200;GO:0005576;GO:0009405	-	A2ZCK3	DUF5637 domain-containing protein	-
BGIOSGA021954	6662.82	743.454	12582.2	16.924	4.081	1.22307e-17	1.5173e-14	6	2383657	2384237	-	348	-	GO:0016020;GO:0016021	-	A2Y948	Uncharacterized protein	-
BGIOSGA017700	313.844	32.6113	595.077	18.2476	4.18963	3.52852e-17	3.90833e-14	5	27567143	27568561	-	1419	Glycosyltransferase	GO:0016757;GO:0016758;GO:0016740	-	B8B064	Glycosyltransferase	Glycosyltransferase [Source:UniProtKB/TrEMBL;Acc:B8B064]
BGIOSGA019819	247.774	27.086	468.462	17.2954	4.11231	7.74669e-17	7.87225e-14	5	20444157	20444465	+	309	-	-	-	A2Y4D5	Uncharacterized protein	-
BGIOSGA019694	207.473	21.8563	393.089	17.9852	4.16874	1.02048e-16	9.59066e-14	5	18115036	18115644	+	609	-	GO:0016020;GO:0016021	-	A2Y3Q1	RING-type domain-containing protein	-
BGIOSGA020289	9047.2	511.79	17582.6	34.3551	5.10245	2.65473e-16	2.16668e-13	5	28307568	28308474	+	603	LEA19	GO:1902584	-	-	-	Late embryogenesis abundant protein, group 3 [Source:UniProtKB/Swiss-Prot;Acc:A2Y720]
BGIOSGA019071	779.36	119.134	1439.59	12.0838	3.595	3.58845e-16	2.78231e-13	5	1058316	1059161	+	846	-	GO:0010044;GO:0016020;GO:0012506;GO:0005460;GO:0016021;GO:0005886	K02069	A2XZR6	Uncharacterized protein	-
BGIOSGA030996	2075.19	45.6741	4104.71	89.8695	6.48976	5.09656e-16	3.85524e-13	9	17312192	17313803	+	423	-	GO:0005840;GO:0005515;GO:0006412;GO:0003735	K02927	B8BCU8	Ubiquitin-like domain-containing protein	-
BGIOSGA018670	2740.56	239.181	5241.94	21.9162	4.45392	6.86397e-16	4.95068e-13	5	5635911	5639242	-	1713	Malic	GO:0004471;GO:0046872;GO:0004470;GO:0051287;GO:0055114;GO:0016491	K00029	A2Y154	Malic enzyme	Malic enzyme [Source:UniProtKB/TrEMBL;Acc:A2Y154]
BGIOSGA001288	124.067	11.1408	236.994	21.2726	4.41093	9.02981e-16	6.36479e-13	1	26141672	26142364	-	693	-	GO:0016020;GO:0016021	-	A2WS63	DUF4408 domain-containing protein	-
BGIOSGA004030	261.292	4.39409	518.19	117.929	6.88177	1.86562e-15	1.23107e-12	1	28177611	28180046	+	1545	-	GO:0046872;GO:0020037;GO:0016705;GO:0005506;GO:0004497;GO:0055114;GO:0016491	-	B8AC01	Uncharacterized protein	-
BGIOSGA018448	1174.28	23.1899	2325.38	100.275	6.64782	2.11992e-15	1.36974e-12	5	10577457	10578528	-	981	-	GO:0009415	-	A2Y2B1	Uncharacterized protein	-
BGIOSGA013702	1509.64	262.828	2756.45	10.4877	3.39062	4.18283e-15	2.54365e-12	3	37083215	37084243	+	1029	-	GO:0016787	-	A2XMR7	Abhydrolase_3 domain-containing protein	-
BGIOSGA014735	757.878	126.426	1389.33	10.9893	3.45803	4.68687e-15	2.78414e-12	4	24257974	24259408	-	735	PXG	GO:0016020;GO:0043231;GO:0005783;GO:0031090;GO:0055114;GO:0046872;GO:0005811;GO:1990137;GO:0016491	K17991	-	-	Peroxygenase [Source:UniProtKB/Swiss-Prot;Acc:A2XVG1]
BGIOSGA013833	1537.17	272.646	2801.7	10.276	3.3612	7.5931e-15	4.20522e-12	3	38778180	38778796	+	453	-	GO:0003779;GO:0005622;GO:0015629;GO:0030042	K05765	A2XNF7	ADF-H domain-containing protein	-
BGIOSGA036495	56.1507	2.52508	109.776	43.4745	5.4421	4.323e-14	2.16248e-11	12	4827056	4827295	-	240	-	-	-	A2ZIT2	Uncharacterized protein	-
BGIOSGA032431	295.332	46.7353	543.928	11.6385	3.54083	4.95309e-14	2.40255e-11	10	796533	798279	+	966	-	GO:0055114;GO:0016491	K22374	A2Z4G9	Aldo_ket_red domain-containing protein	-
BGIOSGA033314	1640.19	320.311	2960.07	9.24124	3.20809	4.95786e-14	2.40255e-11	10	19455264	19456100	+	720	-	GO:0005515	K00799	B8BHY9	Uncharacterized protein	-
BGIOSGA014301	371.737	17.1853	726.288	42.2622	5.4013	1.26321e-13	5.84734e-11	4	30971244	30971975	-	732	-	GO:0006413;GO:0003743	-	A2XXV1	SUI1 domain-containing protein	-
BGIOSGA030556	128.004	15.7359	240.272	15.269	3.93253	1.65503e-13	7.43901e-11	9	9232845	9234601	+	1497	-	GO:0005515	-	A2Z043	F-box domain-containing protein	-
BGIOSGA031696	1445.09	308.542	2581.65	8.36724	3.06475	4.88816e-13	2.04867e-10	10	16458920	16465390	-	2133	Long-chain-alcohol	GO:0016020;GO:0016614;GO:0046577;GO:0050660;GO:0055114;GO:0016491	K17756	B8BHG1	Long-chain-alcohol oxidase	Long-chain-alcohol oxidase [Source:UniProtKB/TrEMBL;Acc:B8BHG1]
BGIOSGA020667	1105.13	53.5629	2156.69	40.2647	5.33144	5.53173e-13	2.25738e-10	6	30245556	30246504	-	840	-	GO:0016020;GO:0009055;GO:0022900;GO:0016021	-	A2YG93	Phytocyanin domain-containing protein	-
BGIOSGA019462	136.362	19.4168	253.308	13.0458	3.70552	6.65869e-13	2.61408e-10	5	10317419	10322099	+	2526	-	GO:0004823;GO:0005524;GO:0002161;GO:0006429;GO:0005737;GO:0016874;GO:0106074;GO:0006418;GO:0000166;GO:0006412;GO:0004812	-	A2Y285	Uncharacterized protein	-
BGIOSGA012193	10552.9	2410.53	18695.3	7.75569	2.95525	7.07112e-13	2.7413e-10	3	7672743	7675161	+	1479	Glutamate	GO:0019752;GO:0016831;GO:0006536;GO:0016829;GO:0004351;GO:0003824;GO:0030170	K01580	A2XEB3	Glutamate decarboxylase	Glutamate decarboxylase [Source:UniProtKB/TrEMBL;Acc:A2XEB3]
BGIOSGA000898	47.5307	2.12214	92.9393	43.795	5.45269	8.31472e-13	3.14479e-10	1	33371579	33374352	-	2562	-	GO:0005525;GO:0003924	K03234	A2WUL5	Tr-type G domain-containing protein	-
BGIOSGA029687	143.481	21.7293	265.232	12.2062	3.60954	1.92967e-12	7.12463e-10	9	14824261	14826837	-	783	-	-	-	A2Z1N8	Uncharacterized protein	-
BGIOSGA019317	4785.75	1051.5	8519.99	8.10274	3.01841	3.18841e-12	1.13661e-09	5	6030710	6032518	+	1629	ATP-dependent	GO:0016310;GO:0003872;GO:0005524;GO:0008152;GO:0016301;GO:0006096;GO:0003824;GO:0005737;GO:0046872;GO:0006002;GO:0000166;GO:0016740;GO:0061615	K00850	A2Y192	ATP-dependent 6-phosphofructokinase	ATP-dependent 6-phosphofructokinase [Source:UniProtKB/TrEMBL;Acc:A2Y192]
BGIOSGA011591	438.645	15.9394	861.351	54.0392	5.75593	4.14824e-12	1.38337e-09	3	887988	888275	-	288	-	GO:0006869	-	-	-	-
BGIOSGA021957	634.795	137.671	1131.92	8.22188	3.03947	5.96034e-12	1.96653e-09	6	2371334	2371978	-	375	-	GO:0016020;GO:0016021	-	A2Y945	Uncharacterized protein	-
BGIOSGA004033	472.295	82.7874	861.803	10.4098	3.37987	6.05072e-12	1.97534e-09	1	28190647	28195168	+	1953	-	GO:0046872;GO:0020037;GO:0016705;GO:0005506;GO:0004497;GO:0055114;GO:0016491	-	A2WSU8	Uncharacterized protein	-
BGIOSGA010105	752.405	166.413	1338.4	8.04259	3.00766	6.66044e-12	2.10831e-09	3	29918304	29918972	-	669	-	-	-	A2XKB8	Uncharacterized protein	-
BGIOSGA015482	814.181	101.222	1527.14	15.087	3.91523	7.05413e-12	2.20987e-09	4	7437110	7439399	-	345	-	-	-	B8AR86	Rhodanese domain-containing protein	-
BGIOSGA030515	38.7485	1.35797	76.139	56.0683	5.80911	7.4834e-12	2.3209e-09	9	8298728	8300134	+	1407	-	GO:0005515	-	B8BEG4	F-box domain-containing protein	-
BGIOSGA028461	474.603	8.38202	940.825	112.243	6.81048	7.91151e-12	2.42938e-09	8	15572061	15572513	+	453	-	GO:0009793	-	A2YTZ6	Uncharacterized protein	-
BGIOSGA034312	33649.6	6399	60900.3	9.51716	3.25053	1.02761e-11	3.12453e-09	11	5224733	5227626	-	1140	ADH1	GO:0004022;GO:0046872;GO:0008270;GO:0005737;GO:0055114;GO:0016491	K18857	B6F2B9	Alcohol dehydrogenase 1	Alcohol dehydrogenase 1 [Source:UniProtKB/Swiss-Prot;Acc:Q75ZX4]
BGIOSGA028015	254.409	52.3866	456.432	8.71275	3.12313	1.66973e-11	4.88539e-09	8	3508676	3508909	+	234	-	-	-	A2YRD2	Uncharacterized protein	-
BGIOSGA019693	384.122	17.294	750.949	43.4225	5.44037	2.20933e-11	6.40376e-09	5	18079880	18082749	+	897	-	GO:0016020;GO:0016021	-	B8AXG4	RING-type domain-containing protein	-
BGIOSGA012261	94.1742	10.6746	177.674	16.6446	4.05698	2.47326e-11	6.97324e-09	3	8949755	8951496	+	411	-	GO:0005840;GO:0005515;GO:0006412;GO:0003735	K02927	A2XEQ8	Ubiquitin-like domain-containing protein	-
BGIOSGA022164	399.02	92.1048	705.935	7.66447	2.93819	4.67902e-11	1.25099e-08	6	648124	648396	+	273	-	-	-	B8B1J9	Uncharacterized protein	-
BGIOSGA015589	340.531	78.9962	602.066	7.62146	2.93007	6.22254e-11	1.62596e-08	4	4183410	4184675	-	1041	-	-	-	A2XQF0	Uncharacterized protein	-
BGIOSGA030993	1717.75	199.972	3235.53	16.1799	4.01613	7.41257e-11	1.91578e-08	9	17306417	17306833	+	417	-	GO:0005509	-	A2Z2H9	Uncharacterized protein	-
BGIOSGA026794	140.793	26.0015	255.585	9.82964	3.29714	1.61633e-10	3.82663e-08	8	25347481	25348773	-	801	-	GO:0016702;GO:0055114	K10712	A2YWB2	Uncharacterized protein	-
BGIOSGA016929	259.345	59.3983	459.293	7.73242	2.95092	1.65373e-10	3.83418e-08	4	27136332	27137726	+	1395	Glycosyltransferase	GO:0016757;GO:0016758;GO:0016740	K13495	A2XWH3	Glycosyltransferase	Glycosyltransferase [Source:UniProtKB/TrEMBL;Acc:A2XWH3]
BGIOSGA004775	6438.3	1589.99	11286.6	7.09856	2.82753	1.67166e-10	3.84036e-08	1	39550712	39553470	+	768	-	GO:0006096;GO:0004807;GO:0003824	K01803	A2WWV4	Uncharacterized protein	-
BGIOSGA009987	232.688	4.97655	460.4	92.5139	6.5316	2.21161e-10	4.8646e-08	3	32134440	32134958	-	519	OLE18	GO:0016020;GO:0005811;GO:0016021;GO:0012511	-	-	-	Oleosin 18 kDa [Source:UniProtKB/Swiss-Prot;Acc:A2XL05]
BGIOSGA005497	559.3	82.133	1036.47	12.6194	3.65757	2.28356e-10	4.98749e-08	2	34946498	34947899	-	1191	GRF1	GO:0032502;GO:0005634;GO:0005524;GO:0006355;GO:0006351;GO:0009739;GO:0030912	-	-	-	Growth-regulating factor 1 [Source:UniProtKB/Swiss-Prot;Acc:A2XA73]
BGIOSGA007008	443.089	113.826	772.352	6.78537	2.76243	2.38403e-10	5.17052e-08	2	5410035	5426946	-	5007	-	GO:0005524;GO:0002161;GO:0000049;GO:0005737;GO:0004822;GO:0106074;GO:0006428;GO:0006418;GO:0000166;GO:0004812	-	B8AIX8	Uncharacterized protein	-
BGIOSGA013515	238.524	55.9573	421.09	7.52521	2.91173	2.85702e-10	6.11086e-08	3	34294517	34294885	+	276	-	-	-	B8AR28	Uncharacterized protein	-
BGIOSGA028475	157.237	32.5589	281.914	8.65859	3.11413	3.03854e-10	6.45461e-08	8	16001370	16003160	+	1791	-	GO:0016020;GO:0008107;GO:0016021;GO:0042546;GO:0036065	K13681	A2YU28	Uncharacterized protein	-
BGIOSGA019656	801.545	0.371536	1602.72	4313.76	12.0747	3.4471e-10	7.27268e-08	5	17063828	17064222	+	288	-	GO:0009737	-	A2Y3H0	Uncharacterized protein	-
BGIOSGA030989	5602.03	1020.85	10183.2	9.97523	3.31835	3.73707e-10	7.83118e-08	9	17262518	17262931	+	414	-	GO:0005509	-	A2Z2H3	Uncharacterized protein	-
BGIOSGA018523	1310.71	373.224	2248.19	6.0237	2.59065	4.76084e-10	9.84352e-08	5	8791390	8793045	-	1560	-	GO:0020037;GO:0005506;GO:0055114;GO:0016705;GO:0046872;GO:0005789;GO:0004497;GO:0006587;GO:0016491	-	A2Y1X0	Uncharacterized protein	-
BGIOSGA005382	139.934	29.7311	250.136	8.41328	3.07267	5.48563e-10	1.10475e-07	2	36811820	36812566	-	747	Protein	GO:0003677;GO:0005634;GO:0090698;GO:0007275;GO:0009299	-	-	-	Protein G1-like6 [Source:UniProtKB/Swiss-Prot;Acc:A2XAV5]
BGIOSGA030995	995.584	82.0065	1909.16	23.2806	4.54106	6.89289e-10	1.36071e-07	9	17310997	17311419	+	423	-	GO:0005509	-	A2Z2I1	Uncharacterized protein	-
BGIOSGA001898	4219.17	825.676	7612.67	9.21993	3.20476	7.10731e-10	1.37417e-07	1	10631243	10636103	-	1557	Pyruvate	GO:0000287;GO:0016310;GO:0004743;GO:0016301;GO:0006096;GO:0003824;GO:0030955;GO:0016740	K00873	B8ACJ0	Pyruvate kinase	Pyruvate kinase [Source:UniProtKB/TrEMBL;Acc:B8ACJ0]
BGIOSGA040600	1054.34	300.848	1807.83	6.00911	2.58715	7.13361e-10	1.37417e-07	CH398352.1	12563	17696	-	1815	-	GO:0016020;GO:0055085;GO:0022857	-	-	-	-
BGIOSGA014650	528.993	150.97	907.016	6.00793	2.58687	7.56088e-10	1.42984e-07	4	25516081	25518137	-	798	-	GO:0007275	-	-	-	-
BGIOSGA025879	429.681	111.604	747.759	6.70013	2.74419	8.00226e-10	1.50413e-07	7	19219685	19223583	+	2022	-	GO:0016020;GO:0005524;GO:0004672;GO:0016021;GO:0006468	-	A2YM77	Uncharacterized protein	-
BGIOSGA028663	683.825	193.063	1174.59	6.08397	2.60501	1.2244e-09	2.20776e-07	8	21081661	21089329	+	2457	-	GO:0046872	-	B8BAS3	RING-type domain-containing protein	-
BGIOSGA021955	4083.88	341.17	7826.59	22.9404	4.51982	1.46935e-09	2.619e-07	6	2380197	2380771	-	351	-	GO:0016020;GO:0016021	-	A2Y947	Uncharacterized protein	-
BGIOSGA001128	953.103	31.3918	1874.81	59.723	5.90022	1.62836e-09	2.88582e-07	1	29139205	29139429	-	225	-	GO:0016020;GO:0016021	-	A2WT56	Uncharacterized protein	-
BGIOSGA016021	854.488	95.0066	1613.97	16.988	4.08644	1.74187e-09	3.05211e-07	4	8586256	8591864	+	2145	-	GO:0003824;GO:0004802	K00615	A2XR63	TRANSKETOLASE_1 domain-containing protein	-
BGIOSGA036056	936.519	73.8783	1799.16	24.353	4.60603	2.21811e-09	3.7798e-07	12	17140666	17140896	-	231	-	-	-	A2ZLB1	Uncharacterized protein	-
BGIOSGA001811	648.232	1.83606	1294.63	705.112	9.46171	2.4997e-09	4.21335e-07	1	12295414	12296689	-	519	-	-	-	B8A6Q5	Uncharacterized protein	-
BGIOSGA017975	71.8335	12.5204	131.147	10.4746	3.38883	2.60726e-09	4.3474e-07	5	22847268	22847930	-	663	-	GO:0016020;GO:0016021	-	A2Y535	RING-type domain-containing protein	-
BGIOSGA029893	35.1289	2.88684	67.371	23.3373	4.54456	2.94086e-09	4.82582e-07	9	10541855	10546066	-	843	-	GO:0016020;GO:0016021	-	B8BEW8	Uncharacterized protein	-
BGIOSGA029906	683.929	207.289	1160.57	5.5988	2.48512	2.97453e-09	4.82995e-07	9	10140741	10146142	-	1416	3-ketoacyl-CoA	GO:0016020;GO:0016746;GO:0016021;GO:0016740;GO:0003824;GO:0016747;GO:0006633	K15397	A2Z0C3	3-ketoacyl-CoA synthase	3-ketoacyl-CoA synthase [Source:UniProtKB/TrEMBL;Acc:A2Z0C3]
BGIOSGA000988	582.074	174.194	989.954	5.68305	2.50666	3.60932e-09	5.77008e-07	1	31876496	31877331	-	720	-	GO:0005515	K00799	A2WU01	Uncharacterized protein	-
BGIOSGA026225	501.151	116.34	885.963	7.61532	2.9289	3.90991e-09	6.19945e-07	7	24576188	24577061	+	663	1-Cys	GO:0005634;GO:0005737;GO:0055114;GO:0045454;GO:0051920;GO:0016209;GO:0098869;GO:0004601;GO:0016491	K11188	-	-	1-Cys peroxiredoxin A [Source:UniProtKB/Swiss-Prot;Acc:P0C5C8]
BGIOSGA005616	175.652	7.41773	343.887	46.3601	5.53481	4.26954e-09	6.58783e-07	2	33549482	33551652	-	1731	Laccase	GO:0046274;GO:0048046;GO:0055114;GO:0046872;GO:0052716;GO:0005507;GO:0005576;GO:0016491	K05909	B8AIR4	Laccase	Laccase [Source:UniProtKB/TrEMBL;Acc:B8AIR4]
BGIOSGA002506	396.629	114.165	679.092	5.94833	2.57249	5.11364e-09	7.73631e-07	1	1164595	1167514	-	1605	-	GO:0016020;GO:0016757;GO:0016021	-	B8ACY5	Uncharacterized protein	-
BGIOSGA034050	6400.88	124.966	12676.8	101.442	6.66451	5.45244e-09	8.20883e-07	11	11650223	11650792	-	483	-	GO:0009415	-	-	-	-
BGIOSGA021959	49.998	1.7295	98.2665	56.8177	5.82827	7.48378e-09	1.08924e-06	6	2340662	2341210	-	339	-	-	-	B8B2B9	Uncharacterized protein	-
BGIOSGA002480	8036.14	2265.26	13807	6.09512	2.60765	7.53828e-09	1.08924e-06	1	1656016	1656765	-	750	-	GO:0004867;GO:0005576	-	-	-	-
BGIOSGA004603	282.34	80.7903	483.89	5.98946	2.58243	7.55098e-09	1.08924e-06	1	37097382	37097618	+	237	-	-	-	B8AAU2	Uncharacterized protein	-
BGIOSGA012459	391.31	8.32038	774.3	93.0606	6.5401	7.95089e-09	1.13332e-06	3	11956491	11957621	+	567	-	-	-	A2XFS7	Uncharacterized protein	-
BGIOSGA030682	158.391	2.09023	314.693	150.554	7.23414	7.9662e-09	1.13332e-06	9	11601658	11602452	+	795	-	-	-	B8BF22	Uncharacterized protein	-
BGIOSGA003032	248.933	70.2126	427.653	6.09082	2.60664	8.81105e-09	1.2322e-06	1	7275086	7279919	+	1074	-	GO:0003677;GO:0005634;GO:0006355;GO:0006351;GO:0003700	-	A2WM89	AP2/ERF domain-containing protein	-
BGIOSGA006415	115.975	20.7266	211.224	10.1909	3.34922	8.81303e-09	1.2322e-06	2	19192111	19192764	-	654	-	-	-	A2X565	Uncharacterized protein	-
BGIOSGA013514	1653.32	533.973	2772.67	5.19253	2.37644	8.88728e-09	1.2322e-06	3	34293016	34293564	+	249	-	-	-	A2XLQ8	Uncharacterized protein	-
BGIOSGA002275	130.085	31.452	228.719	7.27199	2.86235	9.51779e-09	1.30525e-06	1	4382653	4384158	-	1506	Glycosyltransferase	GO:0016757;GO:0016758;GO:0016740	-	A2WLA1	Glycosyltransferase	Glycosyltransferase [Source:UniProtKB/TrEMBL;Acc:A2WLA1]
BGIOSGA021534	572.66	137.183	1008.14	7.34887	2.87752	1.05274e-08	1.42575e-06	6	8792041	8792316	-	276	-	-	-	B8B0D0	Uncharacterized protein	-
BGIOSGA015766	464.899	41.8946	887.903	21.1937	4.40556	1.41522e-08	1.84419e-06	4	473835	475706	+	1872	Arginine	GO:0016831;GO:0016829;GO:0008295;GO:0003824;GO:0008792;GO:0006527	K01583	A2XPL5	Arginine decarboxylase	Arginine decarboxylase [Source:UniProtKB/TrEMBL;Acc:A2XPL5]
BGIOSGA021675	160.674	42.3105	279.038	6.595	2.72137	1.56889e-08	2.0274e-06	6	6771935	6773567	-	1176	-	GO:0010181;GO:0003824;GO:0055114;GO:0016491	K05894	A2YAN9	Oxidored_FMN domain-containing protein	-
BGIOSGA019832	1184.05	383.21	1984.9	5.17966	2.37286	1.69368e-08	2.16164e-06	5	20664201	20664650	+	450	-	GO:0006032;GO:0016998;GO:0004568	-	A2Y4F5	Glyco_hydro_19_cat domain-containing protein	-
BGIOSGA015902	92.9576	20.1489	165.766	8.22705	3.04037	2.04333e-08	2.54718e-06	4	4170546	4181987	+	5583	-	GO:0016020;GO:0055085;GO:0005524;GO:0000166;GO:0016021;GO:0022857;GO:0016887	-	B8AVA6	ABC transporter domain-containing protein	-
BGIOSGA028625	127.999	30.6027	225.396	7.36524	2.88073	2.04434e-08	2.54718e-06	8	20278996	20280717	+	1722	-	GO:0016571;GO:0005634;GO:0005515;GO:0008270;GO:0005694;GO:0034968;GO:0018024	K11420	B8BAJ1	Uncharacterized protein	-
BGIOSGA019394	1001.77	320.833	1682.71	5.24481	2.39089	2.04504e-08	2.54718e-06	5	8193799	8196763	+	1740	Laccase	GO:0046274;GO:0048046;GO:0055114;GO:0046872;GO:0052716;GO:0005507;GO:0005576;GO:0016491	K05909	B8AZE2	Laccase	Laccase [Source:UniProtKB/TrEMBL;Acc:B8AZE2]
BGIOSGA022635	362.402	111.891	612.914	5.47778	2.45359	2.13386e-08	2.63664e-06	6	8941110	8941718	+	609	-	-	-	A2YBB6	Uncharacterized protein	-
BGIOSGA037356	276.943	0.328811	553.557	1683.51	10.7173	2.18356e-08	2.68734e-06	12	13122157	13124099	+	1074	-	GO:0016020;GO:0016021	K22418	B8BPJ0	Uncharacterized protein	-
BGIOSGA026333	247.677	26.8318	468.522	17.4614	4.1261	2.38848e-08	2.91639e-06	7	26009242	26010105	+	864	-	-	-	A2YPN1	Uncharacterized protein	-
BGIOSGA031095	737.892	212.97	1262.81	5.92953	2.56792	2.43176e-08	2.94603e-06	9	18955717	18958517	+	2367	Formin-like	GO:0016020;GO:0016021	-	A2Z354	Formin-like protein	Formin-like protein [Source:UniProtKB/TrEMBL;Acc:A2Z354]
BGIOSGA026400	134.712	12.0547	257.369	21.3502	4.41618	2.54954e-08	3.07671e-06	7	26960805	26964951	+	1581	-	GO:0046872;GO:0020037;GO:0016705;GO:0005506;GO:0004497;GO:0055114;GO:0016491	K20666	A2YQ01	Uncharacterized protein	-
BGIOSGA034311	167.088	45.87	288.307	6.28531	2.65198	2.63253e-08	3.16455e-06	11	5232076	5234271	-	483	-	-	-	B8BJN5	Uncharacterized protein	-
BGIOSGA006444	147.322	38.7232	255.921	6.60898	2.72443	2.72136e-08	3.2587e-06	2	18555403	18562944	-	1365	-	GO:0005515	-	A2X508	ANK_REP_REGION domain-containing protein	-
BGIOSGA025441	211.609	60.4041	362.815	6.00646	2.58652	2.87046e-08	3.39788e-06	7	7922935	7924783	+	1395	-	GO:0016758;GO:0016740	-	A2YJT0	Uncharacterized protein	-
BGIOSGA005389	166.13	10.735	321.525	29.951	4.90453	3.04186e-08	3.56001e-06	2	36674778	36676085	-	843	-	GO:0003824;GO:0050662	-	A2XAT9	Epimerase domain-containing protein	-
BGIOSGA019844	15642.6	5289.56	25995.7	4.91453	2.29705	3.35202e-08	3.90826e-06	5	20836415	20838289	+	1002	Fructose-bisphosphate	GO:0016829;GO:0004332;GO:0006096;GO:0003824	-	B8AY35	Fructose-bisphosphate aldolase	Fructose-bisphosphate aldolase [Source:UniProtKB/TrEMBL;Acc:B8AY35]
BGIOSGA020004	181.266	45.0934	317.439	7.03957	2.81549	4.19479e-08	4.83619e-06	5	24318378	24322785	+	2460	-	GO:0016020;GO:0055114;GO:0050664;GO:0098869;GO:0004601;GO:0005509;GO:0016021;GO:0016491	-	B8AZ16	Uncharacterized protein	-
BGIOSGA009971	966.623	255.683	1677.56	6.5611	2.71394	4.34569e-08	4.97333e-06	3	32340385	32341859	-	1389	Glycosyltransferase	GO:0016757;GO:0016758;GO:0016740	-	B8AQD6	Glycosyltransferase	Glycosyltransferase [Source:UniProtKB/TrEMBL;Acc:B8AQD6]
BGIOSGA029734	126.233	23.7962	228.67	9.6095	3.26446	4.71299e-08	5.29596e-06	9	13925895	13927800	-	1116	-	-	-	B8BFB0	Uncharacterized protein	-
BGIOSGA009619	274.588	43.3806	505.796	11.6595	3.54343	5.05856e-08	5.62316e-06	3	37845376	37846861	-	933	-	GO:0016705;GO:0005506;GO:0055114;GO:0031418;GO:0016491	K00472	A2XN19	Uncharacterized protein	-
BGIOSGA016843	192.048	53.8975	330.198	6.1264	2.61504	5.07875e-08	5.62544e-06	4	25738908	25739691	+	528	-	-	-	A2XVZ0	VOC domain-containing protein	-
BGIOSGA027570	43.3869	6.09979	80.6739	13.2257	3.72527	5.20653e-08	5.72608e-06	8	4570019	4572403	-	1449	-	GO:0016747	-	A2YRQ5	Uncharacterized protein	-
BGIOSGA011132	2687.87	952.828	4422.91	4.64187	2.21471	6.38642e-08	6.87738e-06	3	8092374	8094240	-	432	-	GO:0003779;GO:0005622;GO:0015629;GO:0030042	K05765	B8AK01	ADF-H domain-containing protein	-
BGIOSGA035281	91.4024	22.6206	160.184	7.08135	2.82402	6.68639e-08	7.12617e-06	11	13919194	13920101	+	858	-	GO:0045492	-	A2ZED1	Polysacc_synt_4 domain-containing protein	-
BGIOSGA020715	2413.91	837.831	3989.98	4.76227	2.25165	6.87025e-08	7.27215e-06	6	29395257	29398039	-	1206	Phosphoglycerate	GO:0016310;GO:0005524;GO:0016301;GO:0006096;GO:0016740;GO:0004618	K00927	A2YG06	Phosphoglycerate kinase	Phosphoglycerate kinase [Source:UniProtKB/TrEMBL;Acc:A2YG06]
BGIOSGA013665	1177.61	421.594	1933.64	4.58649	2.19739	6.92685e-08	7.30712e-06	3	36548838	36550201	+	714	-	GO:0016020;GO:0005506;GO:0016021;GO:0055114;GO:0016491;GO:0008610	K19706	A2XMJ0	Fatty acid hydroxylase domain-containing protein	-
BGIOSGA022620	877.073	32.406	1721.74	53.1303	5.73146	7.31073e-08	7.65996e-06	6	8609246	8612201	+	1197	Pyruvate	GO:0043231;GO:0004739;GO:0055114;GO:0016624;GO:0006086;GO:0016491	K00161	A2YB83	Pyruvate dehydrogenase E1 component subunit alpha	Pyruvate dehydrogenase E1 component subunit alpha [Source:UniProtKB/TrEMBL;Acc:A2YB83]
BGIOSGA007660	143.378	41.8389	244.917	5.85381	2.54938	7.51789e-08	7.8505e-06	2	5061462	5062200	+	615	-	GO:0046983	-	A2X1K9	Uncharacterized protein	-
BGIOSGA013655	282.668	87.979	477.358	5.42582	2.43984	7.71967e-08	7.9977e-06	3	36393025	36393470	+	312	-	-	-	A2XMH3	Uncharacterized protein	-
BGIOSGA008564	39420.5	11355.2	67485.9	5.94314	2.57123	7.73622e-08	7.9977e-06	2	25209124	25214905	+	1071	Glyceraldehyde-3-phosphate	GO:0050661;GO:0016620;GO:0006006;GO:0000166;GO:0051287;GO:0055114;GO:0016491	K00134	B8AF09	Glyceraldehyde-3-phosphate dehydrogenase	Glyceraldehyde-3-phosphate dehydrogenase [Source:UniProtKB/TrEMBL;Acc:B8AF09]
BGIOSGA023427	134.598	36.3997	232.797	6.39555	2.67707	7.91746e-08	8.10403e-06	6	29273090	29276899	+	843	-	GO:0005622;GO:0008270	-	A2YFZ0	B box-type domain-containing protein	-
BGIOSGA032240	192.858	60.3973	325.319	5.38632	2.4293	8.17353e-08	8.33861e-06	10	4249976	4251450	-	1068	-	GO:0020037;GO:0016705;GO:0005506;GO:0055114	-	B8BFT4	Uncharacterized protein	-
BGIOSGA017499	639.953	221.248	1058.66	4.78493	2.2585	8.6357e-08	8.75254e-06	5	30100511	30101023	-	513	-	GO:0005509	K13448	A2Y7U1	Uncharacterized protein	-
BGIOSGA026239	167.573	46.1898	288.957	6.25586	2.64521	8.8273e-08	8.91507e-06	7	24686273	24688909	+	948	-	GO:0003677;GO:0005634;GO:0042802;GO:0006355;GO:0043565;GO:0003700	K09419	A2YP61	HSF_DOMAIN domain-containing protein	-
BGIOSGA030997	2453.45	269.884	4637.01	17.1815	4.10278	8.85355e-08	8.91507e-06	9	17314833	17315246	+	414	-	GO:0005509	-	A2Z2I3	Uncharacterized protein	-
BGIOSGA023484	532.777	182.174	883.379	4.84909	2.27772	9.18816e-08	9.13338e-06	6	30384307	30384591	+	285	-	-	-	A2YGB6	Uncharacterized protein	-
BGIOSGA004557	278.68	90.5814	466.778	5.15314	2.36545	1.10211e-07	1.08511e-05	1	36237014	36237422	+	204	-	-	-	B8AAD8	CYSTM domain-containing protein	-
BGIOSGA001576	1747.08	570.325	2923.84	5.12662	2.35801	1.12934e-07	1.1049e-05	1	18800242	18801852	-	1611	-	GO:0016020;GO:0016757;GO:0016021	-	A2WQF1	Uncharacterized protein	-
BGIOSGA011934	1313.91	490.048	2137.77	4.36236	2.12511	1.14436e-07	1.11562e-05	3	4076312	4078220	+	534	-	GO:0016020;GO:0008289;GO:0006869;GO:0016021	-	B8APC4	AAI domain-containing protein	-
BGIOSGA029304	180.793	33.5681	328.017	9.77169	3.28861	1.19356e-07	1.15318e-05	9	20724937	20726085	-	1065	-	GO:0045735	-	A2Z3V4	Uncharacterized protein	-
BGIOSGA000153	1594.49	373.763	2815.21	7.53209	2.91305	1.38031e-07	1.31508e-05	1	45109501	45112657	-	1605	-	GO:0008233;GO:0016787;GO:0006508;GO:0004190	-	B8A8V3	Peptidase A1 domain-containing protein	-
BGIOSGA013607	2419.54	877.681	3961.41	4.5135	2.17425	1.38234e-07	1.31508e-05	3	35661300	35664179	+	1128	-	GO:0016620;GO:0008652;GO:0051287;GO:0009088;GO:0009097;GO:0055114;GO:0046983;GO:0050661;GO:0009089;GO:0009536;GO:0005739;GO:0009570;GO:0009507;GO:0004073;GO:0009086	K00133	B8AK88	Semialdhyde_dh domain-containing protein	-
BGIOSGA013950	2186.37	709.779	3662.96	5.1607	2.36757	1.48543e-07	1.39603e-05	3	40215218	40220520	+	1701	-	GO:0016310;GO:0008652;GO:0009089;GO:0004072;GO:0009088	K00928	B8ANP4	ACT domain-containing protein	-
BGIOSGA032845	6017.51	1812.07	10223	5.64157	2.4961	1.53902e-07	1.43337e-05	10	11306577	11312292	+	1452	-	GO:0009058;GO:0003824;GO:0030170	K00814	B8BGM4	Aminotran_1_2 domain-containing protein	-
BGIOSGA003337	68.5046	15.6057	121.403	7.77944	2.95967	1.65041e-07	1.53251e-05	1	12242468	12243321	+	510	-	GO:0003677;GO:0005634	-	A2WNX3	Uncharacterized protein	-
BGIOSGA014388	162.252	2.10104	322.402	153.449	7.26161	1.67705e-07	1.55148e-05	4	29501537	29505012	-	1263	-	-	-	B8ATV1	Uncharacterized protein	-
BGIOSGA036640	5692.23	2112.86	9271.59	4.38818	2.13362	1.764e-07	1.6234e-05	12	2416540	2420446	-	1584	Pyruvate	GO:0000287;GO:0016310;GO:0005524;GO:0004743;GO:0016301;GO:0006096;GO:0003824;GO:0005737;GO:0030955;GO:0046872;GO:0000166;GO:0005829;GO:0016740	K00873	-	-	Pyruvate kinase 2, cytosolic [Source:UniProtKB/Swiss-Prot;Acc:B8BM17]
BGIOSGA010787	195.598	7.96609	383.229	48.1075	5.58819	1.79638e-07	1.64794e-05	3	13880551	13882710	-	1698	-	GO:0009506;GO:0045735	-	A2XGF3	Uncharacterized protein	-
BGIOSGA019701	3132.69	1174.51	5090.88	4.33447	2.11586	1.85744e-07	1.6844e-05	5	18196003	18196798	+	597	-	GO:0003677;GO:0006355;GO:0003700	-	-	-	-
BGIOSGA029949	488.695	147.317	830.072	5.63458	2.49431	1.91551e-07	1.72696e-05	9	9197512	9198861	-	1350	-	GO:0005515	-	A2Z039	F-box domain-containing protein	-
BGIOSGA010954	156.519	23.8747	289.163	12.1117	3.59833	2.08416e-07	1.85742e-05	3	10798322	10798610	-	165	-	GO:0016020;GO:0016021	-	A2XFD8	Uncharacterized protein	-
BGIOSGA017680	63.4111	13.8464	112.976	8.1592	3.02843	2.11379e-07	1.87306e-05	5	27774508	27775212	-	705	-	GO:0005515	-	A2Y6T1	Uncharacterized protein	-
BGIOSGA016874	42.196	6.87426	77.5177	11.2765	3.49525	2.18481e-07	1.93047e-05	4	26205915	26206901	+	987	-	GO:0003677;GO:0005634;GO:0006355;GO:0006351;GO:0003700	K09286	A2XW51	AP2/ERF domain-containing protein	-
BGIOSGA034684	13977.4	5388.68	22566.2	4.18771	2.06616	2.3182e-07	2.02858e-05	11	390666	391130	+	351	Non-specific	GO:0008289;GO:0006869	-	A2ZAT1	Non-specific lipid-transfer protein	Non-specific lipid-transfer protein [Source:UniProtKB/TrEMBL;Acc:A2ZAT1]
BGIOSGA000576	11133.1	4064.14	18202	4.47868	2.16307	2.32375e-07	2.02858e-05	1	38570385	38570833	-	363	Non-specific	GO:0008289;GO:0006869	-	A2WWG7	Non-specific lipid-transfer protein	Non-specific lipid-transfer protein [Source:UniProtKB/TrEMBL;Acc:A2WWG7]
BGIOSGA009024	285.228	95.0297	475.427	5.00293	2.32277	2.39208e-07	2.0781e-05	2	32973614	32974564	+	555	-	-	-	B8AID6	Uncharacterized protein	-
BGIOSGA037345	218.451	49.5737	387.328	7.81317	2.96591	2.40047e-07	2.07956e-05	12	12717413	12717688	+	276	-	GO:0005515	-	B8BPH9	Kazal-like domain-containing protein	-
BGIOSGA008842	48.9453	9.04016	88.8505	9.82842	3.29696	2.42867e-07	2.09813e-05	2	30211713	30212990	+	1278	RING-type	GO:0016567;GO:0004842	-	B8AGS6	RING-type E3 ubiquitin transferase	RING-type E3 ubiquitin transferase [Source:UniProtKB/TrEMBL;Acc:B8AGS6]
BGIOSGA000154	2314.67	282.023	4347.31	15.4147	3.94624	2.4483e-07	2.10007e-05	1	45106820	45107611	-	618	-	GO:0006508;GO:0004190	-	-	-	-
BGIOSGA020660	241.988	51.2981	432.678	8.43458	3.07632	2.45072e-07	2.10007e-05	6	30357917	30359593	-	1128	-	GO:0003824;GO:0050662	-	B8B1V2	Epimerase domain-containing protein	-
BGIOSGA032464	175.328	57.5321	293.124	5.09497	2.34907	2.49659e-07	2.13303e-05	10	1457963	1459338	+	381	-	GO:0003723;GO:0042254;GO:1990904;GO:0005730	K12845	B8BFI6	Ribonucloprotein	-
BGIOSGA030785	632.569	230.307	1034.83	4.49326	2.16776	2.53276e-07	2.14686e-05	9	13896114	13901260	+	1611	-	GO:0046872	-	B8BFA6	Uncharacterized protein	-
BGIOSGA016285	187.747	1.40069	374.094	267.078	8.06112	2.53353e-07	2.14686e-05	4	16825245	16827048	+	1107	-	GO:0055114;GO:0016491	K22418	A2XSU3	Uncharacterized protein	-
BGIOSGA027641	84.9186	21.2733	148.564	6.98358	2.80397	2.62732e-07	2.20823e-05	8	3212716	3213546	-	831	-	GO:0016020;GO:0016021	-	A2YRB1	Uncharacterized protein	-
BGIOSGA013204	149.947	45.4412	254.453	5.59962	2.48533	2.76303e-07	2.30977e-05	3	28612761	28613699	+	939	-	GO:0005524;GO:0004672;GO:0006468	-	-	-	-
BGIOSGA034053	845.487	12.0768	1678.9	139.018	7.11913	3.04581e-07	2.52575e-05	11	11632935	11633514	-	495	RAB16C	GO:0009415	-	-	-	Dehydrin Rab16C [Source:UniProtKB/Swiss-Prot;Acc:A2ZDX6]
BGIOSGA006834	2526.35	893.246	4159.46	4.65656	2.21927	3.09802e-07	2.56218e-05	2	8250818	8251870	-	660	-	-	-	A2X2P5	Uncharacterized protein	-
BGIOSGA017886	610.252	86.887	1133.62	13.047	3.70565	3.23395e-07	2.66444e-05	5	24492471	24493068	-	504	-	-	-	B8AZ26	Uncharacterized protein	-
BGIOSGA029321	469.236	167.752	770.719	4.59439	2.19987	3.23884e-07	2.66444e-05	9	20550358	20552171	-	1584	Flavin-containing	GO:0050661;GO:0050660;GO:0004499;GO:0004497;GO:0055114;GO:0016491	K00485	A2Z3S5	Flavin-containing monooxygenase	Flavin-containing monooxygenase [Source:UniProtKB/TrEMBL;Acc:A2Z3S5]
BGIOSGA008617	155.575	50.5643	260.586	5.15355	2.36557	3.28517e-07	2.6954e-05	2	25981097	25984058	+	672	-	GO:0003999;GO:0009116;GO:0006168;GO:0005794;GO:0005886;GO:0005737	K00759	B8AFF1	Pribosyltran domain-containing protein	-
BGIOSGA000864	360.445	68.255	652.635	9.56171	3.25727	3.43318e-07	2.78735e-05	1	33916469	33917893	-	1425	Glycosyltransferase	GO:0016757;GO:0016758;GO:0016740	-	A2WUU3	Glycosyltransferase	Glycosyltransferase [Source:UniProtKB/TrEMBL;Acc:A2WUU3]
BGIOSGA018615	324.66	115.926	533.393	4.60114	2.20199	3.61555e-07	2.92774e-05	5	6890366	6891811	-	1446	-	GO:0009959;GO:0009639	-	A2Y1G5	DUF641 domain-containing protein	-
BGIOSGA020611	67.1592	16.3173	118.001	7.23164	2.85432	4.31084e-07	3.42811e-05	6	30992153	30993335	-	945	Peroxidase	GO:0020037;GO:0055114;GO:0006979;GO:0046872;GO:0098869;GO:0004601;GO:0005576;GO:0042744;GO:0016491	K00430	A2YGK2	Peroxidase	Peroxidase [Source:UniProtKB/TrEMBL;Acc:A2YGK2]
BGIOSGA030990	235.436	22.8331	448.039	19.6224	4.29443	4.36926e-07	3.46569e-05	9	17273076	17273489	+	414	-	GO:0005509	-	A2Z2H5	Uncharacterized protein	-
BGIOSGA030277	621.667	38.0746	1205.26	31.6553	4.98437	4.6598e-07	3.6695e-05	9	570988	571298	+	228	-	-	-	A2YYE5	Uncharacterized protein	-
BGIOSGA001106	110.913	33.0214	188.804	5.71764	2.51542	4.80192e-07	3.76078e-05	1	29604012	29604242	-	231	-	-	-	A2WTB1	VQ domain-containing protein	-
BGIOSGA002872	3793.76	1472.01	6115.51	4.15454	2.05469	5.49409e-07	4.24283e-05	1	4283873	4291332	+	4350	-	GO:0016020;GO:0009055;GO:0015035;GO:0055085;GO:0005524;GO:0042626;GO:0055114;GO:0045454;GO:0022900;GO:0000166;GO:0005623;GO:0016021;GO:0099131;GO:0016887	-	A2WL88	Uncharacterized protein	-
BGIOSGA006676	1355.64	26.6176	2684.67	100.861	6.65622	6.19778e-07	4.69857e-05	2	11652295	11655313	-	1662	Pectinesterase	GO:0045330;GO:0030599;GO:0016787;GO:0045490;GO:0005618;GO:0043086;GO:0004857;GO:0005576;GO:0071555;GO:0042545	-	A2X3K0	Pectinesterase	Pectinesterase [Source:UniProtKB/TrEMBL;Acc:A2X3K0]
BGIOSGA009890	83.5172	23.2062	143.828	6.19785	2.63177	6.21156e-07	4.69857e-05	3	33711712	33713696	-	339	-	-	-	B8AQR7	Uncharacterized protein	-
BGIOSGA036151	85.2297	24.3095	146.15	6.01204	2.58785	6.23017e-07	4.69857e-05	12	15328235	15332682	-	690	-	-	-	B8BPS6	Usp domain-containing protein	-
BGIOSGA031554	1107.69	357.143	1858.23	5.20305	2.37936	6.7787e-07	4.9937e-05	10	18862622	18863434	-	813	-	-	-	A2Z9C3	Uncharacterized protein	-
BGIOSGA006883	41.0092	7.56431	74.454	9.84281	3.29907	6.83363e-07	5.01036e-05	2	7292843	7295938	-	3096	-	GO:0016020;GO:0016310;GO:0005524;GO:0016301;GO:0006468;GO:0005515;GO:0004674;GO:0000166;GO:0004672;GO:0016021;GO:0016740	-	B8AE61	Protein kinase domain-containing protein	-
BGIOSGA029570	1144.58	9.39008	2279.76	242.784	7.92353	6.95086e-07	5.07233e-05	9	17187364	17187702	-	339	-	-	-	A2Z2G3	Uncharacterized protein	-
BGIOSGA011691	383.688	148.45	618.927	4.16926	2.05979	6.97041e-07	5.07465e-05	3	847964	850470	+	1056	-	GO:0003779	-	A2XBM7	NAB domain-containing protein	-
BGIOSGA029532	2057.46	821.684	3293.23	4.00791	2.00285	7.02626e-07	5.09141e-05	9	17661721	17664553	-	2007	-	GO:0006457;GO:0005524;GO:0000166;GO:0051082	K04043	B8BD19	Uncharacterized protein	-
BGIOSGA022622	1101.05	358.155	1843.95	5.14845	2.36414	7.39675e-07	5.32257e-05	6	8648491	8649606	+	1116	Hexosyltransferase	GO:0016757;GO:0016740	-	A2YB88	Hexosyltransferase	Hexosyltransferase [Source:UniProtKB/TrEMBL;Acc:A2YB88]
BGIOSGA021860	785.887	300.94	1270.83	4.22289	2.07823	7.45994e-07	5.35562e-05	6	3609454	3616267	-	1926	Soluble	GO:0033201;GO:0009501;GO:0019252;GO:0010021;GO:0004373;GO:0016757;GO:0009011;GO:0016740;GO:0009536;GO:0009960;GO:0009507	K00703	D0TZM8	Starch synthase, chloroplastic/amyloplastic	Soluble starch synthase 1, chloroplastic/amyloplastic [Source:UniProtKB/Swiss-Prot;Acc:A2Y9M4]
BGIOSGA017057	2293.09	636.782	3949.4	6.20211	2.63276	7.60177e-07	5.42335e-05	4	29245333	29250916	+	1593	Pectin	GO:0016787;GO:0005618;GO:0005576;GO:0071555	-	B8ATW9	Pectin acetylesterase	Pectin acetylesterase [Source:UniProtKB/TrEMBL;Acc:B8ATW9]
BGIOSGA010234	34.3373	5.87972	62.7949	10.6799	3.41683	7.69416e-07	5.47309e-05	3	27194474	27195651	-	633	-	GO:0003677;GO:0005634;GO:0006355	-	B8AMK2	Dof-type domain-containing protein	-
BGIOSGA030110	626.457	239.636	1013.28	4.22841	2.08012	8.02574e-07	5.65705e-05	9	4856948	4857742	-	522	-	-	-	B8BDN5	Uncharacterized protein	-
BGIOSGA033688	1585.49	518.532	2652.45	5.11531	2.35482	8.26442e-07	5.81208e-05	11	19669403	19670022	-	447	-	GO:0050832;GO:0042742	-	A2ZG19	Barwin domain-containing protein	-
BGIOSGA014557	2210.43	894.654	3526.21	3.94142	1.97872	8.50519e-07	5.91435e-05	4	26860331	26861970	-	1581	-	GO:0016020;GO:0020037;GO:0005506;GO:0055114;GO:0046872;GO:0016705;GO:0016021;GO:0004497;GO:0016491	K15398	A2XWD7	Uncharacterized protein	-
BGIOSGA006142	166.167	55.9881	276.345	4.93579	2.30328	8.53454e-07	5.92148e-05	2	24607598	24608656	-	756	-	GO:0046872;GO:0055114;GO:0016491	-	B8AEQ0	Fe2OG dioxygenase domain-containing protein	-
BGIOSGA034810	73.8309	19.1507	128.511	6.71054	2.74643	8.65908e-07	5.99448e-05	11	2211052	2214915	+	585	-	GO:0046872;GO:0003993;GO:0016311	-	B8BJ51	Pur_ac_phosph_N domain-containing protein	-
BGIOSGA023869	276.989	100.388	453.591	4.51837	2.1758	8.68827e-07	6.00129e-05	7	24105683	24107684	-	798	-	GO:0046983	-	B8B4W8	BHLH domain-containing protein	-
BGIOSGA014574	677.109	257.415	1096.8	4.26083	2.09114	8.7389e-07	6.02285e-05	4	26658854	26660275	-	1422	-	GO:0016758;GO:0016740	-	A2XWB2	Uncharacterized protein	-
BGIOSGA034051	740.031	25.3212	1454.74	57.4514	5.84427	8.8828e-07	6.10845e-05	11	11642234	11642823	-	495	-	GO:0009415	-	-	-	-
BGIOSGA009470	396.21	153.959	638.462	4.14697	2.05206	9.80933e-07	6.71582e-05	3	39748253	39750160	-	846	-	GO:0016020	-	B8AN72	PHB domain-containing protein	-
BGIOSGA012751	564.376	224.396	904.355	4.03016	2.01084	9.88438e-07	6.74288e-05	3	16796948	16798908	+	447	-	GO:0005622;GO:0019843	-	B8AQJ1	Ribosomal_S4 domain-containing protein	-
BGIOSGA016390	14194.7	5976.65	22412.7	3.75004	1.90691	9.89234e-07	6.74288e-05	4	18587999	18588712	+	714	-	-	-	A2XTC5	Uncharacterized protein	-
BGIOSGA009631	109.109	34.1977	184.02	5.38107	2.42789	1.00972e-06	6.86743e-05	3	37663654	37672385	-	3177	-	GO:0031047;GO:0055046;GO:0003676;GO:0005515;GO:0007140;GO:0009561;GO:0007143;GO:0033169;GO:0005731	K11593	B8ALC8	Uncharacterized protein	-
BGIOSGA034792	3406.01	1422.46	5389.55	3.7889	1.92178	1.03164e-06	6.98589e-05	11	1913462	1915367	+	1545	-	GO:0046872;GO:0030001	-	A2ZBE9	HMA domain-containing protein	-
BGIOSGA002132	60.1346	14.6625	105.607	7.20251	2.8485	1.12128e-06	7.54345e-05	1	6616042	6616542	-	501	-	GO:0016020;GO:0016021	-	A2WM08	RING-type domain-containing protein	-
BGIOSGA031641	394.517	148.275	640.758	4.3214	2.1115	1.13852e-06	7.6099e-05	10	17513745	17514401	-	657	-	-	-	B8BHL9	Uncharacterized protein	-
BGIOSGA000392	277.71	103.943	451.478	4.34351	2.11886	1.15258e-06	7.68733e-05	1	41749651	41750638	-	843	-	GO:0016701;GO:0008270;GO:0006725;GO:0055114;GO:0016491;GO:0008198	K15777	A2WXK3	LigB domain-containing protein	-
BGIOSGA033429	1045.17	420.077	1670.27	3.9761	1.99136	1.21726e-06	8.0473e-05	10	20965844	20967188	+	1164	GATA	GO:0003677;GO:0005634;GO:0006355;GO:0045893;GO:0046872;GO:0043565;GO:0008270;GO:0003700	-	A2ZA51	GATA transcription factor	GATA transcription factor [Source:UniProtKB/TrEMBL;Acc:A2ZA51]
BGIOSGA012091	407.89	157.09	658.691	4.19309	2.06801	1.2209e-06	8.0473e-05	3	6244488	6246649	+	522	-	-	-	A2XDU0	Uncharacterized protein	-
BGIOSGA023353	3338.86	1272.67	5405.05	4.247	2.08644	1.25682e-06	8.22341e-05	6	27456836	27457592	+	678	-	-	-	-	-	-
BGIOSGA023295	67.297	18.1988	116.395	6.39574	2.67711	1.28646e-06	8.39961e-05	6	26391901	26392603	+	381	-	-	-	B8B0I0	Wax2_C domain-containing protein	-
BGIOSGA036599	291.259	108.44	474.077	4.37179	2.12822	1.30218e-06	8.46661e-05	12	3066302	3067431	-	822	-	GO:0003677;GO:0005634;GO:0006355;GO:0006351	-	B8BNA0	TF-B3 domain-containing protein	-
BGIOSGA002090	138.362	5.08311	271.642	53.4401	5.73985	1.31285e-06	8.51812e-05	1	7390131	7391723	-	309	-	-	-	A2WMA0	LEA_2 domain-containing protein	-
BGIOSGA012597	777.137	303.78	1250.49	4.11644	2.0414	1.32865e-06	8.60267e-05	3	14220685	14221507	+	732	-	GO:0003677;GO:0005634;GO:0006355;GO:0006351;GO:0003700	K09286	A2XGJ2	AP2/ERF domain-containing protein	-
BGIOSGA024325	407.953	159.999	655.907	4.09944	2.03543	1.35683e-06	8.74861e-05	7	15558273	15561181	-	831	-	GO:0005576	-	A2YL73	Uncharacterized protein	-
BGIOSGA004922	5005.51	837.456	9173.55	10.9541	3.4534	1.44205e-06	9.25841e-05	1	41849680	41850911	+	1146	Stearoyl-[acyl-carrier-protein]	GO:0016020;GO:0102786;GO:0055114;GO:0046872;GO:0045300;GO:0006631;GO:0006633;GO:0009536;GO:0006629;GO:0009507;GO:0016491	K03921	-	-	Stearoyl-[acyl-carrier-protein] 9-desaturase 1, chloroplastic [Source:UniProtKB/Swiss-Prot;Acc:B8A7A3]
BGIOSGA030072	329.65	123.365	535.935	4.3443	2.11912	1.57011e-06	9.95813e-05	9	5785139	5788280	-	909	GrpE	GO:0006457;GO:0005759;GO:0005739;GO:0051087;GO:0000774;GO:0050790;GO:0042803	K03687	A2YZD8	GrpE protein homolog	GrpE protein homolog [Source:UniProtKB/TrEMBL;Acc:A2YZD8]
BGIOSGA024016	80.4774	23.8104	137.144	5.75987	2.52604	1.57897e-06	9.97581e-05	7	21569646	21572845	-	3141	-	-	-	B8B7S6	Uncharacterized protein	-
BGIOSGA012186	1290.7	134.477	2446.93	18.1959	4.18554	1.6679e-06	0.000104926	3	7582406	7583232	+	501	-	GO:0015671;GO:0046872;GO:0020037;GO:0005344;GO:0019825	-	A2XE98	GLOBIN domain-containing protein	-
BGIOSGA023645	544.885	153.355	936.416	6.1062	2.61028	1.7516e-06	0.000109296	6	32770318	32770881	+	384	-	-	-	B8B2X1	Uncharacterized protein	-
BGIOSGA012456	12.2184	0	24.4369	Inf	Inf	1.76501e-06	0.00010948	3	11925142	11926272	+	567	-	-	-	A2XFS7	Uncharacterized protein	-
BGIOSGA027765	263.643	99.5567	427.73	4.29635	2.10311	1.83803e-06	0.000113104	8	746731	752213	-	3585	-	GO:0005515;GO:0016747	-	B8BA57	Uncharacterized protein	-
BGIOSGA021446	95.1177	29.9534	160.282	5.35105	2.41982	1.85024e-06	0.000113449	6	10850232	10852438	-	975	Peroxidase	GO:0020037;GO:0055114;GO:0006979;GO:0046872;GO:0098869;GO:0004601;GO:0005576;GO:0042744;GO:0016491	K00430	A2YBR3	Peroxidase	Peroxidase [Source:UniProtKB/TrEMBL;Acc:A2YBR3]
BGIOSGA009259	1211.43	96.7488	2326.11	24.0428	4.58753	1.88077e-06	0.000114691	2	36852788	36854190	+	1014	-	GO:0003824;GO:0050662	K09753	A2XAV7	Epimerase domain-containing protein	-
BGIOSGA021863	39.5023	7.99105	71.0135	8.88663	3.15164	1.91231e-06	0.000116053	6	3587013	3588721	-	1149	-	GO:0016788	-	B8B396	Lipase_GDSL domain-containing protein	-
BGIOSGA004694	347.296	138.676	555.917	4.00875	2.00315	1.91589e-06	0.000116053	1	38309601	38312471	+	852	-	GO:0003723;GO:0003676	K14945	B8ABA8	KH domain-containing protein	-
BGIOSGA002140	28.5451	4.16965	52.9206	12.6919	3.66583	2.0539e-06	0.00012321	1	6500739	6502253	-	1515	-	GO:0046872;GO:0020037;GO:0016705;GO:0005506;GO:0004497;GO:0055114;GO:0016491	K09832	A2WLZ6	Uncharacterized protein	-
BGIOSGA025850	719.453	300.377	1138.53	3.79033	1.92232	2.18539e-06	0.000130167	7	18842073	18843564	+	930	Xyloglucan	GO:0016762;GO:0048046;GO:0008152;GO:0006073;GO:0042546;GO:0016798;GO:0004553;GO:0016787;GO:0005618;GO:0010411;GO:0005975;GO:0005576;GO:0016740;GO:0071555	K08235	A2YM29	Xyloglucan endotransglucosylase/hydrolase	Xyloglucan endotransglucosylase/hydrolase [Source:UniProtKB/TrEMBL;Acc:A2YM29]
BGIOSGA037450	64.3733	0	128.747	Inf	Inf	2.31159e-06	0.000135523	12	15613090	15616383	+	1443	-	GO:0016020;GO:0016021	-	B8BPU8	Uncharacterized protein	-
BGIOSGA013716	402.792	146.644	658.941	4.49348	2.16783	2.36266e-06	0.000137986	3	37307823	37308404	+	582	-	GO:0016747	-	A2XMU8	N-acetyltransferase domain-containing protein	-
BGIOSGA029040	206.445	76.3029	336.587	4.4112	2.14117	2.39462e-06	0.000138848	8	28125322	28127104	+	660	Proteasome	GO:0004175;GO:0005634;GO:0008233;GO:0004298;GO:0051603;GO:0000502;GO:0005737;GO:0005839;GO:0006508;GO:0016787	K02732	B8B967	Proteasome subunit beta	Proteasome subunit beta type [Source:UniProtKB/TrEMBL;Acc:B8B967]
BGIOSGA000945	2977.19	241.828	5712.56	23.6225	4.56209	2.39965e-06	0.000138848	1	32493262	32494121	-	648	Group	GO:0005634	-	A2WU85	Group 3 late embryogenesis abundant protein	Group 3 late embryogenesis abundant protein [Source:UniProtKB/TrEMBL;Acc:A2WU85]
BGIOSGA031108	4543.44	1933.05	7153.83	3.7008	1.88784	2.46145e-06	0.000142159	9	19117944	19121977	+	2058	-	GO:0003723;GO:0005634;GO:0005524;GO:0004386;GO:0003676;GO:0016787;GO:0005730;GO:0000166	K16911	A2Z376	Uncharacterized protein	-
BGIOSGA002133	54.1143	14.1655	94.0631	6.64031	2.73125	2.49953e-06	0.000144089	1	6609126	6609680	-	555	-	GO:0016020;GO:0016021	-	A2WM07	RING-type domain-containing protein	-
BGIOSGA036477	1298.21	239.202	2357.21	9.85448	3.30078	2.50797e-06	0.000144089	12	5235065	5239026	-	1674	-	GO:0046872;GO:0005524;GO:0000166;GO:0009113;GO:0004637	K01945	A2ZIW4	ATP-grasp domain-containing protein	-
BGIOSGA027557	39.3458	4.47736	74.2142	16.5755	4.05098	2.62759e-06	0.000149421	8	4872386	4872574	-	189	-	-	-	A2YRS9	Uncharacterized protein	-
BGIOSGA019692	65.7403	7.43665	124.044	16.6801	4.06005	2.63171e-06	0.000149421	5	18054574	18054987	+	414	-	-	-	B8AXG3	RING-type domain-containing protein	-
BGIOSGA000859	1355.33	566.089	2144.58	3.78841	1.92159	2.70905e-06	0.000152519	1	34026282	34032033	-	1920	ATP-dependent	GO:0016310;GO:0003872;GO:0005524;GO:0008152;GO:0016301;GO:0006096;GO:0003824;GO:0005737;GO:0046872;GO:0006002;GO:0000166;GO:0016740;GO:0061615	K00850	B8A9G5	ATP-dependent 6-phosphofructokinase	ATP-dependent 6-phosphofructokinase [Source:UniProtKB/TrEMBL;Acc:B8A9G5]
BGIOSGA029244	1400.05	478.785	2321.31	4.84833	2.27749	2.71792e-06	0.000152519	9	21490202	21493709	-	1149	-	GO:0016788	-	B8BEM8	Lipase_GDSL domain-containing protein	-
BGIOSGA004389	156.938	41.2231	272.652	6.61407	2.72554	2.7616e-06	0.0001546	1	33647661	33649025	+	1365	-	GO:0005515	-	A2WUQ6	Uncharacterized protein	-
BGIOSGA035507	76.0658	19.4487	132.683	6.8222	2.77024	2.90781e-06	0.000162492	11	18633463	18635753	+	426	-	GO:0010374	-	A2ZFP4	Uncharacterized protein	-
BGIOSGA028505	12418.1	5126.33	19709.9	3.84484	1.94292	3.03991e-06	0.00016896	8	16738495	16743162	+	1854	Pyrophosphate--fructose	GO:0016310;GO:0003872;GO:0005524;GO:0008152;GO:0016301;GO:0006096;GO:0003824;GO:0005737;GO:0047334;GO:0046835;GO:0046872;GO:0016740;GO:0061615	K00895	B8B9Z2	Pyrophosphate--fructose 6-phosphate 1-phosphotransferase subunit alpha	Pyrophosphate--fructose 6-phosphate 1-phosphotransferase subunit alpha [Source:UniProtKB/TrEMBL;Acc:B8B9Z2]
BGIOSGA010280	34.8153	6.21663	63.4139	10.2007	3.35059	3.07789e-06	0.000170366	3	25978082	25978990	-	909	-	GO:0020037;GO:0016705;GO:0005506;GO:0055114	-	A2XJB4	Uncharacterized protein	-
BGIOSGA007623	17294.6	7289.55	27299.6	3.74502	1.90497	3.34866e-06	0.000182888	2	4397179	4400402	+	1209	Phosphoglycerate	GO:0016310;GO:0005524;GO:0016301;GO:0006096;GO:0016740;GO:0004618	K00927	B8AIH2	Phosphoglycerate kinase	Phosphoglycerate kinase [Source:UniProtKB/TrEMBL;Acc:B8AIH2]
BGIOSGA026722	862.53	372.938	1352.12	3.62559	1.85822	3.34947e-06	0.000182888	8	26464180	26471654	-	1557	-	-	-	A2YWR4	FAS1 domain-containing protein	-
BGIOSGA030416	33.1238	0.732262	65.5154	89.4699	6.48333	3.60015e-06	0.000194433	9	5231546	5231911	+	366	-	GO:0009793	-	A2YZ94	Uncharacterized protein	-
BGIOSGA006749	877.831	2.18649	1753.48	801.958	9.64738	3.60141e-06	0.000194433	2	9873351	9875402	-	915	-	GO:0016020;GO:0016021	-	A2X344	Uncharacterized protein	-
BGIOSGA022427	37.996	4.59472	71.3974	15.539	3.95782	3.77485e-06	0.000201889	6	4647496	4648139	+	537	-	GO:0003677;GO:0005634;GO:0006355;GO:0006351;GO:0003700	-	A2YA09	AP2/ERF domain-containing protein	-
BGIOSGA001907	49.5175	12.6366	86.3984	6.83715	2.7734	3.77558e-06	0.000201889	1	10496293	10497439	-	864	-	GO:0003677;GO:0005634	K09422	A2WNE0	Uncharacterized protein	-
BGIOSGA009270	283.743	93.8425	473.643	5.04722	2.33549	4.02978e-06	0.000214006	2	36916866	36917924	+	792	-	GO:0005515	-	B8AES8	Uncharacterized protein	-
BGIOSGA008811	364.003	140.831	587.175	4.16935	2.05982	4.11369e-06	0.000218089	2	29532907	29533751	+	630	-	GO:0032502;GO:0005634;GO:0005524;GO:0006355;GO:0006351	-	A2X8B1	Uncharacterized protein	-
BGIOSGA036771	116.697	39.9372	193.458	4.84404	2.27621	4.22904e-06	0.000223822	12	845343	845767	-	324	-	GO:0016020;GO:0016021	-	B8BIP6	HIG1 domain-containing protein	-
BGIOSGA013591	189.157	73.2632	305.05	4.16376	2.05789	4.25371e-06	0.000224744	3	35501479	35502923	+	1347	-	GO:0016758;GO:0016740	-	A2XM58	Uncharacterized protein	-
BGIOSGA009891	366.932	110.004	623.859	5.67123	2.50366	4.32651e-06	0.000227814	3	33708597	33708926	-	228	-	-	-	B8AQR6	Uncharacterized protein	-
BGIOSGA016268	848.55	9.7508	1687.35	173.047	7.43502	4.43585e-06	0.000232986	4	16574928	16575839	+	732	-	GO:0016020;GO:0016021	-	B8AT71	Uncharacterized protein	-
BGIOSGA021067	810.385	339.307	1281.46	3.77671	1.91713	4.47713e-06	0.00023455	6	21522144	21523724	-	1581	-	GO:0050660;GO:0055114;GO:0016491;GO:0071949	-	A2YDX8	FAD-binding PCMH-type domain-containing protein	-
BGIOSGA004381	1103.74	270.799	1936.67	7.15171	2.83829	4.51247e-06	0.000236003	1	33527510	33529733	+	1878	-	-	-	B8A8Z5	Uncharacterized protein	-
BGIOSGA009273	1806.32	712.781	2899.86	4.06838	2.02445	4.53168e-06	0.000236543	2	36941072	36942463	+	1392	3-ketoacyl-CoA	GO:0016020;GO:0016746;GO:0016740;GO:0003824;GO:0016747;GO:0006633	K15397	A2XAX6	3-ketoacyl-CoA synthase	3-ketoacyl-CoA synthase [Source:UniProtKB/TrEMBL;Acc:A2XAX6]
BGIOSGA004330	126.631	46.6944	206.567	4.42382	2.14529	4.53805e-06	0.000236543	1	32983165	32984184	+	1020	-	GO:0005515	-	A2WUF3	Uncharacterized protein	-
BGIOSGA011708	797.066	220.115	1374.02	6.24227	2.64207	4.56858e-06	0.000237735	3	1076072	1076900	+	597	-	GO:0016020;GO:0009055;GO:0022900;GO:0016021	-	A2XBR0	Phytocyanin domain-containing protein	-
BGIOSGA000131	75.3209	22.6194	128.022	5.65984	2.50076	4.65055e-06	0.000240788	1	45446231	45447174	-	861	-	GO:0004553;GO:0016787;GO:0008152;GO:0005975;GO:0016798	-	B8A938	Uncharacterized protein	-
BGIOSGA029617	165.687	56.5786	274.796	4.85688	2.28003	4.76507e-06	0.000245939	9	16349452	16350291	-	840	ZHD1	GO:0046872;GO:0003677;GO:0005634	-	-	-	Zinc-finger homeodomain protein 1 [Source:UniProtKB/Swiss-Prot;Acc:A2Z259]
BGIOSGA032106	186.684	55.9847	317.383	5.6691	2.50312	4.76588e-06	0.000245939	10	8404615	8407096	-	1464	Protein	GO:0016020;GO:0055085;GO:0015238;GO:0042910;GO:0016021;GO:0015297;GO:0042908;GO:0006855	-	A2Z674	Protein DETOXIFICATION	Protein DETOXIFICATION [Source:UniProtKB/TrEMBL;Acc:A2Z674]
BGIOSGA020441	100.293	34.029	166.558	4.89459	2.29119	4.83058e-06	0.000248863	5	30360712	30362052	+	1341	Carboxypeptidase	GO:0004180;GO:0008233;GO:0016787;GO:0006508;GO:0004185	K09645	A2Y7Y2	Carboxypeptidase	Carboxypeptidase [Source:UniProtKB/TrEMBL;Acc:A2Y7Y2]
BGIOSGA010999	11.4531	0	22.9062	Inf	Inf	4.85312e-06	0.000249609	3	10147862	10148381	-	420	-	-	-	A2XF50	VOC domain-containing protein	-
BGIOSGA014191	424.472	153.667	695.277	4.52457	2.17778	5.05558e-06	0.000259163	4	32587153	32592942	-	1014	Peroxidase	GO:0020037;GO:0055114;GO:0006979;GO:0046872;GO:0098869;GO:0004601;GO:0005576;GO:0042744;GO:0016491	K00430	A2XYG3	Peroxidase	Peroxidase [Source:UniProtKB/TrEMBL;Acc:A2XYG3]
BGIOSGA004995	194.555	74.3144	314.796	4.236	2.0827	5.13347e-06	0.000261858	1	42935408	42938831	+	1935	-	GO:0071949	-	B8A7S1	FAD_binding_3 domain-containing protein	-
BGIOSGA005129	43.1864	7.74551	78.6274	10.1514	3.3436	5.41151e-06	0.000273343	1	45145233	45146537	+	1305	-	GO:0006508;GO:0004190	-	A2WYV7	Peptidase A1 domain-containing protein	-
BGIOSGA018122	25.6374	3.81973	47.4551	12.4237	3.63502	5.44727e-06	0.000274256	5	20046091	20048478	-	2388	-	GO:0005524;GO:0003676	K12813	-	-	-
BGIOSGA036773	6906.31	1376.81	12435.8	9.03234	3.1751	5.48128e-06	0.000275075	12	825408	825825	-	318	Hypoxia-induced	GO:0016020;GO:0016021	-	A2ZHD7	Hypoxia-induced gene domain 3	Hypoxia-induced gene domain 3 [Source:UniProtKB/TrEMBL;Acc:A2ZHD7]
BGIOSGA032548	184.145	71.5326	296.758	4.14857	2.05262	5.55647e-06	0.000277949	10	3076230	3076775	+	546	Peptidyl-prolyl	GO:0006457;GO:0003755;GO:0016853;GO:0000413	K01802	A2Z550	Peptidyl-prolyl cis-trans isomerase	Peptidyl-prolyl cis-trans isomerase [Source:UniProtKB/TrEMBL;Acc:A2Z550]
BGIOSGA024540	168.391	62.6849	274.096	4.37261	2.12849	5.5657e-06	0.000277962	7	7995391	7999961	-	1386	-	GO:0005978;GO:0009058;GO:0008878;GO:0016779	K00975	A2YJU4	NTP_transferase domain-containing protein	-
BGIOSGA013499	877.148	382.918	1371.38	3.58139	1.84052	5.58768e-06	0.000278612	3	34009047	34018002	+	2916	-	GO:0032502;GO:0005634;GO:0005524;GO:0008168;GO:0006355;GO:0006351;GO:0006364	-	-	-	-
BGIOSGA025785	1341.07	132.431	2549.7	19.2531	4.26702	6.03505e-06	0.000296156	7	17695755	17696825	+	1071	-	-	-	A2YLR5	Uncharacterized protein	-
BGIOSGA019625	5721.77	2504.04	8939.5	3.57004	1.83594	6.12086e-06	0.000299893	5	15940320	15944779	+	696	Superoxide	GO:0004784;GO:0006801;GO:0019430;GO:0046872;GO:0055114;GO:0016491	K04564	B8AWM4	Superoxide dismutase	Superoxide dismutase [Source:UniProtKB/TrEMBL;Acc:B8AWM4]
BGIOSGA006046	89.4772	30.5591	148.395	4.85601	2.27977	6.31907e-06	0.000308446	2	26046885	26051172	-	2364	-	-	-	B8AFF8	Uncharacterized protein	-
BGIOSGA030292	664.743	220.78	1108.71	5.02177	2.32819	7.12708e-06	0.000343018	9	1074257	1075021	+	741	-	-	-	B8BCY9	Hydrophob_seed domain-containing protein	-
BGIOSGA001322	311.713	127.607	495.819	3.88553	1.95811	7.26912e-06	0.000348985	1	25517277	25520516	-	3240	-	GO:0016020;GO:0009506;GO:0005829;GO:0099402;GO:0016021;GO:0005886;GO:0009911	-	A2WRY2	Uncharacterized protein	-
BGIOSGA027484	660.7	239.24	1082.16	4.52332	2.17738	7.48052e-06	0.000357475	8	6148584	6149866	-	1215	Acyl-[acyl-carrier-protein]	GO:0055114;GO:0046872;GO:0045300;GO:0006631;GO:0006633;GO:0009536;GO:0006629;GO:0009507;GO:0016491	K03921	-	-	Acyl-[acyl-carrier-protein] desaturase 7, chloroplastic [Source:UniProtKB/Swiss-Prot;Acc:A2YS76]
BGIOSGA021164	45.9841	10.4084	81.5598	7.83594	2.97011	7.5437e-06	0.000359939	6	19297980	19298585	-	606	-	-	-	A2YDG0	Uncharacterized protein	-
BGIOSGA028486	4153.65	897.502	7409.79	8.25602	3.04545	7.63193e-06	0.00036359	8	16332278	16337098	+	1224	-	GO:0106074;GO:0051499;GO:0016788	K09716	A2YU57	Uncharacterized protein	-
BGIOSGA011405	90.4662	31.1205	149.812	4.81393	2.26721	7.69018e-06	0.000365486	3	3776836	3777291	-	456	-	GO:0010374	-	A2XCT7	Uncharacterized protein	-
BGIOSGA022107	1307.06	510.454	2103.66	4.12116	2.04305	7.71357e-06	0.000365793	6	320258	324281	-	1782	-	GO:0005507;GO:0055114;GO:0016491	-	A2Y8A8	Uncharacterized protein	-
BGIOSGA005742	106.124	36.4571	175.791	4.82187	2.26959	8.58089e-06	0.000401726	2	31469437	31473980	-	1620	HMG1	GO:0016020;GO:0008299;GO:0005783;GO:0016616;GO:0015936;GO:0055114;GO:0050661;GO:0016021;GO:0004420;GO:0005789;GO:0016491;GO:0050662	K00021	B8AHL4	3-hydroxy-3-methylglutaryl coenzyme A reductase	3-hydroxy-3-methylglutaryl-coenzyme A reductase 1 [Source:UniProtKB/Swiss-Prot;Acc:A2X8W3]
BGIOSGA005218	80.3575	26.2575	134.457	5.12073	2.35635	8.76602e-06	0.000409006	1	46337587	46338039	+	318	-	-	-	B8A9J5	Uncharacterized protein	-
BGIOSGA007616	296.596	123.966	469.226	3.78512	1.92034	8.78906e-06	0.000409123	2	4323584	4323961	+	378	-	GO:0009733	K14488	A2X1B8	Uncharacterized protein	-
BGIOSGA034634	81.4771	26.0773	136.877	5.24889	2.39201	8.79876e-06	0.000409123	11	214532	215703	-	972	-	GO:0016020;GO:0016021	-	A2ZAP9	Uncharacterized protein	-
BGIOSGA017869	100.308	36.3248	164.291	4.52284	2.17723	8.83634e-06	0.000410255	5	24862447	24863787	-	429	-	GO:0010374	-	A2Y5Q7	Uncharacterized protein	-
BGIOSGA010675	27.3599	4.83756	49.8822	10.3114	3.36617	8.8883e-06	0.000412051	3	15908676	15909005	-	330	-	GO:0048731	-	A2XH24	Uncharacterized protein	-
BGIOSGA023471	6137.68	2709.24	9566.12	3.53092	1.82005	8.97965e-06	0.000415044	6	30212389	30215286	+	1608	-	GO:0020037;GO:0005506;GO:0055114;GO:0016705;GO:0046872;GO:0004497;GO:0005886;GO:0016491	-	B8B1G7	Uncharacterized protein	-
BGIOSGA003408	79.0935	8.90128	149.286	16.7713	4.06792	9.13316e-06	0.000420886	1	13984053	13986742	+	2352	-	GO:0016787;GO:0008152;GO:0005975;GO:0005576;GO:0071555;GO:0004650;GO:0016798	-	B8A7J2	Uncharacterized protein	-
BGIOSGA033329	2807.77	1257	4358.54	3.46741	1.79386	9.84091e-06	0.000449864	10	19544718	19545516	+	702	Glutathione	GO:0005515;GO:0016740	K00799	Q6WSC2	Glutathione S-transferase	Glutathione S-transferase [Source:UniProtKB/TrEMBL;Acc:Q6WSC2]
BGIOSGA028014	200.746	80.0284	321.463	4.01686	2.00607	9.9458e-06	0.000452286	8	3504981	3505211	+	231	-	-	-	A2YRC8	Uncharacterized protein	-
BGIOSGA033399	412.478	173.338	651.618	3.75923	1.91044	1.02106e-05	0.000461526	10	20330717	20331520	+	804	-	GO:0016020;GO:0017003;GO:0020037;GO:0018063;GO:0017004;GO:0016021;GO:0005743;GO:0005886	-	A2Z9X5	Uncharacterized protein	-
BGIOSGA002346	585.526	0.721451	1170.33	1622.19	10.6637	1.0216e-05	0.000461526	1	3614532	3614924	-	282	-	-	-	B8ADE0	Uncharacterized protein	-
BGIOSGA020230	68.2422	16.2962	120.188	7.3752	2.88268	1.05738e-05	0.00047458	5	27565033	27566394	+	1362	Glycosyltransferase	GO:0016757;GO:0016758;GO:0016740	-	A2Y6Q0	Glycosyltransferase	Glycosyltransferase [Source:UniProtKB/TrEMBL;Acc:A2Y6Q0]
BGIOSGA003953	23.0952	3.23675	42.9537	13.2706	3.73016	1.06544e-05	0.00047751	1	26824864	26825968	+	600	-	-	-	A2WSE5	J domain-containing protein	-
BGIOSGA004031	192.491	77.4463	307.536	3.97095	1.98949	1.07135e-05	0.000479464	1	28183009	28184927	+	1587	-	GO:0016020;GO:0020037;GO:0005506;GO:0055114;GO:0046872;GO:0016705;GO:0016021;GO:0004497;GO:0016491	-	A2WSU6	Uncharacterized protein	-
BGIOSGA034500	8260.65	3559.98	12961.3	3.64084	1.86427	1.08107e-05	0.000482858	11	1975031	1978699	-	1584	Pyruvate	GO:0000287;GO:0016310;GO:0005524;GO:0004743;GO:0016301;GO:0006096;GO:0003824;GO:0005737;GO:0030955;GO:0046872;GO:0000166;GO:0005829;GO:0016740	K00873	-	-	Pyruvate kinase 1, cytosolic [Source:UniProtKB/Swiss-Prot;Acc:B8BJ39]
BGIOSGA018149	1947.34	126.811	3767.86	29.7124	4.89299	1.09041e-05	0.000485194	5	19450193	19450714	-	522	-	GO:0016020;GO:0016021	-	A2Y438	Uncharacterized protein	-
BGIOSGA004029	1344.26	594.924	2093.6	3.5191	1.81521	1.09344e-05	0.000485847	1	28143642	28146544	+	1608	-	GO:0016020;GO:0020037;GO:0005506;GO:0055114;GO:0046872;GO:0016705;GO:0016021;GO:0004497;GO:0016491	-	B8ABZ9	Uncharacterized protein	-
BGIOSGA029623	317.253	61.6855	572.82	9.28612	3.21508	1.10436e-05	0.000489296	9	16225422	16226426	-	1005	-	GO:0003680	-	A2Z249	PPC domain-containing protein	-
BGIOSGA035880	674.993	305.221	1044.77	3.42298	1.77525	1.10951e-05	0.00048979	12	21073422	21076878	-	1776	NEK2	GO:0016310;GO:0005524;GO:0016301;GO:0006468;GO:0004674;GO:0004672;GO:0000166;GO:0016740	-	-	-	Serine/threonine-protein kinase Nek2 [Source:UniProtKB/Swiss-Prot;Acc:A2ZMH2]
BGIOSGA034313	737.096	327.822	1146.37	3.49693	1.80609	1.11472e-05	0.00049108	11	5222563	5222838	-	276	-	-	-	A2ZCJ6	Uncharacterized protein	-
BGIOSGA024672	1381.37	302.955	2459.78	8.11929	3.02135	1.12535e-05	0.000493379	7	5119914	5125621	-	1464	-	GO:0016705;GO:0005506;GO:0055114;GO:0031418;GO:0016491	K00472	B8B862	Fe2OG dioxygenase domain-containing protein	-
BGIOSGA003338	59.1978	17.6446	100.751	5.71004	2.5135	1.13579e-05	0.000496133	1	12253259	12253846	+	333	-	GO:0003677;GO:0005634;GO:0006355;GO:0043565	-	B8A6Q3	Homeobox domain-containing protein	-
BGIOSGA020022	8443.12	1567.9	15318.3	9.76998	3.28836	1.14553e-05	0.00049898	5	24545100	24547428	+	1818	-	GO:0000287;GO:0016831;GO:0046872;GO:0003824;GO:0030976	K01568	A2Y5M0	Uncharacterized protein	-
BGIOSGA029547	178.866	70.6736	287.058	4.06174	2.0221	1.19972e-05	0.000516778	9	17538109	17542131	-	1296	-	-	K10277	B8BCW2	JmjC domain-containing protein	-
BGIOSGA006020	3474.15	806.524	6141.78	7.61513	2.92887	1.23447e-05	0.000527751	2	26460372	26466035	-	1860	-	GO:0016020;GO:0005783;GO:0009409;GO:0005506;GO:1990465;GO:0055114;GO:0009737;GO:0016829;GO:0009924;GO:0016021;GO:0005789;GO:0008610;GO:0016491	K15404	B8AFI3	Very-long-chain aldehyde decarbonylase GL1-4	-
BGIOSGA024120	216.775	86.0348	347.515	4.03924	2.01408	1.23613e-05	0.000527751	7	19984828	19989341	-	2640	-	GO:0016020;GO:0016760;GO:0016757;GO:0016021;GO:0030244;GO:0016740;GO:0071555	K20923	A2YMG9	Uncharacterized protein	-
BGIOSGA002389	1220.41	393.809	2047.01	5.19798	2.37795	1.2371e-05	0.000527751	1	3160509	3161953	-	249	-	GO:0046872	-	A2WKP7	Uncharacterized protein	-
BGIOSGA008268	404.473	176.894	632.052	3.57305	1.83716	1.2878e-05	0.000545136	2	19102352	19103770	+	1329	-	GO:0020037;GO:0016705;GO:0005506;GO:0055114	-	A2X554	Uncharacterized protein	-
BGIOSGA021910	367.041	44.2545	689.827	15.5877	3.96234	1.30768e-05	0.000551789	6	2921596	2923648	-	1773	LAC19	GO:0046274;GO:0048046;GO:0055114;GO:0046872;GO:0052716;GO:0005507;GO:0005576;GO:0016491	K05909	-	-	Putative laccase-19 [Source:UniProtKB/Swiss-Prot;Acc:A2Y9C5]
BGIOSGA004166	131.854	51.0743	212.634	4.16322	2.0577	1.3431e-05	0.000565197	1	30515104	30515649	+	546	-	-	-	A2WTJ4	Uncharacterized protein	-
BGIOSGA009471	201.09	81.3336	320.846	3.94482	1.97996	1.38622e-05	0.000580191	3	39745572	39747002	-	1431	Glycosyltransferase	GO:0016757;GO:0016758;GO:0016740	-	A2XNW3	Glycosyltransferase	Glycosyltransferase [Source:UniProtKB/TrEMBL;Acc:A2XNW3]
BGIOSGA014417	1496.88	608.906	2384.85	3.91662	1.96961	1.39236e-05	0.000581195	4	29186737	29190301	-	1164	-	GO:0032502;GO:0005634;GO:0005524;GO:0006355;GO:0006351	-	B8ATM9	Uncharacterized protein	-
BGIOSGA032930	103.411	38.6459	168.176	4.35171	2.12158	1.41048e-05	0.000585606	10	13140059	13141601	+	1023	-	GO:0005515	-	B8BGW1	Uncharacterized protein	-
BGIOSGA013516	982.483	444.727	1520.24	3.41836	1.77331	1.42749e-05	0.000591084	3	34296392	34296743	+	249	-	GO:0004867;GO:0010951	-	A2XLR0	Uncharacterized protein	-
BGIOSGA008632	253.679	47.8174	459.541	9.61033	3.26459	1.5072e-05	0.000618313	2	26328145	26329759	+	324	-	GO:0009055;GO:0015035;GO:0022900;GO:0005623;GO:0055114;GO:0045454	K03676	B8AFG9	Glutaredoxin domain-containing protein	-
BGIOSGA013133	44.2754	11.8194	76.7314	6.49198	2.69866	1.5122e-05	0.000618723	3	27217282	27220750	+	1611	-	GO:0003677;GO:0005634;GO:0006355;GO:0006351	-	A2XJL8	Uncharacterized protein	-
BGIOSGA021585	337.785	146.905	528.665	3.59869	1.84747	1.54134e-05	0.000627444	6	8100388	8102046	-	1407	-	GO:0016020;GO:0016413;GO:0005794;GO:0010411;GO:0016021	-	A2YB24	PMR5N domain-containing protein	-
BGIOSGA025012	996.708	455.317	1538.1	3.37809	1.75621	1.55544e-05	0.00063142	7	383064	383651	+	588	Dirigent	GO:0048046;GO:0005576	-	A2YHD4	Dirigent protein	Dirigent protein [Source:UniProtKB/TrEMBL;Acc:A2YHD4]
BGIOSGA004431	705.734	228.537	1182.93	5.1761	2.37186	1.56027e-05	0.000632551	1	34104912	34107844	+	1341	-	GO:0009505	-	A2WUW9	Uncharacterized protein	-
BGIOSGA026841	429.5	153.163	705.837	4.60839	2.20426	1.58511e-05	0.000640948	8	24570966	24574660	-	1581	-	GO:0042128;GO:0046872;GO:0043546;GO:0030151;GO:0055114;GO:0016491	-	B8BBJ9	Uncharacterized protein	-
BGIOSGA014606	138.469	1.80363	275.134	152.545	7.25309	1.62316e-05	0.000654627	4	26152123	26152569	-	447	Oleosin	GO:0016020;GO:0005811;GO:0016021;GO:0012511	-	A2XW46	Oleosin	Oleosin [Source:UniProtKB/TrEMBL;Acc:A2XW46]
BGIOSGA008132	443.772	200.759	686.784	3.42094	1.77439	1.62832e-05	0.000655853	2	15600148	15602580	+	2433	-	-	-	A2X4D6	Uncharacterized protein	-
BGIOSGA035566	668.678	306.043	1031.31	3.36983	1.75268	1.63487e-05	0.000657636	11	19813646	19815955	+	2220	-	GO:0051513	-	B8BLE5	VARLMGL domain-containing protein	-
BGIOSGA025316	2060.84	971.783	3149.89	3.24135	1.6966	1.66631e-05	0.000666824	7	4926760	4932360	+	2856	Plasma	GO:0016020;GO:0120029;GO:0005524;GO:0006811;GO:0046872;GO:0000166;GO:0016021;GO:0008553;GO:0005886	K01535	B8B893	Plasma membrane ATPase	Plasma membrane ATPase [Source:UniProtKB/TrEMBL;Acc:B8B893]
BGIOSGA013464	112.226	19.9576	204.495	10.2465	3.35706	1.70601e-05	0.000680954	3	33326942	33327658	+	717	ZHD11	GO:0046872;GO:0003677;GO:0005634	-	-	-	Zinc-finger homeodomain protein 11 [Source:UniProtKB/Swiss-Prot;Acc:A2XLF4]
BGIOSGA031909	2419.45	1089	3749.9	3.44344	1.78385	1.72274e-05	0.000686748	10	13087671	13089705	-	651	1,2-dihydroxy-3-keto-5-methylthiopentene	GO:0005634;GO:0008652;GO:0005506;GO:0019509;GO:0005737;GO:0055114;GO:0051213;GO:0046872;GO:0010309;GO:0009086;GO:0016491	-	B8BGV6	1,2-dihydroxy-3-keto-5-methylthiopentene dioxygenase	1,2-dihydroxy-3-keto-5-methylthiopentene dioxygenase [Source:UniProtKB/TrEMBL;Acc:B8BGV6]
BGIOSGA008837	62.9384	19.9819	105.895	5.29954	2.40587	1.72746e-05	0.000687747	2	30063536	30064099	+	564	-	GO:0004857;GO:0043086	-	A2X8G2	PMEI domain-containing protein	-
BGIOSGA026713	1135.18	509.762	1760.6	3.45377	1.78817	1.73751e-05	0.000690862	8	26671383	26672525	-	1143	-	GO:0005515	-	A2YWT9	LRRNT_2 domain-containing protein	-
BGIOSGA021526	1247.74	510.41	1985.06	3.88915	1.95945	1.74567e-05	0.000692406	6	8946243	8948513	-	2271	-	GO:0005634;GO:0006355;GO:0008270;GO:0003700	K12236	B8B0A0	Uncharacterized protein	-
BGIOSGA029443	43.0552	11.4479	74.6625	6.52196	2.7053	1.80742e-05	0.000715906	9	18859140	18859388	-	249	-	GO:0006952	-	A2Z338	Uncharacterized protein	-
BGIOSGA007700	1509.96	416.778	2603.14	6.24586	2.6429	1.81086e-05	0.000716352	2	5691291	5692179	+	840	-	GO:0003677	K09422	B8AJ81	Uncharacterized protein	-
BGIOSGA001625	43.5358	12.3646	74.7071	6.04204	2.59504	1.8455e-05	0.000728197	1	16875595	16875876	-	282	-	-	-	A2WQ29	GST C-terminal domain-containing protein	-
BGIOSGA029891	1069.51	408.127	1730.88	4.24104	2.08442	1.85121e-05	0.000729521	9	10573690	10574376	-	687	-	GO:0005515	K00799	A2Z0G6	Uncharacterized protein	-
BGIOSGA038243	1986.32	135.212	3837.43	28.3808	4.82685	2.01201e-05	0.000783926	AAAA02037097.1	10669	10935	-	267	-	-	-	-	-	-
BGIOSGA007843	580.815	266.251	895.379	3.36291	1.74971	2.05864e-05	0.000798307	2	8531326	8535638	+	1482	-	GO:0005515	-	A2X2R5	Uncharacterized protein	-
BGIOSGA029640	195.944	84.0665	307.822	3.66165	1.8725	2.07694e-05	0.00080217	9	15769285	15770557	-	1185	-	GO:0003677;GO:0005634;GO:0006355;GO:0043565;GO:0003700	K09419	A2Z1Z9	HSF_DOMAIN domain-containing protein	-
BGIOSGA029123	11.3936	0.360725	22.4266	62.1707	5.95816	2.12424e-05	0.000817383	8	29355119	29356042	+	924	-	GO:0005515	-	A2YXU1	F-box domain-containing protein	-
BGIOSGA021773	132.786	47.5612	218.012	4.58381	2.19655	2.17087e-05	0.000833259	6	4823167	4826699	-	1929	-	GO:0005515	-	A2YA24	Uncharacterized protein	-
BGIOSGA007852	2192.99	1036.14	3349.85	3.23302	1.69288	2.23643e-05	0.000852098	2	8635095	8638848	+	1299	Aspartate	GO:0009058;GO:0006520;GO:0008483;GO:0016740;GO:0003824;GO:0004069;GO:0030170	K14455	B8AEL7	Aspartate aminotransferase	Aspartate aminotransferase [Source:UniProtKB/TrEMBL;Acc:B8AEL7]
BGIOSGA011897	4596.69	1676.15	7517.22	4.4848	2.16504	2.32729e-05	0.000879156	3	3587830	3589104	+	1275	Phosphoserine	GO:0008652;GO:0008483;GO:0004648;GO:0016740;GO:0003824;GO:0006564	K00831	A2XCQ4	Phosphoserine aminotransferase	Phosphoserine aminotransferase [Source:UniProtKB/TrEMBL;Acc:A2XCQ4]
BGIOSGA027801	14.7468	1.09299	28.4006	25.9844	4.69957	2.33655e-05	0.000881352	8	255100	255411	-	312	-	-	-	A2YQD7	Uncharacterized protein	-
BGIOSGA005650	269.554	90.2955	448.813	4.97049	2.31339	2.35146e-05	0.000885051	2	32967946	32969391	-	1152	-	GO:0016788	-	A2X9G0	Lipase_GDSL domain-containing protein	-
BGIOSGA005801	205.169	82.1989	328.139	3.992	1.99711	2.37408e-05	0.000890622	2	30354293	30355893	-	1428	-	GO:0005515	-	A2X8I9	F-box domain-containing protein	-
BGIOSGA018011	375.052	168.916	581.188	3.44069	1.7827	2.4621e-05	0.000918889	5	22304401	22306936	-	669	-	-	-	A2Y4X6	Usp domain-containing protein	-
BGIOSGA005213	4688.43	663.392	8713.47	13.1347	3.71531	2.51696e-05	0.000938233	1	46293601	46294992	+	1392	-	-	-	A2WZA3	Bulb-type lectin domain-containing protein	-
BGIOSGA032247	27586	12917.2	42254.7	3.27119	1.70981	2.56549e-05	0.000949901	10	3955679	3959866	-	1344	-	GO:0000287;GO:0004634;GO:0006096;GO:0000015	K01689	B8BFV2	Uncharacterized protein	-
BGIOSGA013600	99.7967	37.5268	162.067	4.31869	2.11059	2.67811e-05	0.000982812	3	35620243	35624178	+	954	-	GO:0046983	-	A2XM71	BHLH domain-containing protein	-
BGIOSGA030409	291.857	132.677	451.038	3.39953	1.76533	2.68408e-05	0.000982812	9	4907524	4908099	+	204	-	-	-	A2YZ74	Uncharacterized protein	-
BGIOSGA036445	296.596	76.6797	516.512	6.73597	2.75189	2.69444e-05	0.00098544	12	6109642	6112404	-	2571	-	GO:0016020;GO:0016310;GO:0005524;GO:0016301;GO:0006468;GO:0005515;GO:0004674;GO:0000166;GO:0004672;GO:0016021;GO:0016740	-	A2ZJ30	Protein kinase domain-containing protein	-
BGIOSGA017387	934.814	372.492	1497.13	4.01924	2.00692	2.71969e-05	0.000993503	4	34199740	34201215	+	1476	-	GO:0008233;GO:0016787;GO:0006508;GO:0004190	-	A2XZ54	Peptidase A1 domain-containing protein	-
BGIOSGA021611	17.8597	2.0475	33.6719	16.4453	4.0396	2.81442e-05	0.00102209	6	7731122	7734203	-	2046	-	GO:0016020;GO:0005524;GO:0006508;GO:0004222;GO:0000166	K03798	B8B492	AAA domain-containing protein	-
BGIOSGA023034	185.671	77.1445	294.196	3.81358	1.93114	2.89339e-05	0.00104587	6	20575649	20579985	+	1323	-	GO:0004553;GO:0016787;GO:0008152;GO:0005975;GO:0016798	-	B8B3A9	Uncharacterized protein	-
BGIOSGA024204	575.995	227.901	924.09	4.05479	2.01963	2.91339e-05	0.00105187	7	18389466	18390242	-	777	-	-	-	A2YLZ5	Uncharacterized protein	-
BGIOSGA012230	155.796	65.3922	246.199	3.76496	1.91263	2.96463e-05	0.00106665	3	8331069	8333244	+	1296	-	-	-	A2XEI9	DUF1618 domain-containing protein	-
BGIOSGA025784	15.177	0.360725	29.9932	83.147	6.37759	3.03098e-05	0.00108769	7	17692153	17693713	+	681	-	-	-	B8B6P8	Uncharacterized protein	-
BGIOSGA030872	45.5254	11.9595	79.0913	6.61323	2.72536	3.04361e-05	0.00109001	9	15420607	15421723	+	663	-	GO:0030276;GO:0005545;GO:0048268;GO:0030136;GO:0005543	-	B8BCI4	ANTH domain-containing protein	-
BGIOSGA029134	133.701	55.0011	212.4	3.86174	1.94925	3.06266e-05	0.00109556	8	29467513	29469071	+	1458	-	GO:0071249	-	A2YXW1	Uncharacterized protein	-
BGIOSGA008691	265.723	114.321	417.124	3.64871	1.86739	3.08098e-05	0.00110085	2	27399615	27403088	+	987	-	GO:0016020;GO:0042284;GO:0005783;GO:0030148;GO:0055114;GO:0016021;GO:0005789;GO:0006629;GO:0016491	K04712	B8AG40	Sphingolipid delta(4)-desaturase DES1-like	-
BGIOSGA028821	234.405	92.5672	376.243	4.06454	2.02309	3.1279e-05	0.00111633	8	24552081	24556123	+	1305	-	GO:0042128;GO:0030151;GO:0055114;GO:0016491	-	B8BBJ7	FAD-binding FR-type domain-containing protein	-
BGIOSGA016401	145.207	58.9392	231.475	3.92734	1.97355	3.22281e-05	0.00114624	4	18685345	18686445	+	1101	-	GO:0016020;GO:0005524;GO:0004674;GO:0000166;GO:0004672;GO:0016021;GO:0006468	-	A2XTD9	Protein kinase domain-containing protein	-
BGIOSGA007751	710.986	331.173	1090.8	3.29375	1.71973	3.25012e-05	0.00115378	2	6646197	6647128	+	276	-	GO:0016021	-	B8ADU3	Uncharacterized protein	-
BGIOSGA021994	96.7685	37.6919	155.845	4.13471	2.04779	3.25262e-05	0.00115378	6	2011262	2014502	-	1224	-	-	-	B8B292	Uncharacterized protein	-
BGIOSGA026177	94.7243	6.06787	183.381	30.2216	4.91751	3.26261e-05	0.00115378	7	23974089	23974712	+	624	-	GO:0006511	K03094	A2YNV8	Uncharacterized protein	-
BGIOSGA000301	27783.9	11715.5	43852.3	3.74312	1.90424	3.27478e-05	0.00115676	1	43124780	43126850	-	612	-	GO:0004332;GO:0006096;GO:0003824	-	B8A7T3	Uncharacterized protein	-
BGIOSGA025056	2338.99	946.868	3731.11	3.94048	1.97837	3.29132e-05	0.00116129	7	1137470	1139797	+	1638	-	GO:0005507;GO:0055114;GO:0016491	-	A2YHM9	Uncharacterized protein	-
BGIOSGA021648	214.449	93.5817	335.317	3.58315	1.84123	3.36069e-05	0.00118039	6	7187392	7192837	-	957	-	-	-	A2YAS7	Uncharacterized protein	-
BGIOSGA031343	736.566	359.841	1113.29	3.09384	1.6294	3.37612e-05	0.00118313	10	21964800	21969192	-	2601	-	GO:0008289;GO:0003677;GO:0006355;GO:0043565	-	-	-	-
BGIOSGA026060	573.46	268.666	878.255	3.26894	1.70882	3.42895e-05	0.00119355	7	22228940	22229349	+	309	-	-	-	B8B814	Uncharacterized protein	-
BGIOSGA000498	1378.22	603.202	2153.24	3.56969	1.8358	3.62363e-05	0.00124732	1	39765498	39766913	-	1416	-	-	-	A2WWX9	Uncharacterized protein	-
BGIOSGA010956	1494.6	700.273	2288.93	3.26862	1.70868	3.63115e-05	0.00124852	3	10776007	10779450	-	1365	-	GO:0003723;GO:0003676	-	B8ALJ9	RRM domain-containing protein	-
BGIOSGA024256	644.26	311.082	977.438	3.14206	1.65171	3.82694e-05	0.00131148	7	17199821	17201284	-	1464	Glycosyltransferase	GO:0016757;GO:0016758;GO:0016740	-	B8B6F5	Glycosyltransferase	Glycosyltransferase [Source:UniProtKB/TrEMBL;Acc:B8B6F5]
BGIOSGA003944	646.598	297.118	996.078	3.35247	1.74522	3.84978e-05	0.00131495	1	26704098	26705652	+	1461	-	GO:0005524;GO:0000166	-	A2WSC7	AAA domain-containing protein	-
BGIOSGA018831	38.4666	6.6206	70.3126	10.6203	3.40875	3.87381e-05	0.00132024	5	2720883	2721128	-	246	-	-	-	A2Y0A4	Uncharacterized protein	-
BGIOSGA016506	190.229	83.7355	296.722	3.54356	1.8252	4.29943e-05	0.00144712	4	20637514	20638273	+	636	-	-	-	A2XU17	Uncharacterized protein	-
BGIOSGA036882	10705.5	5293.8	16117.2	3.04454	1.60622	4.30207e-05	0.00144712	12	916286	916774	+	351	LTP	GO:0008289;GO:0006869	-	-	-	Non-specific lipid-transfer protein 1 [Source:UniProtKB/Swiss-Prot;Acc:A2ZHF1]
BGIOSGA014736	633.837	0.328811	1267.35	3854.33	11.9123	4.3663e-05	0.0014641	4	24251647	24252994	-	858	-	GO:0016020;GO:0016021	K17991	B8ARQ4	Uncharacterized protein	-
BGIOSGA037871	169.994	75.6478	264.34	3.49435	1.80503	4.43662e-05	0.0014836	12	22949351	22953353	+	1284	-	-	-	B8BN77	Uncharacterized protein	-
BGIOSGA016147	3746.66	690.352	6802.96	9.85433	3.30076	4.44138e-05	0.0014836	4	13315991	13319469	+	1068	Probable	GO:0055114;GO:0016491	-	-	-	Probable aldo-keto reductase 3 [Source:UniProtKB/Swiss-Prot;Acc:A2XRZ6]
BGIOSGA000023	25.1496	4.74182	45.5574	9.60758	3.26417	4.444e-05	0.0014836	1	46908150	46908866	-	717	-	GO:0003677;GO:0005634	-	A2WZK4	HTH myb-type domain-containing protein	-
BGIOSGA021147	259.985	2.96148	517.008	174.577	7.44772	4.54879e-05	0.00151207	6	19730874	19731511	-	384	-	GO:0006952	-	A2YDI1	Uncharacterized protein	-
BGIOSGA014861	101.57	28.8235	174.317	6.04773	2.59639	4.58823e-05	0.00152002	4	22508555	22509604	-	1050	-	GO:0016020;GO:0016021;GO:0008374	-	A2XUR3	MBOAT_2 domain-containing protein	-
BGIOSGA000596	9.19367	0	18.3873	Inf	Inf	4.59231e-05	0.00152002	1	38202636	38206642	-	1278	-	GO:0016020;GO:0016021	-	A2WWC3	TOG domain-containing protein	-
BGIOSGA005604	2818.87	1364.39	4273.36	3.13207	1.64712	4.74244e-05	0.00155807	2	33731301	33733257	-	945	Annexin	GO:0005544;GO:0005509	K17098	A2X9Q4	Annexin	Annexin [Source:UniProtKB/TrEMBL;Acc:A2X9Q4]
BGIOSGA030871	1196.37	472.108	1920.63	4.0682	2.02439	4.78543e-05	0.00156936	9	15414154	15416588	+	1515	-	GO:0003676	-	A2Z1V6	C2H2-type domain-containing protein	-
BGIOSGA011958	1956.04	506.838	3405.25	6.71862	2.74816	4.78692e-05	0.00156936	3	4316502	4316747	+	246	-	-	-	A2XD21	Uncharacterized protein	-
BGIOSGA028839	153.852	42.3367	265.368	6.26803	2.64801	4.81431e-05	0.00157474	8	24937490	24938273	+	501	-	-	-	A2YW64	Uncharacterized protein	-
BGIOSGA032903	32.2046	7.77575	56.6335	7.28335	2.8646	4.81857e-05	0.00157474	10	12706625	12707659	+	1035	-	GO:0000145;GO:0015031;GO:0006887	-	A2Z782	Exocyst subunit Exo70 family protein	-
BGIOSGA005531	852.38	36.7108	1668.05	45.4376	5.50581	4.94777e-05	0.00160513	2	34617118	34620156	-	2682	Nitrate	GO:0020037;GO:0030151;GO:0055114;GO:0042128;GO:0046872;GO:0050464;GO:0043546;GO:0006809;GO:0016491	K10534	B8AJ60	Nitrate reductase	Nitrate reductase [Source:UniProtKB/TrEMBL;Acc:B8AJ60]
BGIOSGA011577	2420.16	1182.88	3657.44	3.09198	1.62853	4.9641e-05	0.00160754	3	1083301	1084845	-	621	-	GO:0003723;GO:0003676	K11884	B8ALU9	KH domain-containing protein	-
BGIOSGA031210	134.024	56.5965	211.451	3.73611	1.90154	4.96556e-05	0.00160754	9	20428183	20436488	+	3522	-	GO:0005515	-	B8BE43	USP domain-containing protein	-
BGIOSGA020657	1969.37	974.935	2963.81	3.04	1.60407	5.0629e-05	0.00163223	6	30381509	30381820	-	312	-	-	-	A2YGB5	Uncharacterized protein	-
BGIOSGA009576	79.7689	30.061	129.477	4.30714	2.10673	5.08111e-05	0.0016364	3	38456758	38458660	-	873	-	GO:0016020	K17081	B8AM92	PHB domain-containing protein	-
BGIOSGA029539	236.454	107.985	364.923	3.3794	1.75677	5.11003e-05	0.00164223	9	17618766	17619308	-	543	-	-	-	A2Z2L6	Uncharacterized protein	-
BGIOSGA013365	1239.66	562.128	1917.19	3.41058	1.77002	5.17179e-05	0.00165656	3	31695697	31700746	+	2067	-	GO:0003824	-	A2XKV8	GSDH domain-containing protein	-
BGIOSGA004430	567.353	257.435	877.27	3.40773	1.76881	5.17272e-05	0.00165656	1	34086014	34088825	+	1482	-	GO:0004553;GO:0016787;GO:0008152;GO:0005975;GO:0016798	-	B8A9G9	X8 domain-containing protein	-
BGIOSGA030800	707.407	30.3679	1384.45	45.5891	5.51062	5.18109e-05	0.00165656	9	14084291	14087573	+	1797	-	GO:0006508;GO:0004190	-	B8BFC0	Peptidase A1 domain-containing protein	-
BGIOSGA023624	709.511	348.271	1070.75	3.07447	1.62034	5.29008e-05	0.00168793	6	32478855	32480138	+	975	-	GO:0046983	-	B8B2K0	BHLH domain-containing protein	-
BGIOSGA024808	419.876	204.708	635.044	3.1022	1.63329	5.30361e-05	0.00169051	7	2733929	2737425	-	3330	-	GO:0016020;GO:0005515;GO:0005524;GO:0004672;GO:0016021;GO:0006468	-	A2YI88	Protein kinase domain-containing protein	-
BGIOSGA001631	2667.75	1306.01	4029.5	3.08535	1.62544	5.37783e-05	0.0017124	1	16804597	16805790	-	681	-	GO:0005515	K00799	A2WQ21	Uncharacterized protein	-
BGIOSGA027967	201.763	90.0352	313.491	3.48187	1.79986	5.41572e-05	0.00172093	8	2362929	2364473	+	1545	-	GO:0006520;GO:0003824;GO:0019752;GO:0016831;GO:0016829;GO:0036469;GO:0030170;GO:0006587	K01593	A2YR34	Uncharacterized protein	-
BGIOSGA026588	420.744	103.808	737.68	7.10617	2.82907	5.82674e-05	0.00183948	8	28325756	28328241	-	1002	Peroxidase	GO:0020037;GO:0055114;GO:0006979;GO:0046872;GO:0098869;GO:0004601;GO:0005576;GO:0042744;GO:0016491	K00430	B8B937	Peroxidase	Peroxidase [Source:UniProtKB/TrEMBL;Acc:B8B937]
BGIOSGA029575	249.85	114.772	384.927	3.35383	1.74581	5.85955e-05	0.00184683	9	17144136	17145300	-	777	-	GO:0008171;GO:0032259	K00588	A2Z2F5	Uncharacterized protein	-
BGIOSGA009947	195.85	40.8228	350.878	8.59515	3.10352	5.87323e-05	0.00184926	3	32728851	32729355	-	396	-	GO:0009055;GO:0022900	-	A2XL81	Phytocyanin domain-containing protein	-
BGIOSGA022643	1954.2	929.125	2979.28	3.20654	1.68102	5.9042e-05	0.00185525	6	9166737	9177199	+	2049	Glucose-6-phosphate	GO:0004347;GO:0016853;GO:0006094;GO:0006096	K01810	B8B0B0	Glucose-6-phosphate isomerase	Glucose-6-phosphate isomerase [Source:UniProtKB/TrEMBL;Acc:B8B0B0]
BGIOSGA018056	841.575	393.883	1289.27	3.27322	1.71071	5.99276e-05	0.00187547	5	21395281	21396175	-	825	-	GO:0005515	K00799	A2Y4N3	Uncharacterized protein	-
BGIOSGA007211	52.1231	17.3909	86.8553	4.99429	2.32028	6.08794e-05	0.00190142	2	1357259	1359593	-	1836	-	GO:0016020;GO:0003885;GO:0050660;GO:0003824;GO:0055114;GO:0016491;GO:0071949	K00103	A2X0C5	FAD-binding PCMH-type domain-containing protein	-
BGIOSGA009247	69.5299	26.5847	112.475	4.23082	2.08094	6.12931e-05	0.00191242	2	36702147	36702464	+	318	-	-	-	B8AEG9	Uncharacterized protein	-
BGIOSGA004008	142.977	63.4152	222.539	3.50924	1.81116	6.22777e-05	0.0019343	1	27739438	27744068	+	1308	-	GO:0008061;GO:0005975	K17525	B8ABX5	Glyco_18 domain-containing protein	-
BGIOSGA004907	3381.38	934.104	5828.66	6.23984	2.64151	6.23064e-05	0.0019343	1	41594937	41600777	+	2556	-	GO:0008152;GO:0016798;GO:0009505;GO:0030246;GO:0004553;GO:0005618;GO:0004565;GO:0016787;GO:0080167;GO:0005975	-	B8A713	SUEL-type lectin domain-containing protein	-
BGIOSGA014591	82.6906	28.0496	137.332	4.89602	2.29161	6.27121e-05	0.00194495	4	26422339	26422861	-	375	-	GO:0046872	-	B8ASY1	Uncharacterized protein	-
BGIOSGA015508	702.967	339.685	1066.25	3.13894	1.65028	6.35308e-05	0.00196249	4	6344170	6346177	-	1128	-	GO:0046872;GO:0055114;GO:0016491	-	A2XQV8	Fe2OG dioxygenase domain-containing protein	-
BGIOSGA016286	60.8801	0	121.76	Inf	Inf	6.41136e-05	0.0019746	4	16828800	16831043	+	1068	-	GO:0055114;GO:0016491	-	B8AT86	Uncharacterized protein	-
BGIOSGA040665	430.012	96.2705	763.754	7.93342	2.98794	6.46694e-05	0.00198777	CH398571.1	4573	7305	-	939	-	-	-	-	-	-
BGIOSGA003399	68.2976	25.4956	111.1	4.35761	2.12354	6.7302e-05	0.00205646	1	13819687	13823030	+	1071	Peroxidase	GO:0020037;GO:0055114;GO:0006979;GO:0046872;GO:0098869;GO:0004601;GO:0005576;GO:0042744;GO:0016491	K00430	A2WPA2	Peroxidase	Peroxidase [Source:UniProtKB/TrEMBL;Acc:A2WPA2]
BGIOSGA006158	81.4789	0	162.958	Inf	Inf	6.86944e-05	0.00209694	2	24297733	24298419	-	267	-	-	-	A2X6J7	Uncharacterized protein	-
BGIOSGA009889	29.9757	7.24631	52.7052	7.27338	2.86263	6.95789e-05	0.00211561	3	33717705	33719139	-	1344	-	-	-	A2XLK0	DUF1618 domain-containing protein	-
BGIOSGA006032	318.485	155.387	481.583	3.09925	1.63192	7.02339e-05	0.00213013	2	26292760	26301250	-	3093	-	GO:0006396;GO:0000963;GO:0003723;GO:0004654;GO:0000175;GO:0003676;GO:0006402;GO:0090503;GO:0000957;GO:0005739	K00962	B8AFG8	S1 motif domain-containing protein	-
BGIOSGA004279	258.975	6.97104	510.978	73.3002	6.19575	7.22212e-05	0.00218311	1	32380675	32385306	+	1920	-	GO:0009415	-	B8A8B0	J domain-containing protein	-
BGIOSGA010262	49.0169	2.10052	95.9333	45.6712	5.51321	7.32612e-05	0.00220167	3	26464789	26465061	-	273	-	-	-	A2XJF5	Uncharacterized protein	-
BGIOSGA033518	3913.16	1953.19	5873.13	3.00694	1.5883	7.37288e-05	0.00221358	11	22878512	22881957	-	1419	-	GO:0004553;GO:0016787;GO:0008152;GO:0005975;GO:0016798	-	B8BIL3	X8 domain-containing protein	-
BGIOSGA022272	678.992	331.408	1026.58	3.09762	1.63116	7.39538e-05	0.00221516	6	2288356	2289393	+	927	HOX2	GO:0003677;GO:0005634;GO:0006355;GO:0043565;GO:0003700	K09338	B8B2B6	Homeobox domain-containing protein	Homeobox-leucine zipper protein HOX2 [Source:UniProtKB/Swiss-Prot;Acc:Q84U86]
BGIOSGA013530	195.605	61.2247	329.986	5.38975	2.43022	7.39959e-05	0.00221516	3	34569565	34570077	+	513	-	-	-	A2XLU3	Uncharacterized protein	-
BGIOSGA004971	974.308	71.6619	1876.95	26.1918	4.71104	7.4778e-05	0.00223642	1	42574204	42575687	+	1314	-	GO:0016020;GO:0016021;GO:0055114	-	A2WXW4	Uncharacterized protein	-
BGIOSGA000076	55.2838	17.1454	93.4222	5.44884	2.44595	7.65744e-05	0.00228134	1	46336085	46336506	-	291	-	-	-	A2WZB1	Uncharacterized protein	-
BGIOSGA021485	227.395	71.2212	383.569	5.3856	2.42911	7.69089e-05	0.00228911	6	9766059	9766489	-	339	-	-	-	A2YBI5	Uncharacterized protein	-
BGIOSGA017965	25.1321	5.26264	45.0016	8.55115	3.09612	7.81842e-05	0.00232484	5	23001000	23001942	-	546	-	GO:0003677;GO:0005634	-	A2Y554	Uncharacterized protein	-
BGIOSGA002479	67.8614	19.0662	116.656	6.11848	2.61317	8.12023e-05	0.00240077	1	1658635	1663339	-	2769	-	GO:0016020;GO:0005515;GO:0005524;GO:0004672;GO:0016021;GO:0006468	-	B8AD06	Protein kinase domain-containing protein	-
BGIOSGA007612	128.725	47.1772	210.273	4.45708	2.1561	8.15484e-05	0.00240641	2	4269173	4269985	+	576	Protein	GO:0003677;GO:0005634;GO:0090698;GO:0007275;GO:0009299	-	-	-	Protein G1-like1 [Source:UniProtKB/Swiss-Prot;Acc:B8AIK3]
BGIOSGA012076	639.218	320.026	958.409	2.99478	1.58245	8.25648e-05	0.00242717	3	6008303	6011129	+	1818	-	GO:0005515	-	B8AQG0	Uncharacterized protein	-
BGIOSGA000357	20.2378	3.41628	37.0593	10.8479	3.43934	8.29554e-05	0.00243404	1	42283073	42283465	-	393	-	GO:0016020;GO:0016021	-	B8A7C9	Uncharacterized protein	-
BGIOSGA002473	732.003	51.2871	1412.72	27.5453	4.78373	8.30583e-05	0.00243475	1	1783351	1785699	-	1962	-	GO:0046872;GO:0005507;GO:0055114;GO:0016491	-	A2WK72	Uncharacterized protein	-
BGIOSGA030976	300.587	143.668	457.505	3.18445	1.67105	8.34371e-05	0.00244124	9	17110554	17114187	+	2040	Hexosyltransferase	GO:0047262;GO:0016757;GO:0005794;GO:0045489;GO:0016740;GO:0071555;GO:0000139	K13648	A2Z2E7	Hexosyltransferase	Hexosyltransferase [Source:UniProtKB/TrEMBL;Acc:A2Z2E7]
BGIOSGA003905	17.9128	2.86522	32.9604	11.5036	3.52402	8.3788e-05	0.00244689	1	26031504	26033172	+	1425	-	GO:0005515	-	A2WS51	F-box domain-containing protein	-
BGIOSGA033238	3171.33	186.673	6155.99	32.9774	5.04341	8.53841e-05	0.00248882	10	18297428	18299093	+	1341	-	GO:0009737	-	B8BHR8	Uncharacterized protein	-
BGIOSGA034670	305.017	140.692	469.342	3.33596	1.7381	8.69847e-05	0.00252706	11	269768	271973	+	990	Peroxidase	GO:0016020;GO:0020037;GO:0055114;GO:0006979;GO:0046872;GO:0098869;GO:0004601;GO:0016021;GO:0005576;GO:0042744;GO:0016491	K00430	A2ZAQ9	Peroxidase	Peroxidase [Source:UniProtKB/TrEMBL;Acc:A2ZAQ9]
BGIOSGA006476	125.649	54.2446	197.052	3.63266	1.86103	8.7022e-05	0.00252706	2	17664252	17666594	-	519	-	GO:0009143;GO:0047429	K16904	B8AHW5	Uncharacterized protein	-
BGIOSGA030505	96.1469	37.458	154.836	4.13358	2.04739	8.76935e-05	0.00254109	9	8140463	8142984	+	552	-	GO:0005524;GO:0000166;GO:0016740	K10579	B8BEJ0	UBIQUITIN_CONJUGAT_2 domain-containing protein	-
BGIOSGA034551	26.0739	4.04366	48.1042	11.8962	3.57243	8.80288e-05	0.00254676	11	1338539	1338860	-	219	-	GO:0016020;GO:0016021	-	B8BIY3	Uncharacterized protein	-
BGIOSGA013487	47.9103	15.0859	80.7347	5.35167	2.41999	8.81689e-05	0.00254844	3	33719491	33721042	+	1344	-	-	-	B8AQR8	DUF1618 domain-containing protein	-
BGIOSGA034233	1656.23	834.408	2478.05	2.96983	1.57038	8.91749e-05	0.00257272	11	6520079	6521134	-	1056	-	GO:0016787	-	B8BJU7	Abhydrolase_3 domain-containing protein	-
BGIOSGA034827	40.4217	7.88449	72.9589	9.25347	3.20999	8.96705e-05	0.00258461	11	2357316	2358295	+	528	-	GO:0006355;GO:0003700	-	B8BJ59	BZIP domain-containing protein	-
BGIOSGA030973	37.7512	11.0439	64.4584	5.83656	2.54512	8.98035e-05	0.00258604	9	17056952	17060759	+	1719	-	-	K19307	A2Z2E1	DUF2431 domain-containing protein	-
BGIOSGA008109	834.385	382.375	1286.39	3.36423	1.75028	9.01539e-05	0.00259132	2	14451380	14453818	+	1752	-	GO:0016020;GO:0009664;GO:0016757;GO:0052636;GO:0016021;GO:0000139	-	B8AGN5	Uncharacterized protein	-
BGIOSGA036071	135.421	59.8554	210.986	3.52493	1.81759	9.04478e-05	0.00259736	12	16865132	16867327	-	705	-	-	-	B8BM96	Uncharacterized protein	-
BGIOSGA004049	370.432	164.307	576.557	3.50903	1.81107	9.48268e-05	0.00271231	1	28409999	28410307	+	309	-	GO:0016020;GO:0016021	-	A2WSX2	Uncharacterized protein	-
BGIOSGA010315	147.59	66.6124	228.567	3.4313	1.77875	9.48879e-05	0.00271231	3	25432477	25434214	-	984	-	GO:0005634;GO:0009637;GO:0006355;GO:0046983	-	A2XJ66	BHLH domain-containing protein	-
BGIOSGA037206	364.758	174.104	555.412	3.19012	1.67361	9.5524e-05	0.00272547	12	7164803	7169213	+	1755	-	GO:0016020;GO:0016757;GO:0016021	-	B8BNQ7	Uncharacterized protein	-
BGIOSGA012357	2004.03	882.535	3125.52	3.54153	1.82437	9.60432e-05	0.00273274	3	10492613	10495275	+	2532	-	GO:0016020;GO:0005524;GO:0004672;GO:0016021;GO:0006468	-	A2XF95	Protein kinase domain-containing protein	-
BGIOSGA030629	300.504	146.571	454.437	3.10045	1.63248	9.80409e-05	0.00278447	9	10779062	10779529	+	468	-	-	-	A2Z0I6	Uncharacterized protein	-
BGIOSGA008089	215.117	99.8917	330.342	3.307	1.72552	9.84393e-05	0.00279253	2	13957295	13957690	+	396	FOS1	GO:0030154;GO:0007275;GO:0005576	-	-	-	Protein FON2 SPARE1 [Source:UniProtKB/Swiss-Prot;Acc:A2X462]
BGIOSGA024653	77.1835	29.3304	125.037	4.26304	2.09188	9.93371e-05	0.00280587	7	5321913	5325552	-	1752	-	GO:0005515	-	A2YJ62	F-box domain-containing protein	-
BGIOSGA005386	1631.79	810.152	2453.42	3.02835	1.59853	9.96706e-05	0.00281017	2	36694802	36696325	-	1524	-	GO:0005515	-	A2XAU2	PB1 domain-containing protein	-
BGIOSGA010732	1971.26	1021.24	2921.29	2.86055	1.51629	0.000100209	0.00282279	3	14734605	14738353	-	1974	-	-	K14565	B8APG2	Nop domain-containing protein	-
BGIOSGA014517	604.27	292.509	916.031	3.13163	1.64691	0.000100809	0.0028371	4	27746119	27747414	-	1296	-	-	-	A2XWM8	FAS1 domain-containing protein	-
BGIOSGA001076	61.071	21.9208	100.221	4.57198	2.19282	0.000103685	0.00289964	1	30244006	30244895	-	729	-	GO:0046872;GO:0006355;GO:0008270;GO:0043565;GO:0003700	-	A2WTH1	GATA-type domain-containing protein	-
BGIOSGA023388	2191.45	674.047	3708.85	5.50236	2.46005	0.000104391	0.00291289	6	28309400	28317768	+	1896	-	GO:0016020;GO:0005506;GO:0016021;GO:0055114;GO:0016491;GO:0008610	-	A2YFQ6	Uncharacterized protein	-
BGIOSGA032230	575.525	201.769	949.28	4.70479	2.23413	0.000104441	0.00291289	10	4587518	4591383	-	1173	-	GO:0005509	-	B8BFY6	Uncharacterized protein	-
BGIOSGA026387	833.29	315.123	1351.46	4.28867	2.10053	0.000107708	0.00298522	7	26707852	26709183	+	957	Peroxidase	GO:0020037;GO:0055114;GO:0006979;GO:0046872;GO:0098869;GO:0004601;GO:0005576;GO:0042744;GO:0016491	K00430	B8B5W6	Peroxidase	Peroxidase [Source:UniProtKB/TrEMBL;Acc:B8B5W6]
BGIOSGA009926	255.557	31.7964	479.318	15.0746	3.91405	0.000108237	0.00299453	3	33005321	33008834	-	1113	Glutamine	GO:0006807;GO:0005524;GO:0004356;GO:0000166;GO:0006542;GO:0003824;GO:0016874	K01915	B8AQE3	Glutamine synthetase	Glutamine synthetase [Source:UniProtKB/TrEMBL;Acc:B8AQE3]
BGIOSGA020114	273.297	131.486	415.108	3.15706	1.65858	0.000109331	0.00302211	5	25985626	25999070	+	2784	-	GO:0000712;GO:0005524;GO:0045143;GO:0006298;GO:0030983;GO:0010777;GO:0007131;GO:0043073;GO:0000794;GO:0051026	K08741	B8AZK1	Uncharacterized protein	-
BGIOSGA005068	54.1963	19.0144	89.3783	4.70056	2.23283	0.000109966	0.00303425	1	44015269	44017340	+	1119	-	-	-	B8A8F3	Uncharacterized protein	-
BGIOSGA032302	477.584	237.593	717.574	3.02018	1.59463	0.000112306	0.00308508	10	2285589	2287181	-	1593	-	GO:0046872;GO:0020037;GO:0016705;GO:0005506;GO:0004497;GO:0055114;GO:0016491	-	B8BFP3	Uncharacterized protein	-
BGIOSGA028013	834.553	266.668	1402.44	5.2591	2.39482	0.000112592	0.0030902	8	3503319	3503621	+	303	Pathogen-induced	-	-	A2YRD0	Pathogen-induced defense-responsive protein	Pathogen-induced defense-responsive protein [Source:UniProtKB/TrEMBL;Acc:A2YRD0]
BGIOSGA007886	473.265	221.734	724.795	3.26876	1.70874	0.000115628	0.00315398	2	9325108	9326669	+	831	-	GO:0006355;GO:0003700	-	A2X2Y2	BZIP domain-containing protein	-
BGIOSGA010927	508.615	257.74	759.49	2.94673	1.55911	0.000116288	0.00316846	3	11310176	11312867	-	1779	-	GO:0005524;GO:0004672;GO:0006468	-	A2XFK5	Protein kinase domain-containing protein	-
BGIOSGA003747	142.167	63.0819	221.253	3.50739	1.8104	0.000116661	0.00317379	1	23142192	23143565	+	1374	Glycosyltransferase	GO:0016757;GO:0016758;GO:0016740	-	B8AA21	Glycosyltransferase	Glycosyltransferase [Source:UniProtKB/TrEMBL;Acc:B8AA21]
BGIOSGA014088	9573.95	4824.52	14323.4	2.96887	1.56991	0.000120706	0.00327282	4	33781782	33784767	-	1536	Pyruvate	GO:0000287;GO:0016310;GO:0004743;GO:0016301;GO:0006096;GO:0003824;GO:0030955;GO:0016740	K00873	A2XYZ3	Pyruvate kinase	Pyruvate kinase [Source:UniProtKB/TrEMBL;Acc:A2XYZ3]
BGIOSGA014158	200.249	85.7545	314.744	3.67029	1.87589	0.000120723	0.00327282	4	32977789	32982550	-	2781	Transcriptional	GO:0005634;GO:0003677;GO:0005515;GO:0006355;GO:0009725	K14486	-	-	Transcriptional factor B3 family protein / auxin-responsive factor AUX/IAA-related [Source:Projected from Arabidopsis thaliana (AT1G19850) TAIR;Acc:AT1G19850]
BGIOSGA021956	3946.72	398.093	7495.35	18.8281	4.23482	0.000121553	0.00328955	6	2377194	2377721	-	348	-	GO:0016020;GO:0016021	-	B8B2C6	Uncharacterized protein	-
BGIOSGA024501	1942.09	1017.73	2866.44	2.8165	1.49391	0.000122184	0.00330377	7	9250364	9255694	-	870	-	GO:0016020	K17081	A2YK26	PHB domain-containing protein	-
BGIOSGA028861	1970.54	967.061	2974.02	3.07532	1.62074	0.000124386	0.00334289	8	25331899	25333673	+	1173	-	GO:0016020;GO:0055085;GO:0015238;GO:0042910;GO:0016021;GO:0015297;GO:0042908;GO:0006855	K03327	B8BBS9	Uncharacterized protein	-
BGIOSGA004331	51.0784	18.5607	83.596	4.50392	2.17118	0.000127576	0.00340803	1	32987257	32988997	+	558	-	-	-	A2WUF4	Uncharacterized protein	-
BGIOSGA029951	183.512	85.1509	281.874	3.31028	1.72695	0.000127579	0.00340803	9	9187866	9189287	-	1422	-	GO:0005515	-	A2Z037	Uncharacterized protein	-
BGIOSGA020369	76.5167	31.2169	121.816	3.90226	1.96431	0.000127805	0.00341114	5	29424001	29425094	+	783	-	GO:0016020;GO:0016021;GO:0055114	-	B8AWR7	Cytochrome b561 domain-containing protein	-
BGIOSGA037736	70.9356	27.8442	114.027	4.09517	2.03392	0.000128878	0.00343093	12	20773183	20777379	+	1272	-	GO:0005515	-	B8BMU9	Uncharacterized protein	-
BGIOSGA019956	229.63	112.885	346.376	3.06839	1.61748	0.000132047	0.0034943	5	23424199	23426190	+	1992	-	-	-	A2Y596	Uncharacterized protein	-
BGIOSGA032723	14.6147	1.78252	27.4469	15.3978	3.94465	0.000132328	0.00349875	10	7998187	8001524	+	3102	-	GO:0016020;GO:0016310;GO:0005524;GO:0016301;GO:0006468;GO:0005515;GO:0004674;GO:0000166;GO:0004672;GO:0016021;GO:0016740	-	A2Z647	Protein kinase domain-containing protein	-
BGIOSGA000397	68.4945	25.3656	111.623	4.40057	2.13769	0.000133198	0.00351875	1	41704826	41705260	-	435	-	-	-	A2WXJ7	Uncharacterized protein	-
BGIOSGA016911	211.899	101.093	322.705	3.19216	1.67453	0.000134153	0.00354095	4	26820289	26822286	+	1374	-	GO:0005085;GO:0005089	-	A2XWD1	PRONE domain-containing protein	-
BGIOSGA015588	605.375	185.44	1025.31	5.52906	2.46703	0.000136011	0.00358388	4	4191816	4193931	-	1389	Glycosyltransferase	GO:0016757;GO:0016758;GO:0016740	-	A2XQF1	Glycosyltransferase	Glycosyltransferase [Source:UniProtKB/TrEMBL;Acc:A2XQF1]
BGIOSGA025877	288.217	138.953	437.482	3.14841	1.65462	0.000136966	0.00359987	7	19200131	19204489	+	1977	-	GO:0005524;GO:0004672;GO:0006468	-	B8B6Y5	Uncharacterized protein	-
BGIOSGA008923	138.739	62.5401	214.937	3.43679	1.78106	0.000137376	0.00360759	2	31672234	31672662	+	429	-	-	-	A2X8Y5	Uncharacterized protein	-
BGIOSGA019914	754.688	336.789	1172.59	3.48167	1.79978	0.000140145	0.00367409	5	22451055	22452680	+	1626	Amidophosphoribosyltransferase	GO:0009116;GO:0004044;GO:0009113;GO:0051536;GO:0006189;GO:0046872;GO:0016757;GO:0006164;GO:0016740	K00764	A2Y4Z1	Amidophosphoribosyltransferase	Amidophosphoribosyltransferase [Source:UniProtKB/TrEMBL;Acc:A2Y4Z1]
BGIOSGA008781	82.0992	34.082	130.116	3.81775	1.93272	0.000140693	0.00368223	2	28975858	28979594	+	2166	-	GO:0071249	-	B8AGE4	Uncharacterized protein	-
BGIOSGA006443	233.763	113.851	353.676	3.10649	1.63528	0.000141785	0.00370487	2	18569522	18575026	-	1857	-	GO:0005515	-	A2X509	TPR_REGION domain-containing protein	-
BGIOSGA022084	541.017	275.054	806.98	2.93389	1.55282	0.000142449	0.00371566	6	632120	632890	-	771	-	GO:0016787	-	A2Y8F4	Uncharacterized protein	-
BGIOSGA036884	57.8843	21.3042	94.4645	4.43408	2.14863	0.000145413	0.00377731	12	939070	940635	+	1266	-	-	-	A2ZHF4	N-acetyltransferase domain-containing protein	-
BGIOSGA016732	2473.59	1074.96	3872.22	3.6022	1.84888	0.000145422	0.00377731	4	24027498	24030344	+	1107	-	GO:0016788	-	A2XVD0	Lipase_GDSL domain-containing protein	-
BGIOSGA020891	805.75	417.385	1194.12	2.86095	1.51649	0.000145849	0.00378525	6	25623775	25629458	-	861	-	GO:0006355;GO:0046983	-	B8B4L6	BHLH domain-containing protein	-
BGIOSGA002737	21.6719	4.43411	38.9097	8.77508	3.13341	0.000146614	0.0037924	1	2462525	2469037	+	990	-	GO:0016020;GO:0016021	K18693	B8AD58	acidPPc domain-containing protein	-
BGIOSGA027780	24.0018	0.721451	47.2822	65.5377	6.03425	0.000147611	0.00381501	8	495385	496296	-	912	-	GO:0046983	-	A2YQH4	BHLH domain-containing protein	-
BGIOSGA033894	39.4302	12.476	66.3845	5.32098	2.41169	0.000148549	0.00383573	11	15868657	15869532	-	579	-	GO:0003676	-	A2ZEU6	Exonuclease domain-containing protein	-
BGIOSGA021542	9970.93	3829.05	16112.8	4.20805	2.07315	0.000151184	0.00389437	6	8667514	8672481	-	1704	Pyrophosphate--fructose	GO:0016310;GO:0003872;GO:0005524;GO:0008152;GO:0016301;GO:0006096;GO:0003824;GO:0005737;GO:0047334;GO:0046835;GO:0046872;GO:0006002;GO:0016740;GO:0061615	K00895	A2YB91	Pyrophosphate--fructose 6-phosphate 1-phosphotransferase subunit beta	Pyrophosphate--fructose 6-phosphate 1-phosphotransferase subunit beta [Source:UniProtKB/TrEMBL;Acc:A2YB91]
BGIOSGA025854	127.989	4.30645	251.672	58.4406	5.8689	0.000151841	0.0039048	7	18926645	18928496	+	1023	Peroxidase	GO:0020037;GO:0055114;GO:0006979;GO:0046872;GO:0098869;GO:0004601;GO:0005576;GO:0042744;GO:0016491	K00430	A2YM38	Peroxidase	Peroxidase [Source:UniProtKB/TrEMBL;Acc:A2YM38]
BGIOSGA027895	165.013	49.6541	280.372	5.6465	2.49736	0.000154556	0.00396507	8	1193010	1193339	+	330	-	GO:0009733	K14488	A2YQQ0	Uncharacterized protein	-
BGIOSGA032920	2191.15	947.422	3434.88	3.6255	1.85818	0.000155887	0.00399561	10	12904111	12904977	+	867	-	GO:0004553;GO:0016787;GO:0008152;GO:0005975;GO:0016798	-	A2Z7A7	Glyco_hydro_18 domain-containing protein	-
BGIOSGA012430	805.898	420.09	1191.71	2.83679	1.50426	0.000157125	0.00402401	3	11473800	11477029	+	1575	-	GO:0005515;GO:0005739	-	A2XFN0	Uncharacterized protein	-
BGIOSGA023067	366.703	187.969	545.438	2.90174	1.53692	0.000158394	0.00405317	6	21381186	21387979	+	1254	-	GO:0003723;GO:0015934;GO:0006412;GO:0003735	-	B8B3L4	Uncharacterized protein	-
BGIOSGA017089	835.647	9.91141	1661.38	167.623	7.38908	0.000164294	0.00417999	4	29824945	29825870	+	780	-	-	-	A2XXE0	Uncharacterized protein	-
BGIOSGA023024	26.2599	3.97931	48.5405	12.1982	3.6086	0.000167293	0.00424239	6	20220158	20223663	+	1206	-	GO:0046983	K20558	A2YDL7	BHLH domain-containing protein	-
BGIOSGA036579	117.497	53.86	181.134	3.36305	1.74977	0.000168377	0.00426638	12	3472310	3476724	-	3015	-	GO:0010468;GO:0005777	-	B8BNB3	Uncharacterized protein	-
BGIOSGA002871	299.882	146.072	453.691	3.10595	1.63503	0.000169534	0.00428519	1	4277073	4278168	+	795	-	GO:0055085;GO:0005524;GO:0042626;GO:0016021	-	-	-	-
BGIOSGA008373	212.502	100.484	324.519	3.22955	1.69133	0.000176039	0.00442079	2	21532792	21536975	+	2469	-	GO:0005524	-	A2X5R3	Uncharacterized protein	-
BGIOSGA009274	57.6408	16.902	98.3795	5.82059	2.54116	0.000177012	0.00443188	2	36997564	36998448	+	432	-	-	-	B8AET0	Uncharacterized protein	-
BGIOSGA031520	13.2596	1.48615	25.0331	16.8443	4.07419	0.000177052	0.00443188	10	19427104	19430655	-	1599	-	GO:0016020;GO:0020037;GO:0016705;GO:0005506;GO:0016021;GO:0055114	-	B8BHY5	Uncharacterized protein	-
BGIOSGA023538	30.2891	8.75356	51.8247	5.92041	2.5657	0.000179057	0.00447484	6	31112257	31113768	+	1512	-	GO:0005524;GO:0000166	-	A2YGL6	AAA domain-containing protein	-
BGIOSGA017731	863.555	438.363	1288.75	2.93991	1.55577	0.000183856	0.00457527	5	26926696	26933123	-	885	Proline	GO:0008233;GO:0016787;GO:0006508;GO:0004177;GO:0005737	K01259	A2Y6H0	Proline iminopeptidase	Proline iminopeptidase [Source:UniProtKB/TrEMBL;Acc:A2Y6H0]
BGIOSGA017307	47.5548	14.895	80.2146	5.38532	2.42903	0.000183961	0.00457527	4	33012214	33013554	+	1341	-	GO:0016747	-	A2XYM9	Uncharacterized protein	-
BGIOSGA008863	364.263	187.539	540.987	2.88466	1.5284	0.000184592	0.00458715	2	30547598	30551813	+	1923	-	GO:0005524;GO:0005739;GO:0007005	K17681	A2X8L0	AAA domain-containing protein	-
BGIOSGA027726	251.109	81.2249	420.993	5.18305	2.3738	0.000184734	0.00458715	8	1544560	1547223	-	2187	-	GO:0016020;GO:0030246;GO:0005524;GO:0004672;GO:0016021;GO:0006468	-	A2YQT3	Protein kinase domain-containing protein	-
BGIOSGA004669	21.7822	3.4482	40.1162	11.634	3.54027	0.000185382	0.00459955	1	37924978	37925163	+	186	-	-	-	A2WW86	Uncharacterized protein	-
BGIOSGA034054	1424.46	48.5435	2800.38	57.688	5.8502	0.000187461	0.00464	11	11614137	11614979	-	456	RAB16D	GO:0009415	-	-	-	Dehydrin Rab16D [Source:UniProtKB/Swiss-Prot;Acc:A2ZDX4]
BGIOSGA019890	2314.73	1242.16	3387.3	2.72696	1.44729	0.000188718	0.00466738	5	21781154	21785383	+	1278	-	GO:0016788	-	A2Y4S4	Lipase_GDSL domain-containing protein	-
BGIOSGA014075	206.805	102.586	311.025	3.03185	1.6002	0.000190166	0.0046957	4	33972676	33976311	-	2037	-	GO:0016020;GO:0016021	-	A2XZ22	Uncharacterized protein	-
BGIOSGA002144	2865.59	1532.1	4199.08	2.74073	1.45456	0.000190806	0.00470029	1	6454778	6455281	-	504	-	-	-	A2WLZ1	Uncharacterized protein	-
BGIOSGA023984	662.562	350.228	974.897	2.78361	1.47696	0.000192266	0.00473249	7	22190578	22192318	-	1551	-	-	-	A2YN86	Uncharacterized protein	-
BGIOSGA013614	924.791	439.539	1410.04	3.208	1.68168	0.000194596	0.00477487	3	35738831	35739184	+	279	-	-	-	A2XM91	Uncharacterized protein	-
BGIOSGA034587	171.215	82.767	259.663	3.13727	1.64951	0.000197359	0.00483483	11	923427	925860	-	879	-	GO:0005515	-	A2ZAY8	Uncharacterized protein	-
BGIOSGA013906	297.845	149.681	446.008	2.97971	1.57517	0.000198833	0.00485178	3	39622404	39625547	+	1551	Protein	GO:0016020;GO:0055085;GO:0015238;GO:0042910;GO:0016021;GO:0015297;GO:0042908;GO:0006855	K03327	A2XNU7	Protein DETOXIFICATION	Protein DETOXIFICATION [Source:UniProtKB/TrEMBL;Acc:A2XNU7]
BGIOSGA005778	11.6687	1.01835	22.319	21.9169	4.45397	0.000200081	0.00487839	2	30894001	30895266	-	1266	-	GO:0005515	-	A2X8P5	DUF295 domain-containing protein	-
BGIOSGA027800	234.734	3.56556	465.902	130.667	7.02975	0.000200462	0.00488385	8	259567	259878	-	291	-	-	-	B8B9Y8	Uncharacterized protein	-
BGIOSGA005127	280.675	26.0091	535.341	20.5828	4.36337	0.000201058	0.00489068	1	45131531	45132941	+	1332	-	GO:0006508;GO:0004190	-	B8A8V7	Peptidase A1 domain-containing protein	-
BGIOSGA011444	1916.9	1033	2800.8	2.71133	1.439	0.000204303	0.00495543	3	3187038	3190370	-	474	-	GO:0016020;GO:0016021	-	A2XCK0	Uncharacterized protein	-
BGIOSGA022270	241.466	70.6414	412.291	5.8364	2.54508	0.000204359	0.00495543	6	2274384	2275266	+	771	HOX28	GO:0003677;GO:0005634;GO:0006355;GO:0043565;GO:0003700	-	-	-	Homeobox-leucine zipper protein HOX28 [Source:UniProtKB/Swiss-Prot;Acc:A2Y931]
BGIOSGA019986	325.705	164.476	486.934	2.96051	1.56585	0.000205369	0.00497603	5	23966977	23967648	+	672	-	-	-	A2Y5F3	Uncharacterized protein	-
BGIOSGA005592	1226.4	271.238	2181.56	8.04296	3.00773	0.000206391	0.00499689	2	33873293	33874234	-	942	-	-	-	A2X9S4	Uncharacterized protein	-
BGIOSGA009342	254.08	126.956	381.205	3.00266	1.58624	0.000207264	0.00501266	2	37776385	37782395	+	2991	-	-	K15601	B8AF76	Uncharacterized protein	-
BGIOSGA034298	943.165	285.018	1601.31	5.61828	2.49013	0.000207366	0.00501266	11	5399320	5406664	-	2007	-	GO:0005515;GO:0005524;GO:0004672;GO:0006468	-	A2ZCL2	Uncharacterized protein	-
BGIOSGA014136	495.388	248.087	742.69	2.99367	1.58192	0.000209429	0.0050498	4	33225834	33228273	-	1011	Ubiquinol	GO:0009657;GO:0016020;GO:0102721;GO:0009579;GO:0055114;GO:0046872;GO:0016021;GO:0070469;GO:0016117;GO:0009916;GO:0016491	K17893	B8AW16	Ubiquinol oxidase	Ubiquinol oxidase [Source:UniProtKB/TrEMBL;Acc:B8AW16]
BGIOSGA014654	194.113	92.9313	295.296	3.17757	1.66792	0.000209554	0.0050498	4	25412678	25413250	-	264	-	GO:0046872;GO:0030001	-	A2XVV5	HMA domain-containing protein	-
BGIOSGA020172	1417.44	773.088	2061.79	2.66696	1.4152	0.000211986	0.00510445	5	26862466	26864315	+	702	-	-	-	A2Y6G2	X8 domain-containing protein	-
BGIOSGA019879	303.567	156.335	450.799	2.88355	1.52784	0.000217319	0.00521264	5	21625078	21629119	+	1845	-	GO:0004252;GO:0005515;GO:0006508	-	A2Y4Q3	Uncharacterized protein	-
BGIOSGA017435	187.892	92.5379	283.245	3.06086	1.61394	0.000219238	0.00524649	5	31018962	31022978	-	3057	-	GO:0016020;GO:0005524;GO:0048437;GO:0006468;GO:0010075;GO:0005515;GO:0004672;GO:0016021	-	B8AXH9	Protein kinase domain-containing protein	-
BGIOSGA029704	15.9179	2.41904	29.4168	12.1605	3.60413	0.000219435	0.00524716	9	14443782	14444711	-	930	Hexosyltransferase	GO:0016020;GO:0006486;GO:0008378;GO:0000139;GO:0016757;GO:0005794;GO:0016021;GO:0016740	-	A2Z1J7	Hexosyltransferase	Hexosyltransferase [Source:UniProtKB/TrEMBL;Acc:A2Z1J7]
BGIOSGA038732	37.2919	4.41301	70.1709	15.9009	3.99104	0.000223797	0.00532681	AAAA02039408.1	3758	5211	+	1356	-	GO:0016747	K19861	-	-	-
BGIOSGA019721	187.349	92.9884	281.71	3.02952	1.59909	0.000225408	0.00534874	5	18593798	18597543	+	1389	-	-	-	B8AXF1	Uncharacterized protein	-
BGIOSGA009040	238.226	114.705	361.747	3.15373	1.65706	0.000230179	0.00544693	2	33250015	33252301	+	882	-	GO:0008168;GO:0032259	-	B8AIF8	Methyltransf_11 domain-containing protein	-
BGIOSGA026224	1651.67	802.873	2500.46	3.11439	1.63895	0.000235659	0.0055622	7	24570307	24572286	+	1980	-	-	-	A2YP40	Uncharacterized protein	-
BGIOSGA014038	1803.94	691.776	2916.11	4.21539	2.07567	0.000237954	0.0056121	4	34383811	34384901	-	1017	Peroxidase	GO:0020037;GO:0055114;GO:0006979;GO:0046872;GO:0098869;GO:0004601;GO:0005576;GO:0042744;GO:0016491	K00430	B8ARU5	Peroxidase	Peroxidase [Source:UniProtKB/TrEMBL;Acc:B8ARU5]
BGIOSGA031922	252.85	109.32	396.38	3.62586	1.85832	0.000238847	0.00562461	10	12846127	12846948	-	822	-	GO:0016020;GO:0003824;GO:0016747;GO:0006633	-	B8BGU3	Uncharacterized protein	-
BGIOSGA025783	123.23	13.6447	232.814	17.0627	4.09277	0.000239537	0.00563657	7	17683908	17684990	+	1029	-	-	-	A2YLR2	Uncharacterized protein	-
BGIOSGA009674	14.6327	2.18649	27.0789	12.3846	3.63048	0.000242351	0.00568555	3	37080986	37081667	-	495	-	-	-	B8AL86	Uncharacterized protein	-
BGIOSGA029137	78.5947	33.0511	124.138	3.75595	1.90918	0.000242902	0.00568555	8	29486384	29487091	+	708	-	-	-	A2YXW5	Uncharacterized protein	-
BGIOSGA016124	52.9033	19.035	86.7717	4.55855	2.18857	0.00024891	0.00580428	4	12532478	12534575	+	1737	-	-	-	B8AS90	DUF4283 domain-containing protein	-
BGIOSGA005526	5020.93	2365.71	7676.15	3.24475	1.69811	0.000251659	0.00585518	2	34667101	34669631	-	1467	-	GO:0004553;GO:0016787;GO:0008152;GO:0005975;GO:0016798	-	B8AJ70	X8 domain-containing protein	-
BGIOSGA031352	1004.92	522.727	1487.11	2.84491	1.50838	0.000253701	0.00589426	10	21834855	21836958	-	891	-	GO:0016020;GO:0016021	K15109	A2ZAH7	Uncharacterized protein	-
BGIOSGA022619	77.385	33.2891	121.481	3.64927	1.86761	0.000253719	0.00589426	6	8589827	8593584	+	1182	-	GO:0003677;GO:0005634;GO:0006355;GO:0005667;GO:0003700	-	B8B4H6	Uncharacterized protein	-
BGIOSGA000263	2403.17	1253	3553.34	2.83586	1.50379	0.000255034	0.00591939	1	43609616	43618739	-	2673	-	GO:0005515	-	B8A854	TPR_REGION domain-containing protein	-
BGIOSGA008519	4811.95	2309.65	7314.25	3.16682	1.66303	0.000255272	0.00591939	2	24414560	24418954	+	2130	-	GO:0008081;GO:0006629	-	A2X6L9	Uncharacterized protein	-
BGIOSGA030898	717.385	354.064	1080.71	3.05229	1.60989	0.000255589	0.00591996	9	15823999	15827525	+	1854	-	-	-	B8BCK7	Remorin_C domain-containing protein	-
BGIOSGA013343	1780.15	968.88	2591.41	2.67465	1.41935	0.000256869	0.00594075	3	31291549	31295737	+	1065	-	GO:0016298;GO:0016788;GO:0006629	-	A2XKR5	Lipase_GDSL domain-containing protein	-
BGIOSGA017586	853.568	448.784	1258.35	2.80391	1.48744	0.000260585	0.00599984	5	29036100	29042995	-	2649	-	-	-	B8AWH9	Uncharacterized protein	-
BGIOSGA029341	152.24	74.9618	229.519	3.06181	1.61438	0.000261185	0.00600919	9	20177451	20178807	-	1137	-	GO:0016020;GO:0008083;GO:0007165;GO:0043666;GO:0019888;GO:0000159	-	A2Z3M5	PDGF_2 domain-containing protein	-
BGIOSGA005877	308.54	156.141	460.939	2.95207	1.56173	0.000262935	0.00603643	2	28867126	28871718	-	1014	-	GO:0016020;GO:0016021	-	B8AGD7	LEA_2 domain-containing protein	-
BGIOSGA017745	105.192	48.6196	161.765	3.32716	1.73429	0.000262953	0.00603643	5	26731213	26733303	-	738	-	GO:0003677;GO:0003697;GO:0006260	-	B8AZT8	Uncharacterized protein	-
BGIOSGA001108	2350.1	1271.25	3428.95	2.69731	1.43152	0.000265769	0.00606963	1	29582644	29584026	-	1215	-	GO:0016020;GO:0016021	-	A2WTA8	PMR5N domain-containing protein	-
BGIOSGA002301	662.373	354.46	970.287	2.73737	1.45279	0.000268067	0.0061032	1	4097566	4100994	-	1245	-	-	-	B8ADG8	Uncharacterized protein	-
BGIOSGA008092	322.227	161.987	482.466	2.97843	1.57455	0.000268259	0.0061032	2	14030557	14035912	+	1500	-	GO:0009846;GO:0020037;GO:0005506;GO:0009860;GO:0055114;GO:0009686;GO:0016705;GO:0046872;GO:0051777;GO:0004497;GO:0016491	K04123	B8AGM0	Uncharacterized protein	-
BGIOSGA001059	10.1535	0.721451	19.5855	27.1474	4.76274	0.000268414	0.0061032	1	30598134	30601822	-	1602	-	GO:0003677;GO:0005634	-	B8A776	Homeobox domain-containing protein	-
BGIOSGA029364	3137.33	141.433	6133.23	43.365	5.43846	0.000268616	0.0061032	9	19938283	19940342	-	780	-	GO:0003723;GO:0090502;GO:0033897	K01166	A2Z3I8	Uncharacterized protein	-
BGIOSGA024061	6401.72	3444.95	9358.49	2.71658	1.44179	0.000269648	0.00611768	7	20916261	20917259	-	999	-	GO:0005515;GO:0004857;GO:0048833;GO:0043086	-	A2YMS8	LRRNT_2 domain-containing protein	-
BGIOSGA034297	1555.23	294.323	2816.14	9.56818	3.25824	0.000273153	0.0061864	11	5414760	5421826	-	1962	-	GO:0005515;GO:0005524;GO:0004672;GO:0006468	-	A2ZCL4	Uncharacterized protein	-
BGIOSGA026120	34.2972	10.7589	57.8355	5.37561	2.42643	0.000276123	0.00624174	7	23243127	23244139	+	915	-	-	-	A2YNM2	Inhibitor_I29 domain-containing protein	-
BGIOSGA018845	100.09	0	200.18	Inf	Inf	0.000276945	0.00625578	5	2602669	2603641	-	903	-	GO:0055114;GO:0016491	-	A2Y087	Uncharacterized protein	-
BGIOSGA029703	395.409	205.674	585.143	2.845	1.50843	0.00027853	0.00628243	9	14446313	14447260	-	948	-	-	-	A2Z1J9	Uncharacterized protein	-
BGIOSGA011482	286.024	146.152	425.895	2.91407	1.54303	0.000279486	0.00629484	3	2604205	2606388	-	969	-	GO:0016020;GO:0016021	-	B8AMV6	Uncharacterized protein	-
BGIOSGA007823	270.448	140.346	400.55	2.85402	1.51299	0.000280147	0.00630513	2	8019985	8022295	+	1620	-	GO:0003677;GO:0005634;GO:0006355	-	B8AEI6	Homeobox domain-containing protein	-
BGIOSGA016959	176.201	65.0812	287.321	4.41481	2.14235	0.00028086	0.00631661	4	27736735	27738150	+	1416	-	GO:0006486;GO:0016757	-	A2XWM7	Exostosin domain-containing protein	-
BGIOSGA013417	36.786	3.80892	69.763	18.3157	4.19501	0.000281516	0.00632676	3	32574954	32575919	+	966	-	GO:0005634;GO:0003677;GO:0006355;GO:0006351;GO:0003700	-	A2XL63	Uncharacterized protein	-
BGIOSGA020930	369.386	187.643	551.129	2.93712	1.5544	0.000282707	0.00633802	6	24719606	24722047	-	2442	-	GO:0016020;GO:0016310;GO:0005524;GO:0016301;GO:0006468;GO:0004674;GO:0000166;GO:0004672;GO:0048544;GO:0016021;GO:0016740	-	A2YER5	Uncharacterized protein	-
BGIOSGA033833	159.86	78.4686	241.251	3.07449	1.62035	0.00028393	0.0063534	11	16970748	16972199	-	1452	GT6	GO:0016020;GO:0016757;GO:0005794;GO:0016021;GO:0016740;GO:0000139	-	-	-	Probable glycosyltransferase 6 [Source:UniProtKB/Swiss-Prot;Acc:A2ZF66]
BGIOSGA000523	201.706	92.542	310.87	3.35923	1.74813	0.000289535	0.0064509	1	39407021	39407674	-	654	-	GO:0003676	-	A2WWT4	Uncharacterized protein	-
BGIOSGA025984	368.841	194.526	543.156	2.7922	1.4814	0.000290527	0.00646835	7	21190737	21191192	+	456	-	GO:0005840;GO:0005622;GO:0006412;GO:0003735	K02953	B8B7U0	Ribosomal_S13_N domain-containing protein	-
BGIOSGA031535	352.975	108.893	597.057	5.48297	2.45496	0.000291239	0.00647149	10	19119451	19123731	-	1692	Trehalase	GO:0004555;GO:0008152;GO:0003824;GO:0016798;GO:0016787;GO:0005993;GO:0005991;GO:0005886	K01194	B8BHX0	Trehalase	Trehalase [Source:UniProtKB/TrEMBL;Acc:B8BHX0]
BGIOSGA009168	78.3546	33.9861	122.723	3.61098	1.85239	0.000292363	0.00647654	2	35513743	35516752	+	492	-	-	-	B8AE17	SCP domain-containing protein	-
BGIOSGA003469	2934.27	1615.48	4253.06	2.6327	1.39654	0.000292378	0.00647654	1	15358482	15360066	+	459	-	GO:0005840;GO:0005622;GO:0006412;GO:0003735	K02893	A2WPN6	Ribosomal_L23eN domain-containing protein	-
BGIOSGA028631	2068.14	616.819	3519.45	5.70581	2.51243	0.000292732	0.00647654	8	20391118	20391909	+	792	-	GO:0016020;GO:0016021	-	A2YV12	Uncharacterized protein	-
BGIOSGA031126	440.512	227.321	653.704	2.87568	1.5239	0.000299058	0.00660141	9	19436087	19443485	+	3282	-	GO:0007018;GO:0005524;GO:0000166;GO:0003774;GO:0003777;GO:0008017	K11498	B8BDS7	Kinesin motor domain-containing protein	-
BGIOSGA004027	128.025	59.5935	196.457	3.29661	1.72098	0.000300543	0.00662947	1	28107527	28109752	+	1143	-	GO:0003677;GO:0005634;GO:0006355;GO:0043565;GO:0003700	-	A2WST6	WRKY domain-containing protein	-
BGIOSGA009080	7240.03	2702.01	11778.1	4.359	2.124	0.00030244	0.00666658	2	33908001	33908936	+	936	-	-	-	A2X9T0	Uncharacterized protein	-
BGIOSGA004585	81.9088	35.5557	128.262	3.60734	1.85094	0.000303998	0.00669615	1	36754839	36756946	+	1848	-	-	K14487	-	-	-
BGIOSGA001851	871.224	462.917	1279.53	2.76406	1.46679	0.00031011	0.00681143	1	11693764	11694399	-	636	-	GO:0005524;GO:0004478;GO:0006556	K00789	A2WNR2	Uncharacterized protein	-
BGIOSGA013483	1912.96	84.4799	3741.45	44.288	5.46884	0.00031074	0.00681807	3	33641958	33643333	+	522	-	-	-	B8AQR0	Uncharacterized protein	-
BGIOSGA004636	32.6857	9.67512	55.6962	5.75664	2.52523	0.000312839	0.00685252	1	37488231	37489757	+	1527	-	GO:0046872;GO:0020037;GO:0016705;GO:0005506;GO:0004497;GO:0055114;GO:0016491	-	A2WW37	Uncharacterized protein	-
BGIOSGA033848	140.66	67.4214	213.898	3.17255	1.66564	0.000313085	0.00685252	11	16800472	16801510	-	441	-	-	-	A2ZF46	Uncharacterized protein	-
BGIOSGA013266	56.492	22.6118	90.3722	3.99667	1.9988	0.000315131	0.00689244	3	30068192	30069047	+	360	-	-	-	A2XKD2	Uncharacterized protein	-
BGIOSGA029356	1716.06	922.664	2509.45	2.71979	1.4435	0.000316091	0.00690452	9	20045109	20047387	-	408	Acyl	GO:0006633	-	A2Z3K3	Acyl carrier protein	Acyl carrier protein [Source:UniProtKB/TrEMBL;Acc:A2Z3K3]
BGIOSGA005043	229.847	47.5718	412.123	8.66317	3.11489	0.000316129	0.00690452	1	43607067	43607513	+	447	Cysteine	GO:0010951;GO:0004869	-	A2WYA4	Cystatin domain-containing protein	Cysteine proteinase inhibitor [Source:UniProtKB/TrEMBL;Acc:A2WYA4]
BGIOSGA004260	12.469	1.43261	23.5055	16.4075	4.03628	0.00032597	0.00708951	1	32107733	32108653	+	828	-	GO:0003677;GO:0005634	K09422	A2WU33	Uncharacterized protein	-
BGIOSGA037115	174.85	85.0766	264.623	3.11041	1.6371	0.000327747	0.00712316	12	4687980	4691810	+	1797	-	GO:0090305;GO:0004519;GO:0006364;GO:0090730	K16912	B8BNI5	Uncharacterized protein	-
BGIOSGA017930	90.4987	41.1596	139.838	3.39746	1.76445	0.00032893	0.00714385	5	23771614	23773191	-	777	-	GO:0005759	-	A2Y5C7	Uncharacterized protein	-
BGIOSGA025162	609.818	327.819	891.817	2.72046	1.44385	0.000331157	0.00717548	7	2727238	2728575	+	1338	-	GO:0005634;GO:0003677;GO:0006355;GO:0006351;GO:0003700	-	A2YI86	Uncharacterized protein	-
BGIOSGA004170	340.383	176.397	504.369	2.85928	1.51565	0.000332976	0.00720147	1	30588451	30591745	+	1125	Peroxidase	GO:0020037;GO:0055114;GO:0006979;GO:0046872;GO:0098869;GO:0004601;GO:0005576;GO:0042744;GO:0016491	-	B8A775	Peroxidase	Peroxidase [Source:UniProtKB/TrEMBL;Acc:B8A775]
BGIOSGA009764	61.7663	25.6567	97.8759	3.81483	1.93162	0.000336344	0.00725408	3	35861834	35862883	-	1050	-	GO:0003677;GO:0005634;GO:0006355	-	A2XMA2	Dof-type domain-containing protein	-
BGIOSGA034559	440.501	236.199	644.803	2.72991	1.44885	0.000341459	0.00734485	11	1278457	1282397	-	1365	-	GO:0005634;GO:0005515	K14848	B8BIX8	WD_REPEATS_REGION domain-containing protein	-
BGIOSGA019026	194.737	94.0251	295.45	3.14224	1.6518	0.000344988	0.00739934	5	464470	465390	+	921	-	-	-	A2XZI9	Uncharacterized protein	-
BGIOSGA018654	950.153	393.225	1507.08	3.83262	1.93833	0.000346544	0.00742759	5	6001968	6008093	-	1323	-	GO:0003677;GO:0005634;GO:0006355	-	A2Y189	NAC domain-containing protein	-
BGIOSGA020764	280.651	57.5463	503.756	8.75393	3.12993	0.000349886	0.00748886	6	28332410	28333172	-	582	-	GO:0046983	-	A2YFQ8	BHLH domain-containing protein	-
BGIOSGA010653	977.293	199.297	1755.29	8.80742	3.13872	0.00035054	0.00749768	3	16510587	16513665	-	1869	-	-	-	B8AQ94	Uncharacterized protein	-
BGIOSGA022813	465.149	246.011	684.287	2.78153	1.47588	0.000353634	0.00755865	6	13538916	13539890	+	975	AT-hook	GO:0003677;GO:0005634;GO:0006355;GO:0006351;GO:0003680;GO:0003700	-	A2YCE1	AT-hook motif nuclear-localized protein	AT-hook motif nuclear-localized protein [Source:UniProtKB/TrEMBL;Acc:A2YCE1]
BGIOSGA017255	4081.44	2178.31	5984.56	2.74734	1.45804	0.000359379	0.007675	4	32172527	32175082	+	1842	D-3-phosphoglycerate	GO:0008652;GO:0016616;GO:0051287;GO:0006564;GO:0055114;GO:0016491;GO:0004617	K00058	A2XYC2	D-3-phosphoglycerate dehydrogenase	D-3-phosphoglycerate dehydrogenase [Source:UniProtKB/TrEMBL;Acc:A2XYC2]
BGIOSGA035974	60.6075	22.4534	98.7616	4.39851	2.13701	0.000359572	0.007675	12	19045100	19045858	-	759	-	-	-	B8BML5	Uncharacterized protein	-
BGIOSGA003852	384.273	182.973	585.574	3.20034	1.67822	0.000361128	0.00769232	1	25251265	25255575	+	1176	-	GO:0016020;GO:0016021	-	A2WRV7	Uncharacterized protein	-
BGIOSGA014053	980.079	518.642	1441.52	2.77941	1.47478	0.000363562	0.00773355	4	34257402	34258655	-	1254	RING-type	GO:0016567;GO:0004842	-	A2XZ62	RING-type E3 ubiquitin transferase	RING-type E3 ubiquitin transferase [Source:UniProtKB/TrEMBL;Acc:A2XZ62]
BGIOSGA021189	190.367	93.0644	287.67	3.09109	1.62811	0.000363818	0.00773369	6	18739993	18741510	-	1518	-	GO:0016020;GO:0020037;GO:0005506;GO:0055114;GO:0046872;GO:0016705;GO:0016021;GO:0004497;GO:0016491	-	A2YDB2	Uncharacterized protein	-
BGIOSGA030924	1036.11	554.486	1517.74	2.7372	1.4527	0.000364902	0.00774483	9	16138306	16141401	+	1134	-	GO:0003723;GO:0003676	-	B8BCR0	Uncharacterized protein	-
BGIOSGA028916	822.982	428.033	1217.93	2.84541	1.50864	0.000365702	0.00775248	8	26121068	26124300	+	1446	-	GO:0016020;GO:0016627;GO:0006784;GO:0016021;GO:0055114	K02259	A2YWL5	Uncharacterized protein	-
BGIOSGA004481	728.439	387.731	1069.15	2.75744	1.46333	0.000369401	0.00780994	1	34946714	34948746	+	798	-	GO:0006355;GO:0003700	-	B8A9R7	BZIP domain-containing protein	-
BGIOSGA005374	19.189	4.40438	33.9736	7.71358	2.9474	0.00036942	0.00780994	2	37000785	37012024	-	10749	-	-	-	-	-	-
BGIOSGA032882	703.31	382.755	1023.87	2.67499	1.41953	0.000373863	0.00789849	10	12206504	12207777	+	1056	HOX23	GO:0003677;GO:0005634;GO:0006355;GO:0043565;GO:0003700	K09338	-	-	Homeobox-leucine zipper protein HOX23 [Source:UniProtKB/Swiss-Prot;Acc:A2Z734]
BGIOSGA022566	1610.62	886.197	2335.05	2.63491	1.39775	0.000377726	0.00795843	6	7230847	7233524	+	954	Annexin	GO:0005544;GO:0005509	K17098	A2YAT3	Annexin	Annexin [Source:UniProtKB/TrEMBL;Acc:A2YAT3]
BGIOSGA014642	30.709	9.42095	51.9971	5.5193	2.46449	0.000378184	0.00796266	4	25688298	25688639	-	342	-	-	-	A2XVY4	Uncharacterized protein	-
BGIOSGA011402	12.2191	1.37907	23.059	16.7207	4.06356	0.000381751	0.00802697	3	3914336	3914557	-	222	-	-	-	B8ANW7	Uncharacterized protein	-
BGIOSGA012559	228.694	119.681	337.707	2.82173	1.49658	0.000381756	0.00802697	3	13690168	13693573	+	1488	-	GO:0016020;GO:0005524;GO:0004672;GO:0016021;GO:0006468	-	B8ANY5	Protein kinase domain-containing protein	-
BGIOSGA006300	210.249	107.03	313.468	2.92879	1.55031	0.000383255	0.00805302	2	21623873	21627787	-	1170	-	-	-	A2X5S3	Uncharacterized protein	-
BGIOSGA036912	883.524	472.958	1294.09	2.73616	1.45215	0.000383656	0.00805601	12	1349525	1352014	+	1809	-	-	-	-	-	-
BGIOSGA011091	1687.87	923.332	2452.41	2.65604	1.40928	0.000385157	0.00807658	3	8682090	8685474	-	2751	-	GO:0043531;GO:0005515	-	B8AKA0	NB-ARC domain-containing protein	-
BGIOSGA011466	46.7408	15.7479	77.7336	4.93613	2.30338	0.000386681	0.00808703	3	2950031	2951314	-	1284	-	GO:0046872;GO:0005515	-	A2XCG3	Uncharacterized protein	-
BGIOSGA033235	11.8839	1.48615	22.2816	14.9929	3.90621	0.000386699	0.00808703	10	18227494	18227763	+	270	-	-	-	A2Z943	Uncharacterized protein	-
BGIOSGA013267	249.303	131.264	367.343	2.79851	1.48466	0.000388055	0.0080988	3	30070450	30074351	+	681	-	GO:0016020;GO:0016021	-	B8ANN0	Uncharacterized protein	-
BGIOSGA011180	468.49	255.313	681.666	2.66992	1.4168	0.000388726	0.00810212	3	7269301	7272747	-	3033	-	GO:0016020;GO:0016310;GO:0005524;GO:0016301;GO:0006468;GO:0005515;GO:0004674;GO:0000166;GO:0004672;GO:0016021;GO:0016740	-	B8AJL6	Protein kinase domain-containing protein	-
BGIOSGA036461	345.533	185.391	505.675	2.72761	1.44764	0.000392502	0.00815888	12	5595546	5600704	-	3525	-	GO:0003677;GO:0003887;GO:0005524;GO:0071897;GO:0006260;GO:0009360	-	A2ZIZ6	DNA_pol3_gamma3 domain-containing protein	-
BGIOSGA011803	2472.76	1380.87	3564.65	2.58145	1.36818	0.000405939	0.00841002	3	2356616	2357692	+	1077	Methyltransferase	GO:0006694;GO:0008168;GO:0016740;GO:0032259	K08242	A2XC88	Methyltransferase	Methyltransferase [Source:UniProtKB/TrEMBL;Acc:A2XC88]
BGIOSGA026913	338.913	181.478	496.348	2.73503	1.45156	0.000407638	0.00842832	8	22920335	22925957	-	2124	-	GO:0016020;GO:0016310;GO:0005524;GO:0016301;GO:0006468;GO:0005515;GO:0004674;GO:0000166;GO:0004672;GO:0016021;GO:0016740	-	A2YVN3	Protein kinase domain-containing protein	-
BGIOSGA004334	874.709	475.036	1274.38	2.68271	1.42369	0.000408821	0.00844562	1	33050050	33054892	+	2454	-	GO:0046422;GO:0055114;GO:0009507	-	A2WUG5	Uncharacterized protein	-
BGIOSGA014503	157.908	78.4984	237.318	3.02322	1.59608	0.000410702	0.0084691	4	28061783	28064399	-	483	-	GO:0019789	K10577	A2XWR0	UBIQUITIN_CONJUGAT_2 domain-containing protein	-
BGIOSGA032818	279.706	144.246	415.167	2.87818	1.52516	0.000413892	0.0085292	10	10433143	10436935	+	906	-	GO:0003677;GO:0005634;GO:0006355;GO:0043565;GO:0003700	-	B8BGJ1	Homeobox domain-containing protein	-
BGIOSGA028444	17.3883	0	34.7767	Inf	Inf	0.000414563	0.00853736	8	15088298	15088762	+	465	Uncharacterized	GO:0016020;GO:0016021	-	A2YTW1	Uncharacterized protein K0155C03.32	Uncharacterized protein K0155C03.32 [Source:UniProtKB/TrEMBL;Acc:A2YTW1]
BGIOSGA011712	218.539	112.818	324.26	2.8742	1.52316	0.000416666	0.00856929	3	1138623	1142162	+	1341	-	GO:0016020;GO:0032977;GO:0016021;GO:0090150	K03217	B8ALV2	Uncharacterized protein	-
BGIOSGA009769	98.6261	45.592	151.66	3.32646	1.73399	0.000420438	0.00864114	3	35718397	35719180	-	693	-	-	-	B8AK93	Uncharacterized protein	-
BGIOSGA033424	2638.93	1482.99	3794.87	2.55893	1.35554	0.000420822	0.00864329	10	20792672	20793160	+	489	Os10g0554800	-	-	A2ZA38	Os10g0554800 protein	Os10g0554800 protein [Source:UniProtKB/TrEMBL;Acc:A2ZA38]
BGIOSGA003505	2220.43	1252.37	3188.5	2.54598	1.34822	0.000422042	0.00866262	1	16113067	16114748	+	798	40S	GO:0005840;GO:0003723;GO:0005622;GO:0006412;GO:0003735;GO:0019843	K02987	A2WPV4	40S ribosomal protein S4	40S ribosomal protein S4 [Source:UniProtKB/TrEMBL;Acc:A2WPV4]
BGIOSGA033309	90.4331	32.5363	148.33	4.55891	2.18869	0.000429992	0.0088083	10	19369828	19371850	+	1767	Putative	GO:0016614;GO:0050660;GO:0055114	-	A2Z9I1	Putative glucose-methanol-choline(GMC) oxidoreductase	Putative glucose-methanol-choline(GMC) oxidoreductase [Source:UniProtKB/TrEMBL;Acc:A2Z9I1]
BGIOSGA003636	320.88	136.878	504.881	3.68854	1.88305	0.000433269	0.00886372	1	20214726	20217274	+	2127	-	GO:0016020;GO:0005524;GO:0010070;GO:0005515;GO:0004672;GO:0016021;GO:0005886;GO:0009507;GO:0010069;GO:0016301;GO:0006468;GO:0046777;GO:0009505;GO:0004674;GO:0090406;GO:0009570	-	A2WQN8	Protein kinase domain-containing protein	-
BGIOSGA011061	77.6289	15.5429	139.715	8.98899	3.16816	0.000437423	0.00893067	3	9131591	9132367	-	777	-	GO:0003677;GO:0005634;GO:0006355;GO:0006351;GO:0003700	-	A2XET0	AP2/ERF domain-containing protein	-
BGIOSGA003724	24.6492	2.91875	46.3796	15.8902	3.99007	0.000439136	0.00895422	1	22646162	22649198	+	1653	-	GO:0005524;GO:0004672;GO:0006468	-	A2WR61	Uncharacterized protein	-
BGIOSGA033330	622.717	330.439	914.996	2.76903	1.46938	0.000440166	0.00896342	10	19559718	19560522	+	723	-	GO:0005515	-	A2Z9L2	Uncharacterized protein	-
BGIOSGA011895	202.467	5.5298	399.404	72.2275	6.17448	0.000447868	0.00910214	3	3575087	3578897	+	2055	-	GO:0016020;GO:0016021	-	A2XCQ2	Uncharacterized protein	-
BGIOSGA034677	545.86	217.469	874.25	4.02011	2.00723	0.000448151	0.00910214	11	332543	334562	+	765	-	GO:0016020;GO:0016021	-	B8BIQ3	Uncharacterized protein	-
BGIOSGA017394	377.482	204.722	550.241	2.68775	1.4264	0.000450681	0.00913697	4	34410396	34415515	+	2022	-	GO:0016020;GO:0005524;GO:0004672;GO:0016021;GO:0006468	-	B8ARU7	Protein kinase domain-containing protein	-
BGIOSGA010666	1584.82	89.4729	3080.17	34.4257	5.10542	0.000455268	0.00920715	3	16084950	16086019	-	972	Peroxidase	GO:0020037;GO:0055114;GO:0006979;GO:0046872;GO:0098869;GO:0004601;GO:0005576;GO:0042744;GO:0016491	K00430	B8AQ75	Peroxidase	Peroxidase [Source:UniProtKB/TrEMBL;Acc:B8AQ75]
BGIOSGA036109	754.787	369.869	1139.7	3.08137	1.62357	0.000455697	0.00920715	12	15988216	15990514	-	1215	-	GO:0016020;GO:0055085;GO:0016021;GO:0005215;GO:0022857	-	B8BM48	MFS domain-containing protein	-
BGIOSGA001409	82.6437	16.4185	148.869	9.06715	3.18065	0.000458107	0.0092438	1	23573311	23574885	-	1575	-	GO:0016020;GO:0020037;GO:0005506;GO:0055114;GO:0046872;GO:0016705;GO:0016021;GO:0004497;GO:0016491	-	A2WRF1	Uncharacterized protein	-
BGIOSGA030465	257.428	136.267	378.589	2.7783	1.4742	0.000459605	0.00926801	9	6685638	6689917	+	1680	-	-	-	B8BE12	Uncharacterized protein	-
BGIOSGA023726	3611.92	1150.38	6073.46	5.27954	2.40041	0.000461059	0.00928526	7	26563628	26564372	-	651	-	GO:0003677;GO:0005634;GO:0006355;GO:0006351;GO:0003700	K09286	A2YPV8	AP2/ERF domain-containing protein	-
BGIOSGA020053	400.267	205.455	595.079	2.8964	1.53426	0.000461822	0.00929459	5	24950814	24953979	+	2658	-	GO:0005515;GO:0005524;GO:0004672;GO:0006468	-	-	-	-
BGIOSGA006977	46.0504	17.9837	74.1172	4.12137	2.04312	0.000464327	0.00932684	2	5899857	5902355	-	2334	-	GO:0043531;GO:0005515	-	B8AJ96	Uncharacterized protein	-
BGIOSGA009510	547.245	303.644	790.847	2.60452	1.38102	0.000464736	0.00932776	3	39274131	39279211	-	1980	-	GO:0003723;GO:0005730;GO:0009793	K14844	B8AMR0	PUM-HD domain-containing protein	-
BGIOSGA023682	1413.87	505.425	2322.31	4.59477	2.19999	0.000471441	0.00942255	7	27382901	27384076	-	1176	-	-	-	A2YQ51	Uncharacterized protein	-
BGIOSGA003916	2207.71	1252.42	3163	2.52551	1.33658	0.00047226	0.00943122	1	26216165	26217667	+	1503	-	GO:0008233;GO:0016787;GO:0006508;GO:0004190	K22683	A2WS70	Peptidase A1 domain-containing protein	-
BGIOSGA012881	1011.62	477.166	1546.08	3.24012	1.69605	0.000472784	0.00943553	3	19533210	19537347	+	2760	-	GO:0051513	-	A2XI21	DUF4378 domain-containing protein	-
BGIOSGA000020	546.838	300.209	793.468	2.64305	1.40221	0.000473085	0.00943553	1	46914698	46920167	-	2685	-	GO:0003723	K17943	B8A9X0	PUM-HD domain-containing protein	-
BGIOSGA033960	10.6379	0.986432	20.2893	20.5684	4.36236	0.000479435	0.00953153	11	14268573	14268968	-	396	-	GO:0000398	-	A2ZEG3	Uncharacterized protein	-
BGIOSGA035433	144.457	72.9404	215.974	2.96097	1.56607	0.00048065	0.00954346	11	17237151	17240143	+	1146	-	GO:0032502;GO:0005634;GO:0005524;GO:0006355;GO:0006351	-	A2ZFA1	Uncharacterized protein	-
BGIOSGA009694	1404.68	388.44	2420.92	6.23241	2.63979	0.000491192	0.00972166	3	36834699	36835394	-	696	GSTU1	GO:0004364;GO:0005515;GO:0016740	K00799	-	-	Probable glutathione S-transferase GSTU1 [Source:UniProtKB/Swiss-Prot;Acc:A2XMN2]
BGIOSGA019264	66.3468	29.0119	103.682	3.57377	1.83745	0.000494229	0.00977096	5	4813350	4815263	+	1083	-	GO:0005515	-	B8AYM3	F-box domain-containing protein	-
BGIOSGA018079	17.9736	3.86194	32.0852	8.30805	3.05451	0.000494313	0.00977096	5	20952950	20954716	-	528	-	GO:0003677;GO:0005634;GO:0008270	-	A2Y4J5	Uncharacterized protein	-
BGIOSGA022506	47.7548	14.5485	80.9611	5.56493	2.47636	0.000502238	0.00990236	6	6136033	6137409	+	921	-	GO:0032502;GO:0005634;GO:0005524;GO:0006355;GO:0006351	-	B8B3W8	Uncharacterized protein	-
BGIOSGA026436	240.691	125.129	356.254	2.84709	1.50949	0.000505404	0.00995212	7	27457891	27459837	+	1812	-	GO:0005515	-	B8B699	J domain-containing protein	-
BGIOSGA023725	552.196	301.14	803.251	2.66737	1.41542	0.000508161	0.00999821	7	26578342	26581919	-	1740	Pectinesterase	GO:0045330;GO:0030599;GO:0045490;GO:0016787;GO:0005618;GO:0043086;GO:0004857;GO:0042545	K01051	B8B5V1	Pectinesterase	Pectinesterase [Source:UniProtKB/TrEMBL;Acc:B8B5V1]
BGIOSGA026037	276.044	102.495	449.593	4.38647	2.13306	0.000508389	0.00999821	7	21960066	21961874	+	1809	SHR1	GO:0005634;GO:0008356;GO:0007275;GO:0043565;GO:0009956;GO:0003700;GO:0048366	-	-	-	Protein SHORT-ROOT 1 [Source:UniProtKB/Swiss-Prot;Acc:A2YN56]
BGIOSGA001172	1492.4	810.803	2174	2.68129	1.42293	0.000514259	0.0100945	1	28148743	28152106	-	1572	-	GO:0046872;GO:0020037;GO:0016705;GO:0005506;GO:0004497;GO:0055114;GO:0016491	-	B8AC00	Uncharacterized protein	-
BGIOSGA005038	910.749	515.348	1306.15	2.5345	1.3417	0.000516123	0.0101246	1	43542236	43542547	+	312	-	GO:0005504;GO:0009627	-	B8A848	AAI domain-containing protein	-
BGIOSGA013501	141.958	53.33	230.585	4.32374	2.11228	0.000519124	0.0101706	3	34048096	34048521	+	426	-	-	-	B8AR15	Uncharacterized protein	-
BGIOSGA012249	317.353	162.322	472.384	2.91017	1.54111	0.000520548	0.0101921	3	8647236	8648732	+	1497	-	GO:0005524;GO:0004672;GO:0006468	-	A2XEM6	Protein kinase domain-containing protein	-
BGIOSGA019848	1499.58	310.852	2688.3	8.64817	3.1124	0.000527669	0.0102925	5	20879064	20880430	+	1278	-	GO:0006508;GO:0004190	-	-	-	-
BGIOSGA031443	1551	31.2177	3070.79	98.3669	6.6201	0.000529521	0.0103092	10	20680371	20680781	-	411	-	-	-	A2ZA21	AAI domain-containing protein	-
BGIOSGA006143	585.035	313.993	856.078	2.72642	1.44701	0.00053268	0.0103577	2	24592283	24594934	-	996	-	-	K14820	B8AEP8	Brix domain-containing protein	-
BGIOSGA006837	1890.34	1079.05	2701.63	2.5037	1.32406	0.000535512	0.0104062	2	8189358	8190742	-	417	40S	GO:0005840;GO:0005622;GO:0006412;GO:0003735	K02974	A2X2N6	40S ribosomal protein S24	40S ribosomal protein S24 [Source:UniProtKB/TrEMBL;Acc:A2X2N6]
BGIOSGA013674	25.8763	4.64774	47.1048	10.135	3.34127	0.000536042	0.01041	3	36634384	36634923	+	540	-	-	-	A2XMK7	Uncharacterized protein	-
BGIOSGA036673	926.031	500.045	1352.02	2.70379	1.43498	0.000544627	0.0105298	12	1932299	1938972	-	1455	-	GO:0016020;GO:0055085;GO:0016021	-	B8BLX7	MFS domain-containing protein	-
BGIOSGA003716	31.5857	10.0256	53.1459	5.30104	2.40628	0.000545243	0.0105298	1	22525029	22527250	+	2061	-	GO:0005524;GO:0004672;GO:0006468	-	B8A9Q7	Uncharacterized protein	-
BGIOSGA011715	3101.58	1587.08	4616.08	2.90854	1.5403	0.000545263	0.0105298	3	1158742	1160886	+	978	Rhomboid-like	GO:0016020;GO:0004252;GO:0008233;GO:0016787;GO:0006508;GO:0016021	-	A2XBS1	RHOMBOID-like protein	Rhomboid-like protein [Source:UniProtKB/TrEMBL;Acc:A2XBS1]
BGIOSGA037773	436.805	242.823	630.786	2.59772	1.37725	0.000551081	0.0106223	12	21347586	21352883	+	2394	-	GO:0005515	K14552	B8BMY2	WD_REPEATS_REGION domain-containing protein	-
BGIOSGA006315	1498.43	695.203	2301.66	3.31076	1.72716	0.000552445	0.0106353	2	21205586	21206116	-	303	-	GO:0032780;GO:0042030;GO:0005739	-	B8AJ16	Uncharacterized protein	-
BGIOSGA026587	3995.71	2079.52	5911.89	2.8429	1.50737	0.000553884	0.0106498	8	28333381	28335798	-	543	-	-	-	A2YXG2	AAI domain-containing protein	-
BGIOSGA040482	186.16	76.7748	295.545	3.84951	1.94468	0.000555871	0.0106814	CH398241.1	33490	40771	+	2160	-	GO:0005524;GO:0004672;GO:0006468	-	-	-	-
BGIOSGA013403	237.204	122.495	351.913	2.87288	1.5225	0.00056276	0.0107829	3	32352425	32353843	+	1419	Glycosyltransferase	GO:0016757;GO:0016758;GO:0016740	-	A2XL37	Glycosyltransferase	Glycosyltransferase [Source:UniProtKB/TrEMBL;Acc:A2XL37]
BGIOSGA003400	320.715	98.5085	542.921	5.51142	2.46242	0.000564895	0.0108079	1	13828033	13832706	+	975	Peroxidase	GO:0020037;GO:0055114;GO:0006979;GO:0046872;GO:0098869;GO:0004601;GO:0005576;GO:0042744;GO:0016491	-	A2WPA3	Peroxidase	Peroxidase [Source:UniProtKB/TrEMBL;Acc:A2WPA3]
BGIOSGA002390	49.3013	18.5871	80.0155	4.30489	2.10598	0.000569858	0.0108756	1	3155606	3158928	-	3000	-	GO:0016020;GO:0016310;GO:0005524;GO:0016301;GO:0006468;GO:0005515;GO:0004674;GO:0000166;GO:0004672;GO:0016021;GO:0016740	-	A2WKP6	Protein kinase domain-containing protein	-
BGIOSGA036639	293.702	131.736	455.669	3.45897	1.79034	0.000572877	0.0109135	12	2422286	2424699	-	2319	-	GO:0005515;GO:0005524;GO:0004672;GO:0006468	-	A2ZI16	Protein kinase domain-containing protein	-
BGIOSGA004739	161.058	80.7022	241.413	2.99141	1.58082	0.000577841	0.0109744	1	39018139	39019917	+	1140	-	GO:0016788	-	A2WWN3	Lipase_GDSL domain-containing protein	-
BGIOSGA034703	459.311	254.033	664.588	2.61614	1.38744	0.000585248	0.0110746	11	789142	791632	+	1806	-	-	-	-	-	-
BGIOSGA007571	322.318	174.824	469.812	2.68735	1.42618	0.000591795	0.0111846	2	3744137	3749794	+	1722	-	GO:0016020;GO:0016757;GO:0016021;GO:0005975;GO:0006004;GO:0016740	-	B8AI57	Uncharacterized protein	-
BGIOSGA033182	1171.59	387.109	1956.07	5.05304	2.33715	0.000593451	0.0112091	10	17516365	17517679	+	690	-	-	-	A2Z8U1	Uncharacterized protein	-
BGIOSGA017018	1023.41	35.2349	2011.59	57.0909	5.83519	0.000594504	0.0112221	4	28646360	28646728	+	369	-	GO:0009793	-	A2XWY8	Uncharacterized protein	-
BGIOSGA002719	1728.9	960.45	2497.35	2.60018	1.37861	0.000597922	0.0112798	1	2242660	2245974	+	825	-	GO:0016020;GO:0005506;GO:0016021;GO:0055114;GO:0016491;GO:0008610	K00227	A2WKC6	Fatty acid hydroxylase domain-containing protein	-
BGIOSGA033360	718.727	376.241	1061.21	2.82056	1.49598	0.000599408	0.0113009	10	19888420	19890227	+	1008	Peroxidase	GO:0020037;GO:0055114;GO:0006979;GO:0046872;GO:0098869;GO:0004601;GO:0005576;GO:0042744;GO:0016491	K00430	A2Z9R2	Peroxidase	Peroxidase [Source:UniProtKB/TrEMBL;Acc:A2Z9R2]
BGIOSGA010503	32.7098	11.396	54.0237	4.74058	2.24506	0.00060211	0.0113386	3	19748189	19749001	-	813	-	GO:0046872;GO:0045300;GO:0006631;GO:0055114;GO:0016491	K03921	A2XI50	Uncharacterized protein	-
BGIOSGA002082	43.1023	12.1693	74.0352	6.08376	2.60496	0.000602135	0.0113386	1	7610742	7612195	-	978	-	GO:0016020;GO:0016021	-	B8AB00	LEA_2 domain-containing protein	-
BGIOSGA012120	45.8887	18.6651	73.1123	3.91706	1.96977	0.000606994	0.0114231	3	6622479	6624080	+	1602	-	GO:0005515	-	B8AQT9	Uncharacterized protein	-
BGIOSGA031504	117.918	59.6025	176.234	2.95682	1.56405	0.000608444	0.0114435	10	19668067	19671250	-	1422	-	GO:0016020;GO:0016021	-	A2Z9N3	AB hydrolase-1 domain-containing protein	-
BGIOSGA014110	421.978	205.915	638.04	3.09856	1.6316	0.000610004	0.0114659	4	33495935	33496759	-	825	-	-	-	A2XYV7	Uncharacterized protein	-
BGIOSGA010454	41.5411	15.5694	67.5129	4.33626	2.11645	0.000611002	0.0114777	3	21375157	21375862	-	615	-	-	-	A2XIF2	LOB domain-containing protein	-
BGIOSGA006218	384.641	211.117	558.166	2.64387	1.40265	0.000619385	0.0116211	2	23366095	23370586	-	2289	-	GO:0016567;GO:0009638;GO:0005886	-	A2X694	NPH3 domain-containing protein	-
BGIOSGA020219	6594.26	1755.57	11433	6.51237	2.70318	0.000625777	0.0117023	5	27481165	27485904	+	1704	ATP-dependent	GO:0016310;GO:0003872;GO:0005524;GO:0008152;GO:0016301;GO:0006096;GO:0003824;GO:0005737;GO:0046872;GO:0006002;GO:0000166;GO:0016740;GO:0061615	K00850	B8B024	ATP-dependent 6-phosphofructokinase	ATP-dependent 6-phosphofructokinase [Source:UniProtKB/TrEMBL;Acc:B8B024]
BGIOSGA029942	199.135	89.7545	308.515	3.43732	1.78128	0.000626569	0.0117063	9	9309106	9315805	-	3048	-	GO:0043531;GO:0016310;GO:0003951;GO:0006741;GO:0019674	K00858	B8BEP5	NB-ARC domain-containing protein	-
BGIOSGA012048	1410.38	2.81168	2817.94	1002.23	9.96899	0.000629415	0.0117453	3	5578532	5580822	+	1806	-	GO:0045735	-	A2XDJ7	Uncharacterized protein	-
BGIOSGA014927	333.314	183.864	482.765	2.62566	1.39268	0.000630353	0.0117498	4	21730924	21738068	-	2739	-	-	K14827	B8AV43	Ipi1_N domain-containing protein	-
BGIOSGA018610	185.024	97.7736	272.273	2.78474	1.47754	0.000631262	0.0117551	5	6956269	6960706	-	1275	-	GO:0016020;GO:0005524;GO:0006468;GO:0004674;GO:0004672;GO:0000166;GO:0016021;GO:0005886	-	B8AZ54	Protein kinase domain-containing protein	-
BGIOSGA012770	813.617	442.347	1184.89	2.67864	1.4215	0.000631581	0.0117551	3	17119798	17121699	+	933	Trehalose	GO:0004805;GO:0016787;GO:0005992;GO:0003824;GO:0016311	K01087	B8AQK7	Trehalose 6-phosphate phosphatase	Trehalose 6-phosphate phosphatase [Source:UniProtKB/TrEMBL;Acc:B8AQK7]
BGIOSGA028850	1048.5	572.447	1524.56	2.66324	1.41318	0.000634833	0.0117967	8	25041047	25044803	+	774	-	-	-	B8BBV0	Uncharacterized protein	-
BGIOSGA014627	155.133	77.6124	232.653	2.99762	1.58382	0.000637679	0.0118283	4	25977645	25979836	-	1296	-	GO:0005524;GO:0004672;GO:0006468	-	A2XW15	Protein kinase domain-containing protein	-
BGIOSGA020562	222.085	115.44	328.729	2.84761	1.50975	0.000646809	0.0119762	6	31742396	31744572	-	2097	-	-	-	B8B279	Uncharacterized protein	-
BGIOSGA002564	276.237	121.635	430.838	3.54206	1.82459	0.000651819	0.0120402	1	115592	117178	-	1587	-	GO:0003824;GO:0016788	K01114	A2WJM5	Uncharacterized protein	-
BGIOSGA001627	49.186	20.6633	77.7087	3.76071	1.911	0.000661265	0.0121929	1	16860493	16861384	-	657	-	GO:0005515	K00799	A2WQ27	Uncharacterized protein	-
BGIOSGA009429	1676.67	967.209	2386.13	2.46703	1.30277	0.000663428	0.0122183	3	40260328	40263714	-	1362	Elongation	GO:0000166;GO:0005622;GO:0003746;GO:0005525;GO:0006414;GO:0003924	K02358	A2XP46	Elongation factor Tu	Elongation factor Tu [Source:UniProtKB/TrEMBL;Acc:A2XP46]
BGIOSGA037746	250.886	113.225	388.547	3.43165	1.7789	0.000664849	0.0122372	12	21017620	21018120	+	501	-	GO:0005509	K13448	A2ZMG4	Uncharacterized protein	-
BGIOSGA007652	3184.88	1822.59	4547.17	2.4949	1.31898	0.000669039	0.0122939	2	4829635	4830069	+	435	-	GO:0005840;GO:0015934;GO:0005622;GO:0006412;GO:0003735	K02900	A2X1H8	Ribosomal_L18e/L15P domain-containing protein	-
BGIOSGA007711	487.593	276.197	698.99	2.53076	1.33957	0.000669277	0.0122939	2	5863638	5871156	+	2157	-	GO:0016020;GO:0005515;GO:0005524;GO:0004672;GO:0016021;GO:0006468	-	B8AJ94	Protein kinase domain-containing protein	-
BGIOSGA017769	1949.16	1095.67	2802.66	2.55794	1.35498	0.000670112	0.0122939	5	26239612	26243807	-	1926	-	GO:0020037;GO:0051539;GO:0050311;GO:0055114;GO:0051536;GO:0016491	K00392	A2Y698	Uncharacterized protein	-
BGIOSGA026861	143.912	72.5336	215.29	2.96815	1.56956	0.000670312	0.0122939	8	24037479	24039795	-	1317	-	-	-	A2YVY6	Uncharacterized protein	-
BGIOSGA016404	49.0301	20.0344	78.0257	3.89459	1.96147	0.000673307	0.0123343	4	18699752	18701068	+	1317	-	GO:0048544	-	A2XTE2	Uncharacterized protein	-
BGIOSGA034926	569.188	320.846	817.53	2.54804	1.34939	0.000675246	0.0123625	11	3887596	3891579	+	1548	MLO-like	GO:0016020;GO:0006952;GO:0016021;GO:0005516;GO:0009607	K08472	B8BJF7	MLO-like protein	MLO-like protein [Source:UniProtKB/TrEMBL;Acc:B8BJF7]
BGIOSGA033017	44.6677	17.5498	71.7856	4.09038	2.03224	0.000675842	0.0123661	10	14190220	14191795	+	291	-	-	-	B8BH32	Uncharacterized protein	-
BGIOSGA006854	59.2656	18.4064	100.125	5.43966	2.44352	0.00067683	0.0123769	2	7748636	7750783	-	1653	-	GO:0016020;GO:0020037;GO:0005506;GO:0055114;GO:0046872;GO:0016705;GO:0016021;GO:0004497;GO:0016491	-	B8AE93	Uncharacterized protein	-
BGIOSGA006792	33.745	11.2348	56.2553	5.00725	2.32402	0.000682534	0.0124592	2	9338644	9339279	-	636	-	GO:0016020;GO:0016021	-	A2X2Y4	RING-type domain-containing protein	-
BGIOSGA025160	50.1501	21.0728	79.2275	3.75971	1.91062	0.000684113	0.012476	7	2691520	2693759	+	1086	-	GO:0016020;GO:0016021	-	A2YI83	Uncharacterized protein	-
BGIOSGA015545	189.236	97.4722	281	2.88288	1.52751	0.000684258	0.012476	4	5153886	5158306	-	1566	Flavin-containing	GO:0050661;GO:0050660;GO:0004499;GO:0004497;GO:0055114;GO:0016491	K00485	B8AVP3	Flavin-containing monooxygenase	Flavin-containing monooxygenase [Source:UniProtKB/TrEMBL;Acc:B8AVP3]
BGIOSGA032145	21.2777	5.64446	36.911	6.53933	2.70914	0.000691492	0.0125733	10	7329679	7330020	-	342	-	-	-	A2Z5Z4	Rx_N domain-containing protein	-
BGIOSGA007342	3588.45	1020.24	6156.65	6.03452	2.59324	0.000691625	0.0125733	2	287350	289340	+	1062	L-lactate	GO:0016616;GO:0003824;GO:0005737;GO:0055114;GO:0019752;GO:0004459;GO:0005975;GO:0016491	K00016	A2WZU6	L-lactate dehydrogenase	L-lactate dehydrogenase [Source:UniProtKB/TrEMBL;Acc:A2WZU6]
BGIOSGA007284	300.676	24.0931	577.259	23.9595	4.58253	0.000704196	0.0127719	2	471071	472749	-	255	-	-	-	A2WZX4	Uncharacterized protein	-
BGIOSGA034597	790.592	431.482	1149.7	2.66455	1.41389	0.000705259	0.0127837	11	626164	630283	-	1242	-	GO:0005524;GO:0004674;GO:0000166;GO:0004672;GO:0006468	-	B8BIS9	Protein kinase domain-containing protein	-
BGIOSGA005787	533.903	290.645	777.16	2.67391	1.41895	0.000707867	0.012816	2	30668717	30671445	-	1596	PUT1	GO:0016020;GO:0015846;GO:0055085;GO:1902047;GO:0015293;GO:0015203;GO:0016021;GO:0005886;GO:0022857	-	-	-	Polyamine transporter PUT1 [Source:UniProtKB/Swiss-Prot;Acc:A2X8M8]
BGIOSGA000276	244.575	35.8254	453.324	12.6537	3.66149	0.000710127	0.0128494	1	43437820	43441228	-	2184	-	GO:0003677;GO:0005634;GO:0006355;GO:0006351;GO:0009737	-	A2WY76	TF-B3 domain-containing protein	-
BGIOSGA017718	2258.42	1059.63	3457.22	3.26267	1.70605	0.000712704	0.012881	5	27143901	27145767	-	1098	-	GO:0016788	-	A2Y6K4	Lipase_GDSL domain-containing protein	-
BGIOSGA033316	2198.42	1164	3232.83	2.77735	1.47371	0.000713839	0.0128865	10	19463886	19464702	+	711	-	GO:0005515	-	A2Z9J9	Uncharacterized protein	-
BGIOSGA000476	284.21	135.026	433.393	3.20971	1.68244	0.000715317	0.0129057	1	40231085	40232991	-	1809	-	-	-	B8ACF7	Uncharacterized protein	-
BGIOSGA010475	191.783	103.627	279.939	2.70142	1.43372	0.000717705	0.0129412	3	20725414	20726465	-	663	-	GO:0006979;GO:0020037;GO:0004601;GO:0098869;GO:0055114	K00430	B8AKG0	PEROXIDASE_4 domain-containing protein	-
BGIOSGA033771	174.584	90.8692	258.299	2.84253	1.50718	0.000723221	0.013018	11	18234768	18237173	-	1581	-	GO:0005634;GO:0005515;GO:0043985;GO:0010030;GO:0000987	-	A2ZFJ5	Uncharacterized protein	-
BGIOSGA020318	623.653	76.6702	1170.64	15.2685	3.93248	0.000727136	0.0130809	5	28639671	28639961	+	291	-	GO:0006869	-	A2Y769	AAI domain-containing protein	-
BGIOSGA005351	1118.54	623.225	1613.85	2.58951	1.37268	0.000731885	0.013151	2	37363313	37367629	-	2142	-	-	-	B8AEW5	Uncharacterized protein	-
BGIOSGA029056	112.101	36.4908	187.711	5.14405	2.3629	0.000739335	0.0132618	8	28351197	28353524	+	1404	-	-	-	B8B938	Uncharacterized protein	-
BGIOSGA017402	440.453	211.292	669.613	3.16913	1.66409	0.000739906	0.0132644	4	34464356	34465145	+	681	-	-	-	B8ARV7	Uncharacterized protein	-
BGIOSGA002504	513.311	114.372	912.249	7.97613	2.99569	0.000741967	0.013286	1	1178401	1180974	-	1332	-	GO:0016757	-	A2WK04	Uncharacterized protein	-
BGIOSGA031205	159.12	75.215	243.025	3.23107	1.69201	0.000744312	0.0133203	9	20381544	20381996	+	453	-	GO:0009733	-	A2Z3Q6	Uncharacterized protein	-
BGIOSGA034632	3474.91	957.926	5991.9	6.25508	2.64503	0.000746798	0.0133417	11	253693	254117	-	324	-	GO:0016020;GO:0016021	-	B8BIP6	HIG1 domain-containing protein	-
BGIOSGA006830	95.8013	44.3865	147.216	3.31668	1.72974	0.000749006	0.0133658	2	8369238	8372558	-	3015	-	GO:0016020;GO:0005515;GO:0005524;GO:0004672;GO:0016021;GO:0006468	-	B8AEJ8	Protein kinase domain-containing protein	-
BGIOSGA023450	3020.49	855.557	5185.42	6.06088	2.59953	0.00075186	0.013409	6	29593068	29594924	+	1554	-	GO:0071365;GO:0005634;GO:1901703;GO:0005829;GO:0005886	-	A2YG28	Uncharacterized protein	-
BGIOSGA008963	199.986	107.708	292.263	2.71348	1.44014	0.00075525	0.0134462	2	32100966	32103261	+	1212	-	GO:0008168;GO:0032259	K15445	A2X953	SAM-dependent MTase TRM10-type domain-containing protein	-
BGIOSGA024943	1413.85	817.672	2010.03	2.45823	1.29762	0.000758014	0.0134722	7	767410	768034	-	537	-	GO:0016020;GO:0009055;GO:0022900;GO:0016021	-	B8B6R2	Phytocyanin domain-containing protein	-
BGIOSGA031802	34.5536	0.328811	68.7784	209.173	7.70855	0.000763305	0.0135507	10	15060051	15060608	-	558	-	-	-	A2Z813	Uncharacterized protein	-
BGIOSGA034191	156.036	81.7502	230.322	2.81739	1.49436	0.000768308	0.0136318	11	7370159	7372614	-	429	-	-	-	B8BJY0	Uncharacterized protein	-
BGIOSGA021387	238.337	12.8724	463.801	36.0308	5.17116	0.000769768	0.0136498	6	12007141	12010763	-	1770	-	GO:0016020;GO:0016021;GO:0010228	-	B8B0W0	Uncharacterized protein	-
BGIOSGA036184	406.336	229.808	582.863	2.5363	1.34273	0.000770942	0.0136551	12	14364439	14368085	-	1527	-	GO:0016020;GO:0016021;GO:0005886	-	B8BPP2	Aa_trans domain-containing protein	-
BGIOSGA000755	10.4077	1.02916	19.7862	19.2256	4.26496	0.000772208	0.0136697	1	35583408	35585501	-	1434	Protein	GO:0016020;GO:0055085;GO:0015238;GO:0042910;GO:0016021;GO:0015297;GO:0042908;GO:0006855	-	B8AA47	Protein DETOXIFICATION	Protein DETOXIFICATION [Source:UniProtKB/TrEMBL;Acc:B8AA47]
BGIOSGA011190	6717.86	2199.12	11236.6	5.10959	2.35321	0.000785029	0.0138571	3	7085701	7086534	-	489	-	GO:0015671;GO:0046872;GO:0020037;GO:0005344;GO:0019825	-	A2XE45	GLOBIN domain-containing protein	-
BGIOSGA011834	385.218	163.382	607.054	3.71556	1.89358	0.000786868	0.0138774	3	2716346	2720632	+	1926	-	-	-	B8AMW3	Uncharacterized protein	-
BGIOSGA008421	42.2531	16.9442	67.562	3.98732	1.99542	0.00078793	0.0138774	2	22596050	22597840	+	1791	-	GO:0005515	-	A2X612	Uncharacterized protein	-
BGIOSGA009992	14.772	2.87603	26.668	9.27252	3.21296	0.000788426	0.0138774	3	31975804	31976166	-	363	-	GO:0016020;GO:0016021	-	A2XKZ1	Uncharacterized protein	-
BGIOSGA020775	109.664	17.7294	201.599	11.3709	3.50728	0.000788866	0.0138774	6	28119639	28119854	-	216	-	GO:0016020;GO:0016021	-	B8B0T1	Uncharacterized protein	-
BGIOSGA000253	147.852	48.5275	247.176	5.09352	2.34866	0.000790223	0.0138934	1	43733375	43735096	-	1722	-	GO:0000145;GO:0015031;GO:0006887	-	A2WYC0	Exocyst subunit Exo70 family protein	-
BGIOSGA035853	1247.6	724.397	1770.8	2.44452	1.28955	0.0008004	0.0140405	12	21449145	21452808	-	1893	-	GO:0005524;GO:0003676	-	A2ZMM6	Uncharacterized protein	-
BGIOSGA000199	673.711	200.391	1147.03	5.72397	2.51702	0.000804589	0.0140901	1	44656349	44658262	-	1095	-	GO:0016020;GO:0005524;GO:0004672;GO:0016021;GO:0006468;GO:0005886	-	A2WYN4	Protein kinase domain-containing protein	-
BGIOSGA019498	186.69	98.3854	274.995	2.79508	1.48289	0.000812086	0.0141733	5	11286913	11289449	+	1548	-	GO:0071249	-	B8B030	DUF632 domain-containing protein	-
BGIOSGA017826	523.56	288.869	758.251	2.6249	1.39226	0.000813519	0.0141904	5	25498840	25500748	-	633	-	GO:0016020;GO:0016021	-	B8AZH4	AAI domain-containing protein	-
BGIOSGA033331	286.578	126.043	447.114	3.54733	1.82673	0.000818988	0.0142617	10	19562159	19562989	+	717	-	GO:0005515	-	A2Z9L3	Uncharacterized protein	-
BGIOSGA035393	1572.38	411.312	2733.45	6.64568	2.73242	0.000819455	0.0142618	11	16537280	16539973	+	888	Xyloglucan	GO:0016762;GO:0048046;GO:0008152;GO:0006073;GO:0042546;GO:0016798;GO:0004553;GO:0016787;GO:0005618;GO:0010411;GO:0005975;GO:0005576;GO:0016740;GO:0071555	K08235	A2ZF20	Xyloglucan endotransglucosylase/hydrolase	Xyloglucan endotransglucosylase/hydrolase [Source:UniProtKB/TrEMBL;Acc:A2ZF20]
BGIOSGA037055	50.6253	21.2507	80	3.76459	1.91249	0.000822985	0.0143056	12	3696516	3702356	+	2934	-	GO:0043531	-	A2ZIF7	Uncharacterized protein	-
BGIOSGA026446	1392.46	789.99	1994.94	2.52527	1.33644	0.000824466	0.0143089	7	27619028	27625182	+	2448	-	GO:0019239;GO:0032264;GO:0003876;GO:0009168	K01490	A2YQ78	A_deaminase domain-containing protein	-
BGIOSGA025898	52.991	22.8141	83.1678	3.64545	1.8661	0.000825127	0.0143124	7	19643255	19644012	+	501	-	GO:0016020;GO:0048825;GO:0009855;GO:0010305;GO:0010588;GO:0016021;GO:0010087;GO:0048366	-	A2YMC4	Uncharacterized protein	-
BGIOSGA025426	992.852	563.359	1422.35	2.52476	1.33615	0.000834886	0.0144332	7	7599098	7602786	+	1311	-	GO:0003677;GO:0005634;GO:0006355;GO:0009909;GO:0006351;GO:0003700;GO:0010228	K09284	B8B8J2	APETALA2-like protein 3	-
BGIOSGA008666	86.4975	40.3088	132.686	3.29175	1.71885	0.000840575	0.0144912	2	26943791	26944930	+	360	-	GO:0009523;GO:0005509;GO:0019898;GO:0015979;GO:0009654	-	A2X7H8	Uncharacterized protein	-
BGIOSGA033195	723.592	419.386	1027.8	2.45072	1.29321	0.000842316	0.0145131	10	17675266	17680552	+	2181	-	GO:0016020;GO:0005524;GO:0000166;GO:0016021;GO:0016887	-	A2Z8W6	ABC transporter domain-containing protein	-
BGIOSGA029834	24.7386	7.3512	42.126	5.7305	2.51866	0.000845981	0.0145601	9	11636578	11637798	-	1221	-	-	-	A2Z0U1	DUF295 domain-containing protein	-
BGIOSGA008264	4701.7	2699.74	6703.65	2.48307	1.31212	0.000846525	0.0145614	2	19046820	19048146	+	372	-	GO:0005840;GO:0005622;GO:0006412;GO:0003735	K02918	B8AIB7	Uncharacterized protein	-
BGIOSGA024810	648.132	370.261	926.003	2.50094	1.32247	0.000850017	0.0146133	7	2696344	2697779	-	387	-	GO:0016020;GO:0016021	-	A2YI84	Uncharacterized protein	-
BGIOSGA030994	196.336	3.40547	389.266	114.306	6.83676	0.000853324	0.0146539	9	17307631	17309205	+	420	-	GO:0005840;GO:0005515;GO:0006412;GO:0003735	K02927	B8BCU7	Ubiquitin-like domain-containing protein	-
BGIOSGA031372	30.9692	11.0348	50.9036	4.61302	2.20571	0.000858993	0.0147226	10	21588516	21591362	-	1128	-	-	-	A2ZAE1	Uncharacterized protein	-
BGIOSGA005373	284.577	152.055	417.099	2.74308	1.45579	0.000859755	0.0147226	2	37024980	37032219	-	2286	-	GO:0003677;GO:0005634;GO:0036297;GO:0043240	-	B8AET2	HTH myb-type domain-containing protein	-
BGIOSGA012922	2832.76	1169.49	4496.03	3.84443	1.94277	0.000861121	0.0147226	3	20111809	20112180	+	372	Cysteine	GO:0010951;GO:0004869	-	A2XI86	Cystatin domain-containing protein	Cysteine proteinase inhibitor [Source:UniProtKB/TrEMBL;Acc:A2XI86]
BGIOSGA011323	80.3195	36.5416	124.098	3.39607	1.76386	0.000864456	0.0147715	3	4781498	4786274	-	1485	-	GO:0009058;GO:0003824;GO:0030170	K00814	B8APP5	Aminotran_1_2 domain-containing protein	-
BGIOSGA003485	358.121	191.708	524.535	2.73612	1.45213	0.000866027	0.0147902	1	15749015	15749311	+	297	-	-	-	B8A7V4	Uncharacterized protein	-
BGIOSGA037216	169.445	90.6732	248.216	2.73748	1.45285	0.00086998	0.0148495	12	7443633	7444358	+	726	-	GO:0003677;GO:0005634;GO:0010338;GO:0006351	K09422	A2ZJE7	Uncharacterized protein	-
BGIOSGA021919	267.543	145.073	390.013	2.6884	1.42675	0.00087465	0.0149094	6	2837922	2838344	-	423	-	GO:0016020;GO:0016021	-	A2Y9A9	Uncharacterized protein	-
BGIOSGA026000	212.408	115.261	309.556	2.68571	1.4253	0.000878947	0.0149552	7	21434403	21439750	+	1566	-	GO:0004553;GO:0016787;GO:0005975;GO:0046658;GO:0005886	K19892	B8B7R5	X8 domain-containing protein	-
BGIOSGA000939	1184.57	674.228	1694.91	2.51385	1.3299	0.000881697	0.0149918	1	32618076	32619260	-	1185	-	GO:0046983	-	A2WUA1	BHLH domain-containing protein	-
BGIOSGA023875	25.978	3.916	48.04	12.2676	3.61679	0.000885826	0.0150537	7	24069752	24070860	-	495	-	GO:0016020;GO:0016021	-	B8B4W3	Uncharacterized protein	-
BGIOSGA029797	368.408	199.364	537.453	2.69584	1.43073	0.000887428	0.0150727	9	12599552	12601506	-	1806	-	GO:0016020;GO:0005515;GO:0005524;GO:0004672;GO:0016021;GO:0006468	-	A2Z123	Protein kinase domain-containing protein	-
BGIOSGA016217	837.365	380.016	1294.72	3.40701	1.7685	0.000890909	0.015107	4	15702440	15705655	+	1452	Protein	GO:0016020;GO:0055085;GO:0015238;GO:0042910;GO:0016021;GO:0015297;GO:0042908;GO:0006855	K03327	B8ASZ3	Protein DETOXIFICATION	Protein DETOXIFICATION [Source:UniProtKB/TrEMBL;Acc:B8ASZ3]
BGIOSGA034620	17.6316	0.360725	34.9024	96.7562	6.59628	0.000892953	0.0151334	11	414684	415857	-	687	-	-	-	B8BIQ8	Uncharacterized protein	-
BGIOSGA014433	121.475	5.21991	237.73	45.543	5.50916	0.000896664	0.0151799	4	28953563	28955130	-	1197	Phosphoribulokinase	GO:0016310;GO:0005524;GO:0016301;GO:0005975;GO:0008974	K00855	A2XX29	Phosphoribulokinase	Phosphoribulokinase [Source:UniProtKB/TrEMBL;Acc:A2XX29]
BGIOSGA029559	153.277	77.6463	228.908	2.94809	1.55978	0.000896676	0.0151799	9	17316094	17317152	-	912	-	-	K19219	B8BCU9	JmjC domain-containing protein	-
BGIOSGA009261	3626.19	428.292	6824.09	15.9333	3.99397	0.000904028	0.0152761	2	36864147	36865837	+	1032	-	GO:0003824;GO:0050662	K09753	A2XAV9	Epimerase domain-containing protein	-
BGIOSGA002945	639.012	361.814	916.21	2.53227	1.34043	0.000915419	0.0154141	1	5634585	5641990	+	1473	-	GO:0016020;GO:0020037;GO:0005506;GO:0055114;GO:0046872;GO:0016705;GO:0016021;GO:0004497;GO:0016491	K09589	A2WLP4	Uncharacterized protein	-
BGIOSGA017568	33.3608	5.14527	61.5763	11.9676	3.58106	0.000917519	0.01544	5	29245626	29249703	-	1656	-	-	-	B8AWQ6	Uncharacterized protein	-
BGIOSGA010295	3106.11	1825.8	4386.42	2.40246	1.26451	0.000921859	0.0155046	3	25697925	25699286	-	615	Ribosomal	GO:0005840;GO:0005622;GO:0006412;GO:0003735	K02877	A2XJ89	Ribosomal protein L15	Ribosomal protein L15 [Source:UniProtKB/TrEMBL;Acc:A2XJ89]
BGIOSGA013636	104.786	26.8044	182.768	6.81858	2.76947	0.000940037	0.0157421	3	36069814	36073178	+	1941	-	GO:0003677;GO:0005634;GO:0006355;GO:0006351;GO:0003700	K09285	A2XMD1	Uncharacterized protein	-
BGIOSGA021343	1204.02	580.256	1827.77	3.14994	1.65533	0.000947752	0.0158249	6	13130914	13131270	-	171	-	-	-	B8B153	Uncharacterized protein	-
BGIOSGA034386	546.829	299.89	793.768	2.64686	1.40428	0.000947874	0.0158249	11	3929811	3930107	-	297	-	GO:0016747	-	A2ZC48	Uncharacterized protein	-
BGIOSGA026176	50.6504	3.77701	97.5238	25.8204	4.69044	0.000948046	0.0158249	7	23967148	23967672	+	525	-	GO:0006511	K03094	A2YNV7	Uncharacterized protein	-
BGIOSGA011001	168.551	6.21715	330.884	53.2212	5.73393	0.000954163	0.0158843	3	10140690	10141475	-	552	-	-	-	B8AL24	VOC domain-containing protein	-
BGIOSGA015447	8.82922	0.700347	16.9581	24.2138	4.59776	0.00095843	0.0159468	4	9237227	9242952	-	1866	-	GO:0046556;GO:0046373	K01209	B8ARL4	Alpha-L-AF_C domain-containing protein	-
BGIOSGA005932	2249.08	1262.38	3235.78	2.56325	1.35798	0.000960802	0.0159777	2	27994207	27994869	-	417	-	GO:0016020;GO:0046872;GO:0020037;GO:0016021	K23490	A2X7U4	Cytochrome b5 heme-binding domain-containing protein	-
BGIOSGA004294	22.0894	4.91272	39.2661	7.99274	2.99869	0.000965319	0.016027	1	32549642	32554752	+	2106	-	GO:0016020;GO:0006511;GO:0016021;GO:0031625	-	A2WU91	CULLIN_2 domain-containing protein	-
BGIOSGA032996	9.87719	1.06107	18.6933	17.6174	4.13893	0.000966935	0.0160337	10	13784383	13785009	+	474	-	-	-	A2Z7M7	Uncharacterized protein	-
BGIOSGA007635	103.676	33.884	173.468	5.11946	2.35599	0.000967061	0.0160337	2	4658564	4661504	+	726	-	GO:0005622;GO:0008270	-	A2X1F5	B box-type domain-containing protein	-
BGIOSGA035053	380.73	216.936	544.525	2.51007	1.32773	0.000967274	0.0160337	11	6246371	6251865	+	3108	-	GO:0016020;GO:0005515;GO:0005524;GO:0004672;GO:0016021;GO:0006468	-	B8BJT8	Protein kinase domain-containing protein	-
BGIOSGA008460	1702.13	991.736	2412.52	2.43263	1.28251	0.000969269	0.016041	2	23354610	23360010	+	939	-	GO:0003723;GO:0003676	-	B8AE95	Uncharacterized protein	-
BGIOSGA028986	2373.6	1383.81	3363.38	2.43052	1.28126	0.000973363	0.0160764	8	27113781	27117824	+	1611	3-hydroxy-3-methylglutaryl	GO:0016020;GO:0008299;GO:0005783;GO:0016616;GO:0015936;GO:0055114;GO:0050661;GO:0016021;GO:0004420;GO:0005789;GO:0050662;GO:0016491	K00021	B8BCC8	3-hydroxy-3-methylglutaryl coenzyme A reductase	3-hydroxy-3-methylglutaryl coenzyme A reductase [Source:UniProtKB/TrEMBL;Acc:B8BCC8]
BGIOSGA006967	68.4522	29.9717	106.933	3.56779	1.83503	0.000973809	0.0160764	2	6032634	6033266	-	633	-	-	-	A2X1X8	Uncharacterized protein	-
BGIOSGA036810	280.449	156.659	404.239	2.58037	1.36758	0.000974155	0.0160764	12	332883	334966	-	744	Ribosome	GO:0005634;GO:0042254;GO:0005730;GO:0005622;GO:0000027;GO:0005737	K14815	B8BNS8	Ribosome assembly factor mrt4	Ribosome assembly factor mrt4 [Source:UniProtKB/TrEMBL;Acc:B8BNS8]
BGIOSGA019437	93.2031	46.221	140.185	3.03293	1.60071	0.000974675	0.0160764	5	9621338	9621751	+	414	-	-	-	A2Y236	Uncharacterized protein	-
BGIOSGA007355	54.4696	11.3322	97.607	8.61326	3.10656	0.000975033	0.0160764	2	465423	468948	+	1386	-	GO:0004672	-	B8AG66	LRRNT_2 domain-containing protein	-
BGIOSGA025281	5508.55	3204.93	7812.17	2.43755	1.28543	0.000979889	0.0161309	7	4375437	4376403	+	834	-	GO:0003677;GO:0005634;GO:0006334;GO:0005694;GO:0000786	K11275	A2YIV4	H15 domain-containing protein	-
BGIOSGA028819	188.629	23.9261	353.333	14.7677	3.88437	0.000985727	0.016201	8	24500393	24501286	+	378	HVA22-like	GO:0016020;GO:0016021;GO:0009737	K17279	B8BBJ6	HVA22-like protein	HVA22-like protein [Source:UniProtKB/TrEMBL;Acc:B8BBJ6]
BGIOSGA024674	87.3279	43.3158	131.34	3.03215	1.60034	0.000986256	0.0162011	7	5088650	5091321	-	771	-	GO:0006355;GO:0046983	-	A2YJ33	BHLH domain-containing protein	-
BGIOSGA002530	111.652	48.1209	175.183	3.64048	1.86413	0.000989683	0.0162316	1	773945	775066	-	1122	-	-	-	A2WJV7	Uncharacterized protein	-
BGIOSGA010891	369.331	158.547	580.114	3.65893	1.87142	0.000990815	0.0162392	3	11939224	11939859	-	636	-	-	-	A2XFT0	Uncharacterized protein	-
BGIOSGA033326	454.266	224.369	684.162	3.04926	1.60846	0.000991488	0.0162392	10	19537157	19538001	+	708	-	GO:0005515	K00799	A2Z9K8	Uncharacterized protein	-
BGIOSGA034553	641.997	375.157	908.836	2.42255	1.27653	0.000991713	0.0162392	11	1325076	1327289	-	963	60S	GO:0005840;GO:0042254;GO:0005622	K02941	A2ZB54	60S acidic ribosomal protein P0	60S acidic ribosomal protein P0 [Source:UniProtKB/TrEMBL;Acc:A2ZB54]
BGIOSGA027708	31.5629	10.9401	52.1857	4.77015	2.25403	0.000992784	0.0162425	8	1769873	1774796	-	2442	-	GO:0005515	-	A2YQX3	TPR_REGION domain-containing protein	-
BGIOSGA020330	741.909	282.434	1201.38	4.25367	2.08871	0.000992967	0.0162425	5	28896968	28910469	+	6582	-	GO:0005506;GO:0050660;GO:0006537;GO:0003824;GO:0055114;GO:0051536;GO:0016639;GO:0016040;GO:0006807;GO:0015930;GO:0010181;GO:0016638;GO:0016491;GO:0051538	K00264	B8AWG6	Glutamine amidotransferase type-2 domain-containing protein	-
BGIOSGA002492	493.975	270.92	717.03	2.64665	1.40416	0.000996193	0.01628	1	1481629	1482105	-	477	-	GO:0016020;GO:0016021	-	A2WK24	Uncharacterized protein	-
BGIOSGA035639	65.1915	29.4758	100.907	3.42339	1.77543	0.000996832	0.01628	11	21126757	21129675	+	2919	-	GO:0043531	-	A2ZGH7	Uncharacterized protein	-
BGIOSGA011145	1292.44	750.392	1834.49	2.44471	1.28966	0.000999798	0.0163199	3	7868863	7873942	-	1977	-	-	-	B8AJZ2	Uncharacterized protein	-
BGIOSGA007168	234.202	124.533	343.872	2.76129	1.46534	0.00100151	0.0163327	2	2106289	2108780	-	2160	-	GO:0005634;GO:0003677;GO:0005515;GO:0006355;GO:0006351	-	A2X0M8	Uncharacterized protein	-
BGIOSGA006909	914.701	536.591	1292.81	2.4093	1.26862	0.00100183	0.0163327	2	6822712	6824008	-	1140	-	-	-	B8ADV0	Uncharacterized protein	-
BGIOSGA020534	352.838	200.575	505.1	2.51826	1.33243	0.00100216	0.0163327	6	32091120	32094033	-	786	-	GO:0016020;GO:0005484;GO:0061025;GO:0009504;GO:0016021;GO:0006890;GO:0005886	K08494	B8B2I1	t-SNARE coiled-coil homology domain-containing protein	-
BGIOSGA019517	73.1618	35.3784	110.945	3.13596	1.64891	0.00101094	0.0164497	5	12285080	12288724	+	798	-	GO:0005840;GO:0006412;GO:0003735;GO:0008097	K02897	A2Y2K9	Ribosomal_TL5_C domain-containing protein	-
BGIOSGA014852	261.114	145.915	376.314	2.579	1.36681	0.00101711	0.016518	4	22571362	22577525	-	4092	-	-	-	B8AVJ2	Uncharacterized protein	-
BGIOSGA007774	58.5749	17.6645	99.4854	5.63194	2.49363	0.00101726	0.016518	2	7158776	7162067	+	3135	-	GO:0043531	-	A2X2B8	Uncharacterized protein	-
BGIOSGA021874	15.3432	3.25838	27.4281	8.41772	3.07343	0.00101888	0.0165356	6	3422542	3423701	-	465	-	GO:0016788	-	A2Y9J4	Lipase_GDSL domain-containing protein	-
BGIOSGA012372	5025.92	2890.7	7161.13	2.4773	1.30877	0.00102243	0.0165766	3	10737201	10740196	+	753	APX1	GO:0020037;GO:0016688;GO:0005737;GO:0055114;GO:0006979;GO:0046872;GO:0098869;GO:0004601;GO:0042744;GO:0016491	K00434	-	-	L-ascorbate peroxidase 1, cytosolic [Source:UniProtKB/Swiss-Prot;Acc:A2XFC7]
BGIOSGA028776	1946.85	802.204	3091.5	3.85375	1.94626	0.00102826	0.0166529	8	23556475	23556885	+	411	-	GO:0009733	-	A2YVU1	Uncharacterized protein	-
BGIOSGA007415	399.961	210.704	589.218	2.79642	1.48358	0.0010424	0.0168484	2	1257715	1260627	+	1794	-	GO:0016779	-	A2X0A3	Uncharacterized protein	-
BGIOSGA012142	392.63	218.02	567.239	2.60177	1.37949	0.0010425	0.0168484	3	6887626	6889781	+	723	-	-	K17991	A2XE22	Uncharacterized protein	-
BGIOSGA004262	3062.89	1282.12	4843.66	3.77786	1.91757	0.00105155	0.016977	1	32132636	32139295	+	3825	-	GO:0016020;GO:0055085;GO:0005524;GO:0042626;GO:0000166;GO:0016021;GO:0099131;GO:0016887	K05658	A2WU37	Uncharacterized protein	-
BGIOSGA020358	484.911	271.402	698.419	2.57337	1.36366	0.0010574	0.0170359	5	29323343	29324098	+	756	-	-	-	A2Y7G5	FAS1 domain-containing protein	-
BGIOSGA005204	339.554	125.095	554.014	4.42876	2.1469	0.00106239	0.0170809	1	46242253	46245354	+	1170	-	-	-	B8A9I3	Uncharacterized protein	-
BGIOSGA014467	577.648	330.873	824.423	2.49166	1.31711	0.00106414	0.0170913	4	28415185	28415666	-	384	-	-	-	A2XWW0	FLZ-type domain-containing protein	-
BGIOSGA004733	329.368	185.302	473.435	2.55494	1.35329	0.00106772	0.0171398	1	38910565	38911755	+	1191	Malate	GO:0016616;GO:0003824;GO:0055114;GO:0006108;GO:0019752;GO:0006099;GO:0016615;GO:0005975;GO:0030060;GO:0016491	K00026	A2WWL6	Malate dehydrogenase	Malate dehydrogenase [Source:UniProtKB/TrEMBL;Acc:A2WWL6]
BGIOSGA015116	210.257	111.502	309.012	2.77137	1.4706	0.00106882	0.0171486	4	18717532	18719955	-	2424	-	GO:0016020;GO:0016310;GO:0005524;GO:0016301;GO:0006468;GO:0004674;GO:0000166;GO:0004672;GO:0048544;GO:0016021;GO:0016740	-	A2XTE5	Uncharacterized protein	-
BGIOSGA001100	536.629	22.29	1050.97	47.1497	5.55918	0.00106975	0.0171547	1	29737619	29737870	-	252	-	-	-	A2WTC4	Uncharacterized protein	-
BGIOSGA008478	54.4667	23.449	85.4845	3.64555	1.86614	0.00107084	0.0171633	2	23796800	23798314	+	1515	-	GO:0005634;GO:0006355;GO:0003700	K14514	A2X6C9	Uncharacterized protein	-
BGIOSGA009443	126.611	63.2143	190.008	3.00578	1.58774	0.00107207	0.0171742	3	40066687	40069141	-	1620	Purple	GO:0046872;GO:0016787;GO:0003993;GO:0016311	K22390	B8ANS7	Purple acid phosphatase	Purple acid phosphatase [Source:UniProtKB/TrEMBL;Acc:B8ANS7]
BGIOSGA011176	734.527	415.732	1053.32	2.53366	1.34122	0.00107452	0.0171868	3	7416610	7419711	-	1569	-	GO:0016020;GO:0016126;GO:0016021;GO:0050660;GO:0004506;GO:0055114	K00511	A2XE79	SE domain-containing protein	-
BGIOSGA031391	1789.95	928.712	2651.19	2.8547	1.51334	0.00107678	0.0172141	10	21304422	21306555	-	456	Nucleoside	GO:0016310;GO:0005524;GO:0016301;GO:0006241;GO:0006165;GO:0004550;GO:0006228;GO:0000166;GO:0016740;GO:0006183	K00940	A2ZAA7	Nucleoside diphosphate kinase	Nucleoside diphosphate kinase [Source:UniProtKB/TrEMBL;Acc:A2ZAA7]
BGIOSGA020292	1517.79	760.058	2275.52	2.99388	1.58202	0.00107859	0.0172341	5	28320371	28322835	+	1281	-	GO:0016787;GO:0008152;GO:0005975;GO:0004650;GO:0016798	-	B8AW81	Uncharacterized protein	-
BGIOSGA003913	1857.98	1048.19	2667.76	2.54511	1.34773	0.00107934	0.0172372	1	26171209	26172693	+	1485	Glycosyltransferase	GO:0016757;GO:0016758;GO:0016740	-	A2WS65	Glycosyltransferase	Glycosyltransferase [Source:UniProtKB/TrEMBL;Acc:A2WS65]
BGIOSGA022176	280.713	155.941	405.486	2.60024	1.37865	0.00109139	0.017376	6	910212	912164	+	981	-	-	-	B8B1K8	Uncharacterized protein	-
BGIOSGA034793	250.95	135.985	365.915	2.69085	1.42806	0.00109453	0.017417	11	1959872	1963097	+	1407	-	-	-	B8BJ37	PMR5N domain-containing protein	-
BGIOSGA007343	1755.69	988.683	2522.7	2.55158	1.35139	0.0010994	0.0174586	2	290534	292851	+	1197	-	-	-	A2WZU7	Uncharacterized protein	-
BGIOSGA014587	118.464	2.75866	234.169	84.8851	6.40744	0.00110052	0.0174675	4	26488907	26490636	-	696	-	-	-	A2XW91	Uncharacterized protein	-
BGIOSGA001615	889.448	515.514	1263.38	2.45072	1.29321	0.00110458	0.0175051	1	17204283	17207650	-	1776	-	GO:2000024;GO:0045892;GO:0009506;GO:0048825;GO:0045995;GO:0005730;GO:0010077;GO:0045604;GO:0005525;GO:0048444	K14538	A2WQ59	CP-type G domain-containing protein	-
BGIOSGA014421	416.001	177.557	654.445	3.68582	1.88199	0.00111143	0.0176047	4	29161900	29163126	-	1008	Ubiquinol	GO:0016020;GO:0102721;GO:0055114;GO:0046872;GO:0016021;GO:0070469;GO:0009916;GO:0016491	K17893	A2XX55	Ubiquinol oxidase	Ubiquinol oxidase [Source:UniProtKB/TrEMBL;Acc:A2XX55]
BGIOSGA002354	112.603	58.1604	167.045	2.87214	1.52213	0.00111438	0.0176239	1	3532756	3533640	-	669	-	-	-	A2WKX6	Uncharacterized protein	-
BGIOSGA008569	279.508	86.7912	472.225	5.44093	2.44385	0.00111457	0.0176239	2	25259851	25261320	+	843	-	-	-	B8AF15	Remorin_C domain-containing protein	-
BGIOSGA017378	1100.39	636.803	1563.98	2.45599	1.29631	0.00111511	0.0176239	4	34115552	34120935	+	3393	Glutathione	GO:0016020;GO:0004602;GO:0055114;GO:0006979;GO:0098869;GO:0004601;GO:0016021;GO:0016491	-	B8ARS7	Glutathione peroxidase	Glutathione peroxidase [Source:UniProtKB/TrEMBL;Acc:B8ARS7]
BGIOSGA010476	91.6014	44.9627	138.24	3.07455	1.62038	0.00112108	0.0177032	3	20719585	20720849	-	531	-	GO:0006979;GO:0020037;GO:0004601;GO:0098869;GO:0055114	-	A2XIB5	PEROXIDASE_4 domain-containing protein	-
BGIOSGA002089	379.34	29.0173	729.662	25.1458	4.65225	0.00112409	0.0177328	1	7425560	7430968	-	2526	-	GO:0005524	-	B8AAY6	AAA domain-containing protein	-
BGIOSGA027771	50.1147	20.699	79.5304	3.84224	1.94195	0.00113136	0.0178111	8	646907	647972	-	750	-	-	-	A2YQJ4	Uncharacterized protein	-
BGIOSGA003207	26.4501	8.61727	44.2829	5.13885	2.36145	0.00113365	0.0178292	1	9848842	9854628	+	1632	-	GO:0070569	-	B8AC68	Uncharacterized protein	-
BGIOSGA011380	2073.77	38.1946	4109.34	107.589	6.74939	0.00115464	0.0181133	3	4131250	4132521	-	1143	-	-	-	A2XCY6	Uncharacterized protein	-
BGIOSGA038947	33.7354	12.6064	54.8644	4.35212	2.12172	0.00115584	0.0181157	AAAA02040396.1	602	1416	-	720	-	-	-	-	-	-
BGIOSGA006680	2742.17	1628.86	3855.47	2.36698	1.24305	0.00117709	0.0183542	2	11613934	11616578	-	786	40S	GO:0005840;GO:0005622;GO:0006412;GO:0003735;GO:0022627;GO:0005737	K02984	A2X3J5	40S ribosomal protein S3a	40S ribosomal protein S3a [Source:UniProtKB/TrEMBL;Acc:A2X3J5]
BGIOSGA026257	98.2797	50.6692	145.89	2.87927	1.5257	0.00118101	0.018406	7	24998585	25000750	+	1656	-	-	-	B8B552	Uncharacterized protein	-
BGIOSGA007520	36.1733	10.3971	61.9494	5.95834	2.57491	0.00118448	0.0184345	2	2855071	2856147	+	1077	-	-	-	A2X0U2	Uncharacterized protein	-
BGIOSGA023956	408.522	158.811	658.234	4.14477	2.05129	0.00118504	0.0184345	7	22588304	22588888	-	585	-	-	-	A2YNE0	Uncharacterized protein	-
BGIOSGA036877	544.031	177.998	910.064	5.11276	2.3541	0.00118581	0.0184345	12	876433	876732	+	300	-	-	-	A2ZHE5	Uncharacterized protein	-
BGIOSGA031031	32.5823	8.15758	57.007	6.98822	2.80492	0.00119676	0.0185953	9	17997700	17998338	+	540	-	-	-	B8BD45	Uncharacterized protein	-
BGIOSGA018266	36.2513	13.4949	59.0077	4.3726	2.12849	0.00119822	0.0186086	5	16500876	16501929	-	270	-	-	-	A2Y3D2	Uncharacterized protein	-
BGIOSGA021960	1006.26	118.071	1894.46	16.045	4.00405	0.00120269	0.0186516	6	2336359	2336977	-	351	-	GO:0016020;GO:0016021	-	A2Y940	Uncharacterized protein	-
BGIOSGA020309	89.0303	44.0155	134.045	3.04541	1.60663	0.00120279	0.0186516	5	28533553	28534875	+	1323	-	GO:0005515	-	A2Y750	Uncharacterized protein	-
BGIOSGA000202	187.194	3.97764	370.411	93.1233	6.54107	0.00120935	0.0187253	1	44628920	44633069	-	1500	-	GO:0016020;GO:0009058;GO:0016021;GO:0003824;GO:0016740;GO:0030170	K00654	A2WYN0	Aminotran_1_2 domain-containing protein	-
BGIOSGA017227	1353.68	773.014	1934.34	2.50234	1.32328	0.00121771	0.018831	4	31717499	31722655	+	1227	-	GO:0004315;GO:0003824;GO:0006633	K00648	B8AV82	Uncharacterized protein	-
BGIOSGA030132	5109.98	3038.29	7181.68	2.36373	1.24106	0.00122273	0.0188885	9	4185703	4188265	-	516	-	GO:0005840;GO:0015934;GO:0005622;GO:0006412;GO:0003735	K02880	A2YZ23	Uncharacterized protein	-
BGIOSGA032097	253.376	111.504	395.248	3.54471	1.82567	0.00122461	0.018905	10	8603687	8605445	-	1038	-	-	-	A2Z689	X8 domain-containing protein	-
BGIOSGA005951	617.022	159.497	1074.55	6.73711	2.75213	0.00123028	0.0189737	2	27592080	27594299	-	861	-	GO:0007275	-	B8AG01	Uncharacterized protein	-
BGIOSGA016031	1361.33	798.433	1924.23	2.41001	1.26904	0.00123501	0.0190277	4	8959704	8962147	+	666	Very-long-chain	GO:0016020;GO:0005783;GO:0102344;GO:0016829;GO:0102158;GO:0102345;GO:0006631;GO:0016021;GO:0006633;GO:0005789;GO:0102343;GO:0006629	K10703	B8ARK8	Very-long-chain (3R)-3-hydroxyacyl-CoA dehydratase	Very-long-chain (3R)-3-hydroxyacyl-CoA dehydratase [Source:UniProtKB/TrEMBL;Acc:B8ARK8]
BGIOSGA025867	34.9038	13.6896	56.1181	4.09933	2.03539	0.00123757	0.0190386	7	19098619	19102329	+	1950	-	GO:0005524;GO:0004672;GO:0006468	-	B8B6X9	Uncharacterized protein	-
BGIOSGA016930	12.2128	1.1038	23.3219	21.1288	4.40114	0.00123927	0.0190554	4	27142794	27143762	+	726	-	-	-	A2XWH4	NAM-associated domain-containing protein	-
BGIOSGA007772	17.0171	0.328811	33.7053	102.507	6.67958	0.00124685	0.0191245	2	7121719	7123349	+	219	-	-	-	B8AE56	Uncharacterized protein	-
BGIOSGA011078	44.3282	19.1756	69.4808	3.6234	1.85734	0.00125308	0.0192106	3	8846430	8849979	-	525	-	-	-	B8AKB3	Uncharacterized protein	-
BGIOSGA007764	2058.52	656.915	3460.13	5.26725	2.39705	0.00126217	0.0193404	2	6972521	6978933	+	4326	-	GO:0016020;GO:0005524;GO:0000166;GO:0016021;GO:0016887	-	B8ADW1	Uncharacterized protein	-
BGIOSGA027694	603.827	57.4182	1150.24	20.0326	4.32428	0.00126902	0.019401	8	2146376	2147610	-	843	-	-	-	A2YR06	Uncharacterized protein	-
BGIOSGA013553	2985.68	1761.87	4209.48	2.38922	1.25654	0.00127177	0.0194299	3	34974335	34990798	+	6870	Cysteine	GO:0008652;GO:0005524;GO:0003774;GO:0004124;GO:0003779;GO:0007015;GO:0005515;GO:0000166;GO:0016459;GO:0006535;GO:0019344;GO:0016740	K10357	B8AJV7	Cysteine synthase	Cysteine synthase [Source:UniProtKB/TrEMBL;Acc:B8AJV7]
BGIOSGA016679	32.7843	7.13009	58.4385	8.19604	3.03493	0.00127433	0.0194594	4	23212626	23214050	+	1140	-	-	-	A2XV16	Uncharacterized protein	-
BGIOSGA001413	4284.08	2442.52	6125.65	2.50792	1.32649	0.00127929	0.0195256	1	23516795	23521513	-	1329	ILL1	GO:0005788;GO:0005783;GO:0016787	K21604	-	-	IAA-amino acid hydrolase ILR1-like 1 [Source:UniProtKB/Swiss-Prot;Acc:Q84XG9]
BGIOSGA024279	50.8759	22.4242	79.3277	3.53759	1.82277	0.00128132	0.0195373	7	16571814	16575311	-	552	-	-	-	B8B687	Uncharacterized protein	-
BGIOSGA005013	21.3416	6.34533	36.3378	5.7267	2.5177	0.00128283	0.0195411	1	43217105	43220648	+	2043	PLA2	GO:0003723;GO:0007275;GO:0003676	-	-	-	Protein terminal ear1 homolog [Source:UniProtKB/Swiss-Prot;Acc:A2WY46]
BGIOSGA004719	127.483	47.6856	207.28	4.34681	2.11996	0.00128457	0.019558	1	38698742	38699874	+	756	-	-	-	B8ABL7	LOB domain-containing protein	-
BGIOSGA030307	697.163	405.515	988.81	2.4384	1.28594	0.00129329	0.0196603	9	1595185	1596251	+	963	-	-	-	A2YYL1	Uncharacterized protein	-
BGIOSGA011028	1365.63	132.23	2599.02	19.6553	4.29685	0.00129946	0.0197267	3	9585366	9587976	-	1707	-	GO:0016020;GO:0005524;GO:0004672;GO:0016021;GO:0006468	-	B8AKP4	Protein kinase domain-containing protein	-
BGIOSGA025241	2012.59	1168.51	2856.67	2.44472	1.28967	0.00130355	0.0197693	7	3828637	3829249	+	513	-	GO:0008289;GO:0006869	-	A2YIN7	AAI domain-containing protein	-
BGIOSGA012635	117.306	60.9263	173.685	2.85074	1.51134	0.00130633	0.0198019	3	14961893	14969239	+	2652	-	GO:0005515	-	B8APS6	DUF1785 domain-containing protein	-
BGIOSGA012550	475.149	233.009	717.288	3.07837	1.62217	0.00131133	0.0198425	3	13456560	13459400	+	2034	-	GO:0046872;GO:0003723;GO:0003676	-	B8AP12	Uncharacterized protein	-
BGIOSGA018575	551.665	257.982	845.347	3.27677	1.71228	0.00131157	0.0198425	5	7538545	7538833	-	204	-	GO:0016020;GO:0016021	-	A2Y1M8	Uncharacterized protein	-
BGIOSGA011070	17.9486	1.08218	34.8151	32.1714	5.00771	0.00132182	0.0199586	3	8980949	8981209	-	261	-	-	-	B8AKB9	Uncharacterized protein	-
BGIOSGA001454	56.3258	23.6741	88.9775	3.75844	1.91013	0.0013269	0.020006	1	22659587	22664200	-	1023	-	GO:0016020;GO:0016021;GO:0022857	-	-	-	-
BGIOSGA001233	4268.76	2206.57	6330.96	2.86914	1.52062	0.00133134	0.0200535	1	27066134	27073076	-	4374	ABCG36	GO:0016020;GO:0005524;GO:0000166;GO:0016021;GO:0016887	-	-	-	ABC transporter G family member 36 [Source:UniProtKB/Swiss-Prot;Acc:A2WSH0]
BGIOSGA001001	199.47	108.943	289.997	2.66193	1.41247	0.0013352	0.0200932	1	31670009	31673010	-	1164	-	GO:0009507	-	A2WTX4	Hydrolase_4 domain-containing protein	-
BGIOSGA023979	1013.66	586.531	1440.79	2.45646	1.29658	0.00134377	0.0201961	7	22260570	22262481	-	1818	GH3.8	GO:0016874	K14487	B1N696	Auxin-responsive GH3-8 protein	Probable indole-3-acetic acid-amido synthetase GH3.8 [Source:UniProtKB/Swiss-Prot;Acc:A3BLS0]
BGIOSGA033086	11.5522	1.37907	21.7253	15.7536	3.97761	0.00134775	0.0202319	10	15636103	15639493	+	1572	-	GO:0004817;GO:0005524;GO:0006423;GO:0000166;GO:0006418;GO:0004812	K01883	B8BHC0	tRNA-synt_1e domain-containing protein	-
BGIOSGA036921	308.13	119.299	496.961	4.16566	2.05854	0.00135201	0.0202664	12	1474012	1475327	+	1200	-	GO:0003677;GO:0005634;GO:0006355;GO:0043565	-	A2ZHM5	NAC domain-containing protein	-
BGIOSGA020450	184.73	100.681	268.779	2.6696	1.41662	0.00135353	0.0202794	5	30422876	30423811	+	936	-	GO:0045892	-	A2Y7Z0	OVATE domain-containing protein	-
BGIOSGA002746	2698.74	1609.37	3788.1	2.35377	1.23497	0.00135627	0.0202948	1	2547576	2548049	+	474	-	GO:0005840;GO:0015934;GO:0005622;GO:0006412;GO:0003735	K02898	A2WKH0	KOW domain-containing protein	-
BGIOSGA021570	142.739	76.6327	208.845	2.72527	1.4464	0.00135718	0.0202948	6	8239670	8241422	-	834	-	GO:0006281;GO:0006284;GO:0003824	K10773	B8B4G0	ENDO3c domain-containing protein	-
BGIOSGA021386	220.705	124.771	316.639	2.53776	1.34355	0.00135925	0.0203161	6	12011859	12014816	-	747	-	GO:0003735	K17427	B8B0W1	Uncharacterized protein	-
BGIOSGA009049	304.53	171.069	437.992	2.56033	1.35633	0.00137152	0.0204731	2	33428761	33429829	+	897	-	GO:0005634;GO:0003677;GO:0006355;GO:0006351;GO:0003700	-	B8AIH1	TCP domain-containing protein	-
BGIOSGA004012	124.473	65.5912	183.355	2.79541	1.48306	0.00138136	0.0205771	1	27806473	27807996	+	1524	Glycosyltransferase	GO:0016757;GO:0016758;GO:0016740	K08237	A2WSQ5	Glycosyltransferase	Glycosyltransferase [Source:UniProtKB/TrEMBL;Acc:A2WSQ5]
BGIOSGA000018	30.7031	11.5875	49.8188	4.29936	2.10412	0.0013861	0.020618	1	46947962	46948336	-	375	-	-	-	B8A9X1	Uncharacterized protein	-
BGIOSGA017937	1666.1	968.398	2363.81	2.44095	1.28744	0.00138676	0.020618	5	23549179	23550633	-	1107	-	-	-	A2Y5A8	Uncharacterized protein	-
BGIOSGA037290	121.734	10.2889	233.179	22.6632	4.50228	0.00139451	0.0207034	12	10376987	10377640	+	471	-	-	-	A2ZJW3	Uncharacterized protein	-
BGIOSGA026145	559.528	322.546	796.509	2.46944	1.30418	0.00140528	0.0208234	7	23538287	23539495	+	1209	-	GO:0005515	-	A2YNQ9	F-box domain-containing protein	-
BGIOSGA026140	962.806	6.30312	1919.31	304.501	8.2503	0.00141198	0.0209126	7	23488614	23492918	+	2451	Sucrose	GO:0016757;GO:0016157;GO:0016740;GO:0005985	K00695	A2YNQ2	Sucrose synthase	Sucrose synthase [Source:UniProtKB/TrEMBL;Acc:A2YNQ2]
BGIOSGA005821	51.7612	23.6102	79.9122	3.38464	1.759	0.00141872	0.0209824	2	29951279	29951799	-	441	-	-	-	B8AGR7	FLZ-type domain-containing protein	-
BGIOSGA024186	73.5276	11.1596	135.896	12.1775	3.60614	0.00142605	0.0210707	7	18909136	18909561	-	426	-	-	-	A2YM37	Uncharacterized protein	-
BGIOSGA004016	2760.16	1634.07	3886.24	2.37826	1.2499	0.00143491	0.0211713	1	27873510	27875462	+	1953	-	-	-	A2WSR2	Uncharacterized protein	-
BGIOSGA018218	139.278	74.3259	204.23	2.74776	1.45826	0.00145631	0.0214667	5	17796077	17796556	-	480	-	-	-	A2Y3M8	Uncharacterized protein	-
BGIOSGA013325	834.452	403.92	1264.98	3.13177	1.64698	0.00148593	0.0218101	3	30933542	30934610	+	849	Hexosyltransferase	GO:0016757;GO:0016740	-	B8APH5	Hexosyltransferase	Hexosyltransferase [Source:UniProtKB/TrEMBL;Acc:B8APH5]
BGIOSGA011560	6403.74	2928.54	9878.94	3.37334	1.75418	0.00149289	0.0218886	3	1401669	1405018	-	942	Peroxidase	GO:0020037;GO:0055114;GO:0006979;GO:0046872;GO:0098869;GO:0004601;GO:0005576;GO:0042744;GO:0016491	K00430	B8ALX4	Peroxidase	Peroxidase [Source:UniProtKB/TrEMBL;Acc:B8ALX4]
BGIOSGA017735	301.298	160.13	442.466	2.76317	1.46632	0.0014934	0.0218886	5	26854048	26854578	-	447	-	-	-	B8AZY3	Uncharacterized protein	-
BGIOSGA036053	432.473	243.348	621.597	2.55436	1.35296	0.00149427	0.0218911	12	17248733	17249059	-	327	-	-	-	B8BMC1	Uncharacterized protein	-
BGIOSGA021702	274.907	153.52	396.294	2.58138	1.36814	0.0014953	0.0218958	6	6175972	6178945	-	2115	-	GO:0016020;GO:0055085;GO:0016021;GO:0005886	K22048	A2YAH1	Mechanosensitive ion channel protein	-
BGIOSGA013092	79.1844	18.5266	139.842	7.54818	2.91613	0.00150063	0.0219324	3	26128897	26129623	+	597	-	-	-	B8AM62	Uncharacterized protein	-
BGIOSGA025374	21.782	6.74878	36.8152	5.4551	2.4476	0.00150895	0.0220125	7	5892457	5893137	+	558	-	GO:0016787;GO:0008152;GO:0005975;GO:0005576;GO:0071555;GO:0004650;GO:0016798	-	B8B8I8	Uncharacterized protein	-
BGIOSGA028724	69.0665	32.2827	105.85	3.27885	1.71319	0.00153979	0.0223916	8	22485759	22488021	+	1110	-	GO:0003677;GO:0005634	K09422	A2YVI9	Uncharacterized protein	-
BGIOSGA020424	21.3545	6.46166	36.2473	5.6096	2.4879	0.00154491	0.0224526	5	30161332	30162285	+	834	GATA15	GO:0003677;GO:0048437;GO:0006355;GO:0009908;GO:0046872;GO:0048510;GO:0043565;GO:0008270;GO:0003700	-	-	-	GATA transcription factor 15 [Source:UniProtKB/Swiss-Prot;Acc:B8AX51]
BGIOSGA012375	706.486	402.305	1010.67	2.5122	1.32895	0.00155306	0.0225182	3	10760721	10763777	+	1200	Arogenate	GO:0004664;GO:0008652;GO:0009094;GO:0047769;GO:0016829;GO:0009073;GO:0009536;GO:0009570;GO:0009507	K05359	B8ALJ8	Arogenate dehydratase	Arogenate dehydratase [Source:UniProtKB/TrEMBL;Acc:B8ALJ8]
BGIOSGA015874	102.149	53.3149	150.984	2.83193	1.50179	0.00155967	0.022593	4	3433410	3435692	+	2283	-	GO:0016020;GO:0016021	-	A2XQ87	DUF4220 domain-containing protein	-
BGIOSGA037741	744.022	434.717	1053.33	2.42302	1.27681	0.0015621	0.0226176	12	20859473	20860460	+	594	Auxin-responsive	GO:0005634;GO:0005515;GO:0006355;GO:0009734;GO:0006351	K14484	A2ZMF2	Auxin-responsive protein	Auxin-responsive protein [Source:UniProtKB/TrEMBL;Acc:A2ZMF2]
BGIOSGA030193	338.043	100.963	575.123	5.69636	2.51004	0.00156559	0.022647	9	2166805	2167470	-	555	-	-	-	B8BD57	Uncharacterized protein	-
BGIOSGA012374	144.191	76.4914	211.891	2.77013	1.46995	0.00156712	0.0226541	3	10757494	10758186	+	309	-	GO:0006979;GO:0020037;GO:0004601;GO:0098869;GO:0055114	-	A2XFD1	PEROXIDASE_4 domain-containing protein	-
BGIOSGA014263	931.738	551.993	1311.48	2.37591	1.24848	0.00156754	0.0226541	4	31366567	31369084	-	1068	-	GO:0003824	-	A2XY17	N-acetyltransferase domain-containing protein	-
BGIOSGA033430	138.307	76.2534	200.36	2.62755	1.39372	0.00157412	0.0227069	10	20975099	20977680	+	474	-	-	-	A2ZA52	Uncharacterized protein	-
BGIOSGA021074	1575.33	900.562	2250.11	2.49856	1.32109	0.00158245	0.0227952	6	21441231	21445331	-	1293	Aspartate	GO:0009058;GO:0006520;GO:0008483;GO:0016740;GO:0003824;GO:0004069;GO:0030170	K14455	B8B3J3	Aspartate aminotransferase	Aspartate aminotransferase [Source:UniProtKB/TrEMBL;Acc:B8B3J3]
BGIOSGA006344	199.879	93.9938	305.765	3.25303	1.70179	0.00158513	0.0228232	2	20764778	20775734	-	2478	Starch	GO:0004553;GO:0043169;GO:0005978;GO:0005975;GO:0003844;GO:0003824	K00700	A2X5K0	Starch branching enzyme 3	Starch branching enzyme 3 [Source:UniProtKB/TrEMBL;Acc:A2X5K0]
BGIOSGA015394	103.502	31.8031	175.201	5.50894	2.46177	0.0015867	0.0228352	4	11189543	11196987	-	2538	-	GO:0019538	-	B8ASA3	Uncharacterized protein	-
BGIOSGA007636	1588.99	924.352	2253.63	2.43807	1.28574	0.00159129	0.0228907	2	4687182	4692707	+	1716	-	GO:0020037;GO:0005506;GO:0055114;GO:0016705;GO:0046872;GO:0009941;GO:0004497;GO:0009570;GO:0016491;GO:0009507	-	A2X1F8	Uncharacterized protein	-
BGIOSGA029560	129.894	67.8859	191.901	2.82682	1.49918	0.00160244	0.0230161	9	17301138	17302571	-	1434	Glycosyltransferase	GO:0016757;GO:0016758;GO:0016740	-	A2Z2H8	Glycosyltransferase	Glycosyltransferase [Source:UniProtKB/TrEMBL;Acc:A2Z2H8]
BGIOSGA020174	247.88	138.593	357.168	2.5771	1.36575	0.00161691	0.0231729	5	26896882	26901961	+	1131	-	GO:0005744;GO:0015031	K17496	A2Y6G4	FCP1 homology domain-containing protein	-
BGIOSGA002634	367.933	144.431	591.435	4.09492	2.03383	0.00163122	0.023346	1	768332	768811	+	480	-	-	-	A2WJV6	Uncharacterized protein	-
BGIOSGA027016	129.079	70.1104	188.048	2.68217	1.4234	0.00163516	0.0233916	8	20251857	20254934	-	642	-	GO:0003746;GO:0006414	-	-	-	-
BGIOSGA031109	419.292	172.678	665.906	3.85634	1.94723	0.00163853	0.0234289	9	19132276	19133728	+	1299	3-ketoacyl-CoA	GO:0016020;GO:0016746;GO:0016021;GO:0016740;GO:0003824;GO:0016747;GO:0006633	K15397	B8BDK6	3-ketoacyl-CoA synthase	3-ketoacyl-CoA synthase [Source:UniProtKB/TrEMBL;Acc:B8BDK6]
BGIOSGA023481	86.7532	43.4338	130.073	2.99473	1.58243	0.00165241	0.023584	6	30355720	30357360	+	1398	-	GO:0003676	-	B8B1H7	C2H2-type domain-containing protein	-
BGIOSGA014209	118.627	62.051	175.202	2.82352	1.4975	0.00165433	0.0236004	4	32155625	32158444	-	1392	-	GO:0003676	K14570	B8AVK7	Exonuclease domain-containing protein	-
BGIOSGA021736	313.632	177.793	449.47	2.52805	1.33802	0.00165981	0.0236677	6	5439184	5439423	-	240	-	GO:0005730	-	B8B3N7	Uncharacterized protein	-
BGIOSGA021370	2325.99	1420.75	3231.22	2.2743	1.18542	0.00167205	0.0237985	6	12529354	12538057	-	2580	-	GO:0000226;GO:0008017	K16732	B8B123	Uncharacterized protein	-
BGIOSGA012433	1622.95	959.474	2286.43	2.383	1.25278	0.00167783	0.0238589	3	11541153	11542257	+	1002	-	-	-	B8AM22	Uncharacterized protein	-
BGIOSGA008459	647.84	373.457	922.223	2.46942	1.30417	0.00168096	0.0238924	2	23346354	23347325	+	972	-	GO:0016787	-	A2X691	Abhydrolase_3 domain-containing protein	-
BGIOSGA028849	561.563	329.299	793.827	2.41065	1.26943	0.00170029	0.0241229	8	25027424	25033502	+	1767	-	-	-	B8BBU9	Uncharacterized protein	-
BGIOSGA003996	150.968	71.3196	230.616	3.23356	1.69312	0.00170234	0.0241362	1	27528973	27530109	+	1137	-	GO:0005515	-	A2WSM5	Uncharacterized protein	-
BGIOSGA007855	123.38	18.558	228.201	12.2966	3.62019	0.00170278	0.0241362	2	8696030	8697046	+	1017	Peroxidase	GO:0020037;GO:0055114;GO:0006979;GO:0046872;GO:0098869;GO:0004601;GO:0005576;GO:0042744;GO:0016491	K00430	A2X2T2	Peroxidase	Peroxidase [Source:UniProtKB/TrEMBL;Acc:A2X2T2]
BGIOSGA037027	62.3147	19.599	105.03	5.35896	2.42195	0.00171162	0.0242504	12	3099813	3101258	+	732	-	-	-	A2ZI96	Uncharacterized protein	-
BGIOSGA001090	79.5234	40.7291	118.318	2.90499	1.53853	0.00171576	0.024298	1	29910290	29911188	-	810	-	GO:0003677;GO:0005634;GO:0006355;GO:0006351;GO:0003700	-	A2WTE5	AP2/ERF domain-containing protein	-
BGIOSGA025219	101.292	50.9346	151.649	2.97733	1.57402	0.00171791	0.024311	7	3598685	3599344	+	660	-	-	-	-	-	-
BGIOSGA014870	65.0783	31.3666	98.79	3.14953	1.65514	0.00171825	0.024311	4	22392399	22392868	-	234	-	-	-	A2XUP3	Uncharacterized protein	-
BGIOSGA031178	102.238	52.2977	152.179	2.90985	1.54095	0.00173372	0.0244629	9	20111753	20112163	+	411	-	-	-	A2Z3L4	Uncharacterized protein	-
BGIOSGA003401	172.166	70.6596	273.673	3.87312	1.9535	0.00176189	0.0248378	1	13836710	13841136	+	1050	Peroxidase	GO:0020037;GO:0055114;GO:0006979;GO:0046872;GO:0098869;GO:0004601;GO:0005576;GO:0042744;GO:0016491	K00430	B8A755	Peroxidase	Peroxidase [Source:UniProtKB/TrEMBL;Acc:B8A755]
BGIOSGA017592	1062.34	629.991	1494.68	2.37254	1.24643	0.00176325	0.0248457	5	28975943	28979294	-	1485	-	GO:0008233;GO:0016787;GO:0006508;GO:0004190	-	A2Y7B7	Peptidase A1 domain-containing protein	-
BGIOSGA002503	1711.78	1041.06	2382.5	2.28854	1.19443	0.00177157	0.0249404	1	1189833	1192931	-	2016	-	GO:0016020;GO:0016757;GO:0016021	-	B8ACY6	Uncharacterized protein	-
BGIOSGA026669	302.069	175.942	428.196	2.43373	1.28317	0.0017799	0.0250313	8	27439346	27440739	-	414	-	GO:0005840;GO:0005622;GO:0006412;GO:0003735	K02959	A2YX32	Uncharacterized protein	-
BGIOSGA021618	646.757	188.054	1105.46	5.87843	2.55543	0.00178181	0.025039	6	7620761	7622095	-	795	-	GO:0016020;GO:0000170;GO:0005506;GO:0030148;GO:0055114;GO:0016021;GO:0008610;GO:0016491	K04713	A2YAX1	Fatty acid hydroxylase domain-containing protein	-
BGIOSGA004769	271.098	157.814	384.381	2.43565	1.28431	0.00178524	0.0250758	1	39447637	39449829	+	486	-	GO:0005840;GO:0005622;GO:0006412;GO:0003735	K02879	A2WWU0	Uncharacterized protein	-
BGIOSGA011178	91.2951	47.1913	135.399	2.86915	1.52063	0.0017864	0.0250807	3	7317335	7319594	-	1926	Protein	GO:0043229;GO:0016020;GO:0034755;GO:0005770;GO:0006970;GO:0015238;GO:0042910;GO:1905428;GO:0055072;GO:0006826;GO:0009646;GO:0016021;GO:0015297;GO:0010015;GO:0055085;GO:0009624;GO:0005381;GO:0009408;GO:0009737;GO:0005794;GO:0017119;GO:0042908;GO:0006855	K03327	A2XE70	Protein DETOXIFICATION	Protein DETOXIFICATION [Source:UniProtKB/TrEMBL;Acc:A2XE70]
BGIOSGA009681	1162.08	158.775	2165.38	13.638	3.76956	0.00180251	0.0252674	3	37011651	37013849	-	1485	-	-	-	A2XMQ7	Uncharacterized protein	-
BGIOSGA001182	56.7793	27.1358	86.4228	3.18483	1.67122	0.0018183	0.025448	1	27923474	27924961	-	1488	-	GO:0005515	-	A2WSR7	Uncharacterized protein	-
BGIOSGA007785	1883.52	749.73	3017.3	4.02452	2.00882	0.00181998	0.0254591	2	7430783	7435226	+	1533	Histone	GO:0004407;GO:0005634;GO:0032041;GO:0046872;GO:0016787;GO:0006325;GO:0070932;GO:0016575	K06067	B8AE72	Histone deacetylase	Histone deacetylase [Source:UniProtKB/TrEMBL;Acc:B8AE72]
BGIOSGA003364	10197.4	3232.06	17162.7	5.31015	2.40875	0.00182073	0.0254591	1	12827306	12828013	+	624	-	GO:0003677;GO:0005634;GO:0006355;GO:0006351;GO:0003700	-	A2WP25	AP2/ERF domain-containing protein	-
BGIOSGA004781	63.4034	31.1011	95.7057	3.07725	1.62164	0.0018217	0.0254611	1	39701875	39702147	+	273	-	GO:0032875	-	A2WWX1	Uncharacterized protein	-
BGIOSGA000271	60.8016	29.0097	92.5936	3.19182	1.67438	0.00182761	0.0255257	1	43516263	43520147	-	1518	-	GO:0003723;GO:0005515;GO:0003676	-	A2WY88	RRM domain-containing protein	-
BGIOSGA033029	215.243	119.264	311.222	2.60952	1.38378	0.00182846	0.0255257	10	14344309	14346378	+	2070	-	GO:0016020;GO:0030246;GO:0005524;GO:0004672;GO:0016021;GO:0006468	-	A2Z7U1	Protein kinase domain-containing protein	-
BGIOSGA022242	540.687	311.005	770.368	2.47702	1.30861	0.00183748	0.0256354	6	1946440	1946724	+	285	-	-	-	B8B285	Uncharacterized protein	-
BGIOSGA009162	99.3552	51.965	146.745	2.82393	1.4977	0.00184043	0.025665	2	35469725	35476790	+	2121	-	GO:0005634;GO:0048481;GO:0005515;GO:0031145;GO:0030071;GO:0009793;GO:0005680	K03351	B8AE12	Uncharacterized protein	-
BGIOSGA031379	127.014	67.9434	186.085	2.73882	1.45355	0.00184659	0.0257279	10	21536470	21539783	-	1629	-	GO:0051537;GO:0010277;GO:0055114;GO:0016491	K13600	B8BIB5	Rieske domain-containing protein	-
BGIOSGA003233	4477.46	1599.37	7355.56	4.59903	2.20133	0.00185484	0.0257964	1	10268603	10270389	+	975	Peroxidase	GO:0020037;GO:0055114;GO:0006979;GO:0046872;GO:0098869;GO:0004601;GO:0005576;GO:0042744;GO:0016491	K00430	A2WNB5	Peroxidase	Peroxidase [Source:UniProtKB/TrEMBL;Acc:A2WNB5]
BGIOSGA024825	730.192	327.924	1132.46	3.45343	1.78803	0.00185507	0.0257964	7	2440244	2442793	-	2550	-	GO:0016020;GO:0005524;GO:0004672;GO:0016021;GO:0006468	-	A2YI59	Protein kinase domain-containing protein	-
BGIOSGA017558	36.7036	12.2845	61.1228	4.9756	2.31487	0.00185887	0.0258205	5	29410786	29411634	-	849	-	GO:0003677;GO:0005634;GO:0006355;GO:0006351;GO:0003700	-	A2Y7H7	AP2/ERF domain-containing protein	-
BGIOSGA002851	295.78	170.986	420.575	2.4597	1.29848	0.00185907	0.0258205	1	3832418	3838257	+	1323	-	GO:0046872;GO:0017176	K03858	B8ADF6	TNase-like domain-containing protein	-
BGIOSGA016257	658.092	391.5	924.685	2.36191	1.23995	0.00186243	0.0258325	4	16367002	16370374	+	1761	-	-	-	B8AT99	Uncharacterized protein	-
BGIOSGA005059	34.161	7.59893	60.723	7.99099	2.99838	0.00187195	0.0259297	1	43897441	43900703	+	1794	Protein	GO:0016020;GO:0055085;GO:0015238;GO:0042910;GO:0016021;GO:0015297;GO:0042908;GO:0006855	-	B8A8E0	Protein DETOXIFICATION	Protein DETOXIFICATION [Source:UniProtKB/TrEMBL;Acc:B8A8E0]
BGIOSGA020203	38.1214	10.417	65.8258	6.31905	2.65971	0.00189353	0.0261586	5	27196238	27196630	+	393	-	-	-	A2Y6K7	Uncharacterized protein	-
BGIOSGA021487	178.961	76.3819	281.54	3.68595	1.88204	0.00191147	0.0263711	6	9734708	9737661	-	1395	-	GO:0006355;GO:0043565;GO:0006351;GO:0003700	K14431	A2YBH9	Uncharacterized protein	-
BGIOSGA013647	305.712	177.579	433.844	2.44311	1.28872	0.00191593	0.026411	3	36320487	36323649	+	1962	-	GO:0010181;GO:0051539;GO:0005739;GO:0003824;GO:0055114;GO:0051536;GO:0008033	K15449	A2XMF8	Flavodoxin-like domain-containing protein	-
BGIOSGA014464	125.425	66.4517	184.399	2.77493	1.47245	0.00192449	0.0265036	4	28503740	28504591	-	852	-	-	-	A2XWX1	Uncharacterized protein	-
BGIOSGA026376	2392.05	1472.33	3311.77	2.24934	1.1695	0.00193826	0.0266577	7	26531275	26532372	+	393	-	GO:0005840;GO:0005622;GO:0006412;GO:0003735	K02891	A2YPV2	Uncharacterized protein	-
BGIOSGA022952	66.53	33.1372	99.9228	3.01542	1.59236	0.00194301	0.0266876	6	18059902	18061772	+	1281	-	GO:0005515	-	A2YD64	Uncharacterized protein	-
BGIOSGA037523	36.822	15.2796	58.3645	3.81978	1.93349	0.00195872	0.0268795	12	17104611	17104925	+	315	-	GO:0009055;GO:0015035;GO:0022900;GO:0005623;GO:0055114;GO:0045454	-	A2ZLA6	Glutaredoxin domain-containing protein	-
BGIOSGA033240	9.88614	1.4218	18.3505	12.9065	3.69003	0.00198457	0.0271742	10	18307373	18314256	+	3147	-	GO:0005524;GO:0002161;GO:0004832;GO:0006438;GO:0005737;GO:0016874;GO:0106074;GO:0006418;GO:0000166;GO:0006412;GO:0004812	K01873	A2Z955	Uncharacterized protein	-
BGIOSGA037568	599.603	355.143	844.062	2.37668	1.24895	0.0019867	0.0271902	12	18099011	18101769	+	1098	-	GO:0016787;GO:0008152;GO:0005975;GO:0004650;GO:0016798	-	B8BMF8	Uncharacterized protein	-
BGIOSGA002472	289.768	25.5132	554.022	21.7151	4.44063	0.0019875	0.0271902	1	1790096	1792894	-	1914	-	GO:0046872;GO:0005507;GO:0055114;GO:0016491	-	A2WK73	Uncharacterized protein	-
BGIOSGA026202	10.7182	1.84687	19.5894	10.6068	3.40692	0.00199042	0.0272062	7	24316541	24317824	+	1023	-	-	-	A2YP03	Uncharacterized protein	-
BGIOSGA020201	882.796	527.965	1237.63	2.34414	1.22906	0.0020296	0.02762	5	27175827	27183172	+	2568	-	GO:0005992;GO:0003825;GO:0003824	K16055	A2Y6K5	Glyco_transf_20 domain-containing protein	-
BGIOSGA007979	3788.24	2280.83	5295.65	2.3218	1.21525	0.00203893	0.0277105	2	11515387	11516671	+	696	-	GO:0046658	-	A2X3I3	Uncharacterized protein	-
BGIOSGA011833	17.8616	4.58339	31.1399	6.79407	2.76428	0.00204189	0.0277314	3	2706862	2710711	+	2292	-	GO:0016020;GO:0016021	-	B8AMW2	DUF4220 domain-containing protein	-
BGIOSGA023408	46.479	20.6401	72.3178	3.50375	1.8089	0.00205387	0.0278525	6	28805919	28807809	+	1281	SPL10	GO:0046872;GO:0003677;GO:0005634	-	-	-	Squamosa promoter-binding-like protein 10 [Source:UniProtKB/Swiss-Prot;Acc:A2YFT9]
BGIOSGA013312	436.764	99.1797	774.349	7.80754	2.96487	0.00205521	0.0278586	3	30730204	30730698	+	495	-	-	-	A2XKL2	Uncharacterized protein	-
BGIOSGA012063	256.563	150.105	363.021	2.41845	1.27408	0.00205775	0.0278686	3	5796969	5799686	+	1155	-	GO:0002098;GO:0033588	-	B8AQ54	Uncharacterized protein	-
BGIOSGA015130	1665.3	1020.88	2309.72	2.26248	1.17791	0.0020666	0.0279763	4	18261013	18264001	-	456	-	GO:0005840;GO:0006412;GO:0003735	K02955	A2XT84	Uncharacterized protein	-
BGIOSGA021800	283.517	164.481	402.553	2.44741	1.29125	0.00207053	0.0280172	6	4541256	4544037	-	1704	-	GO:0016020;GO:0055085;GO:0016021	-	A2Y9Y8	Nodulin-like domain-containing protein	-
BGIOSGA011976	305.935	182.113	429.758	2.35985	1.23869	0.00209553	0.0283308	3	4556646	4563037	+	2499	-	GO:0005524;GO:0006464;GO:0009507	K16609	B8APN1	Uncharacterized protein	-
BGIOSGA002881	291.879	172.42	411.338	2.38567	1.25439	0.00209648	0.0283312	1	4444677	4452647	+	2505	-	GO:0005515	-	B8ADJ0	Uncharacterized protein	-
BGIOSGA011667	3050.81	1792.3	4309.31	2.40434	1.26564	0.00210594	0.0284219	3	574208	576759	+	1326	Tubulin	GO:0005874;GO:0000166;GO:0007010;GO:0005525;GO:0005200;GO:0007017;GO:0003924	K07375	B8ALG6	Tubulin beta chain	Tubulin beta chain [Source:UniProtKB/TrEMBL;Acc:B8ALG6]
BGIOSGA034435	94.9747	47.7521	142.197	2.97782	1.57426	0.00212643	0.0286362	11	3068296	3072194	-	2778	-	GO:0010468;GO:0005777	-	B8BJA7	HTH OST-type domain-containing protein	-
BGIOSGA004551	14.5976	3.56556	25.6296	7.18809	2.84561	0.00213056	0.0286793	1	36154062	36158076	+	615	-	-	-	B8AA79	Uncharacterized protein	-
BGIOSGA002999	1140.89	675.593	1606.19	2.37746	1.24942	0.00213766	0.0287505	1	6765564	6768162	+	1125	-	GO:0016788	-	A2WM26	Lipase_GDSL domain-containing protein	-
BGIOSGA035561	182.985	104.425	261.545	2.50461	1.32458	0.0021377	0.0287505	11	19653740	19657467	+	1647	Hexosyltransferase	GO:0016020;GO:0045489;GO:0000139;GO:0047262;GO:0016757;GO:0005794;GO:0016021;GO:0016740;GO:0071555	K13648	A2ZG16	Hexosyltransferase	Hexosyltransferase [Source:UniProtKB/TrEMBL;Acc:A2ZG16]
BGIOSGA037067	574.402	349.253	799.551	2.28931	1.19492	0.00216767	0.0290402	12	3882451	3891533	+	3126	RNA	GO:0016072;GO:0034470;GO:0005634;GO:0005524;GO:0016746;GO:0051391;GO:0042274;GO:0006364;GO:0008033;GO:0000154;GO:0005730;GO:0000166;GO:0016740;GO:0008080	K14521	B8BNE1	RNA cytidine acetyltransferase	RNA cytidine acetyltransferase [Source:UniProtKB/TrEMBL;Acc:B8BNE1]
BGIOSGA018947	126.236	70.1709	182.301	2.59796	1.37738	0.00217238	0.029071	5	604141	604491	-	270	-	GO:0046872;GO:0042721;GO:0005739;GO:0015031;GO:0045039;GO:0042719	-	A2XZK8	zf-Tim10_DDP domain-containing protein	-
BGIOSGA013751	49.4247	21.3383	77.5111	3.63249	1.86096	0.00219232	0.0292819	3	37740543	37743133	+	1932	-	GO:0005515	-	B8ALR1	F-box domain-containing protein	-
BGIOSGA030845	82.5271	31.4086	133.645	4.25505	2.08918	0.00221873	0.0295837	9	14959887	14962307	+	1956	-	GO:0016020;GO:0016021	-	A2Z1Q5	Uncharacterized protein	-
BGIOSGA017608	1397.11	865.887	1928.33	2.22699	1.1551	0.00222344	0.0296338	5	28745774	28747878	-	939	-	GO:0005515	K14753	B8AWF2	WD_REPEATS_REGION domain-containing protein	-
BGIOSGA019281	151.129	82.4777	219.781	2.66474	1.41399	0.00222537	0.0296467	5	5223132	5223329	+	198	-	-	-	A2Y115	Uncharacterized protein	-
BGIOSGA010786	607.4	314.598	900.202	2.86144	1.51674	0.00223771	0.0297855	3	13902873	13903766	-	780	-	GO:0016020;GO:0009664;GO:0005618;GO:0005576;GO:0071555	-	A2XGF6	Expansin	-
BGIOSGA012640	694.849	358.443	1031.26	2.87704	1.52459	0.00226049	0.0300759	3	15044452	15046933	+	1506	-	GO:0005515	-	A2XGS5	DUF4005 domain-containing protein	-
BGIOSGA002177	99.4493	50.8086	148.09	2.91466	1.54333	0.00226425	0.030091	1	5980325	5985195	-	2322	-	-	-	A2WLT0	Uncharacterized protein	-
BGIOSGA011314	509.641	303.859	715.423	2.35446	1.2354	0.00226608	0.0300985	3	4979057	4980384	-	1248	-	GO:0005515	-	A2XDC6	Uncharacterized protein	-
BGIOSGA029695	51.2512	24.0206	78.4817	3.26726	1.70808	0.00228845	0.0303495	9	14647946	14648512	-	567	-	GO:0009733	K14488	A2Z1M0	Uncharacterized protein	-
BGIOSGA031273	497.941	291.213	704.669	2.41977	1.27487	0.00229507	0.0303795	9	21191401	21193978	+	1362	-	GO:0016020;GO:0030247;GO:0016021	-	B8BEK8	GUB_WAK_bind domain-containing protein	-
BGIOSGA014508	490.117	294.178	686.056	2.33211	1.22164	0.00230104	0.0304155	4	27991005	27992966	-	1575	-	-	-	A2XWQ3	Uncharacterized protein	-
BGIOSGA022366	427.081	248.205	605.957	2.44136	1.28768	0.00230204	0.0304155	6	3716692	3718608	+	1056	-	GO:0046872;GO:0005777;GO:0055114;GO:0016491	-	A2Y9N3	Fe2OG dioxygenase domain-containing protein	-
BGIOSGA031036	222.348	67.5917	377.105	5.57917	2.48005	0.00230269	0.0304155	9	18084598	18085940	+	1023	-	GO:0055114;GO:0016491	-	A2Z2T5	PKS_ER domain-containing protein	-
BGIOSGA023081	2349.56	1456.19	3242.93	2.227	1.1551	0.00233441	0.0307428	6	21925460	21929067	+	417	40S	GO:0005840;GO:0005622;GO:0006412;GO:0003735	K02974	B8B3L8	40S ribosomal protein S24	40S ribosomal protein S24 [Source:UniProtKB/TrEMBL;Acc:B8B3L8]
BGIOSGA029504	18.2221	4.97488	31.4692	6.32562	2.66121	0.00236026	0.0310438	9	17965838	17967623	-	1737	-	-	-	B8BD42	Uncharacterized protein	-
BGIOSGA008156	83.006	42.3981	123.614	2.91555	1.54377	0.00236729	0.0311145	2	16550227	16552317	+	2091	-	GO:0016020;GO:0005524;GO:0006468;GO:0042742;GO:0002229;GO:0030246;GO:0004672;GO:0016021	-	A2X4J3	Protein kinase domain-containing protein	-
BGIOSGA020690	289.377	166.384	412.37	2.47843	1.30943	0.00237268	0.031141	6	29824431	29825669	-	1239	-	-	-	B8B1F1	Uncharacterized protein	-
BGIOSGA010809	803.804	480.797	1126.81	2.34363	1.22875	0.00238158	0.0312314	3	13540618	13545146	-	1908	Hexosyltransferase	GO:0047262;GO:0016757;GO:0005794;GO:0045489;GO:0016740;GO:0071555;GO:0000139	K13648	A2XGA3	Hexosyltransferase	Hexosyltransferase [Source:UniProtKB/TrEMBL;Acc:A2XGA3]
BGIOSGA035413	1116.99	673.353	1560.62	2.31768	1.21268	0.00240843	0.0315169	11	16941761	16946891	+	1425	-	GO:0005524;GO:0000166;GO:0016887	-	A2ZF62	Uncharacterized protein	-
BGIOSGA029752	325.793	189.679	461.907	2.43521	1.28405	0.00242037	0.0316354	9	13657451	13662454	-	1857	-	GO:0005515;GO:0099402;GO:0060918	-	A2Z1B7	Uncharacterized protein	-
BGIOSGA017076	22.9092	6.8229	38.9954	5.71537	2.51485	0.00242054	0.0316354	4	29662369	29665511	+	3063	-	-	-	B8ATV9	Uncharacterized protein	-
BGIOSGA001444	176.201	87.8471	264.556	3.01155	1.5905	0.00242173	0.0316376	1	22823148	22827188	-	1515	-	GO:0005524;GO:0004672;GO:0006468	-	B8AA04	Uncharacterized protein	-
BGIOSGA025179	50.6712	24.0017	77.3406	3.22229	1.68809	0.00243235	0.0317216	7	3006765	3007343	+	579	-	-	-	A2YIB8	GCK domain-containing protein	-
BGIOSGA031534	44.9015	18.9462	70.8568	3.7399	1.903	0.00243291	0.0317216	10	19125842	19127118	-	462	-	GO:0003779;GO:0005622;GO:0015629;GO:0030042	K05765	A2Z9F4	ADF-H domain-containing protein	-
BGIOSGA008513	3994.74	16.0382	7973.45	497.153	8.95755	0.00243503	0.0317216	2	24361426	24361917	+	360	-	-	-	A2X6L1	Uncharacterized protein	-
BGIOSGA010897	2912.89	1451.08	4374.7	3.01479	1.59206	0.00243508	0.0317216	3	11854180	11856758	-	2007	-	GO:0005515	-	A2XFS3	J domain-containing protein	-
BGIOSGA022056	295.116	166.804	423.428	2.53848	1.34396	0.00243674	0.0317267	6	1065372	1067990	-	1047	-	GO:0032502;GO:0005634;GO:0005524;GO:0006355;GO:0006351	-	B8B1M9	Uncharacterized protein	-
BGIOSGA003346	52.67	8.60376	96.7362	11.2435	3.49102	0.00244349	0.0317879	1	12444932	12445669	+	738	-	GO:0043565;GO:0006351	-	A2WNZ4	DOG1 domain-containing protein	-
BGIOSGA004713	260.539	152.353	368.726	2.42021	1.27513	0.00246338	0.0320064	1	38663751	38664962	+	417	-	GO:0010374	-	A2WWI1	Uncharacterized protein	-
BGIOSGA033392	342.011	180.183	503.839	2.79627	1.4835	0.00246611	0.0320192	10	20276942	20279726	+	702	-	-	-	B8BI32	RING-type domain-containing protein	-
BGIOSGA009824	1204.12	729.397	1678.84	2.30168	1.20269	0.00246765	0.0320216	3	34855383	34857239	-	1401	-	GO:0016747	-	A2XLX6	Uncharacterized protein	-
BGIOSGA007594	453.244	120.784	785.704	6.50502	2.70155	0.00247326	0.0320805	2	4059622	4063364	+	2967	-	GO:0043531	-	B8AI74	Uncharacterized protein	-
BGIOSGA004691	4354.81	2568.57	6141.04	2.39084	1.25752	0.00247533	0.0320805	1	38270073	38273118	+	1680	-	GO:0046872;GO:0004619;GO:0006007;GO:0003824;GO:0005737;GO:0030145	K15633	B8ABA7	Uncharacterized protein	-
BGIOSGA009624	840.874	520.384	1161.36	2.23174	1.15817	0.00247736	0.0320805	3	37759402	37763081	-	1776	RNA	GO:0003723;GO:0005524;GO:0016787;GO:0000166;GO:0004386;GO:0003676	K13179	A2XN12	RNA helicase	RNA helicase [Source:UniProtKB/TrEMBL;Acc:A2XN12]
BGIOSGA035187	1054.97	572.627	1537.31	2.68466	1.42474	0.00248446	0.0321456	11	10955471	10955942	+	354	Non-specific	GO:0008289;GO:0006869	-	A2ZDR8	Non-specific lipid-transfer protein	Non-specific lipid-transfer protein [Source:UniProtKB/TrEMBL;Acc:A2ZDR8]
BGIOSGA013613	1994.77	1028.58	2960.96	2.87868	1.52541	0.00248977	0.0322009	3	35731767	35734066	+	975	Peroxidase	GO:0020037;GO:0055114;GO:0006979;GO:0046872;GO:0098869;GO:0004601;GO:0005576;GO:0042744;GO:0016491	K00430	A2XM90	Peroxidase	Peroxidase [Source:UniProtKB/TrEMBL;Acc:A2XM90]
BGIOSGA017017	50.6437	22.6085	78.6789	3.48006	1.79911	0.00249165	0.0322038	4	28643542	28644807	+	1266	RING-type	GO:0016567;GO:0004842	-	A2XWY7	RING-type E3 ubiquitin transferase	RING-type E3 ubiquitin transferase [Source:UniProtKB/TrEMBL;Acc:A2XWY7]
BGIOSGA010733	1194.26	601.817	1786.7	2.96884	1.5699	0.00249207	0.0322038	3	14727253	14730695	-	1707	-	-	K14565	A2XGN8	Nop domain-containing protein	-
BGIOSGA028767	959.866	308.016	1611.72	5.23257	2.38752	0.00249966	0.032275	8	23333569	23336838	+	1683	Pectinesterase	GO:0045330;GO:0030599;GO:0016787;GO:0045490;GO:0005618;GO:0043086;GO:0004857;GO:0005576;GO:0071555;GO:0042545	K01051	A2YVS3	Pectinesterase	Pectinesterase [Source:UniProtKB/TrEMBL;Acc:A2YVS3]
BGIOSGA017014	186.827	100.064	273.591	2.73415	1.45109	0.0025012	0.0322814	4	28626745	28628877	+	2133	-	-	-	B8ATF2	Uncharacterized protein	-
BGIOSGA000342	292.047	5.72825	578.367	100.967	6.65775	0.00250881	0.0323662	1	42519174	42520462	-	894	-	-	-	A2WXV4	DOMON domain-containing protein	-
BGIOSGA034299	19.1995	5.62336	32.7757	5.82849	2.54312	0.00252194	0.032522	11	5396214	5397323	-	561	-	-	-	A2ZCL1	Uncharacterized protein	-
BGIOSGA030471	183.729	33.0192	334.439	10.1286	3.34036	0.00255298	0.0328676	9	6762087	6766344	+	1746	-	GO:0003872;GO:0006096;GO:0061615	K00895	B8BE15	PFK domain-containing protein	-
BGIOSGA021372	95.1217	49.9125	140.331	2.81154	1.49136	0.00256788	0.0330321	6	12498865	12502555	-	1917	-	GO:0016020;GO:0016021	-	B8B121	DUF1618 domain-containing protein	-
BGIOSGA018907	25.4163	2.93986	47.8926	16.2908	4.02599	0.00257376	0.0330939	5	1354642	1354878	-	165	-	GO:0016020;GO:0016021	-	A2XZU8	Uncharacterized protein	-
BGIOSGA006031	476.703	291.142	662.264	2.27471	1.18568	0.0025766	0.0331167	2	26335824	26337171	-	195	-	GO:0030515;GO:0042254;GO:0005730;GO:0010197;GO:0015030;GO:0001522	K11130	B8AFH1	Uncharacterized protein	-
BGIOSGA005375	3258.59	1754.53	4762.66	2.7145	1.44068	0.00259263	0.0332676	2	36987142	36990997	-	1908	-	GO:0016020;GO:0005783;GO:0009414;GO:0009409;GO:0005506;GO:1990465;GO:0055114;GO:0016829;GO:0009924;GO:0009651;GO:0016021;GO:0005789;GO:0008610;GO:0016491	K15404	A2XAY1	Very-long-chain aldehyde decarbonylase GL1-6	-
BGIOSGA036701	388.439	209.8	567.078	2.70295	1.43453	0.00260729	0.033428	12	1652712	1653539	-	828	-	GO:0016020;GO:0016021	-	A2ZHQ7	LEA_2 domain-containing protein	-
BGIOSGA035172	105.76	5.50599	206.015	37.4164	5.2256	0.00261916	0.0335577	11	10180434	10181894	+	690	-	-	-	B8BK70	Uncharacterized protein	-
BGIOSGA027688	484.192	287.106	681.277	2.37291	1.24666	0.00262281	0.0335653	8	2284145	2287172	-	426	-	GO:0003723;GO:0005739;GO:0080156;GO:0003676	-	B8BAM1	RRM domain-containing protein	-
BGIOSGA004721	57.6588	18.2178	97.0998	5.32995	2.41412	0.0026234	0.0335653	1	38752842	38753332	+	210	-	GO:0046872;GO:0030001	-	A2WWJ3	HMA domain-containing protein	-
BGIOSGA030201	95.1925	1.07188	189.313	176.617	7.46448	0.00262936	0.0336276	9	1842442	1842807	-	366	-	GO:0016020;GO:0016021	-	A2YYM6	Uncharacterized protein	-
BGIOSGA036982	1864.79	1158.69	2570.9	2.2188	1.14978	0.00263174	0.0336303	12	2365384	2367472	+	1671	-	GO:0046872;GO:0030001	-	B8BM12	HMA domain-containing protein	-
BGIOSGA014042	8603.52	4634.69	12572.3	2.71266	1.43971	0.00263294	0.0336318	4	34365696	34366993	-	1041	Peroxidase	GO:0020037;GO:0055114;GO:0006979;GO:0046872;GO:0098869;GO:0004601;GO:0005576;GO:0042744;GO:0016491	K00430	B8ARU3	Peroxidase	Peroxidase [Source:UniProtKB/TrEMBL;Acc:B8ARU3]
BGIOSGA006937	196.304	113.172	279.435	2.46912	1.304	0.00265235	0.0338379	2	6432498	6433079	-	582	-	GO:0005840;GO:0005622;GO:0006412;GO:0003735	K02935	A2X232	Ribosomal_L12 domain-containing protein	-
BGIOSGA025855	86.4643	36.5346	136.394	3.73329	1.90045	0.00265881	0.0339064	7	18930670	18931272	+	603	-	GO:0016020;GO:0016021	-	B8B6X2	LEA_2 domain-containing protein	-
BGIOSGA009880	129.793	31.8746	227.711	7.14395	2.83672	0.00266473	0.033961	3	33914473	33925304	-	1074	-	GO:0003677;GO:0005634;GO:0006355;GO:0043565	-	B8AR09	Uncharacterized protein	-
BGIOSGA009775	2375.44	1372.23	3378.64	2.46215	1.29992	0.00266528	0.033961	3	35665988	35666374	-	282	-	-	-	A2XM78	Uncharacterized protein	-
BGIOSGA028859	262.951	156.472	369.431	2.36101	1.2394	0.00266712	0.0339627	8	25255909	25258055	+	957	-	GO:0005634	K18810	B8BBS7	Cyclin N-terminal domain-containing protein	-
BGIOSGA005870	460.656	276.393	644.918	2.33334	1.22239	0.0026687	0.0339627	2	28931080	28935069	-	1089	-	GO:0016788	-	B8AGE0	Lipase_GDSL domain-containing protein	-
BGIOSGA021183	234.725	128.549	340.901	2.65191	1.40703	0.00267141	0.0339832	6	18881977	18882963	-	816	-	-	-	B8B2W1	Uncharacterized protein	-
BGIOSGA016377	301.15	12.9215	589.378	45.612	5.51134	0.00268773	0.034093	4	18392075	18392713	+	351	-	GO:0005504;GO:0009627	-	A2XTA2	AAI domain-containing protein	-
BGIOSGA031491	1024.45	499.724	1549.18	3.10006	1.6323	0.00268918	0.0340974	10	19829560	19831292	-	651	-	-	-	A2Z9Q5	Uncharacterized protein	-
BGIOSGA023939	142.433	67.5766	217.29	3.21546	1.68503	0.00271809	0.0343376	7	22754171	22756165	-	840	-	GO:0007165	-	B8B8D7	Uncharacterized protein	-
BGIOSGA010578	59.0557	29.7031	88.4084	2.97641	1.57357	0.00272875	0.0344442	3	17947871	17949097	-	1227	-	GO:0005515	-	A2XHP5	F-box domain-containing protein	-
BGIOSGA024730	8457.23	5163.81	11750.6	2.27558	1.18623	0.00273226	0.0344745	7	3882072	3883199	-	1128	-	GO:0005515	-	A2YIP1	Uncharacterized protein	-
BGIOSGA008608	434.948	264.781	605.115	2.28534	1.19241	0.00273489	0.0344936	2	25756306	25759183	+	2052	-	GO:0005515	-	B8AFD8	Uncharacterized protein	-
BGIOSGA018447	5.2578	0	10.5156	Inf	Inf	0.00273755	0.0344992	5	10587622	10590583	-	510	-	GO:0009415	-	A2Y2B2	Uncharacterized protein	-
BGIOSGA034766	454.217	266.135	642.299	2.41343	1.27108	0.00274624	0.0345666	11	1671026	1671625	+	600	-	GO:0005509	K13448	A2ZBA6	Uncharacterized protein	-
BGIOSGA004581	60.7681	22.0056	99.5307	4.52297	2.17727	0.00276249	0.0346941	1	36623156	36627222	+	2535	-	GO:0016020;GO:0016310;GO:0005524;GO:0016301;GO:0006468;GO:0004674;GO:0000166;GO:0004672;GO:0048544;GO:0016021;GO:0016740	-	A2WVT4	Uncharacterized protein	-
BGIOSGA012442	132.639	75.7862	189.492	2.50035	1.32213	0.00276309	0.0346941	3	11679133	11681770	+	1569	-	GO:0005516	-	A2XFQ3	Uncharacterized protein	-
BGIOSGA005771	819.324	488.92	1149.73	2.35156	1.23362	0.00277341	0.0348096	2	30983153	30985029	-	1086	-	GO:0006355;GO:0046983	-	B8AH97	BHLH domain-containing protein	-
BGIOSGA000767	380.082	157.802	602.363	3.81721	1.93252	0.00278172	0.0348997	1	35452882	35453692	-	510	-	-	-	B8AA39	X8 domain-containing protein	-
BGIOSGA023865	583.403	348.187	818.62	2.35109	1.23333	0.00280584	0.0351073	7	24142061	24143179	-	459	-	GO:0003677;GO:0005634	-	B8B4W9	Uncharacterized protein	-
BGIOSGA013388	1574.1	964.513	2183.68	2.26403	1.17889	0.00280589	0.0351073	3	32142913	32148153	+	1764	Pescadillo	GO:0005634;GO:0005654;GO:0000466;GO:0030687;GO:0006364;GO:0042254;GO:0005730;GO:2000232;GO:0000463;GO:0043021;GO:0042273	K14843	B8AQ02	Pescadillo homolog	Pescadillo homolog [Source:UniProtKB/TrEMBL;Acc:B8AQ02]
BGIOSGA016356	188.178	106.152	270.204	2.54545	1.34792	0.00280619	0.0351073	4	18183897	18184508	+	612	-	GO:0009785	-	A2XT70	Uncharacterized protein	-
BGIOSGA036574	66.7139	29.4667	103.961	3.52809	1.81889	0.00282068	0.0352744	12	3518695	3520509	-	1815	-	GO:0005515;GO:0008270	-	A2ZID4	DYW_deaminase domain-containing protein	-
BGIOSGA019631	109.995	59.1601	160.83	2.71856	1.44284	0.00282432	0.0353056	5	16038851	16045697	+	3231	-	GO:0003723	-	B8AWM9	PUM-HD domain-containing protein	-
BGIOSGA023552	516.438	318.959	713.916	2.23827	1.16238	0.00282585	0.0353106	6	31279638	31286487	+	2652	-	GO:0016020;GO:0004252;GO:0005618;GO:0008233;GO:0016787;GO:0006508;GO:0008236	-	B8B246	Uncharacterized protein	-
BGIOSGA006509	124.765	41.3317	208.199	5.03727	2.33264	0.0028432	0.0354553	2	16797842	16801437	-	2334	-	-	-	B8AHI2	Uncharacterized protein	-
BGIOSGA028027	51.2076	21.4762	80.9389	3.76877	1.91409	0.00284416	0.0354553	8	3811297	3814846	+	993	-	GO:0003677;GO:0005634	-	B8BAX4	SANT domain-containing protein	-
BGIOSGA036358	101.073	54.8454	147.3	2.68573	1.42531	0.00284653	0.035469	12	8724505	8726263	-	513	-	GO:0005840;GO:0015934;GO:0006412;GO:0003735	K02874	A2ZJM5	Uncharacterized protein	-
BGIOSGA034103	56.542	17.115	95.969	5.60731	2.48731	0.00285175	0.035494	11	10412732	10416970	-	1107	-	GO:0008171;GO:0008168;GO:0016740;GO:0032259;GO:0046983	-	A2ZDN8	Uncharacterized protein	-
BGIOSGA009153	583.295	358.467	808.124	2.25439	1.17274	0.00285197	0.035494	2	35265389	35272071	+	3627	-	-	K14794	A2XAA5	NUC173 domain-containing protein	-
BGIOSGA014356	2182.62	1324.26	3040.97	2.29636	1.19935	0.0028676	0.0356632	4	30164926	30165550	-	225	-	-	-	B8AU64	CYSTM domain-containing protein	-
BGIOSGA030978	156.893	84.7444	229.041	2.70272	1.43441	0.00287131	0.0356917	9	17117719	17117991	+	273	-	-	-	A2Z2E9	Uncharacterized protein	-
BGIOSGA019988	102.424	53.9393	150.909	2.79776	1.48427	0.00287422	0.0356993	5	23978808	23984908	+	1650	-	GO:0016020;GO:0016757;GO:0016021;GO:0005975;GO:0006004;GO:0016740	-	B8AZ00	Uncharacterized protein	-
BGIOSGA002507	1988.58	1198.09	2779.07	2.31958	1.21387	0.00288436	0.0357784	1	1129700	1132027	-	1689	-	GO:0016020;GO:0016757;GO:0016021	-	B8ACY4	Uncharacterized protein	-
BGIOSGA011394	51.6159	25.5101	77.7216	3.0467	1.60725	0.00288549	0.0357784	3	3946120	3948502	-	2214	-	GO:0016020;GO:0017022;GO:0016021	-	A2XCW2	GTD-binding domain-containing protein	-
BGIOSGA007572	244.029	7.95695	480.101	60.3373	5.91498	0.00288596	0.0357784	2	3751027	3753063	+	1266	-	-	-	A2X147	Uncharacterized protein	-
BGIOSGA004360	109.56	25.6414	193.478	7.54552	2.91562	0.00293243	0.0362626	1	33308394	33309917	+	1524	-	-	-	A2WUK4	Rx_N domain-containing protein	-
BGIOSGA019023	57.5062	28.1898	86.8227	3.07993	1.6229	0.00296859	0.0366366	5	425430	427473	+	627	-	-	-	Q84ZW5	Uncharacterized protein	-
BGIOSGA013235	1681.38	682.202	2680.56	3.92927	1.97426	0.00297452	0.0366953	3	29436166	29437501	+	912	-	GO:0016702;GO:0055114	K10712	A2XK77	Uncharacterized protein	-
BGIOSGA020234	398.693	239.621	557.764	2.32769	1.2189	0.00299123	0.0368721	5	27689195	27691634	+	621	-	GO:0005840;GO:0005622;GO:0006412;GO:0003735	K02939	B8B068	Uncharacterized protein	-
BGIOSGA018829	11.12	2.15406	20.086	9.32473	3.22106	0.00299647	0.0368927	5	2727337	2727567	-	231	-	-	-	B8AXW7	Uncharacterized protein	-
BGIOSGA037817	692.559	422.963	962.155	2.2748	1.18574	0.00300646	0.0369862	12	22108397	22116172	+	624	-	GO:0007275	-	B8BN25	Uncharacterized protein	-
BGIOSGA009732	70.3704	36.4377	104.303	2.86251	1.51728	0.00302174	0.0371337	3	36324185	36326599	-	2415	-	GO:0005515;GO:0008270	-	A2XMF9	DYW_deaminase domain-containing protein	-
BGIOSGA033831	234.798	122.593	347.003	2.83052	1.50107	0.00302204	0.0371337	11	17001847	17003376	-	1530	-	GO:0007623;GO:0010468;GO:0005515;GO:0006355;GO:0009637;GO:0009911	K12116	A2ZF69	F-box domain-containing protein	-
BGIOSGA017884	387.913	236.061	539.766	2.28656	1.19318	0.00302894	0.0371975	5	24579556	24583497	-	1563	-	GO:0019867	K07277	A2Y5M6	Uncharacterized protein	-
BGIOSGA020461	35.1587	0.328811	69.9886	212.854	7.73372	0.00302963	0.0371975	5	30595149	30596145	+	828	-	GO:0016020;GO:0016021	-	A2Y811	Uncharacterized protein	-
BGIOSGA015573	1138.04	560.265	1715.81	3.0625	1.61471	0.00303318	0.0371987	4	4451144	4462451	-	4647	-	GO:0016020;GO:0055085;GO:0005524;GO:0042626;GO:0000166;GO:0016021;GO:0099131;GO:0016887	-	B8AVB7	Uncharacterized protein	-
BGIOSGA003684	1794.77	854.604	2734.94	3.20024	1.67818	0.00303332	0.0371987	1	21430864	21432321	+	1458	3-ketoacyl-CoA	GO:0016020;GO:0016746;GO:0016021;GO:0016740;GO:0003824;GO:0016747;GO:0006633	K15397	A2WQY0	3-ketoacyl-CoA synthase	3-ketoacyl-CoA synthase [Source:UniProtKB/TrEMBL;Acc:A2WQY0]
BGIOSGA000275	220.582	130.54	310.625	2.37955	1.25069	0.0030379	0.0372042	1	43451712	43455997	-	1341	Protein	GO:0008168;GO:0016740;GO:0005739;GO:0032259	-	B8A842	Protein arginine methyltransferase NDUFAF7	Protein arginine methyltransferase NDUFAF7 [Source:UniProtKB/TrEMBL;Acc:B8A842]
BGIOSGA018446	1202.65	410.06	1995.25	4.86574	2.28266	0.00303941	0.0372042	5	10621604	10625876	-	1071	-	GO:0003824	-	B8AZW6	Uncharacterized protein	-
BGIOSGA019927	332.677	198.992	466.363	2.34363	1.22875	0.00304097	0.0372042	5	22684419	22687745	+	1290	S-acyltransferase	GO:0016020;GO:0016746;GO:0016021;GO:0016740;GO:0019706	K16675	B8AYK7	S-acyltransferase	S-acyltransferase [Source:UniProtKB/TrEMBL;Acc:B8AYK7]
BGIOSGA009892	630.11	385.818	874.402	2.26636	1.18038	0.00304348	0.0372202	3	33686503	33690084	-	2061	-	GO:0005515;GO:0005524;GO:0004672;GO:0006468	-	A2XLJ7	Protein kinase domain-containing protein	-
BGIOSGA010146	77.3384	41.6626	113.014	2.7126	1.43968	0.00306996	0.0374701	3	28894695	28895447	-	753	-	-	-	A2XK36	ELM2 domain-containing protein	-
BGIOSGA009566	107.832	51.9948	163.669	3.1478	1.65434	0.00307989	0.0375638	3	38568612	38572337	-	1716	-	GO:0005525	-	A2XNC8	EngB-type G domain-containing protein	-
BGIOSGA026905	92.6235	50.0316	135.215	2.7026	1.43435	0.00308643	0.0376268	8	23092742	23093657	-	486	-	GO:0005524;GO:0004672;GO:0006468	-	B8BB82	Protein kinase domain-containing protein	-
BGIOSGA012317	162.326	68.6438	256.009	3.72953	1.89899	0.00310099	0.0377835	3	9747981	9749324	+	1344	-	GO:0008233;GO:0016787;GO:0006508;GO:0004190	-	A2XF13	Peptidase A1 domain-containing protein	-
BGIOSGA001762	282.357	168.116	396.597	2.35906	1.23822	0.00310321	0.0377835	1	13857574	13857915	-	342	-	-	-	A2WPA7	Uncharacterized protein	-
BGIOSGA030608	84.4071	45.9365	122.878	2.67495	1.41951	0.00310416	0.0377835	9	10363320	10365937	+	1815	-	GO:0032502;GO:1901259;GO:0009741;GO:0006355;GO:0009416;GO:0009742;GO:0009658;GO:1904143;GO:0009646;GO:0009651;GO:0005525;GO:0009570;GO:0009507;GO:1902326;GO:0019843	-	B8BEW0	G domain-containing protein	-
BGIOSGA000130	281.055	170.347	391.762	2.29979	1.2015	0.00311391	0.0378576	1	45448680	45451967	-	1233	-	GO:0003677;GO:0005524;GO:0006281;GO:0009408;GO:0006259;GO:0003697;GO:0000166;GO:0000002;GO:0008094	-	B8A939	Uncharacterized protein	-
BGIOSGA013630	374.536	225.722	523.35	2.31856	1.21323	0.00312024	0.0378993	3	35961291	35963483	+	846	Proteasome	-	K11876	B8AKJ0	Proteasome assembly chaperone 2	Proteasome assembly chaperone 2 [Source:UniProtKB/TrEMBL;Acc:B8AKJ0]
BGIOSGA013313	8.99291	0.328811	17.657	53.6996	5.74684	0.0031229	0.0378993	3	30735044	30735538	+	495	-	-	-	A2XKL2	Uncharacterized protein	-
BGIOSGA035360	2611.6	1584.67	3638.54	2.29609	1.19918	0.00312379	0.0378993	11	15822239	15825578	+	1473	-	GO:0005783;GO:0016126;GO:0020037;GO:0005506;GO:0055114;GO:0016705;GO:0046872;GO:0005794;GO:0004497;GO:0005886;GO:0016491	K05917	B8BKT5	Uncharacterized protein	-
BGIOSGA002329	324.884	197.21	452.558	2.2948	1.19837	0.00314142	0.0380727	1	3754312	3757493	-	1947	RNA	GO:0003723;GO:0005524;GO:0016787;GO:0000166;GO:0004386;GO:0003676	K14809	B8ADF1	RNA helicase	RNA helicase [Source:UniProtKB/TrEMBL;Acc:B8ADF1]
BGIOSGA024707	2449.48	1545.69	3353.27	2.16944	1.11732	0.00315102	0.0381592	7	4352151	4353875	-	465	-	GO:0005840;GO:0003723;GO:0006412;GO:0003735;GO:0015935	K02958	A2YIV1	Uncharacterized protein	-
BGIOSGA035070	147.457	83.921	210.993	2.51419	1.33009	0.00316374	0.0382684	11	6934907	6942283	+	1341	-	GO:0004252;GO:0005515;GO:0006508	-	B8BJW6	PDZ domain-containing protein	-
BGIOSGA007966	40.3452	2.03669	78.6537	38.6184	5.27121	0.00319962	0.0386121	2	11176221	11177778	+	876	Xyloglucan	GO:0016762;GO:0048046;GO:0008152;GO:0006073;GO:0042546;GO:0016798;GO:0004553;GO:0016787;GO:0005618;GO:0010411;GO:0005975;GO:0005576;GO:0016740;GO:0071555	K08235	A2X3G4	Xyloglucan endotransglucosylase/hydrolase	Xyloglucan endotransglucosylase/hydrolase [Source:UniProtKB/TrEMBL;Acc:A2X3G4]
BGIOSGA020178	402.175	241.767	562.583	2.32696	1.21845	0.00320582	0.0386525	5	26924398	26926117	+	645	-	GO:0000166;GO:0007264;GO:0005622;GO:0005525;GO:0003924	K04392	A2Y6G9	Uncharacterized protein	-
BGIOSGA000268	94.4465	51.243	137.65	2.68622	1.42558	0.00320661	0.0386525	1	43529942	43534383	-	618	-	-	-	A2WY92	Uncharacterized protein	-
BGIOSGA004960	4.90966	0	9.81932	Inf	Inf	0.00323252	0.0388781	1	42383811	42384699	+	816	-	-	-	B8A7D7	Uncharacterized protein	-
BGIOSGA023014	36.6047	7.02354	66.1858	9.42343	3.23625	0.00323771	0.0389065	6	19946615	19947666	+	969	Peroxidase	GO:0020037;GO:0055114;GO:0006979;GO:0046872;GO:0098869;GO:0004601;GO:0005576;GO:0042744;GO:0016491	K00430	A2YDJ1	Peroxidase	Peroxidase [Source:UniProtKB/TrEMBL;Acc:A2YDJ1]
BGIOSGA013604	3618.84	1609.23	5628.45	3.49761	1.80637	0.00324133	0.0389065	3	35641266	35643533	+	1542	Bentazon	GO:0016020;GO:0020037;GO:0005506;GO:0055114;GO:0046872;GO:0016705;GO:0016021;GO:0004497;GO:0016491	-	Q2LA61	Bentazon and sulfonylurea-resistant protein	Bentazon and sulfonylurea-resistant protein [Source:UniProtKB/TrEMBL;Acc:Q2LA61]
BGIOSGA010076	32.8073	13.7102	51.9045	3.78584	1.92061	0.00324158	0.0389065	3	30496382	30496857	-	384	-	GO:0010374	-	A2XKI7	Uncharacterized protein	-
BGIOSGA017778	252.835	119.574	386.095	3.22893	1.69106	0.00325879	0.0390526	5	26098760	26100739	-	1890	-	-	K14487	A2Y678	Uncharacterized protein	-
BGIOSGA022578	37.0102	13.0075	61.0128	4.69059	2.22977	0.00328108	0.0392287	6	7641779	7642558	+	780	-	GO:0005515	-	A2YAX5	Uncharacterized protein	-
BGIOSGA037021	71.2533	16.8295	125.677	7.46765	2.90065	0.00328544	0.0392657	12	2993699	2994615	+	585	-	GO:0006355;GO:0003700	-	B8BN97	BZIP domain-containing protein	-
BGIOSGA036931	43.4121	19.9998	66.8245	3.34127	1.74039	0.00329491	0.0393486	12	1684215	1689405	+	2883	-	GO:0005515;GO:0008270	-	B8BLU7	F-box domain-containing protein	-
BGIOSGA022229	243.772	145.776	341.768	2.34447	1.22926	0.00329962	0.0393897	6	1694952	1696133	+	1182	-	GO:0016020;GO:0016021	-	A2Y8U1	Uncharacterized protein	-
BGIOSGA036995	63.8337	19.5655	108.102	5.52511	2.466	0.00330367	0.0393953	12	2618374	2620014	+	918	-	GO:0005524;GO:0004672;GO:0006468	-	A2ZI33	Protein kinase domain-containing protein	-
BGIOSGA018363	185.716	109.422	262.01	2.3945	1.25972	0.00332336	0.0395513	5	14109373	14117438	-	2445	-	-	-	B8AW53	RIX1 domain-containing protein	-
BGIOSGA025621	59.9672	29.1751	90.7594	3.11086	1.63731	0.00332758	0.0395712	7	13890560	13893708	+	2043	-	GO:0043531	-	B8B5Q3	Uncharacterized protein	-
BGIOSGA021967	48.589	18.3243	78.8537	4.30323	2.10542	0.00333508	0.03963	6	2262793	2267209	-	2973	-	GO:0005515	-	B8B2B4	LRRNT_2 domain-containing protein	-
BGIOSGA025058	124.185	15.8004	232.57	14.7192	3.87963	0.00334469	0.0397022	7	1149102	1149533	+	432	-	-	-	A2YHN2	Uncharacterized protein	-
BGIOSGA010007	11.0506	0	22.1012	Inf	Inf	0.00334834	0.0397266	3	31827780	31829624	-	861	-	GO:0046872;GO:0045735;GO:0005576;GO:0030145	-	B8APY0	Germin-like protein	-
BGIOSGA022386	155.791	90.0489	221.533	2.46014	1.29874	0.00336077	0.0398589	6	4051032	4053607	+	912	-	GO:0006626;GO:0005743;GO:0009536;GO:0005741;GO:0005739;GO:0001401	K17776	B8B398	Uncharacterized protein	-
BGIOSGA005619	602.252	290.82	913.685	3.14176	1.65157	0.00336841	0.0399189	2	33495390	33496499	-	1110	-	GO:0009055;GO:0015035;GO:0022900;GO:0005623;GO:0055114;GO:0045454	-	A2X9M2	Glutaredoxin domain-containing protein	-
BGIOSGA010300	542.641	335.587	749.696	2.23399	1.15962	0.00337409	0.039971	3	25636887	25643274	-	2844	-	GO:0032040	K14766	B8AM42	Uncharacterized protein	-
BGIOSGA034407	83.5783	30.2514	136.905	4.52558	2.1781	0.00337858	0.0400075	11	3515944	3517992	-	777	-	GO:0006355;GO:0003700	-	B8BJD8	Uncharacterized protein	-
BGIOSGA036010	918.75	552.596	1284.9	2.32522	1.21736	0.00337975	0.0400075	12	18437527	18440750	-	582	-	GO:0005783;GO:0005622;GO:0016192;GO:0006886;GO:0005794;GO:0000166;GO:0005525;GO:0015031	K07953	A2ZLM3	Uncharacterized protein	-
BGIOSGA035693	107.959	59.7164	156.202	2.61572	1.38721	0.00338995	0.040067	11	22133592	22138930	+	2745	-	GO:0000172;GO:0005655;GO:0001682	-	B8BII2	Uncharacterized protein	-
BGIOSGA028860	443.61	164.157	723.063	4.40471	2.13905	0.00344296	0.0405699	8	25329380	25330635	+	315	-	GO:0016020;GO:0016021	-	A2YWA8	Uncharacterized protein	-
BGIOSGA037531	7520.94	1786.83	13255.1	7.41821	2.89107	0.00351192	0.0412415	12	17255398	17260034	+	2601	-	GO:0016020;GO:0055114;GO:0050664;GO:0098869;GO:0004601;GO:0005509;GO:0016021;GO:0016491	K13447	B8BMC2	Uncharacterized protein	-
BGIOSGA027952	7738.13	526.641	14949.6	28.3867	4.82714	0.00351878	0.0413064	8	2152972	2153896	+	831	-	-	-	A2YR08	Uncharacterized protein	-
BGIOSGA027861	632.144	392.333	871.954	2.22249	1.15218	0.0035261	0.041359	8	618876	619238	+	363	-	GO:0015934;GO:0006412;GO:0003735	K02907	A2YQI9	Ribosomal_L30 domain-containing protein	-
BGIOSGA002550	192.303	114.814	269.793	2.34983	1.23255	0.00352726	0.041359	1	410296	410946	-	651	-	-	-	A2WJQ8	Uncharacterized protein	-
BGIOSGA014663	2474.46	1520.75	3428.17	2.25427	1.17266	0.00354809	0.0415521	4	25314155	25316176	-	2022	-	GO:0016020;GO:0030246;GO:0005524;GO:0004672;GO:0016021;GO:0006468	-	B8ASD5	Protein kinase domain-containing protein	-
BGIOSGA033383	353.344	1.1038	705.584	639.233	9.3202	0.00354834	0.0415521	10	20181546	20181897	+	264	-	GO:0008270	-	A2Z9V1	Uncharacterized protein	-
BGIOSGA010788	17.442	5.49737	29.3866	5.34558	2.41835	0.00354909	0.0415521	3	13865997	13866896	-	786	-	GO:0016020;GO:0009664;GO:0005618;GO:0005576;GO:0071555	-	A2XGF0	Expansin	-
BGIOSGA031188	430.616	260.942	600.291	2.30047	1.20193	0.00357316	0.0417865	9	20293996	20312236	+	12969	-	GO:0005515	-	A2Z3N5	Uncharacterized protein	-
BGIOSGA017386	121.741	38.0077	205.474	5.4061	2.43459	0.00359251	0.0419654	4	34191852	34192586	+	735	-	GO:0045892	-	A2XZ52	OVATE domain-containing protein	-
BGIOSGA001011	151.898	87.8474	215.948	2.45822	1.29762	0.00359974	0.0419942	1	31454398	31459863	-	1158	-	GO:0016020;GO:0016021;GO:0006659	K08730	B8A7L9	Uncharacterized protein	-
BGIOSGA005785	86.0178	45.2699	126.766	2.80022	1.48554	0.00360459	0.0420115	2	30717538	30720921	-	1323	-	GO:0032502;GO:0005634;GO:0005524;GO:0006355;GO:0006351;GO:0045893;GO:0048316;GO:0008283;GO:0048366	-	B8AH82	Uncharacterized protein	-
BGIOSGA030622	35.7107	15.4704	55.951	3.61665	1.85465	0.00361615	0.0421147	9	10657180	10658719	+	1023	-	GO:0005544;GO:0005509	K17098	B8BEX3	Uncharacterized protein	-
BGIOSGA021867	364.418	220.177	508.659	2.31023	1.20804	0.00363513	0.0422881	6	3530799	3533728	-	600	Putative	GO:0032040	K14566	B8B320	Putative FCF1 small subunit	Putative FCF1 small subunit [Source:UniProtKB/TrEMBL;Acc:B8B320]
BGIOSGA000433	63.1203	5.04038	121.2	24.0459	4.58772	0.00364915	0.0424352	1	41065491	41066824	-	639	-	GO:0000287;GO:0004427;GO:0005737;GO:0006796	K01507	A2WXB3	Uncharacterized protein	-
BGIOSGA011633	45.9364	21.1446	70.7281	3.34497	1.74199	0.0036744	0.0426489	3	265915	266739	-	825	-	GO:0016020;GO:0009506;GO:0010305;GO:0009956;GO:0009933;GO:0009554;GO:0016021;GO:0009934;GO:0005886;GO:0010015	-	A2XBF0	Uncharacterized protein	-
BGIOSGA023432	39.8547	18.3471	61.3624	3.34453	1.7418	0.00368326	0.0427171	6	29329926	29330234	+	309	-	-	-	A2YFZ6	Uncharacterized protein	-
BGIOSGA019933	194.76	111.02	278.499	2.50855	1.32685	0.00368533	0.0427171	5	22849522	22850218	+	357	-	GO:0016020;GO:0016021	-	A2Y536	Uncharacterized protein	-
BGIOSGA017870	44.0566	20.2642	67.849	3.34822	1.74339	0.00368613	0.0427171	5	24857118	24861077	-	1914	Non-specific	GO:0016310;GO:0005524;GO:0007165;GO:0016301;GO:0006468;GO:0004674;GO:0000166;GO:0004672;GO:0016740	-	B8AZA0	Non-specific serine/threonine protein kinase	Non-specific serine/threonine protein kinase [Source:UniProtKB/TrEMBL;Acc:B8AZA0]
BGIOSGA029365	1515.06	50.275	2979.85	59.2711	5.88926	0.00369296	0.0427683	9	19929014	19930683	-	759	-	GO:0003723;GO:0090502;GO:0033897	K01166	A2Z3I6	Uncharacterized protein	-
BGIOSGA014060	742.709	463.673	1021.74	2.20359	1.13985	0.00370549	0.0428621	4	34195060	34197455	-	876	-	GO:0005634;GO:0042254;GO:0005730	K14852	B8ART1	Ribosome biogenesis regulatory protein	-
BGIOSGA017756	38.4961	14.7987	62.1934	4.20264	2.0713	0.00372649	0.0430295	5	26474925	26476778	-	1101	-	GO:0016788	-	A2Y6B5	Lipase_GDSL domain-containing protein	-
BGIOSGA000468	2209.8	1400	3019.6	2.15686	1.10893	0.00375736	0.0433039	1	40353044	40355984	-	1494	-	GO:0016020;GO:0016746;GO:0016021	K13508	B8ACG2	PlsC domain-containing protein	-
BGIOSGA002137	496.656	278.939	714.373	2.56103	1.35673	0.00377544	0.0434638	1	6535953	6537299	-	993	-	GO:0006355;GO:0003700	-	B8ACQ7	BZIP domain-containing protein	-
BGIOSGA037528	225.9	134.617	317.184	2.35619	1.23645	0.00379228	0.0436414	12	17222851	17225004	+	465	-	-	-	B8BMB8	Uncharacterized protein	-
BGIOSGA009928	822.07	509.208	1134.93	2.22882	1.15628	0.00380994	0.0438122	3	32978600	32981710	-	1608	-	GO:0016020;GO:0005515;GO:0005524;GO:0000166;GO:0004672;GO:0016021;GO:0006468	-	B8AQD9	Protein kinase domain-containing protein	-
BGIOSGA012537	283.479	170.427	396.53	2.32669	1.21828	0.00382526	0.043907	3	13156175	13158296	+	1407	-	GO:0016020;GO:0006486;GO:0016757;GO:0016021	-	A2XG66	Exostosin domain-containing protein	-
BGIOSGA036597	114.477	65.1749	163.78	2.51292	1.32937	0.0038301	0.0439463	12	3142609	3143376	-	768	-	GO:0045892	-	A2ZI99	OVATE domain-containing protein	-
BGIOSGA032262	374.383	233.4	515.365	2.20808	1.14279	0.00384637	0.044084	10	3507881	3509879	-	1269	-	GO:0004553;GO:0016787;GO:0005975	-	B8BFT6	Uncharacterized protein	-
BGIOSGA009509	596.366	376.283	816.449	2.16977	1.11754	0.00387993	0.0444339	3	39291425	39293897	-	1197	-	GO:0005524;GO:0005507;GO:0004641;GO:0005739;GO:0006189;GO:0009570	K01933	B8AMR2	Uncharacterized protein	-
BGIOSGA022632	210.394	126.917	293.872	2.31547	1.21131	0.00388119	0.0444339	6	8889938	8893659	+	1377	-	GO:0008641	K22132	A2YBB0	ThiF domain-containing protein	-
BGIOSGA003094	244.587	149.429	339.745	2.27362	1.18499	0.00389665	0.0445157	1	8184720	8187421	+	954	-	-	-	B8ABG1	Uncharacterized protein	-
BGIOSGA017587	399.714	247.798	551.629	2.22612	1.15453	0.00391344	0.0446876	5	29032921	29035454	-	753	-	GO:0005840;GO:0003723;GO:0009555;GO:0000741;GO:0005622;GO:0009567;GO:0010197;GO:0006412;GO:0043565;GO:0005739;GO:0003735;GO:0009553	K02888	A2Y7C4	Uncharacterized protein	-
BGIOSGA023092	41.3421	19.844	62.8401	3.1667	1.66298	0.00393269	0.0448743	6	22185330	22188424	+	1224	-	GO:0016788	-	A2YE30	Lipase_GDSL domain-containing protein	-
BGIOSGA033860	202.451	114.441	290.46	2.53807	1.34373	0.00394111	0.0449539	11	16369315	16370039	-	579	-	GO:0016020;GO:0016021	-	B8BKW4	Uncharacterized protein	-
BGIOSGA009331	58.464	28.4387	88.4894	3.11159	1.63765	0.00394861	0.0450064	2	37648287	37650083	+	1203	-	GO:0005515	-	A2XB80	F-box domain-containing protein	-
BGIOSGA034360	164.693	94.4939	234.891	2.48578	1.3137	0.00398259	0.0452858	11	4432156	4434951	-	495	-	-	-	B8BJJ4	Uncharacterized protein	-
BGIOSGA013433	22.3667	1.46452	43.269	29.5447	4.88483	0.00399025	0.0453144	3	32926375	32928433	+	1149	-	GO:0016020;GO:0016042;GO:0016787;GO:0016021;GO:0006629	-	A2XLA5	Uncharacterized protein	-
BGIOSGA009416	186.444	111.01	261.878	2.35906	1.23821	0.00399792	0.0453683	3	40395545	40397788	-	1077	-	-	K15262	A2XP73	Uncharacterized protein	-
BGIOSGA011409	38.6983	18.2108	59.1859	3.25004	1.70046	0.0040169	0.0455005	3	3693772	3697234	-	1728	-	GO:0016787;GO:0046856	-	B8ANV5	IPPc domain-containing protein	-
BGIOSGA024990	4175.9	2644.61	5707.19	2.15805	1.10973	0.00402266	0.0455324	7	7919	11451	-	1101	-	GO:0042819;GO:0042823;GO:0003824	K06215	A2YH94	SOR_SNZ domain-containing protein	-
BGIOSGA025857	6.14165	0.360725	11.9226	33.0517	5.04665	0.00404335	0.0456999	7	18949279	18953941	+	2391	-	GO:0016020;GO:0005515;GO:0016021	-	A2YM44	ANK_REP_REGION domain-containing protein	-
BGIOSGA012850	170.442	102.052	238.831	2.34028	1.22668	0.00404823	0.0457383	3	18920837	18922776	+	243	-	GO:0006397;GO:0005634;GO:0003723;GO:0000398;GO:0005681;GO:0008380;GO:0000387	K11099	A2XHW5	Small nuclear ribonucleoprotein G	-
BGIOSGA035697	1464.98	905.605	2024.36	2.23537	1.16051	0.00405213	0.0457657	11	22208104	22210336	+	636	-	GO:0016020;GO:0016021	-	A2ZGU0	DUF4149 domain-containing protein	-
BGIOSGA005574	28.0123	11.3219	44.7028	3.94835	1.98125	0.00406014	0.045825	2	34105108	34106400	-	1293	-	-	-	A2X9V7	Uncharacterized protein	-
BGIOSGA018694	930.645	502.37	1358.92	2.70502	1.43564	0.00406033	0.045825	5	5073390	5074634	-	1245	-	GO:0005515	-	A2Y103	Uncharacterized protein	-
BGIOSGA031946	1548.35	936.25	2160.46	2.30757	1.20637	0.00409164	0.0461219	10	12360449	12362579	-	1011	-	GO:0005618;GO:0016787;GO:0045330;GO:0030599;GO:0042545	K01051	A2Z751	Pectinesterase domain-containing protein	-
BGIOSGA037241	360.505	215.936	505.074	2.339	1.22589	0.00409314	0.0461219	12	8515521	8516198	+	678	-	GO:0004857;GO:0043086	-	A2ZJL0	PMEI domain-containing protein	-
BGIOSGA033259	1740.42	942.579	2538.26	2.69289	1.42915	0.00409408	0.0461219	10	18567483	18568730	+	885	-	GO:0005856;GO:0005524;GO:0000166;GO:0005737	-	A2Z986	Uncharacterized protein	-
BGIOSGA026454	209.418	122.282	296.554	2.42516	1.27808	0.00409649	0.0461324	7	27758113	27760006	+	1173	-	GO:0005524;GO:0004674;GO:0000166;GO:0004672;GO:0006468	-	B8B6B9	Protein kinase domain-containing protein	-
BGIOSGA031926	257.111	118.415	395.807	3.34253	1.74094	0.00412035	0.0463337	10	12788438	12791894	-	1701	-	GO:0005623;GO:0050660;GO:0016668;GO:0055114;GO:0016491;GO:0045454	K00383	B8BGT8	Uncharacterized protein	-
BGIOSGA016699	365.834	225.605	506.064	2.24314	1.16552	0.00414352	0.0465774	4	23493249	23493617	+	369	-	-	-	A2XV60	Uncharacterized protein	-
BGIOSGA000615	46.5025	16.2871	76.7179	4.71035	2.23583	0.00415342	0.0466585	1	37972154	37974074	-	339	-	GO:0005840;GO:0003723;GO:0005622;GO:0006412;GO:0022625;GO:0003735	K02908	B8AB90	Ribosomal_L7Ae domain-containing protein	-
BGIOSGA022943	313.822	188.617	439.027	2.32761	1.21885	0.00417	0.0467564	6	17866553	17867575	+	1023	-	-	-	A2YD50	Uncharacterized protein	-
BGIOSGA028911	78.0323	40.6662	115.398	2.8377	1.50472	0.00417268	0.0467564	8	26041641	26045609	+	1818	-	GO:0005515	-	B8BC26	Uncharacterized protein	-
BGIOSGA003174	4.84055	0	9.68109	Inf	Inf	0.00417817	0.0467973	1	9334922	9336279	+	1008	-	GO:0003824	-	A2WN01	AB hydrolase-1 domain-containing protein	-
BGIOSGA031387	69.1224	24.9746	113.27	4.53541	2.18123	0.00418104	0.0468125	10	21336952	21340463	-	1509	Phospho-2-dehydro-3-deoxyheptonate	GO:0008652;GO:0009423;GO:0003849;GO:0009073;GO:0016740;GO:0009536;GO:0009507	K01626	A2ZAB4	Phospho-2-dehydro-3-deoxyheptonate aldolase	Phospho-2-dehydro-3-deoxyheptonate aldolase [Source:UniProtKB/TrEMBL;Acc:A2ZAB4]
BGIOSGA012825	2792.87	1791.94	3793.8	2.11714	1.08212	0.00419142	0.0468949	3	18184453	18187363	+	933	40S	GO:0005840;GO:0005622;GO:0005737;GO:0015935;GO:0000028;GO:0006412;GO:0022627;GO:0003735	-	A2XHR6	40S ribosomal protein SA	40S ribosomal protein SA [Source:UniProtKB/TrEMBL;Acc:A2XHR6]
BGIOSGA019257	323.662	109.892	537.433	4.89053	2.28999	0.00420102	0.0469761	5	4394952	4395578	+	534	-	GO:0005515	-	A2Y0V1	Uncharacterized protein	-
BGIOSGA017698	12.7963	2.99121	22.6013	7.55591	2.91761	0.00420232	0.0469761	5	27590087	27591505	-	1419	Glycosyltransferase	GO:0016757;GO:0016758;GO:0016740	-	A2Y6Q4	Glycosyltransferase	Glycosyltransferase [Source:UniProtKB/TrEMBL;Acc:A2Y6Q4]
BGIOSGA011770	275.594	28.2742	522.914	18.4944	4.20902	0.00421118	0.0470311	3	1949496	1949821	+	246	-	GO:0006952	-	B8AMD8	Knot1 domain-containing protein	-
BGIOSGA001047	225.343	99.3714	351.315	3.53537	1.82186	0.00422805	0.0471856	1	30768089	30770056	-	1215	-	GO:0016020;GO:0016021;GO:0048544	-	B8A783	Apple domain-containing protein	-
BGIOSGA007788	75.7832	40.418	111.148	2.74997	1.45942	0.00423392	0.0472341	2	7461384	7464669	+	2607	-	GO:0016020;GO:0005515;GO:0005524;GO:0004672;GO:0016021;GO:0006468	-	B8AE73	Protein kinase domain-containing protein	-
BGIOSGA017100	2563.46	1575.78	3551.15	2.25358	1.17222	0.00424389	0.0473283	4	29949446	29949925	+	480	-	-	-	A2XXF5	AAI domain-containing protein	-
BGIOSGA032724	200.936	120.611	281.261	2.33197	1.22155	0.00425562	0.0474251	10	8013191	8018298	+	1791	S-acyltransferase	GO:0016020;GO:0016746;GO:0016021;GO:0016740;GO:0019706	K20027	B8BGA2	S-acyltransferase	S-acyltransferase [Source:UniProtKB/TrEMBL;Acc:B8BGA2]
BGIOSGA014714	94.5036	34.9663	154.041	4.4054	2.13927	0.00426736	0.0474746	4	24494593	24495201	-	609	Protein	GO:0003677;GO:0005634;GO:0090698;GO:0007275;GO:0009299	-	-	-	Protein G1-like4 [Source:UniProtKB/Swiss-Prot;Acc:A2XVI8]
BGIOSGA008980	741.608	469.283	1013.93	2.1606	1.11143	0.0042685	0.0474746	2	32374366	32377948	+	1527	-	GO:0016020;GO:0016021	-	A2X987	Uncharacterized protein	-
BGIOSGA006350	484.34	293.654	675.027	2.29872	1.20083	0.00427079	0.0474746	2	20646373	20647701	-	1329	-	-	-	A2X5J1	Uncharacterized protein	-
BGIOSGA014348	305.792	187.146	424.439	2.26795	1.18139	0.00427294	0.0474815	4	30247062	30253141	-	2535	-	GO:0005515;GO:0005524;GO:0004672;GO:0006468	-	A2XXK0	Protein kinase domain-containing protein	-
BGIOSGA008094	99.0302	1.11461	196.946	176.695	7.46512	0.00428354	0.0475653	2	14043486	14043791	+	306	-	GO:0009793	-	A2X469	Uncharacterized protein	-
BGIOSGA022355	228.367	128.272	328.463	2.56068	1.35652	0.00431281	0.0478218	6	3498226	3501477	+	1176	Putative	GO:0003677;GO:0005634;GO:0006355;GO:0043565;GO:0003700	-	Q6B6Q7	Putative WRKY74-b transcription factor	Putative WRKY74-b transcription factor [Source:UniProtKB/TrEMBL;Acc:Q6B6Q7]
BGIOSGA017114	6.14349	0.328811	11.9582	36.3679	5.18459	0.00432875	0.04793	4	30094817	30100489	+	1482	-	GO:0008483;GO:0003824;GO:0030170	K16871	-	-	-
BGIOSGA009564	579.628	359.121	800.135	2.22804	1.15577	0.00436454	0.0482401	3	38598593	38599398	-	591	-	-	-	B8AMA3	Uncharacterized protein	-
BGIOSGA005591	8615.29	4720.68	12509.9	2.65002	1.406	0.00439254	0.0484805	2	33878456	33879442	-	987	-	-	-	B8AIT6	Uncharacterized protein	-
BGIOSGA032737	33.2756	15.0249	51.5263	3.4294	1.77795	0.00442326	0.0487155	10	8439434	8441778	+	1434	Protein	GO:0016020;GO:0055085;GO:0015238;GO:0042910;GO:0016021;GO:0015297;GO:0042908;GO:0006855	K03327	A2Z676	Protein DETOXIFICATION	Protein DETOXIFICATION [Source:UniProtKB/TrEMBL;Acc:A2Z676]
BGIOSGA021802	19.1824	4.2865	34.0783	7.95015	2.99098	0.00442489	0.0487162	6	4486439	4489158	-	1320	-	GO:0005840;GO:0005622;GO:0006412;GO:0003735	-	B8B3G6	Uncharacterized protein	-
BGIOSGA018514	153.846	73.1728	234.519	3.205	1.68032	0.00443767	0.0488222	5	8940479	8941937	-	1017	Sulfotransferase	GO:0008146;GO:0016740	-	A2Y1Y1	Sulfotransferase	Sulfotransferase [Source:UniProtKB/TrEMBL;Acc:A2Y1Y1]
BGIOSGA016543	1513.97	930.528	2097.41	2.254	1.17249	0.00445645	0.0489768	4	21146068	21148128	+	1368	-	GO:0016020;GO:0016021	K15015	B8AUQ9	Aa_trans domain-containing protein	-
BGIOSGA008578	1274.58	798.813	1750.35	2.19119	1.13171	0.00445989	0.0489971	2	25361273	25363355	+	390	-	-	-	A2X6Y5	Uncharacterized protein	-
BGIOSGA020717	369.767	229.895	509.639	2.21684	1.1485	0.00448656	0.0492243	6	29375160	29376835	-	483	Glycine	GO:0019464;GO:0005960;GO:0005739	K02437	B8B163	Glycine cleavage system H protein	Glycine cleavage system H protein [Source:UniProtKB/TrEMBL;Acc:B8B163]
BGIOSGA013966	78.8869	31.4315	126.342	4.0196	2.00705	0.00449489	0.0492944	3	40372622	40374583	+	990	-	-	-	A2XP68	Uncharacterized protein	-
BGIOSGA003411	515.028	327.186	702.869	2.14822	1.10314	0.0044995	0.0493275	1	14023511	14026668	+	1158	-	GO:0016788	-	B8A7F3	Lipase_GDSL domain-containing protein	-
BGIOSGA016191	91.0408	27.2233	154.858	5.68844	2.50803	0.0045034	0.0493528	4	14645326	14651258	+	1485	-	GO:0055114;GO:0016491	-	B8ASR1	PKS_ER domain-containing protein	-
BGIOSGA019234	960.189	580.779	1339.6	2.30656	1.20574	0.00451344	0.0494453	5	3819036	3821340	+	1680	-	GO:0015969;GO:0005509;GO:0008728	K00951	A2Y0P2	Uncharacterized protein	-
BGIOSGA009127	76.6872	40.8205	112.554	2.75729	1.46325	0.00451612	0.0494479	2	34753933	34754806	+	498	-	GO:0016020;GO:0043621;GO:0005886;GO:0005737	-	B8AJJ4	Usp domain-containing protein	-
BGIOSGA025664	78.2519	39.3782	117.126	2.97438	1.57259	0.00452023	0.0494674	7	15113730	15121643	+	1830	-	-	K22761	B8B5X8	Uncharacterized protein	-
BGIOSGA006882	15.4934	4.64722	26.3395	5.66779	2.50279	0.00452628	0.0495102	2	7302454	7306402	-	1869	-	GO:0005515	-	B8AE62	Uncharacterized protein	-
BGIOSGA024983	174.806	102.451	247.161	2.41248	1.27051	0.00452933	0.0495145	7	165929	168024	-	1404	-	-	-	A2YHA8	Uncharacterized protein	-
BGIOSGA004202	400.904	250.177	551.631	2.20496	1.14075	0.00454825	0.0496688	1	31233982	31241841	+	1431	-	GO:0003899;GO:0003677;GO:0003697;GO:0006351;GO:0005666	K03023	B8A7K6	Uncharacterized protein	-
BGIOSGA020946	50.0921	24.8076	75.3767	3.03845	1.60334	0.00455429	0.0496998	6	24231221	24232161	-	462	-	-	-	A2YEM3	Uncharacterized protein	-
BGIOSGA024952	303.65	189.015	418.285	2.21297	1.14598	0.0045618	0.0497468	7	629796	631053	-	1029	-	GO:0005730	K06943	A2YHG3	NOG1_N domain-containing protein	-
BGIOSGA007090	531.744	324.549	738.939	2.27682	1.18702	0.00457843	0.0498754	2	3776130	3779745	-	1020	-	GO:0016020;GO:0006878;GO:0008535;GO:0045454;GO:0006825;GO:0033617;GO:0046872;GO:0005507;GO:0005743;GO:0016021;GO:0005739;GO:0009793	K07152	A2X154	Thioredoxin domain-containing protein	-
BGIOSGA008883	4255.5	2305.33	6205.68	2.69188	1.42861	0.00459558	0.0500448	2	30877346	30879281	+	1416	CYP707A5	GO:0016020;GO:0020037;GO:0005506;GO:0046345;GO:0055114;GO:0046872;GO:0016705;GO:0016021;GO:0004497;GO:0016491	K09843	-	-	Abscisic acid 8'-hydroxylase 1 [Source:UniProtKB/Swiss-Prot;Acc:Q09J79]
BGIOSGA023379	160.196	37.211	283.181	7.61014	2.92792	0.00460014	0.0500651	6	28177832	28178162	+	243	-	-	-	A2YFP3	Uncharacterized protein	-
BGIOSGA005802	2372.53	1522.75	3222.31	2.11611	1.08142	0.00462821	0.0502589	2	30334221	30343536	-	3795	-	GO:0016020;GO:0055085;GO:0005524;GO:0042626;GO:0000166;GO:0016021;GO:0099131;GO:0016887	K05658	B8AGT9	Uncharacterized protein	-
BGIOSGA012448	330.282	199.769	460.795	2.30664	1.2058	0.00465501	0.0505146	3	11735809	11736249	+	441	-	-	-	A2XFR0	Uncharacterized protein	-
BGIOSGA013663	780.996	492.916	1069.07	2.16888	1.11695	0.00466893	0.0506301	3	36537865	36542818	+	1626	-	GO:0006164;GO:0003938;GO:0003824;GO:0055114;GO:0016491	K00088	B8AKM3	CBS domain-containing protein	-
BGIOSGA016798	22.4693	4.79484	40.1437	8.37227	3.06562	0.00471457	0.0510002	4	25100433	25101534	+	741	-	GO:0016020;GO:0055085;GO:0016021;GO:0015267	K09873	A2XVR0	Uncharacterized protein	-
BGIOSGA001818	163.406	97.761	229.05	2.34296	1.22833	0.00471832	0.051023	1	12147284	12150552	-	1569	-	GO:0005515	-	A2WNW2	Uncharacterized protein	-
BGIOSGA002703	338.113	183.684	492.542	2.68146	1.42302	0.00474171	0.0512369	1	2013999	2015014	+	927	-	-	-	A2WK94	LOB domain-containing protein	-
BGIOSGA032900	285.82	172.885	398.755	2.30647	1.20569	0.0047683	0.051438	10	12675278	12679069	+	1527	-	-	-	-	-	-
BGIOSGA022720	78.6443	41.3358	115.953	2.80514	1.48808	0.00478143	0.0515079	6	11381748	11383205	+	1458	Glycosyltransferase	GO:0016757;GO:0016758;GO:0016740	K23154	A2YBW1	Glycosyltransferase	Glycosyltransferase [Source:UniProtKB/TrEMBL;Acc:A2YBW1]
BGIOSGA021479	221.226	132.748	309.705	2.33303	1.2222	0.00480622	0.0517211	6	9903601	9907316	-	1554	-	GO:0016020;GO:0016021	-	B8B0E0	Uncharacterized protein	-
BGIOSGA031961	20.0461	7.00243	33.0898	4.72548	2.24046	0.00484463	0.0520085	10	12035430	12036155	-	726	-	GO:0016747	-	A2Z723	Uncharacterized protein	-
BGIOSGA005223	315.329	153.968	476.69	3.09602	1.63042	0.00485478	0.052099	1	46394542	46397358	+	2493	-	GO:0071249	-	A2WZB8	Uncharacterized protein	-
BGIOSGA018450	12.8696	3.00202	22.7372	7.57397	2.92105	0.00487354	0.052254	5	10543344	10545184	-	1023	-	GO:0003824	K18482	A2Y2A9	Uncharacterized protein	-
BGIOSGA009233	251.263	155.867	346.658	2.22407	1.1532	0.00487448	0.052254	2	36355708	36358156	+	888	-	GO:0005634;GO:0008168;GO:0048527;GO:0048364;GO:0006364;GO:0070476;GO:1990110;GO:0005730;GO:0016435;GO:0010078	K19306	B8AEE8	Uncharacterized protein	-
BGIOSGA024716	56.7212	29.0946	84.3479	2.89909	1.5356	0.00490295	0.0524847	7	4127484	4131754	-	1113	-	GO:0003723;GO:0003676	-	B8B7Z1	Uncharacterized protein	-
BGIOSGA007768	559.16	47.5649	1070.76	22.5115	4.49259	0.00490426	0.0524847	2	7099175	7102746	+	3435	-	GO:0016020;GO:0016310;GO:0005524;GO:0016301;GO:0006468;GO:0005515;GO:0004674;GO:0000166;GO:0004672;GO:0016021;GO:0016740	-	B8AE87	Protein kinase domain-containing protein	-
BGIOSGA011615	118.52	67.6004	169.44	2.5065	1.32567	0.00491113	0.052522	3	584003	585817	-	1332	-	-	-	B8ALD3	Uncharacterized protein	-
BGIOSGA023442	434.469	266.392	602.546	2.26188	1.17752	0.00491634	0.0525414	6	29494137	29496616	+	771	-	GO:0003677;GO:0005634	-	A2YG18	HTH myb-type domain-containing protein	-
BGIOSGA036812	49.8523	24.191	75.5136	3.12155	1.64226	0.00491828	0.0525441	12	325643	326092	-	450	-	GO:0005509	K13448	A2ZH78	Uncharacterized protein	-
BGIOSGA016001	211.695	127.689	295.701	2.3158	1.21151	0.00492579	0.0526062	4	7092582	7097063	+	549	-	GO:0009055;GO:0015035;GO:0055114;GO:0045454;GO:0022900;GO:0005515;GO:0005623;GO:0005739	K05309	B8AR72	Glutaredoxin domain-containing protein	-
BGIOSGA009531	427.489	263.065	591.912	2.25006	1.16996	0.00493531	0.0526897	3	39030926	39032407	-	1482	-	GO:0009959;GO:0009639	-	A2XNJ5	DUF641 domain-containing protein	-
BGIOSGA005464	146.676	86.6899	206.663	2.38393	1.25334	0.00494666	0.0527746	2	35612722	35615072	-	1932	-	GO:0019538	-	B8AE22	Clp_N domain-containing protein	-
BGIOSGA032004	267.147	156.731	377.562	2.40897	1.26842	0.00495635	0.0528476	10	11363121	11364599	-	1479	-	GO:0005515	-	A2Z6V4	Uncharacterized protein	-
BGIOSGA009122	133.685	72.0146	195.356	2.71273	1.43975	0.00496463	0.0528935	2	34666898	34667221	+	324	-	-	-	A2XA31	Uncharacterized protein	-
BGIOSGA007025	4033.02	2601.76	5464.28	2.10023	1.07055	0.00497574	0.0529936	2	5065659	5072572	-	1887	-	GO:0016020;GO:0005783;GO:0009414;GO:0005506;GO:0010025;GO:0055114;GO:0016829;GO:0009924;GO:0016021;GO:0008610;GO:0016491;GO:1990465;GO:0043447;GO:0009737;GO:0046184;GO:0005789	-	B8AIW3	Very-long-chain aldehyde decarbonylase GL1-2	-
BGIOSGA005447	81.4347	44.6586	118.211	2.64699	1.40435	0.00498071	0.0530284	2	35879880	35880119	-	240	-	GO:0005507;GO:0005758;GO:0016531;GO:0006825	K02260	B8AE41	Uncharacterized protein	-
BGIOSGA021203	350.756	208.353	493.159	2.36694	1.24302	0.00502137	0.0533148	6	18042786	18046796	-	1383	-	GO:0003677	-	B8B2S9	BED-type domain-containing protein	-
BGIOSGA023750	201.325	122.57	280.08	2.28506	1.19223	0.00502649	0.0533182	7	26185305	26188030	-	1164	-	-	-	B8B5W1	Uncharacterized protein	-
BGIOSGA014419	89.1903	47.3167	131.064	2.76993	1.46985	0.00502684	0.0533182	4	29168426	29173306	-	1245	-	-	-	B8ATM8	Uncharacterized protein	-
BGIOSGA034481	93.4228	53.2905	133.555	2.50617	1.32548	0.00504441	0.053468	11	2232098	2233000	-	522	-	GO:0009910;GO:0003712	-	B8BJ53	Uncharacterized protein	-
BGIOSGA011256	17.7992	3.84084	31.7575	8.26837	3.0476	0.00504787	0.0534864	3	5947515	5947926	-	321	-	-	-	B8AQF1	Uncharacterized protein	-
BGIOSGA002840	21.3457	7.91589	34.7755	4.39313	2.13525	0.00505527	0.0535465	1	3686615	3689626	+	3012	-	GO:0016020;GO:0005515;GO:0016021	-	A2WKZ8	LRRNT_2 domain-containing protein	-
BGIOSGA022531	558.059	180.468	935.649	5.18456	2.37422	0.00508173	0.0537987	6	6462971	6464514	+	813	-	GO:0003677;GO:0005634;GO:0006355;GO:0006351;GO:0003700	-	A2YAJ9	AP2/ERF domain-containing protein	-
BGIOSGA007303	1228.45	680.255	1776.64	2.61173	1.385	0.00508255	0.0537987	2	184115	186852	-	552	-	GO:0005840;GO:0005622;GO:0006412;GO:0003735;GO:0019843	K02940	B8AGV9	Uncharacterized protein	-
BGIOSGA036699	138.138	80.7129	195.564	2.42295	1.27677	0.00508974	0.0538564	12	1662555	1670051	-	3156	-	GO:0016020;GO:0006508;GO:0008234;GO:0016021	-	B8BLU5	ULP_PROTEASE domain-containing protein	-
BGIOSGA033453	314.973	195.748	434.199	2.21815	1.14936	0.00509741	0.0539191	10	21315762	21317460	+	639	-	GO:0019901;GO:0000079	-	A2ZAA9	Cyclin	-
BGIOSGA031286	44.6014	21.9429	67.26	3.06523	1.61599	0.00510438	0.0539745	9	21395249	21396402	+	396	-	GO:0016020;GO:0016021	-	A2Z458	Uncharacterized protein	-
BGIOSGA026024	1170.14	720.707	1619.56	2.24719	1.16812	0.00511513	0.0540513	7	21738439	21741263	+	333	Protein	GO:0046872	-	A2YN32	Protein yippee-like	Protein yippee-like [Source:UniProtKB/TrEMBL;Acc:A2YN32]
BGIOSGA016964	645.941	410.19	881.692	2.14947	1.10398	0.00512257	0.0541116	4	27836037	27836717	+	579	-	-	-	A2XWN4	Uncharacterized protein	-
BGIOSGA006211	6.61225	0	13.2245	Inf	Inf	0.00512963	0.0541492	2	23628868	23630561	-	579	-	-	-	B8AEA4	Uncharacterized protein	-
BGIOSGA018793	1098.06	687.665	1508.45	2.19358	1.13329	0.00519962	0.0547947	5	3136627	3142418	-	1764	Transport	GO:0005515;GO:0009734;GO:0000822	K14485	B0LXW5	Transport inhibitor response 1	Transport inhibitor response 1 [Source:UniProtKB/TrEMBL;Acc:B0LXW5]
BGIOSGA001297	200.634	122.749	278.518	2.269	1.18206	0.00523476	0.0550923	1	25862056	25864453	-	816	-	GO:0005840;GO:0006412;GO:0003735;GO:0008097	K02897	A2WS29	Ribosomal_TL5_C domain-containing protein	-
BGIOSGA017209	29.6499	12.7977	46.5021	3.63362	1.86141	0.00523496	0.0550923	4	31361871	31362632	+	411	-	GO:0010374	K20729	A2XY15	Uncharacterized protein	-
BGIOSGA018708	26.9664	11.0559	42.877	3.87822	1.95539	0.00525723	0.0552705	5	4824924	4827120	-	993	-	GO:0005515	-	B8AYM4	F-box domain-containing protein	-
BGIOSGA000032	116.128	67.2435	165.012	2.45395	1.2951	0.0052643	0.055326	1	46814785	46816791	-	720	-	-	-	A2WZJ0	Uncharacterized protein	-
BGIOSGA001009	18.253	6.3129	30.1931	4.78276	2.25784	0.00526981	0.0553651	1	31517592	31520897	-	705	-	GO:0005634;GO:0006333	K10753	B8A7M5	Uncharacterized protein	-
BGIOSGA030774	260.004	159.193	360.815	2.26652	1.18048	0.00528329	0.0554879	9	13652392	13652613	+	222	-	GO:0005507;GO:0005758;GO:0016531;GO:0006825	K02260	B8BFD6	Uncharacterized protein	-
BGIOSGA023536	17.8135	6.1869	29.4401	4.75845	2.25049	0.00530153	0.0556603	6	31098056	31098418	+	363	-	-	-	B8B233	Uncharacterized protein	-
BGIOSGA033315	274.457	102.087	446.827	4.3769	2.12991	0.00530329	0.0556603	10	19459767	19461133	+	1110	-	GO:0005515	K00799	A2Z9J8	Uncharacterized protein	-
BGIOSGA024339	6.77337	0.732262	12.8145	17.4999	4.12927	0.00530551	0.0556648	7	15150856	15151377	-	522	-	-	-	A2YL44	Uncharacterized protein	-
BGIOSGA024323	201.386	121.192	281.581	2.32343	1.21626	0.00530908	0.0556734	7	15600148	15600681	-	534	-	-	K14823	B8B5Z4	Uncharacterized protein	-
BGIOSGA023878	1212.83	781.923	1643.73	2.10216	1.07188	0.00530992	0.0556734	7	24008018	24012208	-	3180	-	GO:0016020;GO:0005524;GO:0006468;GO:0005515;GO:0004672;GO:0005829;GO:0016021;GO:0005886	-	B8B4V6	Protein kinase domain-containing protein	-
BGIOSGA035069	237.096	142.144	332.048	2.33599	1.22404	0.00532315	0.0557799	11	6895443	6896663	+	1221	-	GO:0006355;GO:0003690	K15032	B8BJW5	Uncharacterized protein	-
BGIOSGA018665	48.477	11.2067	85.7474	7.65144	2.93573	0.00532524	0.0557799	5	5817359	5821999	-	813	-	-	-	B8AYW7	Uncharacterized protein	-
BGIOSGA011283	96.7687	43.2742	150.263	3.47235	1.79591	0.00533791	0.0558095	3	5506542	5507078	-	537	-	GO:0048831;GO:0005515;GO:0009937;GO:0009740;GO:0019005	-	A2XDJ0	F-box domain-containing protein	-
BGIOSGA004591	1948.03	504.969	3391.09	6.71544	2.74748	0.00535325	0.0559015	1	36914934	36918591	+	1641	Pectinesterase	GO:0016020;GO:0045330;GO:0030599;GO:0016787;GO:0045490;GO:0005618;GO:0016021;GO:0043086;GO:0004857;GO:0005576;GO:0071555;GO:0042545	K01051	A2WVV7	Pectinesterase	Pectinesterase [Source:UniProtKB/TrEMBL;Acc:A2WVV7]
BGIOSGA012064	65.428	35.9629	94.893	2.63863	1.39979	0.00536281	0.0559818	3	5847528	5851985	+	1518	-	GO:0005515	-	B8AQH7	F-box domain-containing protein	-
BGIOSGA023076	22.4627	8.67029	36.2552	4.18154	2.06404	0.00537285	0.0560395	6	21786986	21787378	+	393	-	-	-	A2YE00	Uncharacterized protein	-
BGIOSGA034385	2090.63	1220.53	2960.73	2.42577	1.27844	0.00537382	0.0560395	11	3930161	3931335	-	621	-	GO:0016747	-	B8BJG1	Uncharacterized protein	-
BGIOSGA031057	104.988	34.136	175.84	5.15116	2.3649	0.00537555	0.0560395	9	18351238	18353376	+	1725	-	GO:0046872;GO:0005507;GO:0005576;GO:0055114;GO:0016491	-	A2Z2X3	Uncharacterized protein	-
BGIOSGA013360	229.676	98.5305	360.821	3.66202	1.87264	0.00538201	0.0560849	3	31549954	31556655	+	2901	Plasma	GO:0016020;GO:0120029;GO:0005524;GO:0006811;GO:0046872;GO:0000166;GO:0016021;GO:0008553;GO:0005886	K01535	B8AQ08	Plasma membrane ATPase	Plasma membrane ATPase [Source:UniProtKB/TrEMBL;Acc:B8AQ08]
BGIOSGA025068	131.791	48.9575	214.625	4.38391	2.13222	0.00538741	0.0561065	7	1246417	1246662	+	246	-	-	-	B8B6U5	Uncharacterized protein	-
BGIOSGA005128	75.8511	25.0215	126.681	5.06287	2.33996	0.00539317	0.0561099	1	45134790	45136118	+	1329	-	GO:0006508;GO:0004190	-	A2WYV5	Uncharacterized protein	-
BGIOSGA030859	50.3316	25.9244	74.7388	2.88295	1.52755	0.00540002	0.0561624	9	15151691	15153247	+	1557	-	GO:0005524;GO:0000166	-	B8BCH8	AAA domain-containing protein	-
BGIOSGA008299	85.5327	32.0983	138.967	4.32942	2.11417	0.00540879	0.0562159	2	19741753	19742160	+	408	-	GO:0009055;GO:0015035;GO:0022900;GO:0005623;GO:0055114;GO:0045454	-	A2X5B0	Glutaredoxin domain-containing protein	-
BGIOSGA025420	387.127	233.628	540.626	2.31404	1.21042	0.00541874	0.0563004	7	7409722	7412050	+	1275	-	GO:0016020;GO:0016021	K14209	A2YJN2	Aa_trans domain-containing protein	-
BGIOSGA006129	1898.78	1201.61	2595.95	2.1604	1.1113	0.00542487	0.0563452	2	24810070	24810678	-	609	-	-	-	A2X6Q8	Uncharacterized protein	-
BGIOSGA009334	1092.89	687.996	1497.77	2.17701	1.12235	0.00543066	0.0563866	2	37701829	37704745	+	1131	-	GO:0016705;GO:0005506;GO:0055114;GO:0031418;GO:0016491	K00472	B8AF62	Fe2OG dioxygenase domain-containing protein	-
BGIOSGA024867	641.937	401.708	882.166	2.19604	1.1349	0.00544035	0.056441	7	1766848	1768319	-	1389	-	-	-	A2YHW7	Uncharacterized protein	-
BGIOSGA014793	576.438	358.826	794.049	2.2129	1.14594	0.00544037	0.056441	4	23489151	23492655	-	924	Peroxidase	GO:0020037;GO:0055114;GO:0006979;GO:0046872;GO:0098869;GO:0004601;GO:0005576;GO:0042744;GO:0016491	K00430	A2XV59	Peroxidase	Peroxidase [Source:UniProtKB/TrEMBL;Acc:A2XV59]
BGIOSGA032101	13.0553	3.56556	22.5451	6.32301	2.66061	0.00544392	0.056441	10	8541459	8545673	-	1521	-	GO:0005507;GO:0055114	K05909	-	-	-
BGIOSGA010910	2536.95	1607.54	3466.36	2.15631	1.10856	0.00545184	0.0564929	3	11594906	11596216	-	1311	-	GO:0016757;GO:0016021	K08238	-	-	-
BGIOSGA030874	52.4751	23.5307	81.4195	3.46014	1.79083	0.00548347	0.0568018	9	15437203	15439222	+	1023	-	-	-	B8BCI6	DUF1618 domain-containing protein	-
BGIOSGA016447	242.364	0.360725	484.366	1342.76	10.391	0.00548862	0.0568239	4	19548570	19550223	+	1575	-	GO:0016020;GO:0016021	-	A2XTN2	DUF4149 domain-containing protein	-
BGIOSGA037921	127.827	23.7849	231.87	9.74864	3.2852	0.00552239	0.0570904	AAAA02035589.1	36244	37018	-	726	-	GO:0042626	-	-	-	-
BGIOSGA024126	137.999	81.841	194.158	2.37238	1.24633	0.00553362	0.0571756	7	19872304	19874414	-	789	-	GO:0005515	-	B8B780	Uncharacterized protein	-
BGIOSGA012909	2661.68	1734.34	3589.01	2.06938	1.0492	0.00553432	0.0571756	3	19854742	19856213	+	441	-	GO:0005840;GO:0005622;GO:0006412;GO:0003735	K02966	A2XI59	Uncharacterized protein	-
BGIOSGA014966	917.112	591.395	1242.83	2.10152	1.07143	0.00554096	0.0572252	4	21058160	21064267	-	3747	-	GO:0016020;GO:0055085;GO:0005524;GO:0042626;GO:0000166;GO:0016021;GO:0099131;GO:0016887	K05658	B8AUQ3	Uncharacterized protein	-
BGIOSGA012200	1782.61	1143	2422.21	2.11917	1.0835	0.00554885	0.0572495	3	7861721	7863988	+	1020	Purple	GO:0046872;GO:0016787;GO:0003993;GO:0016311	K14379	A2XEC8	Purple acid phosphatase	Purple acid phosphatase [Source:UniProtKB/TrEMBL;Acc:A2XEC8]
BGIOSGA018817	1201.29	773.305	1629.28	2.1069	1.07512	0.00555311	0.0572662	5	2872303	2877857	-	1365	-	GO:0005515;GO:0005739	-	B8AXX6	PPR_long domain-containing protein	-
BGIOSGA013947	90.8039	51.2203	130.387	2.54562	1.34802	0.0055548	0.0572662	3	40183567	40185043	+	777	-	GO:0016020;GO:0016021	-	B8ANP0	Uncharacterized protein	-
BGIOSGA021333	140.794	0.371536	281.216	756.902	9.56396	0.00557919	0.0574479	6	13369610	13369932	-	246	-	GO:0009793	-	A2YCC7	Uncharacterized protein	-
BGIOSGA022915	110.947	62.2284	159.666	2.56581	1.35942	0.00558654	0.0574854	6	16860560	16860940	+	381	-	-	-	B8B2F5	Uncharacterized protein	-
BGIOSGA004048	1185.34	762.885	1607.8	2.10753	1.07555	0.00561983	0.0577321	1	28404317	28407686	+	1530	-	GO:0016020;GO:0005524;GO:0004672;GO:0016021;GO:0006468	-	B8ACA3	Protein kinase domain-containing protein	-
BGIOSGA026836	91.8796	53.1316	130.628	2.45857	1.29782	0.00562285	0.0577441	8	24618916	24620418	-	1197	-	GO:0005515	-	B8BBK3	Uncharacterized protein	-
BGIOSGA023785	606.15	388.137	824.162	2.12338	1.08636	0.00564756	0.0579318	7	25697379	25700644	-	1284	-	GO:0009559;GO:0005840;GO:0009555;GO:0048229;GO:0006412;GO:0005739;GO:0003735	K02996	B8B5I5	Uncharacterized protein	-
BGIOSGA016435	807.994	507.997	1107.99	2.1811	1.12505	0.00564861	0.0579318	4	19261561	19263511	+	972	-	GO:0016020;GO:0016021	-	A2XTJ8	Uncharacterized protein	-
BGIOSGA026873	126.821	73.2364	180.406	2.46334	1.30061	0.00565118	0.0579391	8	23900016	23905675	-	2193	-	-	K15082	A2YVX4	Uncharacterized protein	-
BGIOSGA003974	792.893	510.267	1075.52	2.10776	1.07571	0.00566285	0.0580395	1	27188477	27192728	+	1329	-	GO:0006913;GO:0005525;GO:0003924	K07936	-	-	-
BGIOSGA005537	302.819	168.254	437.384	2.59954	1.37826	0.00567852	0.0581425	2	34492961	34495764	-	1314	-	-	-	B8AJ53	Uncharacterized protein	-
BGIOSGA011002	203.981	92.6221	315.341	3.4046	1.76748	0.00569915	0.0583189	3	10134834	10138668	-	1248	-	GO:0005524;GO:0000166	-	A2XF47	Uncharacterized protein	-
BGIOSGA013222	168.601	69.1363	268.065	3.87735	1.95507	0.00571956	0.0585048	3	28991452	28992042	+	591	-	-	-	A2XK45	GCK domain-containing protein	-
BGIOSGA028189	155.413	93.833	216.992	2.31254	1.20948	0.00572191	0.0585095	8	6809951	6817635	+	1314	-	GO:0003723;GO:0000166;GO:0005622;GO:0005525	K03595	B8BBW6	Uncharacterized protein	-
BGIOSGA010281	21.2513	3.4693	39.0333	11.251	3.49199	0.00572644	0.0585365	3	25973570	25974151	-	582	-	GO:0046872;GO:0020037;GO:0016705;GO:0005506;GO:0004497;GO:0055114;GO:0016491	-	A2XJB3	Ig-like domain-containing protein	-
BGIOSGA028654	72.8206	38.7269	106.914	2.76073	1.46505	0.00573039	0.0585576	8	20917548	20918810	+	1263	-	-	-	A2YV57	VQ domain-containing protein	-
BGIOSGA029412	163.648	83.3407	243.954	2.9272	1.54952	0.00573985	0.0586156	9	19239133	19240767	-	1635	Protein	GO:0016020;GO:0055085;GO:0015238;GO:0042910;GO:0016021;GO:0015297;GO:0042908;GO:0006855	-	A2Z396	Protein DETOXIFICATION	Protein DETOXIFICATION [Source:UniProtKB/TrEMBL;Acc:A2Z396]
BGIOSGA003419	59.1187	31.5992	86.6383	2.74179	1.45512	0.00574579	0.058657	1	14195463	14198016	+	1158	Carboxypeptidase	GO:0004180;GO:0008233;GO:0016787;GO:0006508;GO:0004185	K16297	B8A7F8	Carboxypeptidase	Carboxypeptidase [Source:UniProtKB/TrEMBL;Acc:B8A7F8]
BGIOSGA014602	282.995	173.274	392.716	2.26645	1.18043	0.00575016	0.0586653	4	26257844	26260191	-	1116	-	GO:0016020;GO:0005524;GO:0004672;GO:0016021;GO:0006468	-	A2XW57	Protein kinase domain-containing protein	-
BGIOSGA010399	823.682	523.849	1123.52	2.14473	1.1008	0.00575228	0.0586653	3	23384167	23393110	-	1563	Protein	GO:0016020;GO:0055085;GO:0015238;GO:0042910;GO:0016021;GO:0015297;GO:0042908;GO:0006855	K03327	B8AL74	Protein DETOXIFICATION	Protein DETOXIFICATION [Source:UniProtKB/TrEMBL;Acc:B8AL74]
BGIOSGA029899	1196.28	774.416	1618.14	2.0895	1.06316	0.0057569	0.0586931	9	10324642	10329386	-	1758	-	GO:0016614;GO:0050660;GO:0055114	K15403	A2Z0E3	Uncharacterized protein	-
BGIOSGA030156	24.7726	9.32573	40.2195	4.31274	2.10861	0.00575966	0.058702	9	3596083	3598343	-	1512	-	GO:0005515;GO:0008270	-	B8BDD4	DYW_deaminase domain-containing protein	-
BGIOSGA029184	4501.27	2237.57	6764.96	3.02335	1.59615	0.00578472	0.0588575	8	29845611	29851331	+	1527	Fatty	GO:0080019;GO:0102965;GO:0055114;GO:0016491;GO:0006629	K13356	A2YY28	Fatty acyl-CoA reductase	Fatty acyl-CoA reductase [Source:UniProtKB/TrEMBL;Acc:A2YY28]
BGIOSGA021631	133.627	79.8572	187.397	2.34665	1.2306	0.00582715	0.0591759	6	7439978	7443735	-	2304	-	GO:0006355;GO:0003690	K15032	B8B480	Uncharacterized protein	-
BGIOSGA009176	1533.56	994.281	2072.85	2.08477	1.05989	0.00583117	0.0591973	2	35603616	35605675	+	870	Eukaryotic	GO:0003723;GO:0005737;GO:0003676;GO:0016282;GO:0006413;GO:0003743;GO:0001732;GO:0033290;GO:0006412;GO:0002183;GO:0005852	K03248	B8AE20	Eukaryotic translation initiation factor 3 subunit G	Eukaryotic translation initiation factor 3 subunit G [Source:UniProtKB/TrEMBL;Acc:B8AE20]
BGIOSGA016774	114.605	65.0406	164.169	2.52411	1.33577	0.00583364	0.0592031	4	24798436	24798909	+	474	-	-	-	A2XVL8	Uncharacterized protein	-
BGIOSGA025442	222.634	134.973	310.294	2.29893	1.20096	0.00586442	0.0594959	7	7927417	7928886	+	1377	-	GO:0016758;GO:0016740	-	B8B4Q0	Uncharacterized protein	-
BGIOSGA035860	28.0198	7.60755	48.432	6.36631	2.67046	0.00587012	0.0595343	12	21353891	21354202	-	312	-	-	-	A2ZML4	Uncharacterized protein	-
BGIOSGA013183	734.78	467.926	1001.63	2.14058	1.098	0.0058983	0.0598006	3	28052468	28053359	+	681	Auxin-responsive	GO:0005634;GO:0005515;GO:0006355;GO:0009734;GO:0006351	K14484	A2XJV6	Auxin-responsive protein	Auxin-responsive protein [Source:UniProtKB/TrEMBL;Acc:A2XJV6]
BGIOSGA002853	212.031	120.8	303.262	2.51045	1.32795	0.00590796	0.0598689	1	3877178	3877990	+	813	rRNA	GO:0016787;GO:0017148;GO:0006952;GO:0030598;GO:0009405;GO:0090729	-	A2WL36	rRNA N-glycosidase	rRNA N-glycosidase [Source:UniProtKB/TrEMBL;Acc:A2WL36]
BGIOSGA037798	329.081	206.018	452.144	2.19468	1.13401	0.0059089	0.0598689	12	21755295	21756677	+	1002	-	GO:0080008;GO:0005515;GO:0005730	K14830	A2ZMR6	WD_REPEATS_REGION domain-containing protein	-
BGIOSGA015936	10.8418	2.45096	19.2327	7.84702	2.97214	0.00593154	0.0600395	4	4965248	4968392	+	894	-	-	-	B8AVR9	Uncharacterized protein	-
BGIOSGA009621	76.0121	40.8464	111.178	2.72184	1.44458	0.0059581	0.0602415	3	37838440	37838850	-	411	-	-	-	A2XN16	Uncharacterized protein	-
BGIOSGA010186	69.0214	38.1391	99.9037	2.61945	1.38927	0.00595893	0.0602415	3	28205807	28209733	-	1668	-	GO:0005524;GO:0004672;GO:0006468	K08857	B8AN30	Protein kinase domain-containing protein	-
BGIOSGA034522	41.9208	20.9798	62.8618	2.99631	1.58319	0.00602246	0.0607812	11	1676120	1678134	-	1392	-	-	-	B8BJ11	GRAS domain-containing protein	-
BGIOSGA019067	1055.31	684.07	1426.54	2.08538	1.06031	0.00603141	0.0608517	5	1001017	1006293	+	3171	-	GO:0007018;GO:0005524;GO:0000166;GO:0003774;GO:0003777;GO:0008017	K10398	A2XZQ9	Kinesin motor domain-containing protein	-
BGIOSGA013142	28.5087	12.6805	44.3368	3.49646	1.8059	0.00604787	0.0609385	3	27346165	27354902	+	2532	-	GO:0003677;GO:0005634;GO:0006355;GO:0006351	-	B8AML1	Uncharacterized protein	-
BGIOSGA017346	211.745	130.734	292.757	2.23933	1.16307	0.00605098	0.06095	4	33658658	33662105	+	1410	Dihydroorotate	GO:0016020;GO:0016627;GO:0004152;GO:0009220;GO:0003824;GO:0005737;GO:0055114;GO:0044205;GO:0005743;GO:0006207;GO:0005739;GO:0016491	K00254	A2XYX9	Dihydroorotate dehydrogenase (quinone), mitochondrial	Dihydroorotate dehydrogenase (quinone), mitochondrial [Source:UniProtKB/TrEMBL;Acc:A2XYX9]
BGIOSGA036994	62.734	33.4659	92.002	2.74912	1.45897	0.0060621	0.0610229	12	2589137	2590123	+	987	-	-	-	A2ZI30	Uncharacterized protein	-
BGIOSGA022298	228.335	137.768	318.903	2.31478	1.21088	0.00606215	0.0610229	6	2773831	2792917	+	3555	-	GO:0043531;GO:0003677;GO:0005634;GO:0006355;GO:0043565;GO:0003700	-	B8B2N5	WRKY domain-containing protein	-
BGIOSGA018322	12.4537	3.11887	21.7885	6.98601	2.80447	0.00608921	0.061196	5	15310092	15312683	-	753	Reticulon-like	GO:0016020;GO:0005783;GO:0016021;GO:0005789	-	A2Y329	Reticulon-like protein	Reticulon-like protein [Source:UniProtKB/TrEMBL;Acc:A2Y329]
BGIOSGA030362	17.5767	6.00571	29.1478	4.85334	2.27898	0.00609883	0.0612728	9	3625186	3627270	+	2085	-	GO:0016020;GO:0030246;GO:0005524;GO:0004672;GO:0016021;GO:0006468	-	A2YYY6	Protein kinase domain-containing protein	-
BGIOSGA030983	101.505	60.1178	142.892	2.37687	1.24906	0.00610918	0.061337	9	17154771	17157725	+	2955	-	GO:0043531	-	A2Z2F6	AAA domain-containing protein	-
BGIOSGA017864	3600.49	1566.19	5634.8	3.59778	1.84711	0.00616026	0.061762	5	24922530	24923880	-	741	EXPA4	GO:0016020;GO:0009664;GO:0005618;GO:0005576	-	-	-	Expansin-A4 [Source:UniProtKB/Swiss-Prot;Acc:A2Y5R6]
BGIOSGA026840	75.8152	40.5461	111.084	2.7397	1.45402	0.00616302	0.061762	8	24579555	24582897	-	2385	-	GO:0042128;GO:0046872;GO:0020037;GO:0043546;GO:0030151;GO:0055114;GO:0016491	K10534	B8BBK0	Cytochrome b5 heme-binding domain-containing protein	-
BGIOSGA023594	807.214	520.073	1094.36	2.10423	1.0733	0.00617435	0.0618312	6	31935717	31939698	+	1767	Hexosyltransferase	GO:0047262;GO:0016757;GO:0005794;GO:0045489;GO:0016740;GO:0071555;GO:0000139	K13648	B8B2H2	Hexosyltransferase	Hexosyltransferase [Source:UniProtKB/TrEMBL;Acc:B8B2H2]
BGIOSGA035380	8.38704	1.38988	15.3842	11.0687	3.46841	0.00621152	0.0621032	11	16292820	16293512	+	693	-	-	-	A2ZEZ6	Uncharacterized protein	-
BGIOSGA030513	92.5385	0.328811	184.748	561.868	9.13409	0.00621854	0.0621084	9	8293751	8294227	+	477	Oleosin	GO:0016020;GO:0005811;GO:0016021;GO:0012511	-	A2YZV4	Oleosin	Oleosin [Source:UniProtKB/TrEMBL;Acc:A2YZV4]
BGIOSGA014634	328.884	188.618	469.151	2.48731	1.31458	0.00621991	0.0621084	4	25813129	25817493	-	1500	Aldehyde	GO:0016620;GO:0006081;GO:0055114;GO:0016491	K00128	Q71LY7	Aldehyde dehydrogenase	Aldehyde dehydrogenase [Source:UniProtKB/TrEMBL;Acc:Q71LY7]
BGIOSGA031330	132.463	79.6076	185.318	2.32789	1.21902	0.00622472	0.062115	10	22139887	22141077	-	1191	-	GO:0016020;GO:0008168;GO:0005802;GO:0005768;GO:0005794;GO:0016021;GO:0032259;GO:0005886	-	A2ZAL0	Methyltransf_11 domain-containing protein	-
BGIOSGA009167	23.3682	6.83153	39.9049	5.84128	2.54628	0.00623122	0.0621598	2	35510919	35511455	+	537	-	GO:0005576	-	A2XAD1	SCP domain-containing protein	-
BGIOSGA014090	726.073	262.389	1189.76	4.53433	2.18089	0.00625265	0.0623287	4	33773946	33774713	-	768	-	GO:0016020;GO:0016021	-	A2XYZ1	LEA_2 domain-containing protein	-
BGIOSGA037600	530.101	333.266	726.937	2.18125	1.12516	0.00625791	0.0623459	12	18590932	18593824	+	1875	-	-	-	B8BMI6	Rhodanese domain-containing protein	-
BGIOSGA012158	38.4293	4.51956	72.3391	16.0058	4.00052	0.00626159	0.0623626	3	7088058	7090235	+	1011	-	GO:0004713;GO:0005524;GO:0004672;GO:0006468;GO:0018108	-	A2XE46	Protein kinase domain-containing protein	-
BGIOSGA023530	5569.9	2658.02	8481.77	3.19101	1.67401	0.00627689	0.0624748	6	31024227	31026914	+	1014	Peroxidase	GO:0020037;GO:0055114;GO:0006979;GO:0046872;GO:0098869;GO:0004601;GO:0005576;GO:0042744;GO:0016491	K00430	A2YGK4	Peroxidase	Peroxidase [Source:UniProtKB/TrEMBL;Acc:A2YGK4]
BGIOSGA028484	78.8613	42.9868	114.736	2.66909	1.41635	0.00630644	0.0626979	8	16255670	16257160	+	1407	-	GO:0016020;GO:0016021	-	A2YU50	Uncharacterized protein	-
BGIOSGA006688	4978.77	3288.52	6669.02	2.02797	1.02004	0.006347	0.0629906	2	11486215	11486628	-	414	60S	GO:0005840;GO:0005622;GO:0006412;GO:0003735	K02901	A2X3I0	60S ribosomal protein L27	60S ribosomal protein L27 [Source:UniProtKB/TrEMBL;Acc:A2X3I0]
BGIOSGA037615	8120.18	5353.94	10886.4	2.03335	1.02386	0.00637504	0.0632285	12	18864919	18866462	+	786	-	GO:0005840;GO:0003723;GO:0015934;GO:0006412;GO:0003735	K02938	A2ZLS7	Ribosomal_L2_C domain-containing protein	-
BGIOSGA009742	14.8634	4.62664	25.1002	5.42515	2.43966	0.00638193	0.0632766	3	36168610	36169332	-	723	-	GO:0016020;GO:0016021	-	A2XME3	Uncharacterized protein	-
BGIOSGA031327	11.8612	2.79058	20.9318	7.5009	2.90706	0.0063975	0.0634107	10	22149088	22152137	-	1338	-	GO:0016020;GO:0016021;GO:0003824	K01904	A2ZAL3	Uncharacterized protein	-
BGIOSGA018082	175.501	106.496	244.507	2.29594	1.19908	0.00640677	0.0634492	5	20933412	20933917	-	282	-	-	K18177	B8AYB9	Uncharacterized protein	-
BGIOSGA000391	159.19	95.2169	223.163	2.34374	1.22881	0.00644207	0.0637099	1	41777904	41780121	-	1488	-	GO:0016279;GO:0018026;GO:0005634;GO:0005515;GO:0008168;GO:0016740;GO:0032259	K05302	A2WXK7	N-lysine methyltransferase	-
BGIOSGA017384	336.328	207.384	465.271	2.24352	1.16576	0.00644414	0.0637101	4	34178498	34180178	+	447	-	-	K10704	A2XZ50	UBIQUITIN_CONJUGAT_2 domain-containing protein	-
BGIOSGA000786	112.003	63.2355	160.771	2.54241	1.3462	0.00645343	0.0637816	1	35231458	35234884	-	1365	Non-specific	GO:0016020;GO:0016310;GO:0005524;GO:0007165;GO:0016301;GO:0006468;GO:0004674;GO:0000166;GO:0004672;GO:0016021;GO:0016740	-	A2WV99	Non-specific serine/threonine protein kinase	Non-specific serine/threonine protein kinase [Source:UniProtKB/TrEMBL;Acc:A2WV99]
BGIOSGA018975	1340.77	882.376	1799.17	2.039	1.02786	0.00647299	0.0638849	5	240266	243115	-	855	Eukaryotic	GO:0016020;GO:0009846;GO:0005737;GO:0003743;GO:0005515;GO:0005829;GO:0033290;GO:0005634;GO:0031369;GO:0016282;GO:0006413;GO:0009744;GO:0001732;GO:0006412;GO:0002183;GO:0005852;GO:0009793	K03249	A2XZF9	Eukaryotic translation initiation factor 3 subunit F	Eukaryotic translation initiation factor 3 subunit F [Source:UniProtKB/TrEMBL;Acc:A2XZF9]
BGIOSGA011917	57.8716	30.7155	85.0276	2.76823	1.46897	0.00647419	0.0638849	3	3821599	3824102	+	1266	YUCCA8	GO:2000024;GO:0005783;GO:2000280;GO:0050660;GO:0009851;GO:0055114;GO:0050661;GO:0103075;GO:0004499;GO:0004497;GO:0016491	K11816	-	-	Indole-3-pyruvate monooxygenase YUCCA8 [Source:UniProtKB/Swiss-Prot;Acc:B8ANW0]
BGIOSGA000881	70.5993	1.7295	139.469	80.641	6.33344	0.0064825	0.0639466	1	33629786	33630633	-	753	-	-	-	B8A904	Uncharacterized protein	-
BGIOSGA013049	133.466	80.5609	186.371	2.31341	1.21002	0.0065023	0.0640661	3	25070383	25073716	+	399	-	-	-	A2XJ28	Uncharacterized protein	-
BGIOSGA017771	160.238	93.56	226.917	2.42536	1.2782	0.0065057	0.0640736	5	26211207	26214108	-	1917	-	GO:0003723;GO:0042254;GO:0005732;GO:0000493;GO:0001522	K14763	A2Y695	Uncharacterized protein	-
BGIOSGA019666	295.511	155.115	435.907	2.81022	1.49068	0.00653171	0.0642685	5	17371329	17378270	+	2907	-	GO:0043531	-	B8AX20	Uncharacterized protein	-
BGIOSGA015858	1328.37	841.898	1814.85	2.15566	1.10813	0.0065789	0.0646713	4	3099342	3106215	+	2739	-	GO:0016020;GO:0016310;GO:0005524;GO:0016301;GO:0006468;GO:0005515;GO:0004674;GO:0000166;GO:0004672;GO:0016021;GO:0016740	-	A2XQ62	Protein kinase domain-containing protein	-
BGIOSGA002128	1221.09	801.081	1641.1	2.04861	1.03465	0.00659911	0.0648289	1	6652611	6654978	-	1749	PCF5	GO:0003677;GO:0005634;GO:0007275;GO:0006355;GO:0003700	-	-	-	Transcription factor PCF5 [Source:UniProtKB/Swiss-Prot;Acc:A2WM14]
BGIOSGA013726	6.05623	0.371536	11.7409	31.601	4.9819	0.006619	0.0649625	3	37414720	37415310	+	591	-	-	-	B8ALA7	Uncharacterized protein	-
BGIOSGA027543	12.5757	2.9593	22.1921	7.49911	2.90672	0.00662374	0.0649692	8	5174525	5174803	-	279	-	GO:0016020;GO:0016021	-	B8BBD7	Uncharacterized protein	-
BGIOSGA004972	1107.36	281.778	1932.93	6.85977	2.77816	0.00664401	0.0651176	1	42583248	42584516	+	1146	-	GO:0016020;GO:0016021;GO:0055114	-	A2WXW5	Cytochrome b561 and DOMON domain-containing protein	-
BGIOSGA026908	9.37639	1.75061	17.0022	9.71215	3.27979	0.00664689	0.0651176	8	22977842	22978441	-	600	-	-	-	A2YVP1	Uncharacterized protein	-
BGIOSGA018003	652.73	423.03	882.431	2.08598	1.06072	0.00666593	0.0652452	5	22385058	22387472	-	2415	-	GO:0016020;GO:0016021	-	B8AYI7	Uncharacterized protein	-
BGIOSGA013627	54.9553	29.2033	80.7073	2.76363	1.46656	0.00666674	0.0652452	3	35951734	35957177	+	1176	-	GO:0003677;GO:0005634	-	B8AKI8	SANT domain-containing protein	-
BGIOSGA032910	34.0542	12.9573	55.151	4.25636	2.08962	0.00667719	0.0652998	10	12765701	12774725	+	2403	-	GO:0016020;GO:0003723;GO:0016021;GO:0003676	K21444	B8BGT6	Uncharacterized protein	-
BGIOSGA009793	207.354	125.486	289.221	2.30481	1.20465	0.00667863	0.0652998	3	35293312	35294493	-	621	-	-	-	B8AJY5	Uncharacterized protein	-
BGIOSGA026571	128.877	77.3291	180.425	2.33322	1.22232	0.0066905	0.0653906	8	28673531	28676126	-	1275	S-acyltransferase	GO:0016020;GO:0016746;GO:0016021;GO:0016740;GO:0019706	-	A2YXK1	S-acyltransferase	S-acyltransferase [Source:UniProtKB/TrEMBL;Acc:A2YXK1]
BGIOSGA035769	19.8083	7.46971	32.1468	4.30362	2.10555	0.00669213	0.0653906	12	22768839	22773862	-	1440	-	GO:0005515	-	B8BN65	Uncharacterized protein	-
BGIOSGA035901	38.462	18.8987	58.0253	3.07034	1.6184	0.0067116	0.0655602	12	20536005	20538514	-	528	-	GO:0006511	-	B8BMT5	Skp1 domain-containing protein	-
BGIOSGA007380	557.148	360.585	753.711	2.09025	1.06367	0.00672569	0.0656494	2	816942	819910	+	1731	-	GO:0005634;GO:0009555;GO:0000469;GO:0042274;GO:0005737;GO:0006364;GO:0004521;GO:0046872;GO:0090502;GO:0009553	K11883	A2X031	Uncharacterized protein	-
BGIOSGA030609	531.678	106.201	957.156	9.01269	3.17196	0.00672587	0.0656494	9	10381595	10382676	+	486	-	GO:0046872;GO:0030001	-	A2Z0E8	HMA domain-containing protein	-
BGIOSGA012438	3474.85	1891.6	5058.1	2.67398	1.41899	0.00672709	0.0656494	3	11660948	11662963	+	2016	-	GO:0016020;GO:0010215;GO:0016021;GO:0016049;GO:0031225	-	A2XFQ1	Uncharacterized protein	-
BGIOSGA008206	2140.34	1419.09	2861.59	2.0165	1.01185	0.00679262	0.0662109	2	17639626	17640237	+	393	40S	GO:0005840;GO:0006412;GO:0003735	K02957	A6N079	40S ribosomal protein S15a	40S ribosomal protein S15a [Source:UniProtKB/TrEMBL;Acc:A6N079]
BGIOSGA024996	575.059	372.181	777.936	2.09021	1.06365	0.00679461	0.0662109	7	120229	121951	+	804	-	GO:0016020;GO:0005783;GO:0005506;GO:1990465;GO:0055114;GO:0016829;GO:0009924;GO:0016021;GO:0005789;GO:0008610;GO:0016491	K14424	B8B6I2	Very-long-chain aldehyde decarbonylase GL1-8	-
BGIOSGA000442	138.506	71.7512	205.26	2.86072	1.51638	0.00679956	0.0662109	1	40921290	40921976	-	687	-	GO:0045892;GO:0005634;GO:1900457;GO:0005737	-	A2WX95	OVATE domain-containing protein	-
BGIOSGA030981	287.451	167.554	407.349	2.43115	1.28164	0.00681106	0.066302	9	17133838	17138022	+	1749	-	-	-	B8BCT4	CRAL-TRIO domain-containing protein	-
BGIOSGA002193	129.328	70.1511	188.504	2.68712	1.42606	0.00681949	0.0663633	1	5706845	5723276	-	3519	RNA-dependent	GO:0003723;GO:0016779;GO:0016740;GO:0031047;GO:0003968;GO:0001172	K11699	B8A6J2	RNA-dependent RNA polymerase	RNA-dependent RNA polymerase [Source:UniProtKB/TrEMBL;Acc:B8A6J2]
BGIOSGA035796	379.894	237.073	522.715	2.20487	1.1407	0.00682876	0.0663981	12	22374783	22377077	-	909	Deoxyhypusine	GO:0046872;GO:0019135;GO:0004497;GO:0008612;GO:0055114;GO:0016491	K06072	B8BN46	Deoxyhypusine hydroxylase	Deoxyhypusine hydroxylase [Source:UniProtKB/TrEMBL;Acc:B8BN46]
BGIOSGA009464	4.43683	0	8.87366	Inf	Inf	0.00682949	0.0663981	3	39809456	39810911	-	1068	-	GO:0055114;GO:0016491	-	A2XNX7	Uncharacterized protein	-
BGIOSGA032652	306.344	127.122	485.566	3.81968	1.93345	0.00687849	0.0667907	10	5758837	5762026	+	1458	-	GO:0016747	K19861	A2Z5P9	Uncharacterized protein	-
BGIOSGA031282	240.885	149.404	332.366	2.22462	1.15356	0.00689166	0.0668571	9	21360867	21364750	+	1110	-	GO:0016020;GO:0016021;GO:0016628;GO:0055114	K00222	B8BEM0	Uncharacterized protein	-
BGIOSGA004013	51.7387	26.9405	76.5369	2.84096	1.50638	0.00689206	0.0668571	1	27809320	27809868	+	549	-	-	-	A2WSQ6	Uncharacterized protein	-
BGIOSGA037901	29.6825	4.9225	54.4425	11.0599	3.46727	0.0068935	0.0668571	CH398248.1	25095	25583	+	489	-	GO:0007166	-	-	-	-
BGIOSGA031620	347.87	221.76	473.981	2.13736	1.09583	0.00691985	0.0670424	10	17768920	17773761	-	2274	-	GO:0005829	K14833	B8BHN9	Uncharacterized protein	-
BGIOSGA014776	673.225	437.977	908.474	2.07425	1.05259	0.00692421	0.0670424	4	23692124	23694007	-	504	-	GO:0005840;GO:0005622;GO:0006412;GO:0003735	K02949	A2XV92	Ribosomal_S17_N domain-containing protein	-
BGIOSGA024220	52.2637	27.7907	76.7368	2.76124	1.46532	0.00692459	0.0670424	7	18090738	18092153	-	1416	-	GO:0005524;GO:0000166	-	A2YLW2	AAA domain-containing protein	-
BGIOSGA011436	299.03	191.736	406.325	2.11919	1.08351	0.00692603	0.0670424	3	3296929	3297612	-	498	-	-	K22883	B8ANC6	N-acetyltransferase domain-containing protein	-
BGIOSGA002467	180.214	92.4049	268.024	2.90054	1.53632	0.00693904	0.0671055	1	1884993	1888040	-	540	-	-	-	B8AD24	Uncharacterized protein	-
BGIOSGA004203	1075.87	590.265	1561.48	2.64538	1.40348	0.00696811	0.0672817	1	31251981	31256314	+	1455	-	GO:0008233;GO:0016787;GO:0006508;GO:0004190	-	A2WTS5	Peptidase A1 domain-containing protein	-
BGIOSGA011744	217.266	136.228	298.304	2.18973	1.13076	0.00697779	0.0673542	3	1537671	1539114	+	759	-	GO:0003723;GO:0003676	-	A2XBX0	Uncharacterized protein	-
BGIOSGA031312	489.606	250.294	728.917	2.91224	1.54213	0.006997	0.0674766	9	21636487	21637026	+	540	Peptidyl-prolyl	GO:0006457;GO:0003755;GO:0016853;GO:0000413	K01802	A2Z498	Peptidyl-prolyl cis-trans isomerase	Peptidyl-prolyl cis-trans isomerase [Source:UniProtKB/TrEMBL;Acc:A2Z498]
BGIOSGA011393	188.649	115.037	262.26	2.27978	1.1889	0.00700147	0.0674845	3	3952567	3962742	-	2946	DNA	GO:0003677;GO:0003917;GO:0016853;GO:0008270;GO:0006265;GO:0003916;GO:0003676	-	B8ANX5	DNA topoisomerase	DNA topoisomerase [Source:UniProtKB/TrEMBL;Acc:B8ANX5]
BGIOSGA022466	347.444	149.843	545.046	3.63744	1.86292	0.00700217	0.0674845	6	5435784	5437745	+	696	-	-	-	A2YA96	J domain-containing protein	-
BGIOSGA022755	100.375	58.6808	142.069	2.42105	1.27563	0.00701068	0.0675456	6	12302198	12303650	+	915	-	GO:0003723	-	A2YC37	CRM domain-containing protein	-
BGIOSGA024251	348.347	223.591	473.103	2.11593	1.08129	0.00701618	0.0675776	7	17396128	17400182	-	1302	-	GO:0005515;GO:0005730;GO:0042273	K14841	B8B6G0	WD_REPEATS_REGION domain-containing protein	-
BGIOSGA018024	90.9861	53.2052	128.767	2.4202	1.27512	0.00702926	0.0676627	5	22063247	22066991	-	2223	-	GO:0071249	-	A2Y4V3	Uncharacterized protein	-
BGIOSGA007175	2193.32	1378.51	3008.13	2.18216	1.12576	0.00702938	0.0676627	2	2002034	2002771	-	738	-	-	-	A2X0L4	Uncharacterized protein	-
BGIOSGA025750	44.0567	22.7395	65.374	2.87491	1.52352	0.00703586	0.0677041	7	16819312	16820295	+	984	-	-	-	A2YLJ2	Uncharacterized protein	-
BGIOSGA020602	881.119	152.558	1609.68	10.5512	3.39934	0.00708188	0.0680202	6	31147707	31150174	-	984	-	GO:0046872;GO:0043169;GO:0016787;GO:0004721;GO:0006470;GO:0003824;GO:0004722	K17506	A2YGM0	PPM-type phosphatase domain-containing protein	-
BGIOSGA003092	73.5896	40.7129	106.466	2.61506	1.38684	0.00709477	0.0681019	1	8149069	8149677	+	609	-	GO:0016020;GO:0016021	-	B8AB33	Uncharacterized protein	-
BGIOSGA001629	76.047	41.1475	110.947	2.69631	1.43099	0.00710635	0.068192	1	16832123	16834343	-	1188	-	GO:0010181;GO:0003824;GO:0055114;GO:0016491	K05894	A2WQ25	Oxidored_FMN domain-containing protein	-
BGIOSGA025077	237.535	77.2397	397.83	5.15059	2.36474	0.00711422	0.0682209	7	1388211	1394201	+	1677	-	GO:0003677;GO:0005634;GO:0006355;GO:0006351;GO:0003700	K09285	B8B6V7	Uncharacterized protein	-
BGIOSGA004055	71.0664	16.9247	125.208	7.39798	2.88713	0.00711815	0.0682209	1	28498549	28500976	+	1314	-	-	-	A2WSY1	Uncharacterized protein	-
BGIOSGA002801	43.6138	21.9846	65.2431	2.96767	1.56933	0.00713086	0.0682911	1	3276712	3278524	+	1608	-	GO:0005515;GO:0022626	-	A2WKR7	Uncharacterized protein	-
BGIOSGA005593	2376.48	804.364	3948.59	4.90896	2.29542	0.00713208	0.0682911	2	33868532	33869458	-	927	-	-	-	A2X9S3	Uncharacterized protein	-
BGIOSGA014195	268.498	100.269	436.727	4.35555	2.12285	0.00715009	0.0684	4	32485361	32486744	-	1296	-	GO:0016020;GO:0005524;GO:0004674;GO:0000166;GO:0004672;GO:0016021;GO:0006468	-	A2XYF3	Protein kinase domain-containing protein	-
BGIOSGA031992	45.5098	22.812	68.2076	2.98999	1.58014	0.00716788	0.068549	10	11579478	11602976	-	4254	-	GO:0051015;GO:0005524;GO:0003774;GO:0003779;GO:0007015;GO:0005515;GO:0016459;GO:0000166	K10357	B8BGN7	Uncharacterized protein	-
BGIOSGA005697	278.099	177.424	378.774	2.13486	1.09414	0.00717926	0.0686368	2	32178822	32181195	-	1332	-	GO:0046983	-	B8AHQ6	BHLH domain-containing protein	-
BGIOSGA026650	150.16	92.5539	207.766	2.24481	1.16659	0.0071892	0.0687105	8	27633755	27640589	-	2409	Isoamylase	GO:0003824;GO:0019156;GO:0004553;GO:0005977;GO:0010021;GO:0010368;GO:0005975;GO:0005983;GO:0043033;GO:0009507	K01214	B8B8U4	Isoamylase	Isoamylase [Source:UniProtKB/TrEMBL;Acc:B8B8U4]
BGIOSGA028909	266.972	167.681	366.263	2.18428	1.12716	0.00721739	0.0689295	8	26023966	26028056	+	2550	-	GO:0005515;GO:1901535;GO:0016573;GO:0044030	K11374	B8BC22	Uncharacterized protein	-
BGIOSGA037468	253.488	152.702	354.275	2.32004	1.21415	0.00721765	0.0689295	12	15929927	15932650	+	1032	-	GO:0016020;GO:0016021	-	B8BM45	CRT-like domain-containing protein	-
BGIOSGA005645	972.714	639.658	1305.77	2.04136	1.02953	0.00721979	0.0689295	2	33045624	33050558	-	1617	-	GO:0016020;GO:0055085;GO:0016021;GO:0022857	-	B8AIE1	Uncharacterized protein	-
BGIOSGA021642	127.499	76.5653	178.433	2.33047	1.22062	0.00723371	0.0690297	6	7303595	7304847	-	567	-	-	-	A2YAT9	NPH3 domain-containing protein	-
BGIOSGA012083	21.8344	8.91365	34.7551	3.89909	1.96314	0.00725766	0.0692156	3	6144030	6145607	+	1578	-	GO:0005515	-	A2XDS3	Uncharacterized protein	-
BGIOSGA029853	535.577	339.455	731.7	2.15551	1.10803	0.0072701	0.0693129	9	11269810	11271837	-	783	HOX25	GO:0003677;GO:0005634;GO:0006355;GO:0043565;GO:0003700	K09338	-	-	Homeobox-leucine zipper protein HOX25 [Source:UniProtKB/Swiss-Prot;Acc:A2Z0Q0]
BGIOSGA033994	3975.25	2643.16	5307.34	2.00795	1.00572	0.00729162	0.069407	11	13444983	13446650	-	600	-	GO:0005840;GO:0003723;GO:0006412;GO:0003735;GO:0015935	K02989	A2ZE95	Ribosomal_S7 domain-containing protein	-
BGIOSGA026423	985.7	492.213	1479.19	3.00517	1.58745	0.00729172	0.069407	7	27281801	27283299	+	1182	-	GO:0005524;GO:0004672;GO:0006468	-	A2YQ33	Protein kinase domain-containing protein	-
BGIOSGA007853	1687.29	1118.11	2256.48	2.01813	1.01302	0.00731384	0.0695588	2	8676891	8678723	+	966	Peroxidase	GO:0020037;GO:0055114;GO:0006979;GO:0046872;GO:0098869;GO:0004601;GO:0005576;GO:0042744;GO:0016491	K00430	A2X2T0	Peroxidase	Peroxidase [Source:UniProtKB/TrEMBL;Acc:A2X2T0]
BGIOSGA002274	16.7095	5.78397	27.635	4.77786	2.25636	0.00734929	0.0698746	1	4395414	4397411	-	1278	-	GO:0005515;GO:0008270	-	A2WLA5	DYW_deaminase domain-containing protein	-
BGIOSGA000739	124.544	66.2029	182.886	2.7625	1.46598	0.00738384	0.0700956	1	35843116	35845059	-	732	-	GO:0005759	-	A2WVI5	Uncharacterized protein	-
BGIOSGA001453	97.9747	57.8533	138.096	2.387	1.2552	0.00739	0.0701327	1	22668310	22669343	-	747	-	GO:0005515	-	B8A9Z5	Uncharacterized protein	-
BGIOSGA006457	282.787	140.148	425.426	3.03556	1.60196	0.00740751	0.0702765	2	18055859	18056630	-	555	-	GO:0016020;GO:0016021	-	B8AHY4	Uncharacterized protein	-
BGIOSGA002715	59.0142	32.0767	85.9518	2.67957	1.422	0.00740969	0.0702765	1	2211245	2212593	+	1236	-	GO:0016020;GO:0008375;GO:0016021	-	A2WKC1	Uncharacterized protein	-
BGIOSGA008090	3121.18	2028.15	4214.2	2.07785	1.05509	0.00742387	0.0703417	2	13981876	13982432	+	459	-	-	-	A2X464	Uncharacterized protein	-
BGIOSGA023961	70.7087	38.8493	102.568	2.64016	1.40062	0.00742564	0.0703417	7	22539093	22540417	-	1209	-	GO:0005515	-	A2YND1	Uncharacterized protein	-
BGIOSGA023924	2359.65	1530.1	3189.2	2.08431	1.05957	0.00743941	0.0704506	7	23008387	23010619	-	924	-	-	-	B8B8B9	Uncharacterized protein	-
BGIOSGA007595	137.611	82.6783	192.543	2.32882	1.2196	0.00746349	0.0706356	2	4069257	4069613	+	357	-	GO:0016020;GO:0016021	-	A2X188	Uncharacterized protein	-
BGIOSGA024039	30.1558	14.2088	46.1027	3.24465	1.69806	0.00747511	0.0707024	7	21260366	21262255	-	1803	-	GO:0016020;GO:0005524;GO:0000166;GO:0004672;GO:0016021;GO:0006468	-	A2YMW8	Protein kinase domain-containing protein	-
BGIOSGA029648	307.277	196.553	418.002	2.12666	1.08859	0.00756162	0.0712382	9	15666147	15671352	-	1413	-	GO:0005643;GO:0006913;GO:0017056;GO:0008139	K14307	B8BCJ8	Uncharacterized protein	-
BGIOSGA018468	187.961	118.433	257.489	2.17413	1.12044	0.00756876	0.0712608	5	10186855	10189023	-	1230	-	GO:0003677;GO:0046983	-	A2Y275	BED-type domain-containing protein	-
BGIOSGA030802	4.18533	0	8.37067	Inf	Inf	0.00757129	0.0712608	9	14130938	14131111	+	174	-	-	-	B8BFC4	Uncharacterized protein	-
BGIOSGA012844	3887.36	2540.15	5234.57	2.06073	1.04316	0.00760474	0.0714707	3	18758018	18758458	+	441	-	GO:0005840;GO:0015934;GO:0005622;GO:0006412;GO:0003735	K02900	A2XHV1	Ribosomal_L18e/L15P domain-containing protein	-
BGIOSGA032938	180.99	99.4587	262.521	2.6395	1.40027	0.00764761	0.0717866	10	13292035	13294777	+	1008	-	GO:0008168;GO:0005737;GO:0046872;GO:0008270;GO:0047150;GO:0016740;GO:0032259;GO:0009086	K00547	A2Z7F0	Hcy-binding domain-containing protein	-
BGIOSGA031619	425.528	278.829	572.227	2.05225	1.03721	0.00765331	0.0718183	10	17774612	17786096	-	3261	DNA-directed	GO:0003677;GO:0005634;GO:0032549;GO:0016779;GO:0006351;GO:0003899;GO:0005829;GO:0009561;GO:0016740	K03002	B8BHP0	DNA-directed RNA polymerase subunit beta	DNA-directed RNA polymerase subunit beta [Source:UniProtKB/TrEMBL;Acc:B8BHP0]
BGIOSGA021099	46.1813	22.2245	70.138	3.15589	1.65805	0.0076713	0.0719654	6	20858088	20858660	-	573	-	GO:0016020;GO:0016021	-	A2YDS0	RING-type domain-containing protein	-
BGIOSGA017741	1437.14	938.351	1935.92	2.06311	1.04482	0.00768244	0.0720264	5	26774071	26785858	-	2259	-	GO:0016020;GO:0016021	-	A2Y6F0	Uncharacterized protein	-
BGIOSGA024890	472.392	71.1252	873.66	12.2834	3.61864	0.0076931	0.0720638	7	1458331	1458861	-	531	-	GO:0005576	-	A2YHS8	SCP domain-containing protein	-
BGIOSGA025356	744.232	485.268	1003.2	2.06731	1.04775	0.00770498	0.0721286	7	5572663	5591193	+	5547	-	GO:0006396;GO:0005515;GO:0005730;GO:0009553;GO:0005886;GO:0006364;GO:0003676	K14792	B8B884	Uncharacterized protein	-
BGIOSGA021136	483.931	258.709	709.154	2.74113	1.45477	0.00771054	0.0721589	6	20064355	20064603	-	249	-	-	-	A2YDK2	Uncharacterized protein	-
BGIOSGA009975	152.124	93.4879	210.76	2.25441	1.17275	0.0077158	0.0721864	3	32306558	32307046	-	489	-	-	-	A2XL30	Uncharacterized protein	-
BGIOSGA004335	2326.92	1424.61	3229.22	2.26674	1.18062	0.007741	0.0724003	1	33062701	33068027	+	1539	-	GO:0016787;GO:0046856	-	B8A8P7	IPPc domain-containing protein	-
BGIOSGA031688	239.663	146.938	332.388	2.2621	1.17766	0.00774535	0.072405	10	16719982	16723004	-	843	-	GO:0003677;GO:0005634	K09422	A2Z8K0	Uncharacterized protein	-
BGIOSGA013523	224.109	141.955	306.264	2.15748	1.10934	0.00774617	0.072405	3	34475032	34478198	+	1182	-	GO:0005515	K23314	B8AJX6	WD_REPEATS_REGION domain-containing protein	-
BGIOSGA036300	174.79	108.991	240.588	2.2074	1.14235	0.0077574	0.0724881	12	10711453	10717819	-	1509	-	GO:0016757;GO:0005975;GO:0006004;GO:0016740	-	B8BPC5	Uncharacterized protein	-
BGIOSGA017892	30.5334	13.7502	47.3166	3.44116	1.7829	0.0077631	0.0725195	5	24346147	24348877	-	2610	-	GO:0003779	-	B8AZ19	NAB domain-containing protein	-
BGIOSGA022675	33.3031	14.643	51.9632	3.54866	1.82727	0.00778478	0.0726345	6	10059971	10061878	+	1908	-	-	-	A2YBK9	Uncharacterized protein	-
BGIOSGA025410	2063.78	1341.27	2786.29	2.07735	1.05474	0.00779761	0.0727139	7	7051638	7052468	+	831	-	GO:0003677;GO:0005634;GO:0006355	-	A2YJK0	NAC domain-containing protein	-
BGIOSGA012701	26.3988	10.7264	42.0712	3.9222	1.97166	0.00780035	0.0727139	3	16076489	16078036	+	579	-	GO:0016020;GO:0016021	-	A2XH48	Uncharacterized protein	-
BGIOSGA014845	671.26	432.102	910.418	2.10695	1.07516	0.00780879	0.0727273	4	22664275	22667649	-	1722	Elongator	GO:0090708;GO:0008283;GO:0005829;GO:0010928;GO:0009294;GO:2000025;GO:0002098;GO:0035265;GO:0005634;GO:0016746;GO:0004402;GO:0016573;GO:0003824;GO:0051536;GO:0046872;GO:0051301;GO:0033588;GO:0005719;GO:0016740	K07739	A2XUT6	Elongator complex protein 3	Elongator complex protein 3 [Source:UniProtKB/TrEMBL;Acc:A2XUT6]
BGIOSGA026829	75.6914	26.1765	125.206	4.78316	2.25796	0.00782115	0.0728205	8	24722708	24723943	-	1143	-	GO:0003677;GO:0005634;GO:0006355;GO:0043565;GO:0003700	K09419	A2YW49	HSF_DOMAIN domain-containing protein	-
BGIOSGA034082	56.8052	25.1786	88.4317	3.51217	1.81236	0.00786336	0.0731435	11	11112801	11114625	-	924	-	GO:0006508;GO:0004185	-	A2ZDT2	Uncharacterized protein	-
BGIOSGA012600	344.64	224.179	465.1	2.07468	1.05289	0.00787944	0.0732094	3	14320987	14323544	+	1083	-	-	K14859	A2XGK3	Brix domain-containing protein	-
BGIOSGA026283	37.5382	18.3892	56.6873	3.08265	1.62417	0.00795991	0.0738023	7	25316452	25321423	+	2667	-	GO:0016020;GO:0005515;GO:0016021	-	B8B5C4	Uncharacterized protein	-
BGIOSGA004672	262.874	164.469	361.28	2.19665	1.1353	0.00802861	0.0742616	1	37943100	37943966	+	867	-	-	-	A2WW89	Uncharacterized protein	-
BGIOSGA024630	2291.52	1509.68	3073.36	2.03577	1.02558	0.00803287	0.0742765	7	5821012	5825923	-	1089	Methyltransferase	GO:0006694;GO:0008168;GO:0016740;GO:0032259	K00559	A2YJB1	Methyltransferase	Methyltransferase [Source:UniProtKB/TrEMBL;Acc:A2YJB1]
BGIOSGA026947	68.5666	19.9851	117.148	5.86177	2.55134	0.00804569	0.0742799	8	22088479	22090800	-	1605	-	GO:0020037;GO:0016705;GO:0005506;GO:0055114	K10717	A2YVF8	Uncharacterized protein	-
BGIOSGA016364	746.277	434.052	1058.5	2.43865	1.28608	0.00804735	0.0742799	4	18250572	18255047	+	1797	CIN2	GO:0050832;GO:0048046;GO:0008152;GO:0042742;GO:0016798;GO:0004553;GO:0005618;GO:0016787;GO:0005975;GO:0004564;GO:0005576;GO:0052576	K01193	B8ATN8	Uncharacterized protein	Beta-fructofuranosidase, insoluble isoenzyme 2 [Source:UniProtKB/Swiss-Prot;Acc:Q01IS7]
BGIOSGA026056	6.31464	0.732262	11.897	16.247	4.0221	0.00806349	0.0743404	7	22204036	22204675	+	456	-	GO:0016020;GO:0016021	-	A2YN88	Uncharacterized protein	-
BGIOSGA021072	1288.83	478.1	2099.57	4.39149	2.13471	0.00806962	0.0743748	6	21455772	21457367	-	1596	-	GO:0050660;GO:0055114;GO:0016491;GO:0071949	-	A2YDX5	FAD-binding PCMH-type domain-containing protein	-
BGIOSGA004912	1594.18	1057.19	2131.17	2.01589	1.01142	0.00810835	0.0746838	1	41651263	41656270	+	903	-	GO:0007281;GO:0003723;GO:0003729;GO:0003676	-	A2WXJ3	RRM domain-containing protein	-
BGIOSGA025868	486.996	286.4	687.593	2.40081	1.26352	0.00811135	0.0746838	7	19111209	19116814	+	2025	-	GO:0016020;GO:0005524;GO:0004672;GO:0016021;GO:0006468	-	B8B6Y0	Uncharacterized protein	-
BGIOSGA014062	5932.41	3863.68	8001.14	2.07086	1.05023	0.00812445	0.0747468	4	34107618	34109261	-	1557	-	GO:0050832;GO:0048046;GO:0009506;GO:0003824;GO:0005737;GO:0050203;GO:0010214;GO:0046686;GO:0033611;GO:0010030;GO:0009735;GO:0009570;GO:0009507	K22133	A2XZ41	Uncharacterized protein	-
BGIOSGA023512	552.593	260.269	844.917	3.24632	1.69881	0.00813493	0.0747768	6	30767779	30768537	+	669	-	-	-	B8B1U3	Uncharacterized protein	-
BGIOSGA012625	149.411	87.4316	211.39	2.41778	1.27368	0.00819862	0.0751548	3	14895781	14896602	+	246	-	-	-	B8APV6	Uncharacterized protein	-
BGIOSGA001022	2299.54	1530.29	3068.79	2.00536	1.00386	0.00821594	0.0751689	1	31260891	31262989	-	279	-	GO:0005840;GO:0005622;GO:0006412;GO:0003735	K02921	A2Y7B6	Uncharacterized protein	-
BGIOSGA002717	390.443	251.193	529.694	2.10872	1.07637	0.00822428	0.075219	1	2220913	2223077	+	2094	-	GO:0016020;GO:0005524;GO:0004672;GO:0016021;GO:0006468	-	A2WKC3	Protein kinase domain-containing protein	-
BGIOSGA000639	108.774	61.5869	155.961	2.53237	1.34049	0.00822752	0.0752265	1	37418003	37420278	-	1242	Auxin	GO:0016020;GO:0055085;GO:0016021;GO:0009734	K13947	B8AAW7	Auxin efflux carrier component	Auxin efflux carrier component [Source:UniProtKB/TrEMBL;Acc:B8AAW7]
BGIOSGA014335	803.916	514.103	1093.73	2.12745	1.08913	0.00823487	0.0752493	4	30430187	30434034	-	3420	-	GO:0016020;GO:0005524;GO:0042802;GO:0006468;GO:0042742;GO:0005768;GO:0016045;GO:0010359;GO:0005515;GO:0006898;GO:0004672;GO:0016021;GO:0005886;GO:0052544	K13420	B8AUG0	Protein kinase domain-containing protein	-
BGIOSGA008184	892.928	573.775	1212.08	2.11247	1.07893	0.00823755	0.0752517	2	17068215	17078712	+	2436	-	-	-	B8AHJ3	Morc6_S5 domain-containing protein	-
BGIOSGA020902	137.29	83.8659	190.714	2.27403	1.18525	0.008242	0.0752701	6	25409410	25415419	-	1374	MLO-like	GO:0016020;GO:0006952;GO:0016021;GO:0005516;GO:0009607	K08472	B8B4K5	MLO-like protein	MLO-like protein [Source:UniProtKB/TrEMBL;Acc:B8B4K5]
BGIOSGA010447	261.52	56.1049	466.935	8.32254	3.05702	0.00825659	0.0753489	3	21911994	21913514	-	1521	-	GO:0046872;GO:0020037;GO:0016705;GO:0005506;GO:0004497;GO:0055114;GO:0016491	-	A2XIG8	Uncharacterized protein	-
BGIOSGA012450	2358.32	1013.57	3703.08	3.65349	1.86928	0.00828024	0.075486	3	11743490	11744134	+	645	-	-	-	A2XFR2	Uncharacterized protein	-
BGIOSGA010564	35.8912	17.3801	54.4024	3.13016	1.64623	0.00828947	0.0755479	3	18224166	18225653	-	597	-	GO:0006508;GO:0008234	-	B8AQZ8	Pept_C1 domain-containing protein	-
BGIOSGA001797	1596.53	472.391	2720.67	5.75937	2.52591	0.00830609	0.0756549	1	12761737	12763841	-	1560	Pectinesterase	GO:0045330;GO:0030599;GO:0045490;GO:0016787;GO:0005618;GO:0043086;GO:0004857;GO:0042545	K01051	A2WP19	Pectinesterase	Pectinesterase [Source:UniProtKB/TrEMBL;Acc:A2WP19]
BGIOSGA023535	96.2255	36.4159	156.035	4.28481	2.09923	0.00831185	0.0756851	6	31090544	31093298	+	1863	-	GO:0005524;GO:0003676	K13116	A2YGL3	Uncharacterized protein	-
BGIOSGA022387	28.5679	13.2001	43.9357	3.32842	1.73484	0.00832327	0.0757003	6	4054524	4055494	+	390	-	GO:0016020;GO:0016021	-	B8B399	Uncharacterized protein	-
BGIOSGA003956	12.9023	3.4693	22.3352	6.43795	2.6866	0.00834769	0.0758556	1	26835193	26836302	+	606	-	-	-	A2WSE8	J domain-containing protein	-
BGIOSGA025804	1011.57	649.379	1373.76	2.1155	1.081	0.00835623	0.0758666	7	17966129	17968601	+	543	-	-	K09022	B8B6M5	Uncharacterized protein	-
BGIOSGA009310	950.725	516.177	1385.27	2.68372	1.42423	0.00836668	0.0758947	2	37466751	37469662	+	921	-	GO:0003723;GO:0008168;GO:0032259;GO:0006364	K14563	A2XB50	Uncharacterized protein	-
BGIOSGA033334	2154.41	417.197	3891.62	9.32802	3.22157	0.00839081	0.0760469	10	19570475	19571272	+	705	-	GO:0005515	K00799	A2Z9L6	Uncharacterized protein	-
BGIOSGA022946	87.1035	50.3041	123.903	2.46308	1.30046	0.00839614	0.0760508	6	17918989	17921641	+	840	-	GO:0004713;GO:0005524;GO:0004672;GO:0006468;GO:0007166;GO:0018108	-	B8B2S3	Protein kinase domain-containing protein	-
BGIOSGA005151	192.751	117.649	267.853	2.27671	1.18695	0.00840531	0.0761116	1	45590179	45592295	+	2010	-	GO:0043531	-	B8A944	Uncharacterized protein	-
BGIOSGA007480	466.691	280.734	652.649	2.3248	1.21711	0.00841395	0.0761453	2	2086164	2092041	+	3897	-	GO:0003677;GO:0005730;GO:0005829;GO:0006355;GO:0008134	K02331	B8AHC9	Uncharacterized protein	-
BGIOSGA035003	24.8428	10.6534	39.0321	3.6638	1.87334	0.00845437	0.0764666	11	5438330	5439742	+	1413	-	GO:0005515	-	A2ZCL7	Uncharacterized protein	-
BGIOSGA016009	423.977	269.09	578.864	2.1512	1.10514	0.00849157	0.0766912	4	7464300	7464674	+	375	-	-	-	B8ARM3	Uncharacterized protein	-
BGIOSGA015298	14.0261	4.32922	23.723	5.47975	2.45411	0.00854298	0.0770657	4	14130905	14131108	-	204	-	-	-	A2XS56	Uncharacterized protein	-
BGIOSGA035448	77.8455	45.1974	110.494	2.44469	1.28965	0.0085475	0.0770841	11	17583425	17586245	+	2163	-	GO:0016020;GO:0005515;GO:0016021	-	B8BL28	LRRNT_2 domain-containing protein	-
BGIOSGA032643	540.061	335.755	744.367	2.217	1.14861	0.00855533	0.0771007	10	5474215	5476646	+	1503	Protein	GO:0016020;GO:0055085;GO:0015238;GO:0042910;GO:0016021;GO:0015297;GO:0042908;GO:0006855	K03327	B8BG18	Protein DETOXIFICATION	Protein DETOXIFICATION [Source:UniProtKB/TrEMBL;Acc:B8BG18]
BGIOSGA009748	2027.31	1060.01	2994.61	2.82507	1.49829	0.00857146	0.0771719	3	36078969	36082151	-	1791	-	GO:0016020;GO:0016021	-	B8AKJ4	Uncharacterized protein	-
BGIOSGA030612	11.7932	3.16211	20.4243	6.45905	2.69132	0.00857444	0.0771719	9	10437323	10438117	+	795	AT-hook	GO:0003677;GO:0005634;GO:0006355;GO:0006351;GO:0003680;GO:0003700	-	B8BEW3	AT-hook motif nuclear-localized protein	AT-hook motif nuclear-localized protein [Source:UniProtKB/TrEMBL;Acc:B8BEW3]
BGIOSGA024433	61.9907	35.2837	88.6976	2.51384	1.32989	0.00857465	0.0771719	7	11926928	11928655	-	1728	-	GO:0006355;GO:0003690	-	A2YKH5	Uncharacterized protein	-
BGIOSGA019277	172.789	107.046	238.533	2.22831	1.15595	0.0085865	0.0772561	5	5125835	5126152	+	318	-	GO:0016020;GO:0016021	-	B8AYN9	Uncharacterized protein	-
BGIOSGA009655	1626.92	1082.97	2170.87	2.00455	1.00328	0.00859895	0.0773232	3	37319106	37320436	-	513	-	GO:0005840;GO:0003723;GO:0005622;GO:0006412;GO:0003735;GO:0003676	K02964	A2XMV2	Uncharacterized protein	-
BGIOSGA001174	473.293	312.015	634.571	2.03379	1.02417	0.00861416	0.0773927	1	28102351	28102593	-	243	-	GO:0005742;GO:0030150	-	A2WST5	Uncharacterized protein	-
BGIOSGA013203	51.5518	17.4109	85.6927	4.92179	2.29918	0.00863539	0.0775385	3	28570963	28572413	+	558	-	-	-	A2XK03	Uncharacterized protein	-
BGIOSGA033687	31.824	14.9712	48.6767	3.25135	1.70104	0.00864658	0.0776165	11	19671958	19672908	-	477	-	GO:0050832;GO:0042742	-	A2ZG21	Barwin domain-containing protein	-
BGIOSGA033646	34.8223	12.6069	57.0377	4.52434	2.17771	0.00866241	0.0777279	11	20500188	20502134	-	1947	-	-	-	A2ZGA6	Uncharacterized protein	-
BGIOSGA022288	4.30313	0	8.60625	Inf	Inf	0.00869048	0.0779004	6	2580197	2582067	+	1413	-	GO:0016747	-	B8B2M2	Uncharacterized protein	-
BGIOSGA005659	124.583	72.8549	176.312	2.42004	1.27503	0.00869247	0.0779004	2	32788670	32789236	-	567	-	-	-	A2X9E2	Uncharacterized protein	-
BGIOSGA029497	2912.15	1781.98	4042.31	2.26844	1.1817	0.00869579	0.0779004	9	18047796	18049519	-	1101	-	GO:0006355;GO:0046983	-	A2Z2S8	BHLH domain-containing protein	-
BGIOSGA026795	60.7363	28.5603	92.9124	3.2532	1.70186	0.00870274	0.0779177	8	25340548	25342419	-	1014	-	GO:0046872;GO:0055114;GO:0016491	-	A2YWB1	Fe2OG dioxygenase domain-containing protein	-
BGIOSGA027143	1674.4	1073.35	2275.46	2.11995	1.08403	0.00870715	0.0779346	8	16515213	16529590	-	2460	-	GO:0009067;GO:0016310;GO:0008652;GO:0004072;GO:0006520;GO:0055114;GO:0004412	-	B8B9V9	Uncharacterized protein	-
BGIOSGA008471	81.797	45.1431	118.451	2.6239	1.39171	0.00878512	0.0784353	2	23656047	23657093	+	1047	-	GO:0016020;GO:0016021	K10664	A2X6B2	RING-type domain-containing protein	-
BGIOSGA025348	197.44	123.873	271.006	2.18777	1.12946	0.00878739	0.0784353	7	5491038	5491562	+	525	-	-	-	A2YJ79	Uncharacterized protein	-
BGIOSGA024712	1075.35	672.694	1478	2.19714	1.13563	0.00878838	0.0784353	7	4223571	4227303	-	948	-	GO:0006568;GO:0003824;GO:0004834;GO:0000162	K01695	A2YIT3	Uncharacterized protein	-
BGIOSGA021594	556.338	362.863	749.813	2.06638	1.04711	0.00879843	0.0784799	6	8009913	8011817	-	1116	-	-	-	B8B4I2	bHLH-MYC_N domain-containing protein	-
BGIOSGA020451	108.71	64.1104	153.31	2.39135	1.25783	0.00881718	0.0786019	5	30446471	30447631	+	978	-	GO:0003677;GO:0005634;GO:0006355;GO:0043565;GO:0003700	K13425	A2Y7Z2	WRKY domain-containing protein	-
BGIOSGA003206	493.809	312.061	675.556	2.16482	1.11425	0.00882721	0.0786687	1	9842523	9845803	+	417	-	GO:0016020;GO:0016021	-	B8AC67	Uncharacterized protein	-
BGIOSGA014057	83.3719	47.2362	119.508	2.53	1.33914	0.00885945	0.078888	4	34219448	34223385	-	1986	-	GO:0000145;GO:0015031;GO:0006887	K07195	B8ART2	Exocyst subunit Exo70 family protein	-
BGIOSGA011811	205.384	126.36	284.409	2.25079	1.17043	0.00889576	0.0790751	3	2469702	2472297	+	702	-	GO:0005634;GO:0004861;GO:0045736;GO:0007050	-	A2XCA1	Uncharacterized protein	-
BGIOSGA003215	537.231	205.061	869.402	4.23972	2.08397	0.0089139	0.0791909	1	10016812	10017063	+	252	-	-	-	A2WN82	Uncharacterized protein	-
BGIOSGA021976	603.162	398.208	808.117	2.02938	1.02104	0.00892083	0.0792072	6	2174036	2179203	-	1083	-	-	K14846	B8B2A7	Brix domain-containing protein	-
BGIOSGA010877	124.763	76.5058	173.02	2.26153	1.1773	0.00894624	0.0793734	3	12134909	12142012	-	3258	-	-	-	A2XFW0	Fip1 domain-containing protein	-
BGIOSGA003014	241.605	154.149	329.062	2.1347	1.09403	0.00896514	0.0794868	1	6928219	6931313	+	1806	-	GO:0005515	-	A2WM44	TPR_REGION domain-containing protein	-
BGIOSGA016884	983.315	602.255	1364.37	2.26544	1.17979	0.00896998	0.079507	4	26345137	26345790	+	654	-	GO:0003677;GO:0005634;GO:0006355;GO:0006351;GO:0003700	-	A2XW68	AP2/ERF domain-containing protein	-
BGIOSGA002134	7.05894	1.05026	13.0676	12.4422	3.63718	0.00897773	0.0795319	1	6581691	6583410	-	1038	-	GO:0006355;GO:0003700	-	B8AAM9	Uncharacterized protein	-
BGIOSGA002644	655.2	422.231	888.169	2.10351	1.0728	0.00897792	0.0795319	1	909993	916382	+	3204	-	GO:0016020;GO:0005524;GO:0004672;GO:0016021;GO:0006468	-	B8ACW8	Protein kinase domain-containing protein	-
BGIOSGA022239	85.9479	51.348	120.548	2.34766	1.23123	0.00899753	0.0796829	6	1857222	1859033	+	1272	-	GO:0004553;GO:0016787;GO:0005975	-	B8B2C3	Uncharacterized protein	-
BGIOSGA012560	584.856	388.763	780.948	2.0088	1.00633	0.00900833	0.0797557	3	13699398	13709405	+	3393	-	GO:0005634;GO:0042254;GO:0005525	K14569	B8ANY6	Bms1-type G domain-containing protein	-
BGIOSGA007516	42.8923	21.4773	64.3073	2.9942	1.58217	0.0090174	0.0798133	2	2668321	2668683	+	363	-	GO:0009733	K14488	A2X0T6	Uncharacterized protein	-
BGIOSGA021054	564.147	234.068	894.225	3.82036	1.93371	0.00911074	0.0804494	6	21736028	21738004	-	840	-	GO:0003677;GO:0005634;GO:0006355;GO:0043565;GO:0003700	K09419	B8B3K9	HSF_DOMAIN domain-containing protein	-
BGIOSGA030930	427.785	279.204	576.366	2.06432	1.04567	0.00911654	0.0804494	9	16325346	16327368	+	1071	-	GO:0005634	K18810	A2Z257	Cyclin N-terminal domain-containing protein	-
BGIOSGA034605	160.913	100.725	221.101	2.1951	1.13429	0.00912209	0.0804494	11	523361	524299	-	939	-	GO:0016020;GO:0016021	-	A2ZAV1	Uncharacterized protein	-
BGIOSGA029671	667.851	243.536	1092.17	4.48463	2.16499	0.00912225	0.0804494	9	15081193	15082149	-	825	-	GO:0016020;GO:0016021	-	B8BCG9	Uncharacterized protein	-
BGIOSGA007583	49.7582	26.072	73.4444	2.81698	1.49415	0.009123	0.0804494	2	3879711	3883431	+	2244	Formin-like	-	-	A2X166	Formin-like protein	Formin-like protein [Source:UniProtKB/TrEMBL;Acc:A2X166]
BGIOSGA037735	109.237	63.8145	154.659	2.42356	1.27713	0.00913694	0.0805494	12	20772127	20772756	+	630	-	GO:0004857;GO:0043086	-	A2ZME3	PMEI domain-containing protein	-
BGIOSGA008119	118.828	71.63	166.025	2.31782	1.21277	0.00916271	0.0807078	2	14919237	14921656	+	2169	-	-	-	A2X4B2	Uncharacterized protein	-
BGIOSGA030484	49.1075	23.302	74.9131	3.21488	1.68476	0.00917115	0.0807592	9	7212867	7214083	+	1149	-	GO:0005634;GO:0010305;GO:0048367;GO:0048364;GO:0010588;GO:0010087;GO:0003676	-	A2YZM9	Uncharacterized protein	-
BGIOSGA016176	55.5715	23.171	87.972	3.79664	1.92472	0.00922537	0.0811283	4	14257705	14257881	+	177	-	-	-	B8ASJ5	Uncharacterized protein	-
BGIOSGA035387	22.4913	4.63526	40.3473	8.70442	3.12175	0.00925403	0.0812422	11	16470629	16472506	+	1878	-	GO:0005515	-	A2ZF13	Uncharacterized protein	-
BGIOSGA015141	47.6383	25.6572	69.6193	2.71344	1.44012	0.00927066	0.081322	4	18018203	18019770	-	1368	-	-	-	B8ATI9	Uncharacterized protein	-
BGIOSGA035615	138.828	86.1946	191.461	2.22126	1.15138	0.00927114	0.081322	11	20594476	20596821	+	621	-	-	-	A2ZGB7	Uncharacterized protein	-
BGIOSGA036248	193.65	119.906	267.394	2.23003	1.15706	0.00927382	0.081322	12	12361606	12364436	-	1203	-	GO:0042128;GO:0046872;GO:0043546;GO:0030151;GO:0055114;GO:0016491	K00387	B8BPH1	Uncharacterized protein	-
BGIOSGA014233	88.1324	49.9655	126.299	2.52773	1.33784	0.0092812	0.0813357	4	31845316	31845924	-	609	-	-	-	A2XY78	VQ domain-containing protein	-
BGIOSGA006843	12.6514	0.986432	24.3163	24.6508	4.62356	0.00932201	0.0816472	2	8105320	8105979	-	273	-	-	-	B8AEJ0	Uncharacterized protein	-
BGIOSGA013249	42.4496	15.4824	69.4169	4.4836	2.16466	0.00932912	0.0816837	3	29726404	29728449	+	645	-	-	-	A2XKA0	LOB domain-containing protein	-
BGIOSGA013603	101.178	53.3115	149.044	2.79571	1.48321	0.00933144	0.0816837	3	35638606	35641161	+	438	-	-	-	B8AK81	Uncharacterized protein	-
BGIOSGA004298	528.006	197.128	858.884	4.35699	2.12333	0.00934621	0.0817899	1	32576953	32577210	+	258	-	-	-	A2WU96	Uncharacterized protein	-
BGIOSGA034798	42.2267	20.4157	64.0377	3.13669	1.64924	0.00938153	0.0819881	11	2020498	2023786	+	777	-	-	-	B8BJ42	Uncharacterized protein	-
BGIOSGA010639	31.3528	14.2514	48.4542	3.39995	1.76551	0.00938208	0.0819881	3	16716418	16717035	-	618	-	-	-	A2XHB6	RING-type domain-containing protein	-
BGIOSGA001865	57.8576	27.0882	88.627	3.2718	1.71008	0.00938785	0.0820155	1	11405771	11406112	-	243	-	-	-	A2WNN9	Uncharacterized protein	-
BGIOSGA032761	89.4744	52.6952	126.254	2.39592	1.26058	0.00941218	0.0821688	10	9270132	9273781	+	3177	-	GO:0016020;GO:0016310;GO:0005524;GO:0016301;GO:0006468;GO:0005515;GO:0004674;GO:0000166;GO:0004672;GO:0016021;GO:0016740	-	B8BGF3	Protein kinase domain-containing protein	-
BGIOSGA031574	56.2417	25.701	86.7824	3.37662	1.75558	0.00941336	0.0821688	10	18549108	18549503	-	384	-	-	-	B8BHT9	Uncharacterized protein	-
BGIOSGA004039	204.404	123.919	284.889	2.299	1.20101	0.00942852	0.082278	1	28250470	28251828	+	1359	Carboxypeptidase	GO:0004180;GO:0008233;GO:0016787;GO:0006508;GO:0004185	K09645	A2WSV5	Carboxypeptidase	Carboxypeptidase [Source:UniProtKB/TrEMBL;Acc:A2WSV5]
BGIOSGA027565	226.919	146.465	307.373	2.09861	1.06944	0.00946696	0.0825902	8	4667954	4677632	-	3102	-	GO:0003677;GO:0006260;GO:0006139;GO:0003676;GO:0003887;GO:0008408;GO:0071897;GO:0006261;GO:0090305;GO:0009507	K02335	A2YRR7	POLAc domain-containing protein	-
BGIOSGA001766	4.17123	0	8.34246	Inf	Inf	0.00948265	0.0826806	1	13642194	13643174	-	981	-	-	-	A2WP92	Uncharacterized protein	-
BGIOSGA000879	158.972	95.1139	222.831	2.34278	1.22822	0.00949739	0.0827626	1	33653690	33653995	-	306	-	-	-	A2WUQ7	Uncharacterized protein	-
BGIOSGA018594	6.24187	0.700347	11.7834	16.8251	4.07254	0.00951766	0.0828703	5	7222940	7223224	-	285	-	-	-	A2Y1K1	VQ domain-containing protein	-
BGIOSGA002304	502.093	226.04	778.147	3.44252	1.78347	0.00955565	0.0831068	1	4025491	4029379	-	1524	-	GO:0016020;GO:0016021;GO:0016846;GO:0003824;GO:0009851	K16903	A2WL56	Alliinase_C domain-containing protein	-
BGIOSGA002154	171.251	104.607	237.896	2.27418	1.18535	0.00957068	0.083193	1	6277699	6279537	-	1839	-	-	-	A2WLX0	Uncharacterized protein	-
BGIOSGA006140	190.422	119.774	261.069	2.17968	1.12412	0.00957123	0.083193	2	24616723	24622675	-	2772	-	GO:0010154;GO:0009555;GO:0005524;GO:0006298;GO:0032300;GO:0030983;GO:0048316;GO:0006310;GO:0016887	K10858	B8AEQ2	Uncharacterized protein	-
BGIOSGA001299	169.079	107.461	230.697	2.1468	1.10218	0.00958095	0.0832335	1	25802726	25812719	-	2955	-	GO:0003677;GO:0009555;GO:0005524;GO:0006260;GO:0004386;GO:0010569;GO:0032508;GO:0008026;GO:0043007;GO:0016787;GO:0000166;GO:0036297;GO:0070716;GO:0005739;GO:0005634;GO:0006281;GO:0000725;GO:0006139;GO:0048364;GO:0004003;GO:0003676;GO:0045910;GO:0016818;GO:0006310;GO:0000723	K11136	B8AB44	Helicase ATP-binding domain-containing protein	-
BGIOSGA013752	1276.7	661.687	1891.71	2.85892	1.51547	0.009605	0.0833777	3	37747016	37747336	+	210	-	-	-	B8ALR2	CYSTM domain-containing protein	-
BGIOSGA020588	8094.9	5371.14	10818.7	2.01422	1.01022	0.00964597	0.0836811	6	31356300	31358197	-	1281	-	GO:0005524;GO:0016787;GO:0000166;GO:0004386;GO:0003676	K03257	A2YGP5	Uncharacterized protein	-
BGIOSGA002019	414.677	272.495	556.859	2.04356	1.03108	0.00967752	0.0838844	1	8584728	8586010	-	366	-	-	-	B8ABF8	X8 domain-containing protein	-
BGIOSGA014330	369.498	239.702	499.294	2.08298	1.05865	0.00970472	0.0840306	4	30486796	30489330	-	2535	-	GO:0005524;GO:0004672;GO:0006468	-	A2XXN4	Protein kinase domain-containing protein	-
BGIOSGA013541	34.024	16.6267	51.4212	3.09268	1.62886	0.00970785	0.0840306	3	34737989	34741873	+	1407	-	GO:0005515	-	A2XLW1	Uncharacterized protein	-
BGIOSGA002537	49.8936	26.5717	73.2155	2.75539	1.46226	0.00970792	0.0840306	1	701530	711191	-	3030	-	GO:0006099;GO:0015977;GO:0008964;GO:0003824	K01595	A2WJU5	Uncharacterized protein	-
BGIOSGA031440	553.717	193.036	914.399	4.73694	2.24395	0.0097223	0.0840621	10	20701204	20701614	-	411	-	-	-	A2ZA25	AAI domain-containing protein	-
BGIOSGA010928	280.882	182.406	379.358	2.07974	1.05641	0.00974104	0.0840794	3	11297174	11301323	-	1128	-	GO:0003899;GO:0003677;GO:0006351;GO:0046983	K03027	-	-	-
BGIOSGA013608	125.428	75.3281	175.528	2.33017	1.22044	0.00974555	0.0840794	3	35669499	35670227	+	729	-	-	-	A2XM79	Uncharacterized protein	-
BGIOSGA032960	26.4001	11.6502	41.15	3.53214	1.82054	0.00975328	0.0840946	10	13485745	13486812	+	1068	-	GO:0005515	-	A2Z7H7	Uncharacterized protein	-
BGIOSGA025171	1105.51	721.245	1489.77	2.06555	1.04653	0.00976791	0.0841973	7	2900958	2902226	+	1176	-	GO:0055114;GO:0016491	-	A2YIA7	DAO domain-containing protein	-
BGIOSGA031739	84.9311	46.6162	123.246	2.64385	1.40264	0.00977859	0.0842659	10	15740918	15742882	-	1965	-	-	-	A2Z8A0	Uncharacterized protein	-
BGIOSGA006427	5.73653	0.371536	11.1015	29.8801	4.90111	0.00979365	0.0843254	2	18861978	18862595	-	618	-	GO:0008270;GO:0003676	-	B8AIA7	CCHC-type domain-containing protein	-
BGIOSGA014293	676.738	422.612	930.864	2.20264	1.13923	0.00981015	0.0844279	4	31132205	31140624	-	5244	-	GO:0005524;GO:0004674;GO:0004672;GO:0006468;GO:0048544	-	B8AUV1	Uncharacterized protein	-
BGIOSGA035885	35.8072	16.8251	54.7893	3.25641	1.70328	0.00981099	0.0844279	12	20970784	20973652	-	810	-	GO:0003677;GO:0005634;GO:0006355;GO:0006351;GO:0003700	-	A2ZMG1	AP2/ERF domain-containing protein	-
BGIOSGA029784	389.949	249.428	530.469	2.12674	1.08864	0.00982718	0.0844968	9	12910367	12915609	-	2013	-	-	-	A2Z144	SprT-like domain-containing protein	-
BGIOSGA029461	175.252	107.063	243.44	2.27379	1.1851	0.00985288	0.0845771	9	18492461	18494787	-	978	-	GO:0005634;GO:0005515	-	A2Z2Z4	CCT domain-containing protein	-
BGIOSGA018711	155.236	97.3185	213.154	2.19027	1.13111	0.00986884	0.0846673	5	4789659	4793106	-	876	-	-	K18192	B8AYM0	Uncharacterized protein	-
BGIOSGA036157	271.654	175.734	367.575	2.09166	1.06465	0.00989866	0.0848783	12	15153084	15157495	-	558	-	GO:0003713;GO:1903508	-	A2ZKR1	Uncharacterized protein	-
BGIOSGA030941	1351.82	832.764	1870.88	2.24659	1.16773	0.00989891	0.0848783	9	16556173	16557249	+	834	HOX4	GO:0003677;GO:0005634;GO:0006355;GO:0043565;GO:0003700	K09338	B8BCN8	Homeobox domain-containing protein	Homeobox-leucine zipper protein HOX4 [Source:UniProtKB/Swiss-Prot;Acc:Q9XH37]
BGIOSGA002733	246.309	154.91	337.707	2.18002	1.12434	0.00990492	0.0848952	1	2422177	2426816	+	2235	-	GO:0016020;GO:0005524;GO:0004672;GO:0030247;GO:0016021;GO:0006468	-	A2WKF7	Protein kinase domain-containing protein	-
BGIOSGA024788	18.2125	7.19496	29.2301	4.06258	2.02239	0.00990636	0.0848952	7	3069713	3070888	-	975	-	-	-	B8B7E4	Uncharacterized protein	-
BGIOSGA034828	84.4612	36.7876	132.135	3.59183	1.84472	0.00994613	0.0851654	11	2363718	2365975	+	1080	-	GO:0006355;GO:0003700	-	B8BJ60	BZIP domain-containing protein	-
BGIOSGA017967	27.4506	12.3608	42.5403	3.44155	1.78306	0.00995113	0.0851848	5	22992125	22992523	-	399	-	-	-	A2Y552	Uncharacterized protein	-
BGIOSGA019650	734.768	451.907	1017.63	2.25186	1.17111	0.0099594	0.085232	5	16916222	16919497	+	1308	-	-	-	A2Y3F5	Uncharacterized protein	-
BGIOSGA017340	1256.87	811.915	1701.83	2.09607	1.06769	0.00999031	0.0854023	4	33527460	33529338	+	798	Anamorsin	GO:0009055;GO:0051537;GO:0005758;GO:0005737;GO:0051536;GO:0022900;GO:0016226;GO:0046872;GO:0051539;GO:0005739	K22746	-	-	Anamorsin homolog 1 [Source:UniProtKB/Swiss-Prot;Acc:A2XYW4]
BGIOSGA037535	1616.47	1038.44	2194.51	2.11328	1.07948	0.0100008	0.0854447	12	17296872	17297255	+	384	-	-	-	A2ZLC4	Uncharacterized protein	-
BGIOSGA032584	745.988	481.595	1010.38	2.09799	1.06901	0.0100095	0.0854959	10	3947165	3951250	+	1497	-	GO:0046872;GO:0020037;GO:0016705;GO:0005506;GO:0004497;GO:0055114;GO:0016491	-	B8BFV1	Uncharacterized protein	-
BGIOSGA012549	1002.19	665.852	1338.52	2.01024	1.00737	0.0100125	0.0854981	3	13434966	13437869	+	2061	-	GO:0046872;GO:0003723;GO:0003676	-	B8AP11	Uncharacterized protein	-
BGIOSGA035780	414.779	265.562	563.995	2.12378	1.08663	0.0100314	0.0856285	12	22619053	22623564	-	1683	-	GO:0005507;GO:0005739;GO:0055114;GO:0016491	-	B8BN57	Amino_oxidase domain-containing protein	-
BGIOSGA020340	1008.95	646.116	1371.78	2.12312	1.08619	0.0100615	0.0858452	5	28973588	28975357	+	279	-	GO:0005840;GO:0005622;GO:0006412;GO:0003735	K02921	A2Y7B6	Uncharacterized protein	-
BGIOSGA030709	41.4461	21.8585	61.0338	2.79222	1.48141	0.0101076	0.0862149	9	12371291	12379314	+	1758	-	GO:0003677	-	-	-	-
BGIOSGA008146	67.3077	28.6987	105.917	3.69063	1.88387	0.0101151	0.0862549	2	16115362	16116420	+	1059	-	GO:0016020;GO:0016021;GO:0008374	-	A2X4G7	MBOAT_2 domain-containing protein	-
BGIOSGA010213	200.706	105.224	296.187	2.81482	1.49304	0.0101363	0.086344	3	27641000	27646888	-	1401	-	GO:0034511;GO:0005515;GO:0006364	K14793	A2XJR1	WD_REPEATS_REGION domain-containing protein	-
BGIOSGA025354	270.74	176.519	364.96	2.06754	1.04791	0.0101407	0.0863549	7	5554388	5558445	+	1302	-	-	K17408	B8B883	Uncharacterized protein	-
BGIOSGA005693	16.9464	6.38754	27.5052	4.30607	2.10637	0.0101474	0.0863726	2	32240921	32241470	-	423	-	GO:0000272;GO:0016161	-	A2X968	Uncharacterized protein	-
BGIOSGA000378	211.914	135.472	288.356	2.12852	1.08985	0.0101669	0.0864974	1	41941799	41943430	-	1467	-	GO:0016020;GO:0016021	-	A2WXN1	Aa_trans domain-containing protein	-
BGIOSGA040738	115.887	71.7021	160.072	2.23245	1.15863	0.0101742	0.0865213	CH400139.1	58	868	+	447	-	GO:0004553;GO:0005975	-	-	-	-
BGIOSGA020791	70.6351	40.6528	100.617	2.47505	1.30745	0.0101898	0.0865518	6	27588966	27589682	-	717	-	-	-	A2YFK5	Uncharacterized protein	-
BGIOSGA031588	137.661	85.1388	190.183	2.2338	1.1595	0.0101918	0.0865518	10	18304260	18305110	-	408	-	GO:0046872;GO:0030001	-	A2Z954	HMA domain-containing protein	-
BGIOSGA035043	25.6081	4.5731	46.6431	10.1995	3.35042	0.0101962	0.0865518	11	6114039	6115759	+	1524	-	GO:0016020;GO:0005615;GO:0016021	K13963	A2ZCU9	SERPIN domain-containing protein	-
BGIOSGA028777	900.444	537.518	1263.37	2.35038	1.23289	0.0101973	0.0865518	8	23579701	23581078	+	462	-	-	-	B8BBA0	J domain-containing protein	-
BGIOSGA016980	96.5178	6.92779	186.108	26.8639	4.7476	0.0102347	0.0867503	4	28081782	28087241	+	750	-	GO:0003677;GO:0005634;GO:0006355;GO:0006351;GO:0010093;GO:0045893;GO:0046983;GO:0045944;GO:0000977;GO:0003700	K09264	A2XWR2	Uncharacterized protein	-
BGIOSGA005731	194.062	97.7455	290.379	2.97077	1.57084	0.0102424	0.086768	2	31655845	31658909	-	1683	-	GO:0016020;GO:0055085;GO:0016021;GO:0022857	-	B8AHM2	Uncharacterized protein	-
BGIOSGA019747	261.4	26.6236	496.176	18.6367	4.22007	0.0102596	0.0868659	5	19041409	19042731	+	1323	-	GO:0006415;GO:0005737;GO:0003747	K03265	A2Y3Z6	eRF1_1 domain-containing protein	-
BGIOSGA028944	122.995	45.3189	200.671	4.42797	2.14664	0.0102675	0.0869095	8	26417770	26423047	+	2151	-	GO:0016020;GO:0005524;GO:0004672;GO:0005509;GO:0016021;GO:0006468	-	B8BCD4	Uncharacterized protein	-
BGIOSGA034432	19.9614	7.58541	32.3375	4.26311	2.09191	0.0102791	0.0869724	11	3126474	3128688	-	957	-	GO:0003677;GO:0005634;GO:0006355;GO:0006351;GO:0003700	-	A2ZBV7	AP2/ERF domain-containing protein	-
BGIOSGA004693	138.167	82.8896	193.445	2.33377	1.22266	0.0102864	0.0869724	1	38297886	38300619	+	1473	-	GO:0046872;GO:0006007;GO:0004619;GO:0003824	-	-	-	-
BGIOSGA012495	36.6471	18.6764	54.6178	2.92443	1.54815	0.0103493	0.087387	3	12487764	12489710	+	1947	-	GO:0005515	-	A2XFZ4	Uncharacterized protein	-
BGIOSGA003466	178.8	41.0647	316.536	7.70821	2.9464	0.010361	0.0874624	1	15333373	15333903	+	531	-	GO:0008234	-	B8A7J6	Inhibitor_I29 domain-containing protein	-
BGIOSGA031479	9.74742	1.83606	17.6588	9.61776	3.2657	0.0104336	0.0879549	10	20121060	20125827	-	1002	-	GO:0003677;GO:0005634	-	B8BI25	HTH myb-type domain-containing protein	-
BGIOSGA011872	593.554	395.684	791.425	2.00014	1.0001	0.0105128	0.0885029	3	3298617	3304296	+	2823	-	GO:0005515;GO:0005730	K14556	B8ANC7	WD_REPEATS_REGION domain-containing protein	-
BGIOSGA021666	31.9344	15.2352	48.6336	3.19219	1.67455	0.0105552	0.0887634	6	6847008	6848430	-	1374	-	GO:0005515	-	B8B3Z8	Uncharacterized protein	-
BGIOSGA006578	50.3255	27.3575	73.2935	2.6791	1.42175	0.0105686	0.0887798	2	13766709	13768325	-	1617	-	GO:0005515	-	A2X447	Uncharacterized protein	-
BGIOSGA011943	352.243	227.2	477.287	2.10074	1.0709	0.0105731	0.0887931	3	4161677	4163466	+	342	-	GO:0015934;GO:0006412;GO:0003735	K02911	A2XCZ4	Uncharacterized protein	-
BGIOSGA034592	307.119	200.958	413.279	2.05654	1.04022	0.0105805	0.0888315	11	809437	813908	-	1929	Hexosyltransferase	GO:0016020;GO:0045489;GO:0000139;GO:0047262;GO:0016757;GO:0005794;GO:0016021;GO:0016740;GO:0071555	K13648	B8BIT8	Hexosyltransferase	Hexosyltransferase [Source:UniProtKB/TrEMBL;Acc:B8BIT8]
BGIOSGA002357	61.1052	35.1014	87.1091	2.48165	1.3113	0.0105887	0.0888521	1	3512410	3513884	-	231	-	-	-	B8ADD0	J domain-containing protein	-
BGIOSGA006691	521.11	346.675	695.544	2.00633	1.00456	0.010595	0.0888569	2	11311755	11314033	-	429	-	-	K17434	B8AFM3	Uncharacterized protein	-
BGIOSGA005057	41.9044	18.2913	65.5175	3.5819	1.84073	0.0106011	0.0888845	1	43876866	43878651	+	822	-	-	-	B8A8I0	Uncharacterized protein	-
BGIOSGA019171	122.093	73.911	170.275	2.30378	1.204	0.0106326	0.0891245	5	2863214	2865799	+	1683	-	GO:0003723	-	A2Y0C1	CRM domain-containing protein	-
BGIOSGA022029	475.841	313.325	638.358	2.03737	1.02671	0.0106383	0.0891477	6	1518587	1518910	-	324	-	-	-	B8B1X5	Uncharacterized protein	-
BGIOSGA026218	260.831	169.236	352.425	2.08244	1.05828	0.0106885	0.0895163	7	24474527	24476088	+	630	-	-	-	B8B557	Ribosomal_L7Ae domain-containing protein	-
BGIOSGA031944	1791.15	344.078	3238.22	9.4113	3.23439	0.0106928	0.0895163	10	12367564	12368444	-	669	-	GO:0016020;GO:0016021	-	B8BGS1	Uncharacterized protein	-
BGIOSGA029388	76.9941	45.4218	108.566	2.39018	1.25712	0.0106982	0.0895163	9	19615510	19616533	-	948	-	-	-	A2Z3E0	Uncharacterized protein	-
BGIOSGA027700	143.629	89.1478	198.11	2.22226	1.15203	0.0107376	0.0898105	8	2091745	2098681	-	1932	-	GO:0005515	-	B8BAQ0	Uncharacterized protein	-
BGIOSGA011219	101.485	62.4778	140.492	2.24866	1.16907	0.0107459	0.0898312	3	6462758	6466146	-	1110	-	GO:0016020;GO:0016021	-	A2XDX1	Uncharacterized protein	-
BGIOSGA022213	2622.46	862.22	4382.71	5.08305	2.34569	0.0107674	0.0899457	6	1524126	1524693	+	432	-	-	-	A2Y8R3	FLZ-type domain-containing protein	-
BGIOSGA008724	38.6247	16.2547	60.9946	3.75244	1.90783	0.0108436	0.0904044	2	28061480	28064032	+	1233	Glutamate	GO:0006520;GO:0010446;GO:0055114;GO:0016639;GO:0006995;GO:0000166;GO:0009651;GO:0016491	K00261	A2X7V1	Glutamate dehydrogenase	Glutamate dehydrogenase [Source:UniProtKB/TrEMBL;Acc:A2X7V1]
BGIOSGA000339	3457.44	1843.41	5071.48	2.75115	1.46003	0.0108937	0.0906753	1	42543351	42545513	-	738	-	GO:0016773	K00847	B8A7T8	PfkB domain-containing protein	-
BGIOSGA022850	381.259	9.65724	752.86	77.9581	6.28463	0.0109151	0.0908048	6	14456018	14457044	+	834	-	-	-	A2YCK6	Uncharacterized protein	-
BGIOSGA023601	1218.04	636.783	1799.3	2.82561	1.49856	0.0109248	0.090837	6	32073420	32073893	+	366	-	-	-	A2YGZ1	FLZ-type domain-containing protein	-
BGIOSGA016873	53.0779	7.68001	98.4758	12.8224	3.68059	0.0110135	0.0914376	4	26197958	26198914	+	957	-	GO:0003677;GO:0005634;GO:0006355;GO:0006351;GO:0003700	K09286	A2XW50	AP2/ERF domain-containing protein	-
BGIOSGA028055	20.7116	5.26264	36.1606	6.87119	2.78056	0.0110422	0.0915677	8	4210997	4211524	+	528	-	-	-	A2YRL3	Uncharacterized protein	-
BGIOSGA002538	764.663	464.43	1064.9	2.29291	1.19718	0.0110505	0.0916121	1	693554	696559	-	2097	-	GO:0016020;GO:0016310;GO:0005524;GO:0016301;GO:0006468;GO:0004674;GO:0000166;GO:0004672;GO:0016021;GO:0016740	-	B8ACV5	Protein kinase domain-containing protein	-
BGIOSGA023833	200.208	130.273	270.143	2.07367	1.05219	0.0110715	0.0917619	7	24710037	24713681	-	759	-	GO:0008276;GO:0006479	-	B8B536	Uncharacterized protein	-
BGIOSGA017524	139.88	28.2827	251.478	8.89157	3.15244	0.0110884	0.0918583	5	29863908	29865920	-	1146	-	GO:0005634;GO:0003824;GO:0004722;GO:0043169;GO:0046872;GO:0016787;GO:0010030;GO:0004721;GO:0006470;GO:0009788	K14497	B8AWV1	PPM-type phosphatase domain-containing protein	-
BGIOSGA030914	101.366	60.6371	142.094	2.34336	1.22858	0.0110921	0.0918583	9	16021208	16024196	+	633	-	-	-	A2Z223	Uncharacterized protein	-
BGIOSGA003033	394.295	110.332	678.258	6.14743	2.61998	0.0111208	0.0920224	1	7298064	7299426	+	213	-	-	-	B8AB25	Uncharacterized protein	-
BGIOSGA014899	125.699	76.9061	174.492	2.2689	1.18199	0.0111319	0.0920771	4	22080226	22088636	-	7245	-	GO:0016020;GO:0020037;GO:0031177;GO:0003824;GO:0055114;GO:0006979;GO:0004096;GO:0098869;GO:0016021;GO:0008610	-	B8AVE6	Uncharacterized protein	-
BGIOSGA023941	21.2335	8.94557	33.5214	3.74726	1.90584	0.0111333	0.0920771	7	22732850	22737984	-	606	-	GO:0003723;GO:0016554;GO:0005524;GO:0009409;GO:0080156;GO:0003676;GO:0003697;GO:0005507;GO:0005739	K12741	B8B8D6	RRM domain-containing protein	-
BGIOSGA028689	33.1796	13.8475	52.5118	3.79216	1.92302	0.0111658	0.0922961	8	21561754	21562407	+	654	-	-	-	A2YVB8	Uncharacterized protein	-
BGIOSGA034726	214.479	138.325	290.632	2.10108	1.07113	0.0111779	0.0923514	11	1138484	1142296	+	2517	-	GO:0005515;GO:0008270	-	B8BIW0	F-box domain-containing protein	-
BGIOSGA029486	2491.78	1632.38	3351.18	2.05295	1.0377	0.0111784	0.0923514	9	18127395	18128891	-	1497	-	GO:0016020;GO:0005975;GO:0016021;GO:0016857;GO:0003824;GO:0050662	K08679	B8BDA3	Epimerase domain-containing protein	-
BGIOSGA001357	44.7229	24.2143	65.2315	2.69392	1.42971	0.0112127	0.0925608	1	24742325	24746222	-	1146	-	GO:0005737	-	B8AAQ0	PDCD2_C domain-containing protein	-
BGIOSGA013435	74.1385	43.6966	104.58	2.39333	1.25902	0.0112357	0.0927142	3	32934241	32936713	+	1572	-	GO:0046872	-	A2XLA7	Uncharacterized protein	-
BGIOSGA009010	40.6244	21.3177	59.931	2.81133	1.49125	0.0112403	0.0927142	2	32744018	32744308	+	291	-	-	-	B8AI34	Uncharacterized protein	-
BGIOSGA011835	4832.09	2951.68	6712.49	2.27412	1.18531	0.0113267	0.0933034	3	2740680	2746334	+	4518	ABCC13	GO:0016020;GO:0055085;GO:0005524;GO:0042626;GO:0016787;GO:0000166;GO:0016021;GO:0099131;GO:0016887	-	-	-	ABC transporter C family member 13 [Source:UniProtKB/Swiss-Prot;Acc:A2XCD4]
BGIOSGA016577	284.216	182.629	385.802	2.11249	1.07894	0.0113336	0.0933348	4	21680970	21686183	+	3411	RNA-dependent	GO:0050832;GO:0005634;GO:0003723;GO:0016458;GO:0010495;GO:0016779;GO:0070919;GO:0031047;GO:0003968;GO:0030422;GO:0001172;GO:0005730;GO:0016740	K11699	A2XUF4	RNA-dependent RNA polymerase	RNA-dependent RNA polymerase [Source:UniProtKB/TrEMBL;Acc:A2XUF4]
BGIOSGA035973	39.4191	20.5741	58.2642	2.83192	1.50178	0.0113663	0.093559	12	19076931	19078335	-	669	-	GO:0003677;GO:0005634;GO:0010338;GO:0006351	K09422	B8BML7	Uncharacterized protein	-
BGIOSGA002627	3899.32	2432.85	5365.79	2.20556	1.14115	0.0113668	0.093559	1	688484	691620	+	1251	-	GO:0016746;GO:0016740;GO:0003824;GO:0016747	K00626	B8ACV4	Uncharacterized protein	-
BGIOSGA019605	1095.92	707.682	1484.17	2.09722	1.06848	0.0114465	0.0941113	5	15533198	15538362	+	1407	-	-	-	B8AWK5	Uncharacterized protein	-
BGIOSGA011559	143.896	69.2913	218.501	3.15337	1.65689	0.0114648	0.0941904	3	1407675	1409134	-	969	Peroxidase	GO:0020037;GO:0055114;GO:0006979;GO:0046872;GO:0098869;GO:0004601;GO:0005576;GO:0042744;GO:0016491	K00430	A2XBV6	Peroxidase	Peroxidase [Source:UniProtKB/TrEMBL;Acc:A2XBV6]
BGIOSGA020395	64.7153	37.264	92.1666	2.47334	1.30646	0.0114777	0.0942715	5	29731302	29732366	+	732	-	GO:0006397;GO:0000445	K13176	B8AWT7	Uncharacterized protein	-
BGIOSGA008544	745.946	493.86	998.032	2.02088	1.01498	0.0114977	0.0943612	2	24934097	24937910	+	1287	ARP3	GO:0005856;GO:0005885;GO:0034314;GO:0005524;GO:0005737;GO:0003779;GO:0007275;GO:0000166	K18584	-	-	Actin-related protein 3 [Source:UniProtKB/Swiss-Prot;Acc:A2X6S3]
BGIOSGA028075	34.6261	7.43728	61.8148	8.31148	3.05511	0.0115284	0.0945379	8	4580167	4584319	+	1218	-	GO:0016747	-	B8BB67	Uncharacterized protein	-
BGIOSGA027187	6.91947	1.08218	12.7568	11.7881	3.55926	0.011535	0.0945666	8	15377649	15380785	-	1272	-	GO:0003677;GO:0005634;GO:0006355;GO:0006351	-	B8B9R5	Uncharacterized protein	-
BGIOSGA018728	7.58364	1.46452	13.7027	9.35646	3.22596	0.0115442	0.0946172	5	4361787	4362110	-	324	-	-	-	B8AYL0	Uncharacterized protein	-
BGIOSGA027637	248.921	163.78	334.062	2.0397	1.02836	0.0115788	0.0948254	8	3301431	3304301	-	543	-	-	K14561	A2YRC1	Brix domain-containing protein	-
BGIOSGA002940	23.1856	7.68116	38.6901	5.03702	2.33257	0.0115842	0.094845	1	5542296	5543724	+	1020	-	GO:0016020;GO:0016021;GO:0046983	-	B8ADQ6	BHLH domain-containing protein	-
BGIOSGA011622	209.371	112.298	306.444	2.72885	1.44829	0.0116086	0.0950032	3	421546	422127	-	582	-	GO:0019953;GO:0005576	-	A2XBH0	Uncharacterized protein	-
BGIOSGA011921	517.817	131.112	904.523	6.89887	2.78636	0.0116219	0.0950032	3	3863526	3867688	+	1470	3-ketoacyl-CoA	GO:0016020;GO:0016746;GO:0016740;GO:0003824;GO:0016747;GO:0006633	K15397	A2XCU5	3-ketoacyl-CoA synthase	3-ketoacyl-CoA synthase [Source:UniProtKB/TrEMBL;Acc:A2XCU5]
BGIOSGA001132	224.148	145.968	302.329	2.0712	1.05047	0.0116429	0.0951158	1	29066731	29068312	-	675	-	GO:0003677;GO:0003697;GO:0006260	K03111	A2WT49	Uncharacterized protein	-
BGIOSGA008698	1162.9	738.936	1586.86	2.14749	1.10265	0.0116463	0.0951158	2	27479014	27481704	+	960	-	GO:0003677;GO:0005634	K09422	A2X7P2	Uncharacterized protein	-
BGIOSGA005835	68.9335	38.6843	99.1827	2.5639	1.35834	0.0116628	0.095192	2	29743731	29744966	-	1236	-	GO:0003677;GO:0005634;GO:0006355;GO:0006351	-	A2X8D1	TF-B3 domain-containing protein	-
BGIOSGA026201	460.067	297.163	622.971	2.0964	1.06791	0.0116634	0.095192	7	24311072	24313758	+	651	-	GO:0003723;GO:0003676	K12900	B8B4Y2	RRM domain-containing protein	-
BGIOSGA032348	11.9665	3.4693	20.4638	5.89853	2.56035	0.0116835	0.0953056	10	1632255	1634632	-	1281	-	GO:0005515	-	A2Z4Q3	F-box domain-containing protein	-
BGIOSGA006278	464.732	308.703	620.761	2.01087	1.00782	0.0117372	0.0956708	2	22363131	22365882	-	1227	-	GO:0006396;GO:0000178	K03678	A2X5Y3	Uncharacterized protein	-
BGIOSGA031209	17.1807	6.67362	27.6878	4.14884	2.05271	0.0117689	0.095901	9	20425250	20427013	+	1191	-	GO:0005515	-	A2Z3R1	F-box domain-containing protein	-
BGIOSGA000448	200.503	129.53	271.477	2.09586	1.06755	0.0118821	0.0964883	1	40749665	40750051	-	387	-	GO:0016020;GO:0016021	-	A2WX77	Uncharacterized protein	-
BGIOSGA023099	67.5923	39.3701	95.8144	2.43369	1.28314	0.0118878	0.0964883	6	22508163	22510163	+	1860	-	GO:0005515	K17710	A2YE58	Uncharacterized protein	-
BGIOSGA020948	91.4546	34.8129	148.096	4.25407	2.08884	0.0118906	0.0964883	6	24184240	24184707	-	468	-	GO:0003677;GO:0043565	K03627	A2YEL5	HTH cro/C1-type domain-containing protein	-
BGIOSGA012514	53.0638	26.9535	79.174	2.93742	1.55455	0.0118907	0.0964883	3	12840219	12841643	+	1299	-	-	-	A2XG27	Uncharacterized protein	-
BGIOSGA000917	81.5663	41.0032	122.129	2.97853	1.5746	0.0119403	0.0968658	1	33004021	33006793	-	918	-	GO:0055085;GO:0008308;GO:0005741;GO:0098656;GO:0015698	K15040	B8A8P3	Uncharacterized protein	-
BGIOSGA009931	297.428	194.573	400.283	2.05724	1.04071	0.0119704	0.0970258	3	32955883	32957223	-	675	-	GO:0005524;GO:0004672;GO:0006468	-	A2XLA9	Protein kinase domain-containing protein	-
BGIOSGA030251	54.9415	29.8166	80.0664	2.6853	1.42508	0.0119726	0.0970258	9	137800	139998	-	1128	-	GO:0006355	-	A2YYB8	Uncharacterized protein	-
BGIOSGA026455	38.681	15.9907	61.3714	3.83794	1.94033	0.0119843	0.0970954	7	27796270	27800339	+	3168	-	GO:0040034;GO:0051607;GO:0060145;GO:0031047;GO:0005737;GO:0010267;GO:0003676;GO:0005515;GO:0010492;GO:0010599;GO:0010050	K11593	A2YQ96	Uncharacterized protein	-
BGIOSGA025337	96.9233	58.2433	135.603	2.32822	1.21923	0.0120256	0.0973131	7	5269291	5272292	+	1530	Phosphotransferase	GO:0016310;GO:0005524;GO:0016301;GO:0006096;GO:0016773;GO:0005536;GO:0046835;GO:0001678;GO:0000166;GO:0005623;GO:0005975;GO:0016740;GO:0004396	K00844	A2YJ57	Phosphotransferase	Phosphotransferase [Source:UniProtKB/TrEMBL;Acc:A2YJ57]
BGIOSGA031959	107.447	41.8787	173.015	4.13133	2.04661	0.0120267	0.0973131	10	12080554	12082304	-	1668	-	GO:0016020;GO:0020037;GO:0005506;GO:0055114;GO:0046872;GO:0016705;GO:0016021;GO:0004497;GO:0016491	K20619	A2Z725	Uncharacterized protein	-
BGIOSGA025157	5.89169	0.689536	11.0938	16.0889	4.00799	0.0120416	0.0973898	7	2654764	2655342	+	579	-	GO:0016020;GO:0009055;GO:0015035;GO:0055114;GO:0045454;GO:0022900;GO:0005623;GO:0016021	-	A2YI78	Glutaredoxin domain-containing protein	-
BGIOSGA011598	520.721	328.933	712.508	2.16612	1.11511	0.0120463	0.0973941	3	798577	799158	-	582	-	GO:0005840;GO:0005622;GO:0006412;GO:0003735	K02962	B8ALF3	Uncharacterized protein	-
BGIOSGA027667	289.613	184.502	394.725	2.13941	1.09721	0.0120507	0.097404	8	2512872	2518793	-	1053	-	-	-	B8BAN1	DUF676 domain-containing protein	-
BGIOSGA008751	287.363	187.74	386.987	2.0613	1.04355	0.0121078	0.0977641	2	28400184	28400562	+	270	-	-	-	A2X7Z7	Uncharacterized protein	-
BGIOSGA026298	417.727	275.99	559.465	2.02712	1.01943	0.0121311	0.0978793	7	25523515	25527205	+	951	-	GO:0016020;GO:0016021;GO:0006890	-	B8B5D9	Uncharacterized protein	-
BGIOSGA008656	343.802	224.131	463.473	2.06787	1.04814	0.012141	0.0978793	2	26829896	26832263	+	1026	-	GO:0016020;GO:0016021	K15285	B8AFQ9	TPT domain-containing protein	-
BGIOSGA005665	15.8778	5.69748	26.0581	4.57362	2.19334	0.0121485	0.0979098	2	32685125	32685535	-	411	-	-	-	B8AI30	Uncharacterized protein	-
BGIOSGA000060	1037.03	576.322	1497.74	2.59878	1.37784	0.0121786	0.0980296	1	46499770	46501617	-	540	-	-	K02947	A2WZD5	S10_plectin domain-containing protein	-
BGIOSGA002312	457.4	303.669	611.132	2.01249	1.00898	0.0121827	0.0980369	1	3906132	3907975	-	1299	-	GO:0003779	-	A2WL42	NAB domain-containing protein	-
BGIOSGA005419	9940.77	3373.8	16507.7	4.89292	2.29069	0.0122323	0.0983851	2	36249796	36253827	-	2289	-	GO:0016020;GO:1902600;GO:0004427;GO:0016021;GO:0009678	K23025	A2XAP0	Uncharacterized protein	-
BGIOSGA008633	506.132	335.996	676.268	2.01273	1.00915	0.0122976	0.0987646	2	26332013	26334212	+	1557	-	GO:0007623;GO:0010468;GO:0003677;GO:0005634;GO:0006355;GO:0010629;GO:0005515;GO:0000160;GO:0010031;GO:0003700	K12127	B8AFH0	Uncharacterized protein	-
BGIOSGA018934	173.077	112.231	233.922	2.08428	1.05955	0.0122986	0.0987646	5	820438	823290	-	1647	-	GO:0003729;GO:0003723;GO:0019898;GO:0008270;GO:0009920;GO:0003676	-	A2XZN6	Uncharacterized protein	-
BGIOSGA011382	97.2467	57.8808	136.613	2.36024	1.23893	0.0123508	0.0991328	3	4081016	4083910	-	1824	-	-	-	A2XCX9	Uncharacterized protein	-
BGIOSGA014427	83.4169	42.4878	124.346	2.92663	1.54924	0.0123603	0.0991831	4	29063560	29066065	-	1326	-	GO:0030247;GO:0005509	-	B8ATL3	Uncharacterized protein	-
BGIOSGA033102	1781.06	1181.39	2380.74	2.01521	1.01093	0.0123839	0.0992695	10	15886384	15889073	+	621	-	GO:0005634;GO:0003723;GO:0050687;GO:0005737;GO:0006413;GO:0003743;GO:0005829;GO:0006412;GO:0009615	K03259	B8BHD6	Uncharacterized protein	-
BGIOSGA007445	736.198	411.165	1061.23	2.58104	1.36795	0.0123966	0.0993454	2	1538101	1539936	+	579	-	-	-	A2X0F5	Uncharacterized protein	-
BGIOSGA033498	409.469	272.631	546.307	2.00384	1.00276	0.0124444	0.0995232	10	22049683	22050167	+	372	-	-	-	A2ZAJ7	Uncharacterized protein	-
BGIOSGA037198	1044.29	693.03	1395.56	2.01371	1.00985	0.0124524	0.0995611	12	6985974	6989424	+	726	-	GO:0016310;GO:0005524;GO:0016301;GO:0006139;GO:0046940;GO:0004017;GO:0019205;GO:0016776;GO:0016740;GO:0006163	K00939	A2ZJA6	ADK_lid domain-containing protein	-
BGIOSGA014514	25.9772	11.3516	40.6027	3.57683	1.83868	0.0124644	0.0996319	4	27906138	27906488	-	351	-	-	-	A2XWP1	Uncharacterized protein	-
BGIOSGA019845	4068	2241.44	5894.56	2.62981	1.39496	0.0125125	0.0998939	5	20859635	20860948	+	1314	-	GO:0006508;GO:0004190	-	A2Y4I2	Peptidase A1 domain-containing protein	-
BGIOSGA026779	41.3763	22.4649	60.2878	2.68365	1.4242	0.0125133	0.0998939	8	25526168	25527782	-	909	-	GO:0046983	-	A2YWD4	BHLH domain-containing protein	-
BGIOSGA005699	17.364	6.84452	27.8836	4.07385	2.02639	0.0125418	0.100044	2	32144474	32145274	-	801	-	GO:0016020;GO:0016021	-	A2X956	FAS1 domain-containing protein	-
BGIOSGA017090	4846.72	2954.56	6738.87	2.28084	1.18956	0.0125462	0.100044	4	29835709	29839114	+	1200	-	GO:0004109;GO:0055114;GO:0006779	K00228	B8AU70	Uncharacterized protein	-
BGIOSGA022963	11.9012	3.37356	20.4288	6.05558	2.59826	0.0125482	0.100044	6	18295256	18297488	+	1104	-	GO:0016020;GO:0055085;GO:0015238;GO:0042910;GO:0016021;GO:0015297;GO:0042908;GO:0006855	-	A2YD80	Uncharacterized protein	-
BGIOSGA019480	636.821	68.76	1204.88	17.523	4.13118	0.0125703	0.100143	5	10798203	10799096	+	894	-	GO:0005975	K01183	A2Y2D4	Glyco_hydro_18 domain-containing protein	-
BGIOSGA023938	266.47	146.158	386.782	2.64633	1.404	0.0125902	0.100209	7	22775144	22778792	-	1710	-	GO:0003723;GO:0003676	-	A2YNG6	Uncharacterized protein	-
BGIOSGA003954	6.07748	0.732262	11.4227	15.5992	3.9634	0.0126139	0.100335	1	26829333	26829761	+	279	-	-	-	A2WSE6	Uncharacterized protein	-
BGIOSGA036022	606.84	397.589	816.091	2.0526	1.03745	0.0126305	0.10039	12	18186487	18192232	-	1746	CTP	GO:0005524;GO:0006241;GO:0016874;GO:0003883;GO:0006541;GO:0006221;GO:0044210;GO:0000166	K01937	B8BMG5	CTP synthase	CTP synthase [Source:UniProtKB/TrEMBL;Acc:B8BMG5]
BGIOSGA022678	222.007	143.203	300.81	2.10059	1.07079	0.0126536	0.100471	6	10117685	10118993	+	1218	-	-	-	B8B0J6	PMR5N domain-containing protein	-
BGIOSGA010143	159.594	94.1971	224.99	2.38851	1.25611	0.0126938	0.100661	3	28993262	28996670	-	1815	-	GO:0005525	K14539	B8ANI3	CP-type G domain-containing protein	-
BGIOSGA025604	276.244	174.123	378.365	2.17298	1.11968	0.0127007	0.10069	7	13304356	13308805	+	903	-	-	-	B8B5N7	TLDc domain-containing protein	-
BGIOSGA004333	31.7133	16.193	47.2335	2.9169	1.54444	0.0127293	0.100891	1	33013824	33016692	+	2121	-	GO:0005515;GO:0008270	-	B8A8P4	DYW_deaminase domain-containing protein	-
BGIOSGA020190	46.538	25.4435	67.6325	2.65815	1.41042	0.0127995	0.101215	5	27055474	27059635	+	519	-	-	-	A2Y6I6	PP28 domain-containing protein	-
BGIOSGA003903	5.06157	0.371536	9.7516	26.2467	4.71406	0.0128274	0.101362	1	26006622	26008498	+	1608	-	GO:0005515	-	A2WS49	Uncharacterized protein	-
BGIOSGA009128	129.747	81.3128	178.181	2.1913	1.13179	0.0128298	0.101362	2	34760437	34763774	+	912	-	GO:0016020;GO:0055085;GO:0005216;GO:0034220;GO:0016021;GO:0006811	-	B8AJJ6	Ion_trans domain-containing protein	-
BGIOSGA029931	224.008	142.846	305.17	2.13636	1.09516	0.012834	0.101362	9	9473227	9476785	-	1686	-	GO:0032196	-	B8BEQ7	Uncharacterized protein	-
BGIOSGA020633	736.508	328.783	1144.23	3.4802	1.79917	0.0129282	0.101972	6	30774079	30779283	-	1527	-	GO:0016787;GO:0010112;GO:0009753;GO:1990206;GO:0009694	K21604	B8B1U5	Uncharacterized protein	-
BGIOSGA022161	354.983	235.653	474.313	2.01276	1.00917	0.0129473	0.102071	6	627454	631823	+	2313	-	GO:0005524	K14571	B8B1J7	Uncharacterized protein	-
BGIOSGA023758	26.3819	12.1823	40.5814	3.33118	1.73603	0.0129613	0.102147	7	25979121	25983308	-	1494	-	GO:0003723;GO:0003676	K13207	B8B5L0	Uncharacterized protein	-
BGIOSGA030388	62.6845	23.6441	101.725	4.30233	2.10512	0.0129863	0.102249	9	4251302	4252408	+	1107	-	-	-	A2YZ32	Uncharacterized protein	-
BGIOSGA011247	360.791	232.45	489.132	2.10424	1.0733	0.013021	0.10247	3	6048361	6052969	-	828	Sulfhydryl	GO:0016971;GO:0055114;GO:0016972;GO:0016491	K17783	B8AQG2	Sulfhydryl oxidase	Sulfhydryl oxidase [Source:UniProtKB/TrEMBL;Acc:B8AQG2]
BGIOSGA006050	673.985	403.667	944.302	2.33931	1.22608	0.0130797	0.102791	2	25998088	26000204	-	435	-	-	-	B8AFF4	Uncharacterized protein	-
BGIOSGA025258	4857.27	3110.17	6604.36	2.12347	1.08643	0.0130818	0.102791	7	4136441	4138582	+	1218	-	GO:0005840;GO:0006412;GO:0003735	K02930	A2YIS2	Ribos_L4_asso_C domain-containing protein	-
BGIOSGA034701	10.2541	1.79333	18.7148	10.4358	3.38346	0.0130937	0.102819	11	767282	769886	+	1767	-	GO:0016020;GO:0055085;GO:1902600;GO:0016021;GO:0015299;GO:0006812	-	B8BIT4	Na_H_Exchanger domain-containing protein	-
BGIOSGA031804	26.1794	4.24377	48.115	11.3378	3.50307	0.0130985	0.102819	10	15038854	15039411	-	558	-	-	-	-	-	-
BGIOSGA016353	375.996	242.285	509.707	2.10374	1.07296	0.0131189	0.102823	4	18155842	18160289	+	1092	-	-	-	B8ATN3	AB hydrolase-1 domain-containing protein	-
BGIOSGA027896	179.878	114.938	244.818	2.13	1.09085	0.013153	0.103012	8	1200180	1202862	+	900	-	GO:0016310;GO:0005524;GO:0016301;GO:0016740;GO:0006139;GO:0019205	K00939	B8BAD0	Uncharacterized protein	-
BGIOSGA035206	947.885	628.792	1266.98	2.01494	1.01074	0.0131758	0.103125	11	11404293	11407095	+	819	-	GO:0005840;GO:0005622;GO:0006412;GO:0003735	-	B8BKA6	Uncharacterized protein	-
BGIOSGA036625	162.533	105	220.066	2.09586	1.06754	0.0131774	0.103125	12	2736652	2737620	-	522	-	GO:0009910;GO:0003712	-	A2ZI43	Uncharacterized protein	-
BGIOSGA022754	8.46814	1.7295	15.2068	8.79256	3.13628	0.0131983	0.103262	6	12295510	12296808	+	1299	-	GO:0003676	-	A2YC36	Uncharacterized protein	-
BGIOSGA035567	67.4075	39.0991	95.7159	2.44803	1.29162	0.0132666	0.103588	11	19826965	19828998	+	2034	-	GO:0005515	-	A2ZG35	Uncharacterized protein	-
BGIOSGA001451	193.46	126.594	260.326	2.05638	1.0401	0.0133338	0.103956	1	22696252	22701704	-	1707	-	-	-	A2WR71	Uncharacterized protein	-
BGIOSGA002863	80.6174	47.8217	113.413	2.37158	1.24585	0.0133777	0.104193	1	4113658	4124305	+	3366	-	GO:0005515	-	A2WL64	Uncharacterized protein	-
BGIOSGA015997	474.874	3.97879	945.77	237.703	7.89302	0.0133977	0.10427	4	6922151	6922834	+	684	Lectin	GO:0030246;GO:0008061	-	B8AR70	Uncharacterized protein	Lectin [Source:UniProtKB/Swiss-Prot;Acc:Q01MB6]
BGIOSGA007860	42.1691	22.2101	62.1281	2.7973	1.48403	0.013411	0.104321	2	8883209	8883766	+	558	-	-	-	B8AEM3	Uncharacterized protein	-
BGIOSGA027693	15451	2477.85	28424.1	11.4713	3.51995	0.0134513	0.104582	8	2149945	2151143	-	825	-	-	-	A2YR07	Uncharacterized protein	-
BGIOSGA013586	5003.38	3326.86	6679.91	2.00787	1.00567	0.0134646	0.104633	3	35401642	35403289	+	621	-	GO:0005840;GO:0015934;GO:0006412;GO:0003735	K02872	A2XM46	Uncharacterized protein	-
BGIOSGA014819	182.145	119.868	244.422	2.0391	1.02793	0.0134746	0.104685	4	23147661	23151069	-	1059	-	GO:0000287;GO:0008253;GO:0005829;GO:0016311;GO:0005737	K01081	B8AVW8	Uncharacterized protein	-
BGIOSGA029357	11.1328	3.21513	19.0504	5.92522	2.56687	0.0134906	0.104757	9	20042605	20043102	-	498	-	-	-	A2Z3K2	Uncharacterized protein	-
BGIOSGA015210	186.983	119.142	254.824	2.13883	1.09682	0.0134955	0.104768	4	16341596	16342201	-	606	-	-	-	A2XSP1	Uncharacterized protein	-
BGIOSGA006259	390.837	220.884	560.791	2.53885	1.34417	0.013598	0.105432	2	22704703	22707402	-	1494	-	GO:0008168;GO:0080180;GO:0006400;GO:0032259;GO:0003676	K15430	B8AE03	UPF0020 domain-containing protein	-
BGIOSGA014691	160.943	99.499	222.387	2.23507	1.16032	0.0136453	0.105746	4	24889971	24893324	-	882	-	-	-	A2XVN1	Uncharacterized protein	-
BGIOSGA005683	39.2438	21.0641	57.4236	2.72614	1.44686	0.0136531	0.105768	2	32354623	32355205	-	318	-	-	-	A2X984	Fcf2 domain-containing protein	-
BGIOSGA035045	41.9382	21.9213	61.9551	2.82626	1.49889	0.0136593	0.105768	11	6123666	6125462	+	1575	-	GO:0016020;GO:0005615;GO:0016021	K13963	A2ZCV1	SERPIN domain-containing protein	-
BGIOSGA021044	109.439	66.9237	151.955	2.27056	1.18305	0.01366	0.105768	6	21976134	21977984	-	1131	-	GO:0005515	-	B8B3V4	F-box domain-containing protein	-
BGIOSGA014961	94.8764	58.8176	130.935	2.22612	1.15453	0.013716	0.106018	4	21118251	21119648	-	1398	-	-	K17675	B8AUQ7	Uncharacterized protein	-
BGIOSGA003058	370.124	242.443	497.804	2.05328	1.03793	0.0137737	0.106263	1	7598698	7600410	+	1353	-	GO:0016020;GO:0005524;GO:0006468;GO:0004674;GO:0005515;GO:0004672;GO:0000166;GO:0016021	-	A2WMC7	Protein kinase domain-containing protein	-
BGIOSGA026089	223.697	144.55	302.844	2.09508	1.06701	0.0138265	0.106591	7	22845935	22847386	+	1452	-	GO:0005515	-	A2YNH3	Uncharacterized protein	-
BGIOSGA025331	168.399	94.1306	242.667	2.57798	1.36624	0.0138715	0.106832	7	5109061	5113627	+	1560	Non-specific	GO:0016310;GO:0005524;GO:0016301;GO:0006468;GO:0004674;GO:0004672;GO:0000166;GO:0016740	-	B8B860	Non-specific serine/threonine protein kinase	Non-specific serine/threonine protein kinase [Source:UniProtKB/TrEMBL;Acc:B8B860]
BGIOSGA005174	273.174	65.5609	480.787	7.33344	2.87449	0.0138999	0.106999	1	45883950	45887636	+	2040	-	GO:0016020;GO:0016021	K21989	B8A969	Uncharacterized protein	-
BGIOSGA014105	4.91508	0.371536	9.45863	25.4582	4.67006	0.0139001	0.106999	4	33526446	33526876	-	297	-	-	-	B8ARF2	Uncharacterized protein	-
BGIOSGA026968	34.0966	12.3186	55.8745	4.53578	2.18135	0.0139225	0.107069	8	21291642	21292391	-	465	-	-	-	A2YV91	Uncharacterized protein	-
BGIOSGA008806	104.219	64.0019	144.436	2.25675	1.17425	0.013923	0.107069	2	29469460	29471478	+	603	-	-	-	B8AGT1	Uncharacterized protein	-
BGIOSGA012477	22.7328	8.60543	36.8602	4.28337	2.09875	0.0139422	0.10719	3	12170298	12171320	+	969	-	-	-	A2XFW3	Uncharacterized protein	-
BGIOSGA034499	463.321	308.512	618.129	2.00358	1.00258	0.0139991	0.107433	11	1981836	1982631	-	561	-	-	-	A2ZBF8	Uncharacterized protein	-
BGIOSGA012993	61.0752	35.5578	86.5927	2.43526	1.28408	0.0140228	0.10757	3	23102894	23104387	+	1494	-	-	-	A2XIN7	DTW domain-containing protein	-
BGIOSGA025371	313.788	168.327	459.249	2.72831	1.44801	0.0140497	0.107723	7	5857341	5858439	+	291	-	GO:0005840;GO:0006412;GO:0003735	-	B8B8I7	Ribosomal_S5_C domain-containing protein	-
BGIOSGA022603	57.454	31.5758	83.3322	2.63911	1.40005	0.0140567	0.10775	6	8183756	8185640	+	630	-	-	-	A2YB36	Uncharacterized protein	-
BGIOSGA024174	10.247	2.89713	17.5968	6.07388	2.60262	0.0140892	0.107919	7	19141655	19143105	-	1383	-	GO:0005515	-	A2YM68	F-box domain-containing protein	-
BGIOSGA017914	57.3234	31.7982	82.8486	2.60545	1.38153	0.0141373	0.108154	5	24022032	24024049	-	486	-	GO:0005840;GO:0005622;GO:0006412;GO:0003735	-	B8AZ02	Uncharacterized protein	-
BGIOSGA033105	265.072	168.211	361.933	2.15167	1.10545	0.0141815	0.108384	10	15986270	15990468	+	3642	-	GO:0016020;GO:0005515;GO:0005524;GO:0000166;GO:0004672;GO:0016021;GO:0006468	-	A2Z8D6	Protein kinase domain-containing protein	-
BGIOSGA006776	136.131	84.9138	187.347	2.20632	1.14164	0.0143495	0.10941	2	9504438	9504818	-	381	-	-	-	A2X309	VQ domain-containing protein	-
BGIOSGA014031	324.046	214.038	434.053	2.02792	1.02	0.0144134	0.109751	4	34604795	34608164	-	738	-	GO:0005634;GO:0009524;GO:0005515;GO:0005829;GO:0051301;GO:0005737;GO:0009793	K17262	B8AS44	CAP-Gly domain-containing protein	-
BGIOSGA024802	135.495	87.9697	183.021	2.0805	1.05693	0.014434	0.109808	7	2863986	2873594	-	4470	-	GO:0007129;GO:1990918;GO:0007131;GO:0006281;GO:0009507	K10891	B8B7C9	Uncharacterized protein	-
BGIOSGA013367	18.7326	7.22584	30.2393	4.18489	2.06519	0.0145047	0.110203	3	31722362	31723697	+	429	-	GO:0045168	-	A2XKW0	Uncharacterized protein	-
BGIOSGA028455	1032.77	683.812	1381.74	2.02064	1.01481	0.014514	0.110219	8	15461327	15470844	+	3810	-	GO:0003922;GO:0004252;GO:0005524;GO:0016462;GO:0006541;GO:0006508;GO:0016787;GO:0000166;GO:0006177;GO:0006164	-	B8B9S4	Uncharacterized protein	-
BGIOSGA016942	181.608	118.759	244.458	2.05843	1.04155	0.0145811	0.110556	4	27443250	27445902	+	1008	-	GO:0003677;GO:0005524;GO:0006260	K10755	B8AT41	AAA domain-containing protein	-
BGIOSGA021078	655.423	253.758	1057.09	4.16574	2.05857	0.0145862	0.110556	6	21390354	21391492	-	957	Peroxidase	GO:0020037;GO:0055114;GO:0006979;GO:0046872;GO:0098869;GO:0004601;GO:0005576;GO:0042744;GO:0016491	K00430	A2YDW8	Peroxidase	Peroxidase [Source:UniProtKB/TrEMBL;Acc:A2YDW8]
BGIOSGA034552	625.715	409.027	842.403	2.05953	1.04232	0.0146171	0.110731	11	1328985	1335437	-	1473	-	GO:0016020;GO:0055085;GO:0016021	-	B8BIY2	MFS domain-containing protein	-
BGIOSGA004441	670.863	24.5241	1317.2	53.7105	5.74713	0.0146849	0.111032	1	34283334	34287683	+	1722	Malic	GO:0004471;GO:0046872;GO:0004470;GO:0051287;GO:0055114;GO:0016491	K00029	A2WUY6	Malic enzyme	Malic enzyme [Source:UniProtKB/TrEMBL;Acc:A2WUY6]
BGIOSGA000180	210.51	138.662	282.359	2.03631	1.02596	0.0146873	0.111032	1	44884380	44884794	-	267	-	GO:0009909	-	B8A8T1	Uncharacterized protein	-
BGIOSGA002345	1485.23	597.305	2373.15	3.97309	1.99026	0.0146914	0.111032	1	3625938	3629054	-	1794	-	GO:0000287;GO:0016831;GO:0046872;GO:0003824;GO:0030976	K01568	A2WKY8	Uncharacterized protein	-
BGIOSGA000254	68.9786	39.3288	98.6285	2.50779	1.32642	0.0147572	0.111356	1	43727734	43729473	-	1650	-	GO:0000145;GO:0015031;GO:0006887	-	A2WYB9	Exocyst subunit Exo70 family protein	-
BGIOSGA010431	18.5596	7.38478	29.7343	4.02643	2.0095	0.0147612	0.111356	3	22580885	22583914	-	723	-	-	-	B8AKS8	Uncharacterized protein	-
BGIOSGA036146	171.818	112.798	230.837	2.04646	1.03313	0.0147636	0.111356	12	15380073	15383705	-	1473	-	GO:0005634	K06627	B8BPS9	Cyclin N-terminal domain-containing protein	-
BGIOSGA007566	64.3885	33.22	95.5569	2.87649	1.52431	0.0147642	0.111356	2	3652639	3661015	+	2703	-	GO:0016020;GO:0016310;GO:0005524;GO:0016301;GO:0006468;GO:0004674;GO:0000166;GO:0004672;GO:0016021;GO:0016740	-	B8AI49	Protein kinase domain-containing protein	-
BGIOSGA011168	224.344	145.492	303.196	2.08393	1.05931	0.0148449	0.111821	3	7516100	7518341	-	1308	-	GO:0006629;GO:0008374	-	B8AJM8	Uncharacterized protein	-
BGIOSGA033180	79.5895	48.9008	110.278	2.25514	1.17322	0.0148587	0.111879	10	17493058	17495975	+	1713	-	-	K10727	A2Z8T3	CDT1 domain-containing protein	-
BGIOSGA027165	16.8027	4.71209	28.8933	6.13175	2.6163	0.0148911	0.112068	8	15867838	15869954	-	918	-	-	-	A2YU22	Uncharacterized protein	-
BGIOSGA036782	104.016	61.8335	146.199	2.3644	1.24147	0.0149387	0.112372	12	680343	682700	-	1425	-	GO:0003723;GO:0005515;GO:0003725	-	B8BNV0	DRBM domain-containing protein	-
BGIOSGA011068	517.628	299.523	735.732	2.45634	1.29651	0.0149629	0.112527	3	9035744	9036931	-	1188	-	-	-	A2XER9	Uncharacterized protein	-
BGIOSGA000461	283.631	187.576	379.686	2.02417	1.01733	0.0149754	0.112593	1	40530548	40533952	-	1374	-	GO:0016740	K02527	B8ACH0	Glycos_transf_N domain-containing protein	-
BGIOSGA003687	123.539	79.5107	167.568	2.10749	1.07553	0.0149872	0.112628	1	21531657	21535319	+	1281	-	-	-	B8A9Q3	SANTA domain-containing protein	-
BGIOSGA034550	8.27191	1.80414	14.7397	8.1699	3.03032	0.0150107	0.112722	11	1351494	1358848	-	1083	-	GO:0016020;GO:0055085;GO:0016021	-	B8BIY5	Uncharacterized protein	-
BGIOSGA004445	45.0149	22.8304	67.1994	2.94342	1.5575	0.0150417	0.112901	1	34317638	34319311	+	1107	-	-	-	A2WUZ1	DIOX_N domain-containing protein	-
BGIOSGA019947	147.273	95.3949	199.152	2.08766	1.06188	0.0150643	0.113043	5	23162837	23165509	+	2202	-	-	-	A2Y571	Uncharacterized protein	-
BGIOSGA013972	88.5931	54.6392	122.547	2.24284	1.16533	0.0151893	0.113651	3	40455669	40460181	+	1164	-	GO:0003677;GO:0005634;GO:0006355;GO:0043565;GO:0003700	-	B8ANR2	WRKY domain-containing protein	-
BGIOSGA019236	929.483	582.656	1276.31	2.1905	1.13126	0.0152563	0.114042	5	3868665	3871193	+	2529	-	GO:0016020;GO:0005524;GO:0004672;GO:0016021;GO:0006468	-	A2Y0P8	Protein kinase domain-containing protein	-
BGIOSGA004146	41.3853	22.7174	60.0532	2.64349	1.40244	0.0153748	0.114679	1	30053002	30053892	+	891	-	-	-	B8A6W5	C2 domain-containing protein	-
BGIOSGA013486	501.759	333.031	670.487	2.01329	1.00955	0.0154582	0.11519	3	33715719	33717385	+	861	-	GO:0047429	K06287	A2XLJ9	Uncharacterized protein	-
BGIOSGA007135	232.487	137.806	327.169	2.37412	1.24739	0.0154785	0.115258	2	3146530	3151251	-	1797	-	GO:0000145;GO:0015031;GO:0006887	K07195	B8AHS2	Exocyst subunit Exo70 family protein	-
BGIOSGA016971	186.616	119.309	253.924	2.12829	1.0897	0.0154833	0.115266	4	27905093	27905425	+	333	-	GO:0016020;GO:0016021	-	B8ATE3	Uncharacterized protein	-
BGIOSGA008075	224.83	148.875	300.785	2.0204	1.01464	0.0155215	0.1155	2	13707900	13708858	+	363	-	-	-	B8AGB9	Uncharacterized protein	-
BGIOSGA013824	924.896	526.057	1323.73	2.51633	1.33132	0.0155434	0.115612	3	38684023	38689142	+	1560	-	GO:0016311;GO:0016791	K03103	A2XNE2	Uncharacterized protein	-
BGIOSGA007354	39.0449	20.9354	57.1544	2.73004	1.44892	0.015642	0.116141	2	461500	464345	+	1356	-	GO:0005515	-	A2WZX2	LRRNT_2 domain-containing protein	-
BGIOSGA018191	199.428	129.733	269.124	2.07445	1.05273	0.0157334	0.11659	5	18645484	18647457	-	588	-	-	K14839	A2Y3V3	Uncharacterized protein	-
BGIOSGA014422	1175.62	781.232	1570.01	2.00966	1.00695	0.0157361	0.11659	4	29157194	29159384	-	999	Ubiquinol	GO:0016020;GO:0102721;GO:0055114;GO:0046872;GO:0016021;GO:0070469;GO:0009916;GO:0016491	K17893	A2XX54	Ubiquinol oxidase	Ubiquinol oxidase [Source:UniProtKB/TrEMBL;Acc:A2XX54]
BGIOSGA004361	165.78	104.523	227.038	2.17215	1.11912	0.0157784	0.11679	1	33312622	33317573	+	654	-	-	-	B8A8Q7	Rx_N domain-containing protein	-
BGIOSGA028884	61.1728	36.1794	86.1663	2.38164	1.25196	0.0157897	0.116846	8	25760123	25762131	+	1098	-	GO:0006355;GO:0046983	-	A2YWG5	BHLH domain-containing protein	-
BGIOSGA020770	807.128	531.8	1082.46	2.03545	1.02535	0.0158505	0.117156	6	28171230	28172742	-	1020	-	GO:0003824;GO:0050662	-	A2YFP1	Epimerase domain-containing protein	-
BGIOSGA035925	230.213	128.076	332.35	2.59495	1.37571	0.0159144	0.117377	12	19874455	19875711	-	1257	-	GO:0005515	-	A2ZM54	F-box domain-containing protein	-
BGIOSGA020876	8.08034	1.70788	14.4528	8.46241	3.08107	0.0159988	0.117887	6	26042381	26044777	-	2397	-	GO:0004674;GO:0005524;GO:0004672;GO:0006468	-	-	-	-
BGIOSGA018693	161.73	104.05	219.41	2.1087	1.07635	0.016004	0.117887	5	5098743	5103739	-	2598	-	-	-	A2Y104	Uncharacterized protein	-
BGIOSGA009863	164.535	107.345	221.725	2.06555	1.04652	0.0160651	0.1181	3	34254555	34255145	-	591	-	-	-	A2XLQ2	SCP domain-containing protein	-
BGIOSGA001200	161.966	105.553	218.379	2.0689	1.04886	0.0161169	0.11828	1	27621011	27623049	-	549	-	-	-	A2WSN2	Uncharacterized protein	-
BGIOSGA029636	156.019	86.6764	225.361	2.60003	1.37853	0.0161505	0.118414	9	15842997	15844187	-	1191	-	-	-	B8BCL0	Uncharacterized protein	-
BGIOSGA000196	84.0695	51.2565	116.882	2.28034	1.18925	0.0161836	0.118629	1	44707133	44707831	-	699	-	-	-	A2WYP1	Uncharacterized protein	-
BGIOSGA013628	194.764	91.5764	297.952	3.25358	1.70203	0.0161891	0.118641	3	35958016	35958270	+	255	-	-	-	A2XMB7	Uncharacterized protein	-
BGIOSGA019048	189.1	123.499	254.702	2.06239	1.04432	0.0161952	0.118658	5	734066	736288	+	420	-	GO:0003779;GO:0005622;GO:0015629;GO:0030042	K05765	B8AX99	ADF-H domain-containing protein	-
BGIOSGA002662	272.292	179.619	364.966	2.03189	1.02282	0.0162249	0.118763	1	1445465	1446070	+	606	-	-	-	A2WK20	Uncharacterized protein	-
BGIOSGA033260	23.4776	10.4945	36.4607	3.47427	1.79671	0.0162406	0.118837	10	18570999	18571814	+	816	-	-	-	A2Z987	Uncharacterized protein	-
BGIOSGA010413	697.492	462.586	932.397	2.01562	1.01122	0.0162542	0.118837	3	23098516	23100999	-	360	-	GO:0016020;GO:0016021	-	B8AKU3	Uncharacterized protein	-
BGIOSGA031928	165.311	108.254	222.367	2.05413	1.03853	0.0163194	0.119145	10	12751789	12755181	-	1008	-	GO:0008168;GO:0032259	K07056	B8BGT5	TP_methylase domain-containing protein	-
BGIOSGA017579	128.311	83.3721	173.249	2.07803	1.05521	0.0164467	0.119821	5	29101152	29102057	-	906	-	-	-	A2Y7D4	Uncharacterized protein	-
BGIOSGA028173	56.2123	27.5246	84.9001	3.08452	1.62505	0.0164569	0.119867	8	6463403	6471212	+	2403	-	GO:0016020;GO:0005515;GO:0005524;GO:0004672;GO:0016021;GO:0006468	-	B8BBQ2	Protein kinase domain-containing protein	-
BGIOSGA007068	27.7375	13.5717	41.9033	3.08756	1.62647	0.0164608	0.119868	2	4289240	4291651	-	2412	-	GO:0005515	-	B8AIK6	Uncharacterized protein	-
BGIOSGA021522	41.817	23.0575	60.5765	2.62719	1.39352	0.0165649	0.120371	6	8980767	8984049	-	966	-	GO:0016020;GO:0016021	-	A2YBC3	Uncharacterized protein	-
BGIOSGA000497	233.767	154.946	312.589	2.01741	1.0125	0.0166052	0.120569	1	39828019	39833273	-	1947	S-adenosyl-L-methionine-dependent	GO:0008168	-	-	-	S-adenosyl-L-methionine-dependent methyltransferases superfamily protein [Source:Projected from Arabidopsis thaliana (AT1G77260) TAIR;Acc:AT1G77260]
BGIOSGA016638	345.898	228.01	463.785	2.03405	1.02436	0.016611	0.120569	4	22748470	22752193	+	462	-	GO:0016020;GO:0016021	K09775	B8AVT4	Uncharacterized protein	-
BGIOSGA017463	148.49	94.9712	202.008	2.12704	1.08885	0.0166392	0.120741	5	30687928	30689509	-	1440	-	GO:0005524;GO:0000166	-	A2Y824	AAA domain-containing protein	-
BGIOSGA006335	354.442	81.6594	627.226	7.68099	2.94129	0.0166541	0.120765	2	20942205	20946906	-	2496	Poly	GO:0016757;GO:0016740;GO:0003950;GO:0006471	K10798	B8AIZ7	Poly [ADP-ribose] polymerase	Poly [ADP-ribose] polymerase [Source:UniProtKB/TrEMBL;Acc:B8AIZ7]
BGIOSGA004297	163.155	101.751	224.559	2.20696	1.14206	0.0166617	0.120792	1	32574772	32576007	+	438	-	GO:0005840;GO:0005622;GO:0006412;GO:0003735	K02903	A2WU95	Ribosomal_L28e domain-containing protein	-
BGIOSGA017708	18.6443	5.08144	32.2072	6.3382	2.66407	0.016773	0.121315	5	27420838	27421536	-	699	-	-	-	B8B013	Uncharacterized protein	-
BGIOSGA001562	83.3316	51.9867	114.677	2.20588	1.14135	0.0168226	0.12157	1	19355496	19361915	-	1113	-	GO:0005739;GO:0005525;GO:0009507	K19828	B8A8Y3	G domain-containing protein	-
BGIOSGA008978	104.574	42.2187	166.928	3.95389	1.98327	0.0168681	0.12186	2	32335324	32335761	+	438	-	GO:0016020;GO:0016021	-	B8AI09	RING-type domain-containing protein	-
BGIOSGA026511	27.4636	12.9637	41.9635	3.23699	1.69465	0.0168779	0.121903	8	29644515	29645000	-	486	-	GO:0003676	-	A2YY03	C2H2-type domain-containing protein	-
BGIOSGA033239	15.1552	5.80507	24.5052	4.22135	2.0777	0.016887	0.12194	10	18301260	18302786	+	1527	-	GO:0005515	-	A2Z953	Uncharacterized protein	-
BGIOSGA011804	568.202	374.523	761.882	2.03427	1.02451	0.0169378	0.122101	3	2367463	2367879	+	417	-	GO:0005886	-	A2XC91	Uncharacterized protein	-
BGIOSGA026857	105.314	67.3592	143.268	2.12693	1.08877	0.0169944	0.122345	8	24077649	24079343	-	1257	-	GO:0005515	-	A2YVZ1	F-box domain-containing protein	-
BGIOSGA036651	90.1819	56.3774	123.986	2.19922	1.13699	0.0170174	0.122398	12	2219782	2221335	-	813	-	-	-	B8BM03	Uncharacterized protein	-
BGIOSGA026539	500.711	330.77	670.651	2.02754	1.01973	0.0170214	0.122398	8	29167480	29172778	-	1749	-	GO:0005515	-	B8B9C8	UBX domain-containing protein	-
BGIOSGA028747	64.4317	38.026	90.8374	2.38882	1.2563	0.0170637	0.122551	8	22843155	22845245	+	843	-	GO:0046417;GO:0004106;GO:0009073	K01850	A2YVM5	Uncharacterized protein	-
BGIOSGA017501	60.9784	36.746	85.2108	2.31891	1.21345	0.0170752	0.122579	5	30086915	30087808	-	894	-	GO:0010274	-	A2Y7T9	Uncharacterized protein	-
BGIOSGA007639	193.014	91.98	294.048	3.19686	1.67666	0.0170783	0.122579	2	4718019	4719427	+	819	-	GO:0016787	-	B8AIJ6	Uncharacterized protein	-
BGIOSGA029104	98.0296	60.9175	135.142	2.21844	1.14954	0.0171123	0.122743	8	28985040	28986323	+	1188	-	GO:0016747	-	A2YXP3	Uncharacterized protein	-
BGIOSGA020407	148.557	95.5392	201.575	2.10987	1.07715	0.0171313	0.122846	5	29917710	29921748	+	693	-	GO:0005634;GO:0006355;GO:0046982;GO:0043565	-	B8AWV3	Uncharacterized protein	-
BGIOSGA017498	1530.45	1019.26	2041.65	2.00306	1.00221	0.0171432	0.122878	5	30102842	30105922	-	1146	-	GO:0005524;GO:0004672;GO:0006468	-	A2Y7U2	Protein kinase domain-containing protein	-
BGIOSGA007035	53.3418	29.9328	76.7507	2.5641	1.35845	0.0171834	0.123077	2	4929798	4932453	-	855	Glucose-6-phosphate	GO:0030246;GO:0047938;GO:0016853;GO:0005975;GO:0003824	K01792	B8AIY0	Glucose-6-phosphate 1-epimerase	Glucose-6-phosphate 1-epimerase [Source:UniProtKB/TrEMBL;Acc:B8AIY0]
BGIOSGA026695	10.3899	3.27896	17.5008	5.33729	2.41611	0.0172575	0.123523	8	27038933	27040803	-	1023	-	GO:0010014;GO:0003677;GO:0005634;GO:0006355;GO:0010199	-	A2YWX9	NAC domain-containing protein	-
BGIOSGA011490	31.3923	15.7668	47.0178	2.98208	1.57632	0.0172754	0.123623	3	2456537	2458396	-	1308	MRS2-H	GO:0016020;GO:0016021;GO:0006811	K16075	-	-	Putative magnesium transporter MRS2-H [Source:UniProtKB/Swiss-Prot;Acc:A2XCA0]
BGIOSGA012314	12.2573	4.2865	20.2282	4.71905	2.2385	0.017281	0.123634	3	9725701	9727110	+	1410	-	GO:0005515	-	B8AKQ2	Uncharacterized protein	-
BGIOSGA002483	11.4639	3.56556	19.3622	5.43033	2.44104	0.0174223	0.124415	1	1642256	1642816	-	561	-	GO:0010466;GO:0010951;GO:0004867;GO:0005576;GO:0030414	-	B8AD05	BOWMAN_BIRK domain-containing protein	-
BGIOSGA020609	540.382	357.671	723.093	2.02167	1.01555	0.0175043	0.124857	6	31044685	31047865	-	1119	-	GO:0010044;GO:0016020;GO:0005524;GO:0015786;GO:0012506;GO:0005315;GO:0005460;GO:0000166;GO:0035435;GO:0016887	-	B8B231	ABC transporter domain-containing protein	-
BGIOSGA001689	157.235	102.674	211.797	2.06281	1.04461	0.0175987	0.125357	1	15770320	15775731	-	1878	-	GO:0016020;GO:0016021;GO:0016628;GO:0055114	-	A2WPR6	Uncharacterized protein	-
BGIOSGA036237	172.531	103.835	241.227	2.32317	1.21609	0.0176228	0.125492	12	12824152	12827733	-	1950	-	-	-	B8BPI4	Uncharacterized protein	-
BGIOSGA004590	159.901	100.764	219.039	2.1738	1.12022	0.017627	0.125492	1	36909133	36909697	+	441	-	-	-	B8AAH3	NTF2 domain-containing protein	-
BGIOSGA028641	230.292	151.917	308.667	2.03181	1.02276	0.0176958	0.125876	8	20531040	20531849	+	810	-	GO:0016020;GO:0016021	-	A2YV26	C1_2 domain-containing protein	-
BGIOSGA025381	64.5471	39.0261	90.0682	2.3079	1.20658	0.0177815	0.126211	7	6035259	6036485	+	1227	-	-	-	A2YJD3	Uncharacterized protein	-
BGIOSGA037463	71.9606	43.3856	100.536	2.31726	1.21242	0.0177836	0.126211	12	15866607	15867176	+	267	-	-	-	B8BM40	Uncharacterized protein	-
BGIOSGA011244	95.0419	58.2935	131.79	2.26081	1.17684	0.0178612	0.126587	3	6073392	6076352	-	2961	-	GO:0043531	-	A2XDR1	NB-ARC domain-containing protein	-
BGIOSGA006411	6.04855	0.743073	11.354	15.2798	3.93356	0.0178789	0.126684	2	19314172	19319614	-	1209	-	GO:0003677;GO:0000737;GO:0005694	-	B8AID3	Uncharacterized protein	-
BGIOSGA040601	7.93258	1.75061	14.1146	8.06266	3.01126	0.0178952	0.126771	CH398352.1	9504	10217	-	714	-	-	-	-	-	-
BGIOSGA008375	52.7684	29.253	76.2837	2.60772	1.38279	0.0179458	0.127013	2	21564592	21568262	+	2052	-	GO:0019538	-	B8AJF1	Uncharacterized protein	-
BGIOSGA002454	35.7984	19.4076	52.1891	2.6891	1.42712	0.0179938	0.127207	1	2128220	2128945	-	726	-	-	-	A2WKB0	Uncharacterized protein	-
BGIOSGA034639	33.4436	17.8474	49.0399	2.74774	1.45824	0.0180445	0.127494	11	151913	155803	-	2688	-	GO:0016020;GO:0005515;GO:0016021;GO:0008270	-	A2ZAP3	DYW_deaminase domain-containing protein	-
BGIOSGA034737	80.0968	48.1354	112.058	2.32798	1.21908	0.0180562	0.127532	11	1245773	1248475	+	1365	S-acyltransferase	GO:0016020;GO:0016746;GO:0016021;GO:0016740;GO:0019706	-	B8BIX6	S-acyltransferase	S-acyltransferase [Source:UniProtKB/TrEMBL;Acc:B8BIX6]
BGIOSGA017927	422.645	243.906	601.384	2.46564	1.30196	0.0181201	0.127848	5	23805549	23805821	-	273	-	-	-	B8AYV0	Uncharacterized protein	-
BGIOSGA038159	286.203	184.818	387.587	2.09713	1.06842	0.0181466	0.127938	AAAA02036675.1	9730	10131	-	402	-	-	-	-	-	-
BGIOSGA040666	74.564	11.8194	137.309	11.6172	3.53819	0.0181995	0.128194	CH398571.1	2408	3501	+	942	-	-	-	-	-	-
BGIOSGA035016	98.9455	57.0697	140.821	2.46753	1.30307	0.0182084	0.128228	11	5706858	5712706	+	2973	-	GO:0009535;GO:0005524;GO:0005516;GO:0009507	-	B8BJQ6	Uncharacterized protein	-
BGIOSGA008890	236.567	150.109	323.025	2.15193	1.10563	0.0183192	0.128774	2	31052777	31057463	+	1851	-	GO:0005524;GO:0000166;GO:0005739;GO:0007005	K17681	B8AH99	AAA domain-containing protein	-
BGIOSGA008619	66.7707	36.633	96.9083	2.64538	1.40348	0.0183996	0.129142	2	26018809	26022976	+	2103	-	GO:0003677;GO:0005634;GO:0006355;GO:0006351;GO:0003700	K09285	A2X767	Uncharacterized protein	-
BGIOSGA010834	828.598	228.223	1428.97	6.26129	2.64646	0.0184007	0.129142	3	13073723	13074812	-	996	-	GO:0005634;GO:1902584;GO:0050826;GO:1901002	-	-	-	-
BGIOSGA009267	28.7534	8.77518	48.7316	5.55334	2.47336	0.018521	0.12984	2	36903441	36905396	+	801	-	GO:0005515	-	A2XAX1	F-box domain-containing protein	-
BGIOSGA011831	71.2177	43.2369	99.1984	2.2943	1.19805	0.018569	0.130088	3	2683482	2685661	+	1371	-	-	-	A2XCC9	Uncharacterized protein	-
BGIOSGA019313	56.2706	33.2773	79.264	2.38193	1.25213	0.0186117	0.13024	5	5858156	5868934	+	10779	-	GO:0005515	-	-	-	-
BGIOSGA016864	79.3911	43.8431	114.939	2.6216	1.39045	0.018642	0.130393	4	26027975	26028421	+	447	-	-	-	A2XW23	Uncharacterized protein	-
BGIOSGA034224	99.9639	59.6401	140.288	2.35224	1.23403	0.0186464	0.130395	11	6712267	6713476	-	1074	-	GO:0003677	-	B8BJV4	ZF-HD dimerization-type domain-containing protein	-
BGIOSGA033859	390.923	253.588	528.259	2.08314	1.05876	0.0186972	0.130661	11	16402549	16406298	-	1803	-	GO:0004040	-	B8BKW5	Amidase domain-containing protein	-
BGIOSGA014468	14.9026	4.57362	25.2315	5.51676	2.46382	0.0187989	0.131136	4	28411180	28411601	-	327	-	-	-	A2XWV9	FLZ-type domain-containing protein	-
BGIOSGA014522	44.2584	24.4269	64.09	2.62374	1.39163	0.018824	0.131225	4	27517393	27522325	-	1455	-	GO:0046872;GO:0020037;GO:0016705;GO:0005506;GO:0004497;GO:0055114;GO:0016491	-	B8AT46	Uncharacterized protein	-
BGIOSGA005370	138.966	91.7352	186.196	2.02971	1.02128	0.0188243	0.131225	2	37062974	37064945	-	579	-	GO:0006396;GO:0003723;GO:0000178	K07573	B8AET8	EXOSC1 domain-containing protein	-
BGIOSGA006887	22.8529	10.7367	34.9691	3.25696	1.70353	0.0188546	0.131363	2	7124898	7125523	-	492	-	GO:0005524;GO:0004672;GO:0006468	-	A2X2B5	Protein kinase domain-containing protein	-
BGIOSGA021471	169.77	34.4435	305.097	8.8579	3.14696	0.018857	0.131363	6	10078206	10079468	-	1263	-	GO:0016020;GO:0016021	-	B8B0J3	PMR5N domain-containing protein	-
BGIOSGA014963	229.578	126.446	332.71	2.63125	1.39575	0.0188935	0.1315	4	21111625	21114862	-	780	NAP1-related	GO:0005634;GO:0006334;GO:0005737	K11290	-	-	NAP1-related protein 1 [Source:UniProtKB/Swiss-Prot;Acc:A2XU85]
BGIOSGA000713	39.2639	14.1621	64.3657	4.54491	2.18425	0.0189113	0.131594	1	36325320	36325559	-	240	-	-	-	B8AAE4	Uncharacterized protein	-
BGIOSGA007301	259.586	172.954	346.217	2.00178	1.00129	0.0189396	0.131703	2	191161	195408	-	2064	-	GO:0006396;GO:0030515;GO:0000462;GO:0005515	K14557	B8AGW0	Uncharacterized protein	-
BGIOSGA025235	26.2645	12.987	39.542	3.04473	1.60631	0.0190327	0.13211	7	3789007	3789924	+	918	-	-	-	A2YIM7	Uncharacterized protein	-
BGIOSGA034573	47.5578	14.6961	80.4195	5.47218	2.45211	0.0190878	0.132251	11	1122758	1125205	-	2121	-	GO:0043531;GO:0005758;GO:0072321	-	B8BIV7	Uncharacterized protein	-
BGIOSGA011761	266.505	101.603	431.406	4.24599	2.0861	0.0190909	0.132251	3	1776684	1779088	+	1290	-	GO:0006355;GO:0003700	-	A2XC02	BZIP domain-containing protein	-
BGIOSGA015299	19.5224	7.02457	32.0201	4.5583	2.1885	0.0191296	0.13246	4	14127632	14127841	-	210	-	-	-	A2XS55	Uncharacterized protein	-
BGIOSGA000280	232.132	154.495	309.77	2.00505	1.00364	0.0191674	0.132594	1	43374248	43376332	-	1008	Sas10/Utp3/C1D	-	K14765	-	-	Sas10/Utp3/C1D family [Source:Projected from Arabidopsis thaliana (AT1G07840) TAIR;Acc:AT1G07840]
BGIOSGA009327	112.5	33.043	191.957	5.80931	2.53837	0.0191822	0.132594	2	37632177	37633240	+	540	-	-	-	B8AF56	Remorin_C domain-containing protein	-
BGIOSGA031920	24.822	12.2997	37.3443	3.0362	1.60227	0.0192151	0.13267	10	12885004	12885867	-	864	-	GO:0016020;GO:0016021;GO:0003824;GO:0016747;GO:0006633	-	B8BGU5	FAE domain-containing protein	-
BGIOSGA032556	67.4495	40.3971	94.5019	2.33933	1.22609	0.0192489	0.132809	10	3153256	3155586	+	2244	-	GO:0016020;GO:0005515;GO:0005524;GO:0004672;GO:0016021;GO:0006468	-	B8BFS5	Protein kinase domain-containing protein	-
BGIOSGA026691	6.31655	1.08218	11.5509	10.6738	3.416	0.0192493	0.132809	8	27061640	27062325	-	363	-	-	-	B8BCC3	Uncharacterized protein	-
BGIOSGA027523	124.449	79.6594	169.239	2.12453	1.08715	0.0192532	0.132809	8	5585324	5585551	-	228	-	-	-	B8BBF2	Uncharacterized protein	-
BGIOSGA026541	47.6396	21.6223	73.6569	3.40653	1.7683	0.019258	0.132809	8	29149280	29150734	-	1455	Protein	GO:0016020;GO:0055085;GO:0015238;GO:0042910;GO:0016021;GO:0015297;GO:0042908;GO:0006855	-	A2YXR4	Protein DETOXIFICATION	Protein DETOXIFICATION [Source:UniProtKB/TrEMBL;Acc:A2YXR4]
BGIOSGA027314	18.0451	1.82525	34.2649	18.7727	4.23057	0.0193332	0.133185	8	11538681	11541632	-	1071	-	GO:0046872;GO:0008270;GO:0055114;GO:0016491	K00083	A2YT96	PKS_ER domain-containing protein	-
BGIOSGA010254	175.502	113.259	237.746	2.09914	1.0698	0.0193453	0.133239	3	26694377	26696273	-	1089	-	GO:0005524;GO:0004674;GO:0000166;GO:0004672;GO:0006468	K14498	A2XJH5	Protein kinase domain-containing protein	-
BGIOSGA013973	187.415	120.915	253.915	2.09994	1.07035	0.0193573	0.133292	3	40489325	40490122	+	798	-	-	-	A2XP83	DUF295 domain-containing protein	-
BGIOSGA000351	36.3526	19.791	52.9142	2.67365	1.41881	0.0193668	0.133328	1	42345678	42348713	-	594	-	GO:0003723;GO:0000178	-	A2WXT4	Uncharacterized protein	-
BGIOSGA011522	119.46	76.1008	162.819	2.13952	1.09729	0.0193906	0.133451	3	1976911	1979042	-	582	-	GO:0016311;GO:0098519	-	B8AME0	AAA domain-containing protein	-
BGIOSGA019309	158.902	105.632	212.173	2.0086	1.00619	0.0193946	0.133451	5	5808604	5809824	+	1221	-	GO:0005515	-	A2Y171	LRRNT_2 domain-containing protein	-
BGIOSGA038128	955.609	261.032	1650.19	6.32178	2.66033	0.0194091	0.133471	AAAA02036494.1	5241	6551	-	1311	-	GO:0006508;GO:0004190	-	-	-	-
BGIOSGA018317	78.1507	4.43681	151.865	34.2283	5.09712	0.0194312	0.133542	5	15446588	15453949	-	1005	-	GO:0006281	-	B8AWP0	Uncharacterized protein	-
BGIOSGA007506	296.406	22.5967	570.215	25.2345	4.65733	0.0194594	0.13361	2	2417142	2418487	+	1035	-	-	-	B8AHE9	Uncharacterized protein	-
BGIOSGA012010	325.584	214.371	436.797	2.03758	1.02685	0.0194992	0.133764	3	4968086	4969963	+	603	-	-	-	B8APQ6	Uncharacterized protein	-
BGIOSGA007382	101.384	65.2312	137.538	2.10847	1.07619	0.0195946	0.134122	2	896866	899186	+	2052	-	GO:0016020;GO:0055085;GO:0016021	-	A2X040	Uncharacterized protein	-
BGIOSGA004741	35.4676	18.7369	52.1982	2.78585	1.47812	0.019622	0.134221	1	39050315	39054121	+	1101	-	GO:0046872;GO:0055114;GO:0016491	-	B8ABN6	Fe2OG dioxygenase domain-containing protein	-
BGIOSGA021523	230.745	122.773	338.718	2.75889	1.46409	0.0196414	0.134308	6	8971341	8973508	-	2061	-	GO:0016020;GO:0030246;GO:0005524;GO:0004672;GO:0016021;GO:0006468	-	B8B0A3	Protein kinase domain-containing protein	-
BGIOSGA035956	1125.25	746.339	1504.15	2.01538	1.01105	0.0197165	0.134666	12	19311427	19315375	-	1818	Purple	GO:0046872;GO:0016787;GO:0003993;GO:0016311	K22390	B8BMN5	Purple acid phosphatase	Purple acid phosphatase [Source:UniProtKB/TrEMBL;Acc:B8BMN5]
BGIOSGA015140	2350.79	1538.19	3163.38	2.05655	1.04023	0.01972	0.134666	4	18021907	18031764	-	2910	-	GO:0004553;GO:0043169;GO:0005978;GO:0016787;GO:0005975;GO:0003844;GO:0003824	-	B8ATS0	Aamy domain-containing protein	-
BGIOSGA037217	87.1148	54.5262	119.703	2.19534	1.13444	0.0197406	0.134705	12	7467495	7470829	+	1308	-	-	-	A2ZJE8	Uncharacterized protein	-
BGIOSGA029112	26.0783	12.3835	39.7731	3.21179	1.68338	0.0197657	0.134817	8	29166310	29166678	+	285	-	-	-	B8B9C7	AAI domain-containing protein	-
BGIOSGA031523	1327.97	825.539	1830.41	2.21723	1.14876	0.0198229	0.135103	10	19382616	19384895	-	2280	-	GO:0004252;GO:0016787;GO:0006508	-	A2Z9I4	Uncharacterized protein	-
BGIOSGA000028	181.232	104.308	258.155	2.47493	1.30739	0.0198718	0.135361	1	46875739	46877460	-	1722	-	GO:0005515;GO:0008380;GO:0005739	-	A2WZJ7	Uncharacterized protein	-
BGIOSGA015304	261.781	3.15078	520.411	165.169	7.3678	0.0199249	0.135607	4	13968082	13969401	-	906	-	GO:0004553;GO:0016787;GO:0008152;GO:0005975;GO:0016798	K01183	A2XS37	Glyco_hydro_18 domain-containing protein	-
BGIOSGA027695	21528.9	5423.23	37634.6	6.93953	2.79484	0.0199268	0.135607	8	2140868	2142175	-	828	-	-	-	A2YR04	Uncharacterized protein	-
BGIOSGA014023	106.605	69.6355	143.573	2.06178	1.04389	0.0199869	0.135773	4	34671074	34673472	-	1203	-	GO:0003677;GO:0005634;GO:0006355	-	A2XZC1	NAC domain-containing protein	-
BGIOSGA008740	37.0505	19.4275	54.6735	2.81424	1.49274	0.019988	0.135773	2	28259407	28260444	+	1038	-	GO:0003677;GO:0005634;GO:0006355;GO:0006351;GO:0003700	K09286	A2X7X8	AP2/ERF domain-containing protein	-
BGIOSGA011397	3.41224	0	6.82449	Inf	Inf	0.0199906	0.135773	3	3928301	3928558	-	258	-	-	-	B8ANX2	Uncharacterized protein	-
BGIOSGA032440	67.2585	14.1297	120.387	8.52015	3.09088	0.0200169	0.135814	10	1022342	1024181	+	1008	Purple	GO:0046872;GO:0016787;GO:0003993;GO:0016311	K14379	B8BFG7	Purple acid phosphatase	Purple acid phosphatase [Source:UniProtKB/TrEMBL;Acc:B8BFG7]
BGIOSGA016412	11.3386	3.58667	19.0905	5.32263	2.41214	0.0201039	0.136255	4	18809876	18815312	+	1038	WAT1-related	GO:0016020;GO:0055085;GO:0016021;GO:0022857	-	B8ATQ9	WAT1-related protein	WAT1-related protein [Source:UniProtKB/TrEMBL;Acc:B8ATQ9]
BGIOSGA028286	42.1836	22.7671	61.6001	2.70567	1.43599	0.0201193	0.13633	8	9778213	9778521	+	309	-	-	-	A2YSX8	Uncharacterized protein	-
BGIOSGA023909	191.277	124.194	258.36	2.08029	1.05679	0.0201311	0.136364	7	23356969	23359600	-	660	Proteasome	GO:0004175;GO:0005634;GO:0019773;GO:0008233;GO:0004298;GO:0051603;GO:0000502;GO:0005737;GO:0005839;GO:0006511;GO:0006508;GO:0016787	K02730	B8B8M9	Proteasome endopeptidase complex	Proteasome endopeptidase complex [Source:UniProtKB/TrEMBL;Acc:B8B8M9]
BGIOSGA008598	369.971	141.599	598.344	4.22564	2.07917	0.0201331	0.136364	2	25606812	25607361	+	237	-	GO:0016020;GO:0016021	-	A2X725	Uncharacterized protein	-
BGIOSGA012435	395.834	243.228	548.441	2.25484	1.17303	0.0201666	0.1365	3	11603604	11608853	+	1914	-	GO:0005515	K14546	B8AM26	WD_REPEATS_REGION domain-containing protein	-
BGIOSGA008858	5395.08	3375.66	7414.5	2.19646	1.13518	0.0201709	0.1365	2	30484547	30486444	+	1065	Xyloglucan	GO:0016762;GO:0048046;GO:0008152;GO:0006073;GO:0042546;GO:0016798;GO:0004553;GO:0016787;GO:0005618;GO:0010411;GO:0005975;GO:0005576;GO:0016740;GO:0071555	K08235	A2X8K2	Xyloglucan endotransglucosylase/hydrolase	Xyloglucan endotransglucosylase/hydrolase [Source:UniProtKB/TrEMBL;Acc:A2X8K2]
BGIOSGA014428	17.235	7.36586	27.1041	3.67969	1.87959	0.0202008	0.136622	4	29029803	29032475	-	1170	OSL	GO:0003677;GO:0005634;GO:0006355;GO:0007275	-	B8ATL1	Uncharacterized protein	Probable transcription factor FL [Source:UniProtKB/Swiss-Prot;Acc:A2XX39]
BGIOSGA023734	25.7835	0	51.5669	Inf	Inf	0.0202021	0.136622	7	26439667	26441091	-	1425	Glycosyltransferase	GO:0016757;GO:0016758;GO:0016740	-	A2YPU1	Glycosyltransferase	Glycosyltransferase [Source:UniProtKB/TrEMBL;Acc:A2YPU1]
BGIOSGA016182	54.0222	32.6754	75.369	2.3066	1.20577	0.0202387	0.13676	4	14478594	14480738	+	609	-	-	-	B8ASQ3	Uncharacterized protein	-
BGIOSGA002704	2105.17	1137.7	3072.65	2.70076	1.43337	0.0202402	0.13676	1	2057080	2061273	+	2790	-	GO:0004553;GO:0030246;GO:0016787;GO:0008152;GO:0005975;GO:0003824;GO:0016798	K15925	B8AD31	Uncharacterized protein	-
BGIOSGA016787	31.4006	16.3087	46.4924	2.85077	1.51135	0.0202545	0.136827	4	24974846	24977806	+	2139	-	GO:0016020;GO:0055085;GO:0016021	-	A2XVP1	Uncharacterized protein	-
BGIOSGA012816	14.6761	5.70881	23.6434	4.14156	2.05017	0.0202949	0.13701	3	17920364	17922252	+	1812	Pectinesterase	GO:0016020;GO:0045330;GO:0030599;GO:0005618;GO:0045490;GO:0016787;GO:0043086;GO:0004857;GO:0016021;GO:0042545	-	A2XHP1	Pectinesterase	Pectinesterase [Source:UniProtKB/TrEMBL;Acc:A2XHP1]
BGIOSGA012403	207.165	137.918	276.412	2.00418	1.00301	0.0203548	0.137355	3	11158455	11161592	+	2298	-	GO:0006790;GO:0047627;GO:0009150	K10863	B8ALM5	Macro domain-containing protein	-
BGIOSGA006395	61.8737	5.10473	118.643	23.2417	4.53864	0.0203841	0.137493	2	19783789	19785909	-	960	SWEET15	GO:0016020;GO:0008643;GO:0034219;GO:0005887;GO:0016021;GO:0051119;GO:0005886	K15382	-	-	Bidirectional sugar transporter SWEET15 [Source:UniProtKB/Swiss-Prot;Acc:A2X5B4]
BGIOSGA010793	39.6634	0.721451	78.6053	108.954	6.76758	0.0204128	0.137645	3	13776601	13777056	-	456	-	-	-	A2XGD9	Uncharacterized protein	-
BGIOSGA028566	84.1099	48.1637	120.056	2.49267	1.31769	0.0204156	0.137645	8	18867261	18869351	+	2091	-	GO:0005515	-	A2YUP0	Uncharacterized protein	-
BGIOSGA014210	154.265	99.9764	208.554	2.08603	1.06076	0.0204409	0.137756	4	32150673	32151838	-	1098	-	GO:0016758;GO:0016740	-	B8AVK5	Uncharacterized protein	-
BGIOSGA004645	171.756	113.6	229.913	2.02389	1.01713	0.0204699	0.137892	1	37578499	37578828	+	330	-	-	-	A2WW51	Uncharacterized protein	-
BGIOSGA005608	140.967	89.0731	192.862	2.16521	1.11451	0.0204865	0.137973	2	33650787	33652148	-	942	-	-	-	B8AIS3	Uncharacterized protein	-
BGIOSGA007269	370.124	227.177	513.072	2.25847	1.17535	0.0205577	0.138303	2	606225	608468	-	2244	-	GO:0009535;GO:0003729;GO:0005515;GO:0009409;GO:0009534	-	B8AGJ7	Uncharacterized protein	-
BGIOSGA034716	275.077	112.703	437.452	3.88146	1.9566	0.0205694	0.138352	11	1001900	1003276	+	1080	-	GO:0003677;GO:0005634;GO:0009414;GO:0006355;GO:0009651;GO:0045893	-	A2ZAZ7	NAC domain-containing protein	-
BGIOSGA019636	37.8199	18.3903	57.2494	3.11302	1.63831	0.0206258	0.138521	5	16343705	16344337	+	633	-	-	-	B8AWP6	Uncharacterized protein	-
BGIOSGA037641	86.0356	52.0743	119.997	2.30434	1.20435	0.020626	0.138521	12	19081874	19083907	+	219	-	-	-	B8BML8	Uncharacterized protein	-
BGIOSGA027536	11.1551	2.45096	19.8593	8.10268	3.0184	0.0206564	0.138606	8	5304583	5306458	-	384	-	GO:0016020;GO:0016021	-	A2YRW8	Uncharacterized protein	-
BGIOSGA004118	43.8102	24.8514	62.7691	2.52578	1.33673	0.0206723	0.138683	1	29492499	29493959	+	1461	-	GO:0005515;GO:0016554;GO:0008270	-	B8A6T7	DYW_deaminase domain-containing protein	-
BGIOSGA023995	84.5079	51.0639	117.952	2.30989	1.20782	0.0207123	0.138832	7	21942786	21943550	-	765	-	-	-	A2YN55	Uncharacterized protein	-
BGIOSGA000987	433.712	251.426	615.998	2.45002	1.29279	0.0207463	0.138999	1	31878687	31879477	-	714	-	GO:0005515	K00799	A2WU02	Uncharacterized protein	-
BGIOSGA010744	5.69405	0	11.3881	Inf	Inf	0.0208269	0.139388	3	14578776	14581628	-	903	SWEET12	GO:0016020;GO:0034219;GO:0071836;GO:0051119;GO:0008515;GO:0012506;GO:0032588;GO:0008643;GO:0005887;GO:0016021;GO:0005886	K15382	-	-	Bidirectional sugar transporter SWEET12 [Source:UniProtKB/Swiss-Prot;Acc:A2XGM7]
BGIOSGA034092	240.701	154.83	326.572	2.10923	1.07672	0.0208832	0.139614	11	10841958	10849143	-	921	-	GO:0006396;GO:0006401;GO:0005829;GO:0000178	K12586	B8BK82	Uncharacterized protein	-
BGIOSGA022315	50.5702	30.0919	71.0485	2.36106	1.23943	0.020931	0.139904	6	3014676	3020180	+	2028	-	-	-	A2Y9D3	Uncharacterized protein	-
BGIOSGA020286	30.2512	15.1936	45.3088	2.9821	1.57633	0.0209574	0.140002	5	28264061	28264900	+	840	-	GO:0005515	-	B8AW74	F-box domain-containing protein	-
BGIOSGA033380	624.593	363.843	885.343	2.43331	1.28292	0.0209593	0.140002	10	20115246	20118054	+	1110	-	GO:0046872;GO:0043169;GO:0016787;GO:0004721;GO:0006470;GO:0003824;GO:0004722	K14803	B8BI24	PPM-type phosphatase domain-containing protein	-
BGIOSGA015296	25.0316	12.1271	37.936	3.1282	1.64533	0.0209864	0.140142	4	14136077	14141776	-	2595	-	GO:0005515	-	B8ASI4	Uncharacterized protein	-
BGIOSGA003980	202.098	98.3829	305.812	3.10839	1.63617	0.0210462	0.140338	1	27275391	27278931	+	765	-	GO:0016787	-	B8ABU6	Abhydrolase_2 domain-containing protein	-
BGIOSGA020833	19.6508	8.37121	30.9305	3.69486	1.88552	0.0210892	0.140507	6	26730706	26731047	-	342	-	GO:0016020;GO:0016021	-	B8B0F8	Uncharacterized protein	-
BGIOSGA016402	34.9657	18.1756	51.7559	2.84756	1.50972	0.0211158	0.140624	4	18690560	18693090	+	1848	-	GO:0016020;GO:0016021;GO:0048544	-	B8ATQ3	Uncharacterized protein	-
BGIOSGA034635	334.384	218.995	449.774	2.05381	1.0383	0.0211296	0.140685	11	210962	211720	-	759	-	-	-	B8BIP3	Uncharacterized protein	-
BGIOSGA009318	247.576	91.0579	404.094	4.43776	2.14983	0.0211752	0.140929	2	37530306	37535217	+	2082	-	GO:0005524;GO:0004672;GO:0006468	-	-	-	-
BGIOSGA035201	17.7506	7.91693	27.5842	3.4842	1.80083	0.0212448	0.14134	11	11345136	11347004	+	1869	-	GO:0005515	-	A2ZDV1	Uncharacterized protein	-
BGIOSGA025974	78.3841	42.463	114.305	2.69188	1.42862	0.0212507	0.14134	7	20976225	20978345	+	1242	-	GO:0005524;GO:0004672;GO:0006468	-	B8B7I5	Protein kinase domain-containing protein	-
BGIOSGA031806	1819.33	65.6303	3573.03	54.4418	5.76664	0.0212712	0.141446	10	15024717	15025409	-	693	-	-	-	A2Z809	Uncharacterized protein	-
BGIOSGA015461	18.4616	8.13866	28.7846	3.53677	1.82243	0.0213265	0.141723	4	8592964	8594421	-	1458	-	GO:0005515	-	A2XR64	FBD domain-containing protein	-
BGIOSGA014215	73.0957	44.4903	101.701	2.28592	1.19277	0.0214136	0.142132	4	32113199	32113492	-	294	-	GO:0016020;GO:0016021	-	A2XYB2	Uncharacterized protein	-
BGIOSGA034940	34.4522	18.685	50.2193	2.68767	1.42636	0.021415	0.142132	11	4118922	4121002	+	1272	-	GO:0008233;GO:0016787;GO:0006508;GO:0004190	-	B8BJH4	Peptidase A1 domain-containing protein	-
BGIOSGA012444	17.9691	4.63526	31.303	6.75323	2.75558	0.0214156	0.142132	3	11709626	11710637	+	297	-	-	-	B8AM37	Uncharacterized protein	-
BGIOSGA005460	111.978	71.6138	152.342	2.12727	1.089	0.0214481	0.142248	2	35680104	35681390	-	1287	-	GO:0016020;GO:0016021	-	A2XAF5	RING-type domain-containing protein	-
BGIOSGA003209	84.4295	51.2307	117.628	2.29605	1.19916	0.021456	0.142248	1	9884952	9886068	+	882	-	GO:0051188;GO:0055114;GO:0045550	K10960	A2WN64	Uncharacterized protein	-
BGIOSGA032434	259.266	111.674	406.859	3.64326	1.86523	0.021485	0.142319	10	815816	818499	+	1137	-	GO:0055114;GO:0016491	K22374	B8BFL3	Aldo_ket_red domain-containing protein	-
BGIOSGA021968	154.528	102.264	206.792	2.02213	1.01588	0.0215243	0.142476	6	2257138	2260080	-	2943	-	GO:0016020;GO:0005515;GO:0016021	-	A2Y929	LRRNT_2 domain-containing protein	-
BGIOSGA012420	2645.36	1751.85	3538.86	2.02007	1.0144	0.0215259	0.142476	3	11370199	11371836	+	579	40S	GO:0005840;GO:0005622;GO:0006412;GO:0003735	K02993	A2XFL8	40S ribosomal protein S7	40S ribosomal protein S7 [Source:UniProtKB/TrEMBL;Acc:A2XFL8]
BGIOSGA011366	1228.21	794.412	1662.01	2.09213	1.06497	0.0215746	0.142729	3	4236705	4238632	-	1155	-	GO:0003677;GO:0006355;GO:0043565;GO:0003700	K09338	-	-	-
BGIOSGA005036	37.6141	20.6359	54.5922	2.6455	1.40354	0.0216172	0.14292	1	43539475	43539810	+	336	-	GO:0005504;GO:0009627	-	A2WY93	AAI domain-containing protein	-
BGIOSGA037092	67.6909	41.2736	94.1082	2.28011	1.1891	0.0216343	0.143002	12	4233620	4236675	+	2343	-	GO:0016020;GO:0016310;GO:0005524;GO:0016301;GO:0006468;GO:0004674;GO:0000166;GO:0004672;GO:0048544;GO:0016021;GO:0016740	-	A2ZIL9	Uncharacterized protein	-
BGIOSGA031622	42.6781	24.289	61.0673	2.5142	1.3301	0.0216705	0.143119	10	17763646	17765022	-	1377	-	GO:0005515	-	B8BHN8	Uncharacterized protein	-
BGIOSGA003230	68.8989	41.6786	96.1192	2.3062	1.20552	0.0217037	0.143241	1	10211633	10221036	+	2916	-	GO:0043531	-	B8AC93	Uncharacterized protein	-
BGIOSGA021399	128.961	79.5261	178.396	2.24324	1.16559	0.0217074	0.143241	6	11847758	11851212	-	1059	-	GO:0005634;GO:0005515;GO:0008270	-	A2YC04	CCT domain-containing protein	-
BGIOSGA008548	71.777	42.7112	100.843	2.36104	1.23942	0.0217487	0.143422	2	25000139	25001670	+	468	-	GO:0005515	-	A2X6T2	Ubiquitin-like domain-containing protein	-
BGIOSGA003154	369.508	223.88	515.136	2.30095	1.20223	0.0217696	0.143525	1	9104114	9108585	+	960	-	GO:0005840;GO:0005622;GO:0006412;GO:0005739;GO:0003735	K02906	B8ABS3	Uncharacterized protein	-
BGIOSGA017240	26.0785	11.3332	40.8237	3.60213	1.84885	0.0217858	0.143575	4	31848732	31849478	+	747	-	-	-	A2XY79	Uncharacterized protein	-
BGIOSGA013832	1537.36	910.483	2164.24	2.37702	1.24916	0.0218656	0.143887	3	38775415	38775849	+	435	Zinc	GO:0005739;GO:0003676	-	A2XNF6	Zinc finger protein	Zinc finger protein [Source:UniProtKB/TrEMBL;Acc:A2XNF6]
BGIOSGA003250	130.096	0	260.192	Inf	Inf	0.0218985	0.14401	1	10610359	10611187	+	726	-	-	-	A2WNE9	Uncharacterized protein	-
BGIOSGA037105	127.857	83.3554	172.359	2.06776	1.04807	0.0219028	0.14401	12	4516125	4517931	+	486	-	GO:0043248	K11878	A2ZIQ6	Uncharacterized protein	-
BGIOSGA004935	168.929	91.015	246.842	2.7121	1.43941	0.0219124	0.144011	1	42056437	42057991	+	1485	-	GO:0005515;GO:0008270	-	A2WXP3	DYW_deaminase domain-containing protein	-
BGIOSGA006965	51.2981	30.8804	71.7159	2.32238	1.2156	0.0219294	0.144062	2	6046683	6049022	-	855	-	GO:0016020;GO:0016021	-	A2X1Y0	Glyco_trans_2-like domain-containing protein	-
BGIOSGA001431	321.13	208.591	433.669	2.07903	1.05591	0.0219391	0.144086	1	23138523	23141777	-	1353	-	GO:0009058;GO:0003824;GO:0030170	K00652	B8AA20	Aminotran_1_2 domain-containing protein	-
BGIOSGA026925	1380.83	911.727	1849.93	2.02904	1.0208	0.0219423	0.144086	8	22557888	22559310	-	357	-	GO:0005840;GO:0005622;GO:0006412;GO:0003735	K02915	A2YVK0	Uncharacterized protein	-
BGIOSGA022364	35.378	19.6531	51.103	2.60025	1.37865	0.0219999	0.144373	6	3664387	3666741	+	1815	-	-	-	A2Y9M7	DUF1618 domain-containing protein	-
BGIOSGA033890	15.7262	6.51571	24.9367	3.82717	1.93628	0.0221042	0.144862	11	15911187	15912232	-	246	-	-	-	B8BKU3	Uncharacterized protein	-
BGIOSGA028738	40.9884	23.3328	58.644	2.51338	1.32963	0.0221206	0.144919	8	22726952	22728386	+	702	-	GO:0005759	-	A2YVL2	Uncharacterized protein	-
BGIOSGA015085	19.5679	5.41025	33.7255	6.23362	2.64007	0.0221308	0.144947	4	19368894	19369391	-	498	-	-	-	A2XTL1	GRAS domain-containing protein	-
[truncated: 435 more rows]

## Sheet: down
id	baseMean	baseMean_C_Un	baseMean_C_Tr	foldChange(C_Tr/C_Un)(C_Tr/C_Un)	log2FoldChange	pval	padj	Chromosome	Start Site	End Site	Direction	Length	Name	GO	KEGG	UniProtID	DescriptionInUniprot	Description
BGIOSGA037478	2106.74	4151.05	62.4275	0.015039	-6.05515	9.93311e-36	9.94992e-32	12	16268797	16269280	+	237	-	-	-	A2ZL27	Uncharacterized protein	-
BGIOSGA025841	380.419	755.069	5.76881	0.00764011	-7.03219	1.28328e-35	9.94992e-32	7	18610743	18612128	+	1386	-	GO:0016787	-	A2YM13	Abhydrolase_3 domain-containing protein	-
BGIOSGA006167	136.477	270.751	2.20231	0.00813406	-6.94181	4.46942e-26	2.31024e-22	2	24233276	24234034	-	342	-	-	-	A2X6I6	Uncharacterized protein	-
BGIOSGA016181	1052.82	2040.91	64.7175	0.03171	-4.97892	2.9142e-25	1.00423e-21	4	14410300	14416286	+	1500	Fatty	GO:0080019;GO:0102965;GO:0055114;GO:0016491;GO:0006629	K13356	B8AST6	Fatty acyl-CoA reductase	Fatty acyl-CoA reductase [Source:UniProtKB/TrEMBL;Acc:B8AST6]
BGIOSGA001749	165.599	329.135	2.06312	0.0062683	-7.31771	4.1165e-22	1.16063e-18	1	13950957	13951751	-	795	-	GO:0016020;GO:0016746;GO:0016021	-	A2WPC4	PlsC domain-containing protein	-
BGIOSGA037480	78.321	156.349	0.292647	0.00187175	-9.06139	2.40119e-19	4.13725e-16	12	16280147	16281009	+	234	-	-	-	B8BM62	Uncharacterized protein	-
BGIOSGA000281	2936.16	5511.67	360.652	0.0654342	-3.93381	3.70611e-19	5.77737e-16	1	43372430	43372720	-	291	-	-	-	-	-	-
BGIOSGA033475	140.778	272.246	9.30975	0.0341961	-4.87002	9.25579e-19	1.36695e-15	10	21642376	21643377	+	324	-	-	-	A2ZAE8	Uncharacterized protein	-
BGIOSGA023706	472.933	891.387	54.4781	0.0611161	-4.0323	3.13909e-18	4.42526e-15	7	26906861	26908787	-	1005	WRKY	GO:0003677;GO:0005634;GO:0006355;GO:0043565;GO:0003700	-	Q6IEN4	WRKY transcription factor 47	WRKY transcription factor 47 [Source:UniProtKB/TrEMBL;Acc:Q6IEN4]
BGIOSGA022528	497.391	935.674	59.1076	0.0631712	-3.98459	4.39954e-18	5.93249e-15	6	6442907	6445453	+	1170	WAT1-related	GO:0016020;GO:0055085;GO:0016021;GO:0022857	-	A2YAJ6	WAT1-related protein	WAT1-related protein [Source:UniProtKB/TrEMBL;Acc:A2YAJ6]
BGIOSGA019492	177.924	352.525	3.3237	0.00942826	-6.72879	6.78599e-18	8.7692e-15	5	11159787	11164818	+	1659	-	GO:0016020;GO:0005524;GO:0004672;GO:0016021;GO:0006468	-	B8B025	Protein kinase domain-containing protein	-
BGIOSGA015327	413.021	787.144	38.8987	0.0494175	-4.33883	1.85866e-17	2.21709e-14	4	13372630	13383839	-	1800	-	GO:0000287;GO:0046872;GO:0016829;GO:0010333	-	B8ASB5	Uncharacterized protein	-
BGIOSGA019621	3238.57	6014.97	462.179	0.0768382	-3.70203	1.93245e-17	2.21975e-14	5	15887982	15889142	+	969	WRKY-type	GO:0003677;GO:0005634;GO:0006355;GO:0043565;GO:0003700	-	B8AWM1	WRKY-type transcription factor 45-2	WRKY-type transcription factor 45-2 [Source:UniProtKB/TrEMBL;Acc:B8AWM1]
BGIOSGA024753	108.038	209.034	7.04301	0.0336932	-4.8914	7.3151e-17	7.82312e-14	7	3515787	3530093	-	747	-	GO:0016020;GO:0016021	-	B8B7M0	Uncharacterized protein	-
BGIOSGA038464	96.8234	187.804	5.84293	0.0311119	-5.00639	7.8687e-17	7.87225e-14	CH399084.1	814	1429	-	255	-	-	-	-	-	-
BGIOSGA019485	57.0017	112.744	1.25994	0.0111753	-6.48355	1.00062e-16	9.59066e-14	5	10942591	10951443	+	2919	-	GO:0043531	-	A2Y2E5	Uncharacterized protein	-
BGIOSGA027116	104.788	205.435	4.14082	0.0201564	-5.63262	1.21775e-16	1.11081e-13	8	17346238	17347866	-	1629	-	GO:0016020;GO:0016021	-	A2YUC8	Uncharacterized protein	-
BGIOSGA021009	49.8794	99.0842	0.674644	0.00680879	-7.19839	1.34016e-16	1.18753e-13	6	22763443	22773322	-	1515	-	GO:0046872;GO:0020037;GO:0016705;GO:0005506;GO:0004497;GO:0055114;GO:0016491	K04122	B8B3T7	Uncharacterized protein	-
BGIOSGA036756	107.223	206.729	7.71766	0.0373322	-4.74343	1.62126e-16	1.39672e-13	12	1036847	1038085	-	966	-	GO:0003677;GO:0005634;GO:0006355;GO:0043565;GO:0003700	-	A2ZHG6	WRKY domain-containing protein	-
BGIOSGA015415	64.5191	126.543	2.49528	0.0197188	-5.66428	1.7387e-16	1.4574e-13	4	10308501	10313459	-	2157	-	GO:0016020;GO:0030246;GO:0005524;GO:0004672;GO:0016021;GO:0006468	-	B8ARX9	Protein kinase domain-containing protein	-
BGIOSGA036760	70.6936	138.535	2.85171	0.0205847	-5.60228	3.54019e-16	2.78231e-13	12	986294	987586	-	1014	-	GO:0003677;GO:0005634;GO:0006355;GO:0043565;GO:0003700	-	A2ZHG2	WRKY domain-containing protein	-
BGIOSGA030104	146.775	278.8	14.75	0.0529054	-4.24044	6.37281e-16	4.70586e-13	9	4942804	4945575	-	2670	-	GO:0043531;GO:0005515	K03094	B8BDP0	NB-ARC domain-containing protein	-
BGIOSGA034865	448.026	831.897	64.1543	0.077118	-3.69679	9.53921e-16	6.57442e-13	11	2940262	2941880	+	477	-	-	-	A2ZBS9	Jacalin-type lectin domain-containing protein	-
BGIOSGA014500	375.21	700.271	50.1479	0.071612	-3.80365	1.28687e-15	8.67629e-13	4	28125476	28126860	-	1059	-	GO:0046872;GO:0055114;GO:0016491	-	A2XWR5	Fe2OG dioxygenase domain-containing protein	-
BGIOSGA004197	288.736	536.697	40.7747	0.0759735	-3.71836	2.49026e-15	1.57618e-12	1	31153517	31156246	+	2730	-	GO:0016020;GO:0016021	-	A2WTR6	Uncharacterized protein	-
BGIOSGA031811	91.5869	179.047	4.12688	0.0230491	-5.43914	3.05517e-15	1.89506e-12	10	14962927	14966403	-	537	-	-	-	A2Z803	Uncharacterized protein	-
BGIOSGA035933	336.944	625.531	48.3567	0.077305	-3.69329	4.75784e-15	2.78414e-12	12	19705348	19706972	-	1077	-	GO:0046872;GO:0020037;GO:0016705;GO:0005506;GO:0004497;GO:0055114;GO:0016491	-	A2ZM39	Uncharacterized protein	-
BGIOSGA021415	42.9406	85.3209	0.560374	0.00656783	-7.25037	5.17295e-15	2.971e-12	6	11603323	11604303	-	981	-	GO:0016020;GO:0016021	-	B8B0U2	Uncharacterized protein	-
BGIOSGA014175	107.439	204.829	10.0485	0.049058	-4.34937	6.12584e-15	3.4543e-12	4	32808852	32811123	-	1152	-	GO:0003677;GO:0005634;GO:0006355;GO:0043565;GO:0003700	-	B8AVX4	Uncharacterized protein	-
BGIOSGA006166	38.3697	76.4468	0.292647	0.00382812	-8.02915	9.67724e-15	5.26544e-12	2	24236842	24237637	-	360	-	-	-	A2X6I7	Uncharacterized protein	-
BGIOSGA014385	185.8	366.685	4.91547	0.0134052	-6.22107	1.80338e-14	9.64309e-12	4	29593127	29597547	-	1503	Sodium	GO:0016020;GO:0055085;GO:0098655;GO:0016021;GO:0006812;GO:0008324	-	B8ATV6	Sodium transporter HKT14	Sodium transporter HKT14 [Source:UniProtKB/TrEMBL;Acc:B8ATV6]
BGIOSGA028794	130.891	246.351	15.4314	0.0626398	-3.99678	1.88425e-14	9.90478e-12	8	23795685	23796146	+	462	-	GO:0016020;GO:0016021	-	A2YVW6	Uncharacterized protein	-
BGIOSGA021416	56.8221	112.727	0.917449	0.0081387	-6.94099	2.48707e-14	1.28557e-11	6	11600792	11602025	-	930	-	GO:0016020;GO:0016021	-	B8B0U1	Uncharacterized protein	-
BGIOSGA005937	323.686	625.523	21.8494	0.0349299	-4.83939	3.39513e-14	1.72617e-11	2	27853758	27860463	-	1575	Aldehyde	GO:0016020;GO:0016620;GO:0006081;GO:0016021;GO:0055114;GO:0016491	K00128	B8AG11	Aldehyde dehydrogenase	Aldehyde dehydrogenase [Source:UniProtKB/TrEMBL;Acc:B8AG11]
BGIOSGA015326	637.575	1238.66	36.4942	0.0294628	-5.08496	8.25831e-14	3.94036e-11	4	13399342	13410956	-	1800	-	GO:0000287;GO:0046872;GO:0016829;GO:0010333	-	B8ASJ1	Uncharacterized protein	-
BGIOSGA033232	851.079	1539.22	162.941	0.10586	-3.23978	9.68331e-14	4.55027e-11	10	18174300	18175727	+	1428	-	GO:0016747	K19861	A2Z936	Uncharacterized protein	-
BGIOSGA020060	1752.63	3136.39	368.875	0.117611	-3.0879	1.43189e-13	6.53066e-11	5	25093123	25100891	+	2859	-	GO:0016020;GO:0016310;GO:0005524;GO:0016301;GO:0006468;GO:0005515;GO:0004674;GO:0000166;GO:0004672;GO:0016021;GO:0016740	-	B8AZB0	Protein kinase domain-containing protein	-
BGIOSGA034558	155.637	288.876	22.399	0.0775384	-3.68894	1.94267e-13	8.58853e-11	11	1284416	1285441	-	1026	-	GO:0048046;GO:0008234;GO:0006508	-	A2ZB49	Uncharacterized protein	-
BGIOSGA014320	147.449	274.33	20.568	0.0749756	-3.73743	1.96616e-13	8.58853e-11	4	30702009	30702449	-	441	-	-	-	A2XXR1	Uncharacterized protein	-
BGIOSGA034132	1213.42	2172.05	254.791	0.117305	-3.09167	3.33368e-13	1.43598e-10	11	9211767	9217482	-	2316	-	GO:0004553;GO:0016787;GO:0005975	-	A2ZDH6	Fn3_like domain-containing protein	-
BGIOSGA029383	804.54	1443.13	165.945	0.114989	-3.12043	4.60471e-13	1.95631e-10	9	19650238	19651930	-	825	SGR	GO:0009536;GO:0009507	K22013	-	-	Protein STAY-GREEN, chloroplastic [Source:UniProtKB/Swiss-Prot;Acc:A2Z3E5]
BGIOSGA016495	289.758	528.454	51.0626	0.0966264	-3.37144	5.03903e-13	2.08374e-10	4	20533399	20535301	+	1503	Glutamate	GO:0019752;GO:0016831;GO:0006536;GO:0016829;GO:0004351;GO:0003824;GO:0030170	K01580	B8AUD4	Glutamate decarboxylase	Glutamate decarboxylase [Source:UniProtKB/TrEMBL;Acc:B8AUD4]
BGIOSGA038109	112.713	216.034	9.39173	0.0434733	-4.52373	5.96515e-13	2.40264e-10	AAAA02036392.1	1775	3514	+	1740	-	GO:0043531	-	-	-	-
BGIOSGA003143	199.989	366.361	33.6169	0.0917589	-3.44601	6.47527e-13	2.57467e-10	1	8946231	8947175	+	945	-	GO:0008299;GO:0016740	K13789	A2WMV2	Uncharacterized protein	-
BGIOSGA023598	440.324	797.23	83.4178	0.104635	-3.25657	8.2942e-13	3.14479e-10	6	32006111	32009600	+	1341	AMYC2	GO:0008152;GO:0004556;GO:0003824;GO:0016798;GO:0046872;GO:0043169;GO:0016787;GO:0005509;GO:0005975;GO:0103025	K01176	-	-	Alpha-amylase isozyme 2A [Source:UniProtKB/Swiss-Prot;Acc:A2YGY2]
BGIOSGA014344	849.639	1515.96	183.316	0.120924	-3.04783	1.04191e-12	3.89322e-10	4	30287487	30295125	-	2160	-	GO:0005524;GO:0004672;GO:0006468	-	B8AU77	Protein kinase domain-containing protein	-
BGIOSGA008777	217.446	394.876	40.0156	0.101337	-3.30276	2.26794e-12	8.27505e-10	2	28863719	28866614	+	1359	-	GO:0016020;GO:0055085;GO:0016021	-	A2X843	MFS domain-containing protein	-
BGIOSGA019490	84.6485	163.578	5.71897	0.0349617	-4.83808	2.60393e-12	9.39051e-10	5	11150701	11151202	+	321	-	-	-	A2Y2G3	Uncharacterized protein	-
BGIOSGA032388	413.283	736.369	90.1966	0.122488	-3.02928	3.24602e-12	1.144e-09	10	718733	721734	-	1731	-	GO:0016020;GO:0055085;GO:0016021;GO:0022857	-	A2Z4G1	Uncharacterized protein	-
BGIOSGA029758	2864	5289.91	438.099	0.0828179	-3.59391	3.385e-12	1.17302e-09	9	13494845	13495931	-	984	WRKY76	GO:0003677;GO:0005634;GO:0009620;GO:0006355;GO:0009751;GO:0010200;GO:0043565;GO:0003700;GO:0009617	-	-	-	WRKY transcription factor WRKY76 [Source:UniProtKB/Swiss-Prot;Acc:Q6IEK5]
BGIOSGA030867	229.826	437.592	22.0608	0.050414	-4.31003	3.40399e-12	1.17302e-09	9	15331500	15336029	+	2124	Potassium	GO:0016020;GO:0006813;GO:0016021;GO:0071805;GO:0006811;GO:0015079	-	B8BCL5	Potassium transporter	Potassium transporter [Source:UniProtKB/TrEMBL;Acc:B8BCL5]
BGIOSGA023183	2102.48	3706.13	498.816	0.134592	-2.89334	3.47177e-12	1.18322e-09	6	24099750	24100222	+	342	-	-	-	A2YEK9	Uncharacterized protein	-
BGIOSGA032435	337.004	602.358	71.6494	0.118948	-3.0716	3.64547e-12	1.22892e-09	10	862830	867876	+	972	-	GO:0055114;GO:0016491	K22374	B8BFL4	Aldo_ket_red domain-containing protein	-
BGIOSGA008625	42.1508	81.717	2.58462	0.031629	-4.98261	6.20296e-12	2.00395e-09	2	26182324	26185435	+	1134	-	-	-	B8AFG1	LRRNT_2 domain-containing protein	-
BGIOSGA000635	166.835	306.004	27.6668	0.0904133	-3.46732	6.66197e-12	2.10831e-09	1	37471729	37473525	-	1197	WAT1-related	GO:0016020;GO:0055085;GO:0016021;GO:0022857	-	B8AAW9	WAT1-related protein	WAT1-related protein [Source:UniProtKB/TrEMBL;Acc:B8AAW9]
BGIOSGA021354	570.754	1014.95	126.553	0.124688	-3.00361	1.04085e-11	3.13406e-09	6	12848108	12848947	-	840	-	-	-	A2YC86	Uncharacterized protein	-
BGIOSGA020695	515.45	914.191	116.71	0.127665	-2.96957	1.3241e-11	3.94862e-09	6	29687269	29690017	-	1467	-	GO:0016020;GO:0016021	-	A2YG39	Uncharacterized protein	-
BGIOSGA011782	829.774	1459.36	200.186	0.137173	-2.86593	1.51763e-11	4.48265e-09	3	2093246	2094274	+	771	-	GO:0006032;GO:0016998;GO:0005975;GO:0004568	K20547	A2XC48	Glyco_hydro_19_cat domain-containing protein	-
BGIOSGA003774	193.937	376.597	11.2765	0.0299431	-5.06163	2.32386e-11	6.67336e-09	1	23636614	23657194	+	2913	Peptidylprolyl	GO:0003755;GO:0005515;GO:0016853;GO:0000413	-	B8AAA2	Peptidylprolyl isomerase	Peptidylprolyl isomerase [Source:UniProtKB/TrEMBL;Acc:B8AAA2]
BGIOSGA022794	870.957	1518.03	223.886	0.147485	-2.76136	2.39562e-11	6.81632e-09	6	13110512	13114267	+	1488	-	GO:0016020;GO:0005515;GO:0006508;GO:0008236	K03797	B8B147	PDZ domain-containing protein	-
BGIOSGA035403	82.3985	153.206	11.5911	0.0756568	-3.72439	3.09506e-11	8.64776e-09	11	16685885	16687751	+	702	-	-	-	A2ZF35	Uncharacterized protein	-
BGIOSGA036220	230.675	439.73	21.6198	0.049166	-4.3462	3.2306e-11	8.94589e-09	12	13297468	13302910	-	3066	-	GO:0043531	-	B8BPK2	Uncharacterized protein	-
BGIOSGA024194	2587.66	4971.29	204.038	0.0410433	-4.60671	3.63627e-11	9.9801e-09	7	18591714	18593021	-	1197	-	GO:0009058;GO:0016746;GO:0016740;GO:0003824;GO:0016747	-	A2YM12	Uncharacterized protein	-
BGIOSGA001137	928.325	1610.72	245.929	0.152682	-2.71139	4.179e-11	1.13691e-08	1	28990667	28990961	-	177	-	-	-	B8ACD2	Uncharacterized protein	-
BGIOSGA018532	169.067	304.862	33.2728	0.109141	-3.19574	4.60352e-11	1.24151e-08	5	8512540	8513765	-	636	-	-	-	B8AZF2	NmrA domain-containing protein	-
BGIOSGA030112	281.941	544.056	19.8266	0.0364422	-4.77824	6.17463e-11	1.62596e-08	9	4767301	4769616	-	411	-	GO:0046872;GO:0030001	-	B8BDN3	HMA domain-containing protein	-
BGIOSGA016981	303.6	538.048	69.1512	0.128522	-2.95991	6.23876e-11	1.62596e-08	4	28122714	28123923	+	363	-	-	-	A2XWR4	Uncharacterized protein	-
BGIOSGA009641	589.727	1162.98	16.471	0.0141627	-6.14176	8.20201e-11	2.10229e-08	3	37495334	37497615	-	972	-	GO:0006568;GO:0003824;GO:0004834;GO:0000162	K13222	A2XMX4	Uncharacterized protein	-
BGIOSGA033476	1671.07	2868.55	473.589	0.165097	-2.59862	8.43147e-11	2.14339e-08	10	21648429	21648955	+	258	-	-	-	A2ZAE9	Uncharacterized protein	-
BGIOSGA013593	828.651	1444.45	212.856	0.147362	-2.76257	9.47581e-11	2.38929e-08	3	35543420	35549057	+	2181	-	GO:0016020;GO:0070588;GO:0034220;GO:0098655;GO:0007263;GO:0016021;GO:0055085;GO:0005242;GO:0006811;GO:0005216;GO:0009626;GO:0070509;GO:0071805;GO:0005221;GO:0005262;GO:0005222	K05391	B8AK74	Cyclic nucleotide-binding domain-containing protein	-
BGIOSGA009289	4711.39	8120.19	1302.59	0.160414	-2.64013	1.02599e-10	2.56614e-08	2	37122501	37130836	+	3735	-	-	K16578	B8AEU1	Uncharacterized protein	-
BGIOSGA015061	4652.95	8009.5	1296.4	0.161857	-2.6272	1.2725e-10	3.15721e-08	4	19652478	19653406	-	609	-	-	-	B8AU13	BURP domain-containing protein	-
BGIOSGA003046	927.415	1605.81	249.021	0.155075	-2.68896	1.34311e-10	3.30596e-08	1	7493036	7498712	+	1515	-	GO:0016020;GO:0034256;GO:0055114;GO:0010304;GO:0016021;GO:0015996;GO:0009536;GO:0016491	K13606	B8AAZ1	Uncharacterized protein	-
BGIOSGA020030	29.1189	57.6526	0.585294	0.0101521	-6.62208	1.43521e-10	3.47342e-08	5	24659418	24660463	+	921	-	GO:0016020;GO:0055085;GO:0046873;GO:0030001;GO:0006811;GO:0005385;GO:0016021;GO:0071577	K14709	B8AZ40	Uncharacterized protein	-
BGIOSGA003617	1336.5	2564.18	108.825	0.0424407	-4.55841	1.43767e-10	3.47342e-08	1	19681563	19682078	+	516	-	GO:0010112	-	B8A8W3	Uncharacterized protein	-
BGIOSGA024998	939.915	1623.87	255.963	0.157626	-2.66542	1.44474e-10	3.47342e-08	7	158894	163983	+	2583	Potassium	GO:0016020;GO:0006813;GO:0016021;GO:0071805;GO:0006811;GO:0015079	-	B8B6I4	Potassium transporter	Potassium transporter [Source:UniProtKB/TrEMBL;Acc:B8B6I4]
BGIOSGA024239	727.347	1265.99	188.708	0.14906	-2.74604	1.57985e-10	3.76903e-08	7	17619997	17621445	-	1449	-	GO:0016758;GO:0016740	-	A2YLQ6	Uncharacterized protein	-
BGIOSGA025148	4766.97	8730.08	803.863	0.0920797	-3.44097	1.64371e-10	3.83418e-08	7	2436100	2437192	+	414	-	GO:0016020;GO:0009523;GO:0016021;GO:0015979;GO:0009654;GO:0042651	K03541	B8B7A9	Uncharacterized protein	-
BGIOSGA007771	62.2159	116.114	8.31786	0.0716354	-3.80318	1.65661e-10	3.83418e-08	2	7112089	7120048	+	2565	-	GO:0016020;GO:0055085;GO:0005524;GO:0042626;GO:0000166;GO:0016021;GO:0099131;GO:0016887	-	B8AE55	ABC transporter domain-containing protein	-
BGIOSGA035095	423.121	742.394	103.849	0.139884	-2.8377	1.72819e-10	3.94103e-08	11	7674872	7678628	+	2400	-	GO:0043531	-	A2ZD83	Uncharacterized protein	-
BGIOSGA010404	104.652	191.227	18.0767	0.0945298	-3.40309	1.81206e-10	4.10214e-08	3	23313640	23323589	-	1503	Protein	GO:0016020;GO:0055085;GO:0015238;GO:0042910;GO:0016021;GO:0015297;GO:0042908;GO:0006855	K03327	B8AKW0	Protein DETOXIFICATION	Protein DETOXIFICATION [Source:UniProtKB/TrEMBL;Acc:B8AKW0]
BGIOSGA017562	98.6547	180.854	16.4554	0.0909873	-3.45819	1.94548e-10	4.37226e-08	5	29351055	29351771	-	717	-	GO:0016020;GO:0016021	-	B8AWR0	Uncharacterized protein	-
BGIOSGA019613	63.2533	117.896	8.61051	0.0730347	-3.77527	2.00289e-10	4.4689e-08	5	15742751	15745069	+	1476	-	GO:0016020;GO:0004553;GO:0016787;GO:0008152;GO:0016021;GO:0005975;GO:0016798	K19355	A2Y363	Cellulase domain-containing protein	-
BGIOSGA003780	719.174	1252.81	185.541	0.1481	-2.75536	2.08516e-10	4.61922e-08	1	23806109	23807557	+	705	-	-	-	B8AAA8	Uncharacterized protein	-
BGIOSGA010689	43.5753	83.51	3.64062	0.043595	-4.51969	2.77746e-10	5.98196e-08	3	15612213	15615853	-	1791	-	GO:0000287;GO:0046872;GO:0016829;GO:0010333	-	A2XGY8	Uncharacterized protein	-
BGIOSGA026154	138.304	266.441	10.1667	0.0381574	-4.71189	3.94438e-10	8.21013e-08	7	23627794	23628258	+	465	-	GO:0005509	-	A2YNR9	Uncharacterized protein	-
BGIOSGA022821	114.139	206.228	22.0495	0.106918	-3.22542	4.93132e-10	1.01285e-07	6	13759977	13761904	+	1101	-	GO:0008168;GO:0032259	-	B8B1B7	Uncharacterized protein	-
BGIOSGA010095	1895.7	3385.8	405.598	0.119794	-3.06137	4.97873e-10	1.01586e-07	3	30139467	30144656	-	2133	-	GO:0005515;GO:0042742	K14508	A2XKE1	Uncharacterized protein	-
BGIOSGA003781	568.245	984.346	152.144	0.154564	-2.69373	5.41547e-10	1.09775e-07	1	23811283	23813032	+	408	Peptidylprolyl	GO:0003755;GO:0016853;GO:0000413	-	B8AAA9	Peptidylprolyl isomerase	Peptidylprolyl isomerase [Source:UniProtKB/TrEMBL;Acc:B8AAA9]
BGIOSGA029927	33.3575	66.4472	0.267726	0.00402916	-7.95531	5.75857e-10	1.15223e-07	9	9600774	9611360	-	2535	-	GO:0016020;GO:0005524;GO:0004672;GO:0016021;GO:0006468	-	B8BER1	Protein kinase domain-containing protein	-
BGIOSGA017365	640.92	1100.74	181.098	0.164524	-2.60363	6.84056e-10	1.35996e-07	4	33905152	33909369	+	1524	-	GO:0005783;GO:0010136;GO:0000256;GO:0006145;GO:0050897;GO:0004038;GO:0006995;GO:0016787;GO:0008270;GO:0016810	K01466	B8ARI0	Amidohydro-rel domain-containing protein	-
BGIOSGA017836	152.983	272.326	33.6402	0.123529	-3.01708	6.9321e-10	1.36071e-07	5	25325163	25347350	-	3450	-	GO:0016020;GO:0016310;GO:0005524;GO:0016301;GO:0006468;GO:0005515;GO:0004674;GO:0000166;GO:0004672;GO:0016021;GO:0016740	-	B8AZC7	Uncharacterized protein	-
BGIOSGA032260	860.082	1531.17	188.992	0.12343	-3.01824	7.0153e-10	1.36838e-07	10	3534787	3540734	-	2004	-	GO:0016020;GO:0005524;GO:0004672;GO:0030247;GO:0005509;GO:0016021;GO:0006468	-	B8BFT8	Uncharacterized protein	-
BGIOSGA003483	43.4217	82.4238	4.41952	0.0536195	-4.2211	7.22638e-10	1.38345e-07	1	15661227	15668887	+	1620	-	GO:0055114;GO:0016491	-	A2WPQ8	Fe2OG dioxygenase domain-containing protein	-
BGIOSGA013879	848.711	1463.32	234.101	0.15998	-2.64404	7.35143e-10	1.39876e-07	3	39347695	39352947	+	1626	-	GO:0016020;GO:0016746;GO:0016021	K13508	B8AMR7	PlsC domain-containing protein	-
BGIOSGA022158	561.663	971.822	151.503	0.155896	-2.68134	8.30247e-10	1.55116e-07	6	600245	603602	+	1575	-	GO:0003677;GO:0005634;GO:0006355	-	B8B1J2	Homeobox domain-containing protein	-
BGIOSGA019181	2269.87	3871.79	667.943	0.172516	-2.5352	8.86481e-10	1.64631e-07	5	3068778	3069979	+	927	-	GO:0046872;GO:0055114;GO:0016491	K05933	B8AY41	Fe2OG dioxygenase domain-containing protein	-
BGIOSGA002459	136.259	242.115	30.4032	0.125574	-2.99339	1.01239e-09	1.86895e-07	1	2042705	2043100	-	396	NRR	GO:0005634;GO:0006952;GO:0010112;GO:0042742	-	-	-	Protein NEGATIVE REGULATOR OF RESISTANCE [Source:UniProtKB/Swiss-Prot;Acc:Q5EN53]
BGIOSGA002796	786.168	1358.21	214.127	0.157654	-2.66517	1.06075e-09	1.94664e-07	1	3247109	3252055	+	1701	-	GO:0016020;GO:0006508;GO:0006751;GO:0016021;GO:0036374	K18592	B8ADB6	Uncharacterized protein	-
BGIOSGA012721	445.353	768.753	121.952	0.158636	-2.65621	1.11989e-09	2.04308e-07	3	16239783	16240364	+	582	-	GO:0016020;GO:0016021	-	A2XH76	Uncharacterized protein	-
BGIOSGA020621	114.272	204.796	23.748	0.115959	-3.10831	1.18128e-09	2.14247e-07	6	30895923	30897485	-	1563	-	GO:0043531	-	A2YGI1	Uncharacterized protein	-
BGIOSGA032436	239.302	411.962	66.6414	0.161766	-2.62802	1.26481e-09	2.26744e-07	10	875100	877419	+	1029	-	GO:0055114;GO:0016491	K22374	A2Z4H6	Aldo_ket_red domain-containing protein	-
BGIOSGA014401	51.364	96.4846	6.24344	0.0647092	-3.94988	1.65807e-09	2.92178e-07	4	29348080	29351012	-	966	Xyloglucan	GO:0016762;GO:0048046;GO:0008152;GO:0006073;GO:0042546;GO:0016798;GO:0004553;GO:0016787;GO:0005618;GO:0010411;GO:0005975;GO:0005576;GO:0016740;GO:0071555	-	A2XX85	Xyloglucan endotransglucosylase/hydrolase	Xyloglucan endotransglucosylase/hydrolase [Source:UniProtKB/TrEMBL;Acc:A2XX85]
BGIOSGA031062	273.633	474.302	72.9644	0.153835	-2.70054	1.91645e-09	3.33914e-07	9	18466707	18468061	+	738	-	GO:0003677;GO:0005634;GO:0006355	-	A2Z2Y9	NAC domain-containing protein	-
BGIOSGA014920	1917.27	3664.09	170.447	0.0465183	-4.42606	1.95931e-09	3.39475e-07	4	21820040	21821046	-	576	-	-	-	A2XUG7	Uncharacterized protein	-
BGIOSGA016114	1232.29	2074.88	389.692	0.187814	-2.41262	2.12721e-09	3.66519e-07	4	11977022	11982167	+	2589	-	GO:0016020;GO:0005524;GO:0004672;GO:0030247;GO:0016021;GO:0006468	-	B8AS81	Protein kinase domain-containing protein	-
BGIOSGA025045	467.516	824.016	111.016	0.134725	-2.89191	2.16751e-09	3.71399e-07	7	914400	914799	+	285	-	-	-	A2YHK0	Uncharacterized protein	-
BGIOSGA004112	359.998	618.44	101.556	0.164214	-2.60635	2.42782e-09	4.11456e-07	1	29448118	29450655	+	510	-	-	-	B8A6T2	Uncharacterized protein	-
BGIOSGA007345	4751.66	8169.08	1334.24	0.163328	-2.61416	2.55804e-09	4.28838e-07	2	333098	336452	+	1989	-	GO:0016020;GO:0008152;GO:0004575;GO:0016798;GO:0004553;GO:0016787;GO:0004564;GO:0005975;GO:0016021	K21351	A2WZV2	Uncharacterized protein	-
BGIOSGA036628	1649.51	2765.16	533.867	0.193069	-2.37281	2.68583e-09	4.45445e-07	12	2642659	2644188	-	1530	-	GO:0016020;GO:0020037;GO:0016705;GO:0005506;GO:0016021;GO:0055114	-	A2ZI37	Uncharacterized protein	-
BGIOSGA025924	302.649	575.701	29.5969	0.0514102	-4.2818	2.75522e-09	4.54523e-07	7	20100779	20102590	+	531	Mitochondrial	GO:0006850;GO:0005743;GO:0005739	K22139	B8B791	Mitochondrial pyruvate carrier	Mitochondrial pyruvate carrier [Source:UniProtKB/TrEMBL;Acc:B8B791]
BGIOSGA004763	73.818	134.046	13.5901	0.101384	-3.3021	2.97394e-09	4.82995e-07	1	39348913	39349699	+	309	-	-	-	A2WWS7	Uncharacterized protein	-
BGIOSGA014921	77.4357	154.311	0.560374	0.00363146	-8.10524	3.11174e-09	5.02643e-07	4	21799013	21802656	-	744	-	-	-	B8AV48	Uncharacterized protein	-
BGIOSGA024717	88.5045	159.675	17.334	0.108558	-3.20346	3.17908e-09	5.10861e-07	7	4104995	4106998	-	2004	-	GO:0016020;GO:0016021	-	A2YIR9	DUF4220 domain-containing protein	-
BGIOSGA020897	2708.05	4514.86	901.242	0.199617	-2.3247	3.92454e-09	6.19945e-07	6	25478064	25484116	-	3096	Glycine	GO:0006546;GO:0006544;GO:0003824;GO:0005739;GO:0055114;GO:0016491;GO:0004375	K00281	A2YEZ0	Glycine cleavage system P protein	Glycine cleavage system P protein [Source:UniProtKB/TrEMBL;Acc:A2YEZ0]
BGIOSGA025089	275.411	507.373	43.4486	0.0856344	-3.54567	3.93787e-09	6.19945e-07	7	1570726	1571175	+	450	-	GO:0005576	K13449	A2YHT8	SCP domain-containing protein	-
BGIOSGA024200	136.912	251.478	22.346	0.088859	-3.49234	4.1129e-09	6.4423e-07	7	18493176	18494970	-	1095	WAT1-related	GO:0016020;GO:0055085;GO:0016021;GO:0022857	-	A2YM04	WAT1-related protein	WAT1-related protein [Source:UniProtKB/TrEMBL;Acc:A2YM04]
BGIOSGA036246	111.511	199.254	23.7694	0.119292	-3.06743	4.25473e-09	6.58783e-07	12	12403383	12404972	-	1590	-	GO:0020037;GO:0016705;GO:0005506;GO:0055114	K20665	A2ZK65	Uncharacterized protein	-
BGIOSGA022884	1718.82	3028.58	409.053	0.135064	-2.88828	4.26695e-09	6.58783e-07	6	15538891	15543764	+	1809	-	-	-	B8B1R3	AB hydrolase-1 domain-containing protein	-
BGIOSGA021701	453.949	770.388	137.51	0.178495	-2.48605	4.37522e-09	6.71747e-07	6	6282085	6290701	-	2208	-	GO:0016020;GO:0055085;GO:0005216;GO:0034220;GO:0016021;GO:0006811	K05391	A2YAI2	Cyclic nucleotide-binding domain-containing protein	-
BGIOSGA036677	475.995	945.041	6.94877	0.00735288	-7.08747	4.60716e-09	7.03875e-07	12	1899193	1903071	-	1149	-	GO:0016020;GO:0055085;GO:0016021;GO:0022857	-	B8BLX5	Uncharacterized protein	-
BGIOSGA006374	252.506	435.845	69.1673	0.158697	-2.65565	4.77732e-09	7.26293e-07	2	20183228	20186526	-	1935	-	-	-	B8AIN7	Uncharacterized protein	-
BGIOSGA016519	23.774	46.4913	1.05664	0.0227277	-5.45941	6.07049e-09	9.09518e-07	4	20805509	20807240	+	1563	-	GO:0016020;GO:0055085;GO:0016021;GO:0005215;GO:0022857	-	A2XU39	MFS domain-containing protein	-
BGIOSGA026098	789.071	1357.19	220.951	0.1628	-2.61882	6.19859e-09	9.24246e-07	7	22924310	22927461	+	465	-	GO:0016020;GO:0016021	-	A2YNI3	Uncharacterized protein	-
BGIOSGA017684	1023.07	1723.13	322.998	0.187448	-2.41544	6.41737e-09	9.52289e-07	5	27728936	27731403	-	1035	-	GO:0009055;GO:0022900;GO:0005506	-	B8B073	Uncharacterized protein	-
BGIOSGA002640	742.4	1331.74	153.064	0.114936	-3.1211	6.4794e-09	9.56915e-07	1	879223	884479	+	1851	-	GO:0005516	-	A2WJW8	Uncharacterized protein	-
[truncated: 2,702 more rows]
