# Supplementary material for: Comparative transcriptomic analysis of the super hybrid rice Chaoyouqianhao under salt stress
Source: BMC Plant Biol. 2022 May 7;22:233. doi: 10.1186/s12870-022-03586-w (PMC9077912; doi:10.1186/s12870-022-03586-w)
Supplement: Supplementary file 4 — Additional file 4: Table S3. DEGs of R900 under salt stress treatment. [file 12870_2022_3586_MOESM4_ESM.xlsx]

## Sheet: Up
Table S3 DEGs of R900 under salt stress treatment
id	baseMean	baseMean_R_Un	baseMean_R_Tr	foldChange(R_Tr/R_Un)(R_Tr/R_Un)	log2FoldChange	pval	padj	Chromosome	Start Site	End Site	Direction	Length	Name	GO	KEGG	UniProtID	DescriptionInUniprot	Description
BGIOSGA005389	222.492	0.352843	444.631	1260.14	10.2994	3.95327e-44	1.24326e-39	2	36674778	36676085	-	843	-	GO:0003824;GO:0050662	-	A2XAT9	Epimerase domain-containing protein	-
BGIOSGA033238	1015.76	45.045	1986.47	44.0997	5.4627	3.81015e-33	3.99418e-29	10	18297428	18299093	+	1341	-	GO:0009737	-	B8BHR8	Uncharacterized protein	-
BGIOSGA013235	756.275	46.7271	1465.82	31.3698	4.97131	6.24062e-32	4.90653e-28	3	29436166	29437501	+	912	-	GO:0016702;GO:0055114	K10712	A2XK77	Uncharacterized protein	-
BGIOSGA030996	437.468	23.1522	851.784	36.7907	5.20127	8.54838e-32	5.37676e-28	9	17312192	17313803	+	423	-	GO:0005840;GO:0005515;GO:0006412;GO:0003735	K02927	B8BCU8	Ubiquitin-like domain-containing protein	-
BGIOSGA019955	364.12	20.1682	708.072	35.1083	5.13374	2.31667e-30	1.04081e-26	5	23407038	23407842	+	723	-	GO:0016020;GO:0016021	-	B8AYS3	Uncharacterized protein	-
BGIOSGA015587	177.132	1.71791	352.546	205.218	7.68102	1.10104e-29	4.32832e-26	4	4195219	4197708	-	1401	Glycosyltransferase	GO:0008194;GO:0016757;GO:0016758;GO:0016740;GO:0098754	-	A2XQF2	Glycosyltransferase	Glycosyltransferase [Source:UniProtKB/TrEMBL;Acc:A2XQF2]
BGIOSGA021072	787.92	66.9737	1508.87	22.5292	4.49373	7.15582e-28	2.50048e-24	6	21455772	21457367	-	1596	-	GO:0050660;GO:0055114;GO:0016491;GO:0071949	-	A2YDX5	FAD-binding PCMH-type domain-containing protein	-
BGIOSGA001234	629.367	46.6352	1212.1	25.9911	4.69995	1.97878e-27	6.22306e-24	1	27055912	27064328	-	4257	-	GO:0016020;GO:0005524;GO:0000166;GO:0016021;GO:0016887	-	B8ABK4	Uncharacterized protein	-
BGIOSGA023063	510.101	44.0403	976.162	22.1652	4.47022	1.74903e-26	5.00049e-23	6	21251016	21256024	+	1833	-	GO:0000287;GO:0046872;GO:0016829;GO:0010333	-	A2YDV8	Uncharacterized protein	-
BGIOSGA021960	181.038	8.21285	353.864	43.0866	5.42917	1.1847e-24	3.1048e-21	6	2336359	2336977	-	351	-	GO:0016020;GO:0016021	-	A2Y940	Uncharacterized protein	-
BGIOSGA033383	107.028	1.22615	212.831	173.576	7.43942	2.64056e-24	6.38791e-21	10	20181546	20181897	+	264	-	GO:0008270	-	A2Z9V1	Uncharacterized protein	-
BGIOSGA022164	200.141	17.6041	382.677	21.7379	4.44214	4.71141e-22	9.87795e-19	6	648124	648396	+	273	-	-	-	B8B1J9	Uncharacterized protein	-
BGIOSGA036879	422.175	35.7098	808.639	22.6447	4.5011	8.97857e-22	1.76479e-18	12	902192	902645	+	321	Non-specific	GO:0008289;GO:0006869	-	A2ZHE8	Non-specific lipid-transfer protein	Non-specific lipid-transfer protein [Source:UniProtKB/TrEMBL;Acc:A2ZHE8]
BGIOSGA012459	118.333	8.00378	228.661	28.5692	4.83639	1.15564e-20	2.0191e-17	3	11956491	11957621	+	567	-	-	-	A2XFS7	Uncharacterized protein	-
BGIOSGA026094	335.138	47.5992	622.677	13.0817	3.70947	2.87318e-19	4.30279e-16	7	22885334	22886005	+	288	-	GO:0016020;GO:0016021	-	A2YNI0	Uncharacterized protein	-
BGIOSGA022620	244.135	31.1408	457.129	14.6794	3.87573	5.0208e-19	7.17723e-16	6	8609246	8612201	+	1197	Pyruvate	GO:0043231;GO:0004739;GO:0055114;GO:0016624;GO:0006086;GO:0016491	K00161	A2YB83	Pyruvate dehydrogenase E1 component subunit alpha	Pyruvate dehydrogenase E1 component subunit alpha [Source:UniProtKB/TrEMBL;Acc:A2YB83]
BGIOSGA022189	102.228	0	204.456	Inf	Inf	5.72112e-18	6.66383e-15	6	1117185	1117912	+	633	-	-	-	A2Y8L4	Uncharacterized protein	-
BGIOSGA033325	73.0982	4.45674	141.74	31.8034	4.99111	1.11692e-17	1.2545e-14	10	19534866	19535969	+	726	-	GO:0005515	-	A2Z9K7	Uncharacterized protein	-
BGIOSGA024672	579.866	103.204	1056.53	10.2372	3.35576	1.32442e-17	1.43626e-14	7	5119914	5125621	-	1464	-	GO:0016705;GO:0005506;GO:0055114;GO:0031418;GO:0016491	K00472	B8B862	Fe2OG dioxygenase domain-containing protein	-
BGIOSGA011958	1024.3	138.633	1909.97	13.7772	3.78421	1.45197e-17	1.5221e-14	3	4316502	4316747	+	246	-	-	-	A2XD21	Uncharacterized protein	-
BGIOSGA014735	474.598	82.7725	866.423	10.4675	3.38785	1.66309e-17	1.68717e-14	4	24257974	24259408	-	735	PXG	GO:0016020;GO:0043231;GO:0005783;GO:0031090;GO:0055114;GO:0046872;GO:0005811;GO:1990137;GO:0016491	K17991	-	-	Peroxygenase [Source:UniProtKB/Swiss-Prot;Acc:A2XVG1]
BGIOSGA026099	204.675	30.4678	378.882	12.4355	3.63639	4.27113e-17	4.07039e-14	7	22947442	22950498	+	1089	Sulfotransferase	GO:0008146;GO:0016740	-	A2YNI7	Sulfotransferase	Sulfotransferase [Source:UniProtKB/TrEMBL;Acc:A2YNI7]
BGIOSGA007022	548.346	40.6724	1056.02	25.9641	4.69844	1.43155e-16	1.28631e-13	2	5139264	5141234	-	1971	-	-	-	A2X1L7	Uncharacterized protein	-
BGIOSGA003364	4414.11	976.43	7851.79	8.04132	3.00743	1.79909e-16	1.57141e-13	1	12827306	12828013	+	624	-	GO:0003677;GO:0005634;GO:0006355;GO:0006351;GO:0003700	-	A2WP25	AP2/ERF domain-containing protein	-
BGIOSGA040600	436.412	81.5749	791.248	9.69966	3.27793	1.84877e-16	1.57141e-13	CH398352.1	12563	17696	-	1815	-	GO:0016020;GO:0055085;GO:0022857	-	-	-	-
BGIOSGA006896	188.98	29.9921	347.969	11.602	3.5363	2.32798e-16	1.92665e-13	2	6997613	6999094	-	1086	-	GO:0005515	-	B8ADW4	F-box domain-containing protein	-
BGIOSGA036477	725.677	17.4816	1433.87	82.0217	6.35793	3.4997e-16	2.71666e-13	12	5235065	5239026	-	1674	-	GO:0046872;GO:0005524;GO:0000166;GO:0009113;GO:0004637	K01945	A2ZIW4	ATP-grasp domain-containing protein	-
BGIOSGA027641	67.6759	4.64317	130.709	28.1507	4.8151	3.5417e-16	2.71666e-13	8	3212716	3213546	-	831	-	GO:0016020;GO:0016021	-	A2YRB1	Uncharacterized protein	-
BGIOSGA020021	4047.32	10.909	8083.74	741.014	9.53336	6.96242e-16	5.21336e-13	5	24538574	24540901	+	1818	PDC1	GO:0000287;GO:0016831;GO:0004737;GO:0046872;GO:0016829;GO:0003824;GO:0030976	K01568	-	-	Pyruvate decarboxylase 1 [Source:UniProtKB/Swiss-Prot;Acc:A2Y5L9]
BGIOSGA007506	138.49	8.35297	268.627	32.1594	5.00717	1.44217e-15	1.05476e-12	2	2417142	2418487	+	1035	-	-	-	B8AHE9	Uncharacterized protein	-
BGIOSGA026333	86.1875	9.18747	163.187	17.762	4.15072	2.43216e-15	1.69976e-12	7	26009242	26010105	+	864	-	-	-	A2YPN1	Uncharacterized protein	-
BGIOSGA009259	552.625	1.40632	1103.84	784.917	9.6164	2.85722e-15	1.91185e-12	2	36852788	36854190	+	1014	-	GO:0003824;GO:0050662	K09753	A2XAV7	Epimerase domain-containing protein	-
BGIOSGA015494	256.15	47.7553	464.544	9.72758	3.28208	3.55406e-15	2.32857e-12	4	6759531	6759968	-	438	-	-	-	B8AR63	Uncharacterized protein	-
BGIOSGA036056	192.291	4.80958	379.773	78.9617	6.30308	4.01743e-15	2.56647e-12	12	17140666	17140896	-	231	-	-	-	A2ZLB1	Uncharacterized protein	-
BGIOSGA017490	2885.55	681.463	5089.63	7.46868	2.90085	4.30414e-15	2.65413e-12	5	30219471	30222858	-	1560	Glucose-1-phosphate	GO:0005524;GO:0008878;GO:0016779;GO:0019252;GO:0005978;GO:0009058;GO:0000166;GO:0009536;GO:0016740;GO:0009507	K00975	A2Y7W1	Glucose-1-phosphate adenylyltransferase	Glucose-1-phosphate adenylyltransferase [Source:UniProtKB/TrEMBL;Acc:A2Y7W1]
BGIOSGA015482	210.352	4.80958	415.894	86.4719	6.43416	4.94117e-15	2.98093e-12	4	7437110	7439399	-	345	-	-	-	B8AR86	Rhodanese domain-containing protein	-
BGIOSGA015589	105.246	14.1172	196.374	13.9103	3.79808	7.06385e-15	3.96698e-12	4	4183410	4184675	-	1041	-	-	-	A2XQF0	Uncharacterized protein	-
BGIOSGA020022	2500.6	113.816	4887.39	42.941	5.42429	1.02265e-14	5.64231e-12	5	24545100	24547428	+	1818	-	GO:0000287;GO:0016831;GO:0046872;GO:0003824;GO:0030976	K01568	A2Y5M0	Uncharacterized protein	-
BGIOSGA017703	1622.25	390.719	2853.78	7.30392	2.86867	1.09944e-14	5.96144e-12	5	27549178	27549945	-	768	-	GO:0046872	-	A2Y6P7	C3H1-type domain-containing protein	-
BGIOSGA021956	1133.14	44.6121	2221.67	49.7996	5.63806	1.41821e-14	7.43357e-12	6	2377194	2377721	-	348	-	GO:0016020;GO:0016021	-	B8B2C6	Uncharacterized protein	-
BGIOSGA020764	122.092	18.5776	225.606	12.144	3.60218	1.54016e-14	7.94042e-12	6	28332410	28333172	-	582	-	GO:0046983	-	A2YFQ8	BHLH domain-containing protein	-
BGIOSGA014861	77.3003	8.68075	145.92	16.8096	4.07121	1.79167e-14	9.0881e-12	4	22508555	22509604	-	1050	-	GO:0016020;GO:0016021;GO:0008374	-	A2XUR3	MBOAT_2 domain-containing protein	-
BGIOSGA033328	671.065	114.556	1227.57	10.716	3.42169	3.60689e-14	1.77239e-11	10	19541541	19542488	+	720	Tau	GO:0005515	K00799	Q6WSC3	Tau class GST protein 4	Tau class GST protein 4 [Source:UniProtKB/TrEMBL;Acc:Q6WSC3]
BGIOSGA031205	145.782	25.1113	266.453	10.6109	3.40747	4.01012e-14	1.94022e-11	9	20381544	20381996	+	453	-	GO:0009733	-	A2Z3Q6	Uncharacterized protein	-
BGIOSGA023484	276.583	40.9977	512.169	12.4926	3.643	1.32218e-13	6.02625e-11	6	30384307	30384591	+	285	-	-	-	A2YGB6	Uncharacterized protein	-
BGIOSGA033867	155.106	10.7351	299.478	27.897	4.80204	2.04775e-13	9.07037e-11	11	16275336	16275839	-	504	-	-	-	B8BKV9	Uncharacterized protein	-
BGIOSGA023601	562.38	142.242	982.519	6.90738	2.78814	4.22516e-13	1.82023e-10	6	32073420	32073893	+	366	-	-	-	A2YGZ1	FLZ-type domain-containing protein	-
BGIOSGA004557	159.057	31.695	286.419	9.03671	3.1758	4.51315e-13	1.91803e-10	1	36237014	36237422	+	204	-	-	-	B8AAD8	CYSTM domain-containing protein	-
BGIOSGA004775	2738.36	735.1	4741.61	6.4503	2.68937	4.6518e-13	1.95059e-10	1	39550712	39553470	+	768	-	GO:0006096;GO:0004807;GO:0003824	K01803	A2WWV4	Uncharacterized protein	-
BGIOSGA029734	65.6508	7.46207	123.84	16.5959	4.05275	6.17176e-13	2.55389e-10	9	13925895	13927800	-	1116	-	-	-	B8BFB0	Uncharacterized protein	-
BGIOSGA034050	5584.61	251.463	10917.7	43.4169	5.44019	1.07532e-12	4.3356e-10	11	11650223	11650792	-	483	-	GO:0009415	-	-	-	-
BGIOSGA020289	2537.84	92.91	4982.77	53.6301	5.74497	1.66357e-12	6.3802e-10	5	28307568	28308474	+	603	LEA19	GO:1902584	-	-	-	Late embryogenesis abundant protein, group 3 [Source:UniProtKB/Swiss-Prot;Acc:A2Y720]
BGIOSGA021485	1586.57	450.897	2722.25	6.03741	2.59393	2.47324e-12	9.37118e-10	6	9766059	9766489	-	339	-	-	-	A2YBI5	Uncharacterized protein	-
BGIOSGA028475	91.4658	15.7324	167.199	10.6277	3.40976	2.95325e-12	1.10567e-09	8	16001370	16003160	+	1791	-	GO:0016020;GO:0008107;GO:0016021;GO:0042546;GO:0036065	K13681	A2YU28	Uncharacterized protein	-
BGIOSGA015726	1194.4	158.585	2230.22	14.0633	3.81386	3.43371e-12	1.27043e-09	4	480176	481662	-	1152	-	GO:0006508;GO:0008234	-	A2XPL6	Uncharacterized protein	-
BGIOSGA023353	1163.65	328.043	1999.26	6.0945	2.60751	4.26275e-12	1.5234e-09	6	27456836	27457592	+	678	-	-	-	-	-	-
BGIOSGA023645	328.567	84.7161	572.419	6.7569	2.75636	6.19819e-12	2.19019e-09	6	32770318	32770881	+	384	-	-	-	B8B2X1	Uncharacterized protein	-
BGIOSGA017018	213.421	14.4288	412.413	28.5827	4.83707	7.46644e-12	2.60902e-09	4	28646360	28646728	+	369	-	GO:0009793	-	A2XWY8	Uncharacterized protein	-
BGIOSGA031462	71.0811	10.2535	131.909	12.8648	3.68536	7.98313e-12	2.75892e-09	10	20445157	20445990	-	834	-	GO:0016020;GO:0016021	-	A2Z9Y9	Uncharacterized protein	-
BGIOSGA008753	1285.74	382.792	2188.69	5.7177	2.51544	9.44753e-12	3.22952e-09	2	28424686	28425932	+	879	-	GO:0019953;GO:0005576	-	A2X800	Uncharacterized protein	-
BGIOSGA009971	290.904	48.75	533.059	10.9346	3.45082	9.67008e-12	3.27005e-09	3	32340385	32341859	-	1389	Glycosyltransferase	GO:0016757;GO:0016758;GO:0016740	-	B8AQD6	Glycosyltransferase	Glycosyltransferase [Source:UniProtKB/TrEMBL;Acc:B8AQD6]
BGIOSGA001888	210.998	7.4271	414.57	55.8186	5.80267	1.14682e-11	3.75692e-09	1	10917337	10918808	-	711	Eukaryotic	GO:0043022;GO:0005634;GO:0005737;GO:0006413;GO:0003743;GO:0042254;GO:0005730;GO:0006412;GO:0043023;GO:0042256;GO:0042273	K03264	B8ACK4	Eukaryotic translation initiation factor 6	Eukaryotic translation initiation factor 6 [Source:UniProtKB/TrEMBL;Acc:B8ACK4]
BGIOSGA028767	282.865	75.7371	489.993	6.46965	2.69369	1.29579e-11	4.20117e-09	8	23333569	23336838	+	1683	Pectinesterase	GO:0045330;GO:0030599;GO:0016787;GO:0045490;GO:0005618;GO:0043086;GO:0004857;GO:0005576;GO:0071555;GO:0042545	K01051	A2YVS3	Pectinesterase	Pectinesterase [Source:UniProtKB/TrEMBL;Acc:A2YVS3]
BGIOSGA025694	976.316	294.633	1658	5.62733	2.49245	1.53901e-11	4.88893e-09	7	15884325	15885930	+	906	Xyloglucan	GO:0016762;GO:0048046;GO:0008152;GO:0006073;GO:0042546;GO:0016798;GO:0004553;GO:0016787;GO:0005618;GO:0010411;GO:0005975;GO:0005576;GO:0016740;GO:0071555	K08235	A2YLA0	Xyloglucan endotransglucosylase/hydrolase	Xyloglucan endotransglucosylase/hydrolase [Source:UniProtKB/TrEMBL;Acc:A2YLA0]
BGIOSGA020715	1368.68	409.007	2328.34	5.69267	2.50911	1.57143e-11	4.942e-09	6	29395257	29398039	-	1206	Phosphoglycerate	GO:0016310;GO:0005524;GO:0016301;GO:0006096;GO:0016740;GO:0004618	K00927	A2YG06	Phosphoglycerate kinase	Phosphoglycerate kinase [Source:UniProtKB/TrEMBL;Acc:A2YG06]
BGIOSGA015387	170.343	40.7437	299.943	7.36168	2.88004	2.16209e-11	6.73224e-09	4	11538599	11538994	-	396	-	GO:0016020;GO:0016021	-	A2XRN3	Uncharacterized protein	-
BGIOSGA002912	647.093	194.854	1099.33	5.64183	2.49616	2.85729e-11	8.80968e-09	1	4962522	4966213	+	741	-	GO:0016702;GO:0055114	K10712	B8ADM9	Uncharacterized protein	-
BGIOSGA001697	29.4732	1.31876	57.6276	43.6983	5.44951	3.15069e-11	9.56706e-09	1	15471225	15475088	-	2757	-	GO:0043531	-	B8A7Y4	NB-ARC domain-containing protein	-
BGIOSGA004707	2311.64	449.311	4173.96	9.2897	3.21563	3.16377e-11	9.56706e-09	1	38585713	38586935	+	756	-	GO:0016020;GO:0009664;GO:0005618;GO:0005576;GO:0071555	-	A2WWG9	Expansin	-
BGIOSGA036988	417.897	42.4166	793.377	18.7044	4.22531	3.36176e-11	1.00689e-08	12	2488795	2489238	+	444	-	-	-	A2ZI22	Uncharacterized protein	-
BGIOSGA031944	577.881	24.8462	1130.92	45.5166	5.50832	4.81734e-11	1.40278e-08	10	12367564	12368444	-	669	-	GO:0016020;GO:0016021	-	B8BGS1	Uncharacterized protein	-
BGIOSGA021954	1786.33	26.6715	3545.99	132.951	7.05475	4.9516e-11	1.42742e-08	6	2383657	2384237	-	348	-	GO:0016020;GO:0016021	-	A2Y948	Uncharacterized protein	-
BGIOSGA028013	303.688	43.8165	563.559	12.8618	3.68502	4.99274e-11	1.42742e-08	8	3503319	3503621	+	303	Pathogen-induced	-	-	A2YRD0	Pathogen-induced defense-responsive protein	Pathogen-induced defense-responsive protein [Source:UniProtKB/TrEMBL;Acc:A2YRD0]
BGIOSGA026374	1129.08	363.374	1894.79	5.21445	2.38251	6.03272e-11	1.66424e-08	7	26483481	26484030	+	306	Hypoxia-induced	GO:0016020;GO:0016021	-	A2YPU9	Hypoxia-induced gene domain 2	Hypoxia-induced gene domain 2 [Source:UniProtKB/TrEMBL;Acc:A2YPU9]
BGIOSGA019693	188.044	13.2964	362.791	27.2849	4.77003	8.31898e-11	2.21715e-08	5	18079880	18082749	+	897	-	GO:0016020;GO:0016021	-	B8AXG4	RING-type domain-containing protein	-
BGIOSGA002112	105.039	22.6188	187.458	8.28774	3.05098	8.79637e-11	2.32468e-08	1	7051550	7052154	-	288	-	-	-	A2WM60	Inhibitor I9 domain-containing protein	-
BGIOSGA029321	281.062	82.2881	479.837	5.83118	2.54379	1.11298e-10	2.84569e-08	9	20550358	20552171	-	1584	Flavin-containing	GO:0050661;GO:0050660;GO:0004499;GO:0004497;GO:0055114;GO:0016491	K00485	A2Z3S5	Flavin-containing monooxygenase	Flavin-containing monooxygenase [Source:UniProtKB/TrEMBL;Acc:A2Z3S5]
BGIOSGA021922	539.74	145.241	934.24	6.43236	2.68535	1.14818e-10	2.91204e-08	6	2800559	2803306	-	831	-	GO:0016020;GO:0016021	-	B8B2N7	Uncharacterized protein	-
BGIOSGA005801	133.129	32.4608	233.798	7.20248	2.84849	1.18789e-10	2.98863e-08	2	30354293	30355893	-	1428	-	GO:0005515	-	A2X8I9	F-box domain-containing protein	-
BGIOSGA002504	248.97	63.6491	434.29	6.8232	2.77045	1.68445e-10	4.17119e-08	1	1178401	1180974	-	1332	-	GO:0016757	-	A2WK04	Uncharacterized protein	-
BGIOSGA017089	124.555	2.00565	247.104	123.204	6.94491	1.72409e-10	4.1963e-08	4	29824945	29825870	+	780	-	-	-	A2XXE0	Uncharacterized protein	-
BGIOSGA023379	103.983	19.4684	188.497	9.68219	3.27533	2.05149e-10	4.85092e-08	6	28177832	28178162	+	243	-	-	-	A2YFP3	Uncharacterized protein	-
BGIOSGA028091	45.0091	5.53023	84.488	15.2775	3.93333	2.23754e-10	5.25136e-08	8	4946552	4948302	+	675	-	-	-	B8BBC7	Uncharacterized protein	-
BGIOSGA012048	55.2807	3.07792	107.483	34.9208	5.12601	2.96918e-10	6.91688e-08	3	5578532	5580822	+	1806	-	GO:0045735	-	A2XDJ7	Uncharacterized protein	-
BGIOSGA036601	38.0978	4.18276	72.0128	17.2166	4.10573	3.56089e-10	8.11495e-08	12	3002288	3003271	-	984	-	GO:0016020;GO:0005515;GO:0016021	-	A2ZI88	F-box domain-containing protein	-
BGIOSGA000342	86.5595	0	173.119	Inf	Inf	4.02639e-10	9.10978e-08	1	42519174	42520462	-	894	-	-	-	A2WXV4	DOMON domain-containing protein	-
BGIOSGA015588	170.869	22.3112	319.426	14.3169	3.83964	4.27684e-10	9.60731e-08	4	4191816	4193931	-	1389	Glycosyltransferase	GO:0016757;GO:0016758;GO:0016740	-	A2XQF1	Glycosyltransferase	Glycosyltransferase [Source:UniProtKB/TrEMBL;Acc:A2XQF1]
BGIOSGA021957	1174.06	57.0326	2291.08	40.1714	5.3281	4.38405e-10	9.77829e-08	6	2371334	2371978	-	375	-	GO:0016020;GO:0016021	-	A2Y945	Uncharacterized protein	-
BGIOSGA012597	225.141	66.2203	384.062	5.79976	2.53599	4.49416e-10	9.95329e-08	3	14220685	14221507	+	732	-	GO:0003677;GO:0005634;GO:0006355;GO:0006351;GO:0003700	K09286	A2XGJ2	AP2/ERF domain-containing protein	-
BGIOSGA019844	8066.5	2840.43	13292.6	4.67978	2.22644	5.30195e-10	1.14994e-07	5	20836415	20838289	+	1002	Fructose-bisphosphate	GO:0016829;GO:0004332;GO:0006096;GO:0003824	-	B8AY35	Fructose-bisphosphate aldolase	Fructose-bisphosphate aldolase [Source:UniProtKB/TrEMBL;Acc:B8AY35]
BGIOSGA004029	590.781	194.582	986.979	5.0723	2.34264	7.37251e-10	1.56661e-07	1	28143642	28146544	+	1608	-	GO:0016020;GO:0020037;GO:0005506;GO:0055114;GO:0046872;GO:0016705;GO:0016021;GO:0004497;GO:0016491	-	B8ABZ9	Uncharacterized protein	-
BGIOSGA029891	251.427	43.7762	459.077	10.4869	3.39052	7.53345e-10	1.59006e-07	9	10573690	10574376	-	687	-	GO:0005515	K00799	A2Z0G6	Uncharacterized protein	-
BGIOSGA018149	328.944	105.651	552.237	5.22698	2.38598	7.64131e-10	1.60208e-07	5	19450193	19450714	-	522	-	GO:0016020;GO:0016021	-	A2Y438	Uncharacterized protein	-
BGIOSGA013604	1994.01	589.305	3398.72	5.76734	2.52791	7.98384e-10	1.65187e-07	3	35641266	35643533	+	1542	Bentazon	GO:0016020;GO:0020037;GO:0005506;GO:0055114;GO:0046872;GO:0016705;GO:0016021;GO:0004497;GO:0016491	-	Q2LA61	Bentazon and sulfonylurea-resistant protein	Bentazon and sulfonylurea-resistant protein [Source:UniProtKB/TrEMBL;Acc:Q2LA61]
BGIOSGA032845	4071.11	1458.23	6683.98	4.58362	2.19649	8.09103e-10	1.6631e-07	10	11306577	11312292	+	1452	-	GO:0009058;GO:0003824;GO:0030170	K00814	B8BGM4	Aminotran_1_2 domain-containing protein	-
BGIOSGA034679	170.968	49.4367	292.5	5.91666	2.56478	1.52389e-09	3.03322e-07	11	362930	363356	+	321	Non-specific	GO:0008289;GO:0006869	-	A2ZAS8	Non-specific lipid-transfer protein	Non-specific lipid-transfer protein [Source:UniProtKB/TrEMBL;Acc:A2ZAS8]
BGIOSGA013133	38.5929	4.8383	72.3475	14.9531	3.90237	1.69728e-09	3.33611e-07	3	27217282	27220750	+	1611	-	GO:0003677;GO:0005634;GO:0006355;GO:0006351	-	A2XJL8	Uncharacterized protein	-
BGIOSGA034312	10741.5	1660	19823.1	11.9417	3.57793	3.04647e-09	5.87782e-07	11	5224733	5227626	-	1140	ADH1	GO:0004022;GO:0046872;GO:0008270;GO:0005737;GO:0055114;GO:0016491	K18857	B6F2B9	Alcohol dehydrogenase 1	Alcohol dehydrogenase 1 [Source:UniProtKB/Swiss-Prot;Acc:Q75ZX4]
BGIOSGA033314	836.096	89.4331	1582.76	17.6977	4.14549	4.25629e-09	8.06363e-07	10	19455264	19456100	+	720	-	GO:0005515	K00799	B8BHY9	Uncharacterized protein	-
BGIOSGA029570	42.5033	1.34626	83.6604	62.1426	5.95751	4.43696e-09	8.35556e-07	9	17187364	17187702	-	339	-	-	-	A2Z2G3	Uncharacterized protein	-
BGIOSGA019933	363.93	126.835	601.025	4.73862	2.24447	4.49439e-09	8.41334e-07	5	22849522	22850218	+	357	-	GO:0016020;GO:0016021	-	A2Y536	Uncharacterized protein	-
BGIOSGA019696	23.9312	1.36507	46.4974	34.0624	5.09011	5.24185e-09	9.7545e-07	5	18132339	18132941	+	603	-	GO:0016020;GO:0016021	-	A2Y3Q2	RING-type domain-containing protein	-
BGIOSGA020602	359.544	77.1034	641.985	8.32629	3.05767	6.87878e-09	1.22915e-06	6	31147707	31150174	-	984	-	GO:0046872;GO:0043169;GO:0016787;GO:0004721;GO:0006470;GO:0003824;GO:0004722	K17506	A2YGM0	PPM-type phosphatase domain-containing protein	-
BGIOSGA002634	133.75	40.7612	226.738	5.56259	2.47576	7.49298e-09	1.32907e-06	1	768332	768811	+	480	-	-	-	A2WJV6	Uncharacterized protein	-
BGIOSGA005951	136.61	41.3989	231.82	5.59967	2.48534	8.49482e-09	1.47599e-06	2	27592080	27594299	-	861	-	GO:0007275	-	B8AG01	Uncharacterized protein	-
BGIOSGA037531	3166.22	186.378	6146.06	32.9763	5.04336	8.77329e-09	1.51599e-06	12	17255398	17260034	+	2601	-	GO:0016020;GO:0055114;GO:0050664;GO:0098869;GO:0004601;GO:0005509;GO:0016021;GO:0016491	K13447	B8BMC2	Uncharacterized protein	-
BGIOSGA009926	106.04	30.0422	182.038	6.0594	2.59917	9.54017e-09	1.6395e-06	3	33005321	33008834	-	1113	Glutamine	GO:0006807;GO:0005524;GO:0004356;GO:0000166;GO:0006542;GO:0003824;GO:0016874	K01915	B8AQE3	Glutamine synthetase	Glutamine synthetase [Source:UniProtKB/TrEMBL;Acc:B8AQE3]
BGIOSGA007572	41.1801	6.65751	75.7026	11.371	3.50729	1.03881e-08	1.77552e-06	2	3751027	3753063	+	1266	-	-	-	A2X147	Uncharacterized protein	-
BGIOSGA028461	121.753	4.48424	239.021	53.3025	5.73613	1.12847e-08	1.89782e-06	8	15572061	15572513	+	453	-	GO:0009793	-	A2YTZ6	Uncharacterized protein	-
BGIOSGA030471	105.922	18.4637	193.381	10.4736	3.38868	1.29118e-08	2.15991e-06	9	6762087	6766344	+	1746	-	GO:0003872;GO:0006096;GO:0061615	K00895	B8BE15	PFK domain-containing protein	-
BGIOSGA030886	87.8596	2.40479	173.314	72.0705	6.17134	1.36404e-08	2.25777e-06	9	15630290	15632053	+	423	-	GO:0005840;GO:0005515;GO:0006412;GO:0003735	K02927	A2Z1X7	Ubiquitin-like domain-containing protein	-
BGIOSGA004298	360.04	108.177	611.904	5.65652	2.49992	1.48728e-08	2.44291e-06	1	32576953	32577210	+	258	-	-	-	A2WU96	Uncharacterized protein	-
BGIOSGA001811	91.4767	3.12423	179.829	57.5595	5.84698	1.4992e-08	2.44291e-06	1	12295414	12296689	-	519	-	-	-	B8A6Q5	Uncharacterized protein	-
BGIOSGA016268	152.565	2.98532	302.145	101.21	6.66121	1.53308e-08	2.4795e-06	4	16574928	16575839	+	732	-	GO:0016020;GO:0016021	-	B8AT71	Uncharacterized protein	-
BGIOSGA029972	34.0767	4.86459	63.2889	13.0101	3.70156	1.53742e-08	2.4795e-06	9	8563410	8564918	-	1509	Glycosyltransferase	GO:0016757;GO:0016758;GO:0016740	-	A2YZY1	Glycosyltransferase	Glycosyltransferase [Source:UniProtKB/TrEMBL;Acc:A2YZY1]
BGIOSGA001545	897.121	346.076	1448.17	4.18454	2.06507	1.56364e-08	2.49619e-06	1	19961446	19963824	-	504	-	-	-	B8A8X3	Usp domain-containing protein	-
BGIOSGA015679	345.459	1.36507	689.552	505.142	8.98055	1.74833e-08	2.70854e-06	4	1610216	1612520	-	1128	-	GO:0008168;GO:0032259	-	A2XPW3	Uncharacterized protein	-
BGIOSGA023512	498.392	182.313	814.471	4.46744	2.15945	1.94202e-08	2.99385e-06	6	30767779	30768537	+	669	-	-	-	B8B1U3	Uncharacterized protein	-
BGIOSGA034106	374.157	138.525	609.788	4.40201	2.13816	1.95324e-08	2.99646e-06	11	10177184	10179189	-	1023	-	GO:0008171;GO:0008168;GO:0016740;GO:0032259;GO:0046983	-	A2ZDN0	Uncharacterized protein	-
BGIOSGA019701	1273.3	252.758	2293.84	9.07522	3.18193	2.05898e-08	3.14335e-06	5	18196003	18196798	+	597	-	GO:0003677;GO:0006355;GO:0003700	-	-	-	-
BGIOSGA017991	22.6185	1.6253	43.6118	26.8331	4.74594	2.11205e-08	3.20879e-06	5	22572405	22581281	-	993	-	GO:0005524;GO:0004672;GO:0006468	-	A2Y503	Protein kinase domain-containing protein	-
BGIOSGA028014	72.9899	15.5797	130.4	8.36988	3.06521	2.22503e-08	3.3007e-06	8	3504981	3505211	+	231	-	-	-	A2YRC8	Uncharacterized protein	-
BGIOSGA029129	38.3684	5.42266	71.3142	13.1511	3.71712	2.27866e-08	3.34867e-06	8	29416792	29417337	+	546	-	GO:0016020;GO:0016021	-	A2YXV1	Uncharacterized protein	-
BGIOSGA018615	202.652	68.8849	336.42	4.8838	2.288	2.28958e-08	3.34908e-06	5	6890366	6891811	-	1446	-	GO:0009959;GO:0009639	-	A2Y1G5	DUF641 domain-containing protein	-
BGIOSGA009154	145.75	18.4237	273.076	14.822	3.88967	3.03384e-08	4.35667e-06	2	35305700	35306306	+	519	-	GO:0009644;GO:0042542;GO:0009408	K13993	B8AJJ8	SHSP domain-containing protein	-
BGIOSGA013633	350.271	59.5114	641.03	10.7715	3.42915	3.12994e-08	4.47426e-06	3	36014012	36014479	+	468	-	-	-	A2XMC7	Uncharacterized protein	-
BGIOSGA012618	98.0059	28.5497	167.462	5.86563	2.55229	3.36692e-08	4.76965e-06	3	14794939	14795478	+	540	-	-	-	A2XGP7	Uncharacterized protein	-
BGIOSGA015902	40.053	3.84487	76.261	19.8345	4.30994	3.62283e-08	5.06375e-06	4	4170546	4181987	+	5583	-	GO:0016020;GO:0055085;GO:0005524;GO:0000166;GO:0016021;GO:0022857;GO:0016887	-	B8AVA6	ABC transporter domain-containing protein	-
BGIOSGA019694	67.608	7.60219	127.614	16.7864	4.06922	4.52348e-08	6.21218e-06	5	18115036	18115644	+	609	-	GO:0016020;GO:0016021	-	A2Y3Q1	RING-type domain-containing protein	-
BGIOSGA023682	631.772	248.533	1015.01	4.084	2.02998	5.1503e-08	6.98155e-06	7	27382901	27384076	-	1176	-	-	-	A2YQ51	Uncharacterized protein	-
BGIOSGA030277	232.33	19.1481	445.512	23.2666	4.54019	5.27942e-08	7.12586e-06	9	570988	571298	+	228	-	-	-	A2YYE5	Uncharacterized protein	-
BGIOSGA001549	608.081	30.4779	1185.69	38.9031	5.28181	5.60276e-08	7.49793e-06	1	19888753	19889097	-	345	-	-	-	A2WQK8	Uncharacterized protein	-
BGIOSGA007660	105.484	32.7711	178.198	5.43764	2.44298	5.65839e-08	7.54028e-06	2	5061462	5062200	+	615	-	GO:0046983	-	A2X1K9	Uncharacterized protein	-
BGIOSGA027570	20.3828	0.965919	39.7996	41.2039	5.36471	6.28428e-08	8.17909e-06	8	4570019	4572403	-	1449	-	GO:0016747	-	A2YRQ5	Uncharacterized protein	-
BGIOSGA026060	175.032	59.9265	290.138	4.84157	2.27548	6.37395e-08	8.24915e-06	7	22228940	22229349	+	309	-	-	-	B8B814	Uncharacterized protein	-
BGIOSGA021955	1010.32	20.6445	1999.99	96.8778	6.59809	7.07907e-08	9.08693e-06	6	2380197	2380771	-	351	-	GO:0016020;GO:0016021	-	A2Y947	Uncharacterized protein	-
BGIOSGA023725	435.978	174.635	697.32	3.99302	1.99748	8.46608e-08	1.065e-05	7	26578342	26581919	-	1740	Pectinesterase	GO:0045330;GO:0030599;GO:0045490;GO:0016787;GO:0005618;GO:0043086;GO:0004857;GO:0042545	K01051	B8B5V1	Pectinesterase	Pectinesterase [Source:UniProtKB/TrEMBL;Acc:B8B5V1]
BGIOSGA010004	33.5426	0.719436	66.3658	92.2469	6.52743	8.71884e-08	1.08379e-05	3	31842109	31842792	-	684	-	GO:0046872;GO:0045735;GO:0005576;GO:0030145	-	A2XKX3	Germin-like protein	-
BGIOSGA006749	121.231	4.04505	238.417	58.9404	5.88118	9.20754e-08	1.13074e-05	2	9873351	9875402	-	915	-	GO:0016020;GO:0016021	-	A2X344	Uncharacterized protein	-
BGIOSGA030993	481.021	0.673132	961.37	1428.2	10.48	9.95463e-08	1.20409e-05	9	17306417	17306833	+	417	-	GO:0005509	-	A2Z2H9	Uncharacterized protein	-
BGIOSGA017864	2416.74	874.553	3958.93	4.5268	2.17849	1.21003e-07	1.436e-05	5	24922530	24923880	-	741	EXPA4	GO:0016020;GO:0009664;GO:0005618;GO:0005576	-	-	-	Expansin-A4 [Source:UniProtKB/Swiss-Prot;Acc:A2Y5R6]
BGIOSGA035767	87.3618	26.8031	147.921	5.51878	2.46435	1.25858e-07	1.48099e-05	12	22794276	22795160	-	885	-	GO:0016020;GO:0016021	-	A2ZN41	Uncharacterized protein	-
BGIOSGA008598	91.1642	27.4835	154.845	5.6341	2.49419	1.26206e-07	1.48099e-05	2	25606812	25607361	+	237	-	GO:0016020;GO:0016021	-	A2X725	Uncharacterized protein	-
BGIOSGA002345	862.553	360.481	1364.63	3.78557	1.92051	1.33515e-07	1.55515e-05	1	3625938	3629054	-	1794	-	GO:0000287;GO:0016831;GO:0046872;GO:0003824;GO:0030976	K01568	A2WKY8	Uncharacterized protein	-
BGIOSGA030682	33.2513	0	66.5027	Inf	Inf	1.39288e-07	1.6164e-05	9	11601658	11602452	+	795	-	-	-	B8BF22	Uncharacterized protein	-
BGIOSGA016929	135.84	38.464	233.217	6.06325	2.60009	1.43814e-07	1.6628e-05	4	27136332	27137726	+	1395	Glycosyltransferase	GO:0016757;GO:0016758;GO:0016740	K13495	A2XWH3	Glycosyltransferase	Glycosyltransferase [Source:UniProtKB/TrEMBL;Acc:A2XWH3]
BGIOSGA024118	516.733	13.7781	1019.69	74.008	6.20961	1.47148e-07	1.68893e-05	7	20062851	20066743	-	2670	-	GO:0016020;GO:0016760;GO:0016757;GO:0016021;GO:0030244;GO:0016740;GO:0071555	K20923	A2YMH4	Uncharacterized protein	-
BGIOSGA016147	1744.96	99.7806	3390.14	33.976	5.08644	1.78066e-07	1.9788e-05	4	13315991	13319469	+	1068	Probable	GO:0055114;GO:0016491	-	-	-	Probable aldo-keto reductase 3 [Source:UniProtKB/Swiss-Prot;Acc:A2XRZ6]
BGIOSGA006142	69.3064	20.2117	118.401	5.85803	2.55042	1.89158e-07	2.09466e-05	2	24607598	24608656	-	756	-	GO:0046872;GO:0055114;GO:0016491	-	B8AEQ0	Fe2OG dioxygenase domain-containing protein	-
BGIOSGA016679	32.689	5.7104	59.6676	10.4489	3.38528	2.01336e-07	2.21392e-05	4	23212626	23214050	+	1140	-	-	-	A2XV16	Uncharacterized protein	-
BGIOSGA034385	653.633	161.555	1145.71	7.09175	2.82614	2.36086e-07	2.52539e-05	11	3930161	3931335	-	621	-	GO:0016747	-	B8BJG1	Uncharacterized protein	-
BGIOSGA021542	5993.96	2625.18	9362.75	3.56652	1.83452	2.39515e-07	2.54476e-05	6	8667514	8672481	-	1704	Pyrophosphate--fructose	GO:0016310;GO:0003872;GO:0005524;GO:0008152;GO:0016301;GO:0006096;GO:0003824;GO:0005737;GO:0047334;GO:0046835;GO:0046872;GO:0006002;GO:0016740;GO:0061615	K00895	A2YB91	Pyrophosphate--fructose 6-phosphate 1-phosphotransferase subunit beta	Pyrophosphate--fructose 6-phosphate 1-phosphotransferase subunit beta [Source:UniProtKB/TrEMBL;Acc:A2YB91]
BGIOSGA028015	63.4823	6.89409	120.07	17.4164	4.12238	2.41286e-07	2.55495e-05	8	3508676	3508909	+	234	-	-	-	A2YRD2	Uncharacterized protein	-
BGIOSGA031338	1541.24	598.964	2483.51	4.14634	2.05184	2.96634e-07	3.10962e-05	10	22022724	22023509	-	684	-	GO:0005515	-	A2ZAJ4	TPR_REGION domain-containing protein	-
BGIOSGA026177	39.5281	0	79.0562	Inf	Inf	3.15202e-07	3.28238e-05	7	23974089	23974712	+	624	-	GO:0006511	K03094	A2YNV8	Uncharacterized protein	-
BGIOSGA015545	161.03	57.8621	264.199	4.56601	2.19094	3.37228e-07	3.48865e-05	4	5153886	5158306	-	1566	Flavin-containing	GO:0050661;GO:0050660;GO:0004499;GO:0004497;GO:0055114;GO:0016491	K00485	B8AVP3	Flavin-containing monooxygenase	Flavin-containing monooxygenase [Source:UniProtKB/TrEMBL;Acc:B8AVP3]
BGIOSGA029532	1296.04	565.335	2026.75	3.58504	1.84199	3.51257e-07	3.61699e-05	9	17661721	17664553	-	2007	-	GO:0006457;GO:0005524;GO:0000166;GO:0051082	K04043	B8BD19	Uncharacterized protein	-
BGIOSGA036504	38.3499	3.33816	73.3616	21.9767	4.4579	3.51934e-07	3.61699e-05	12	4562417	4564654	-	393	-	-	-	A2ZIR4	Uncharacterized protein	-
BGIOSGA020318	531.535	63.2824	999.787	15.7988	3.98174	3.70135e-07	3.77935e-05	5	28639671	28639961	+	291	-	GO:0006869	-	A2Y769	AAI domain-containing protein	-
BGIOSGA012186	113.702	23.2506	204.154	8.78056	3.13431	3.88774e-07	3.93137e-05	3	7582406	7583232	+	501	-	GO:0015671;GO:0046872;GO:0020037;GO:0005344;GO:0019825	-	A2XE98	GLOBIN domain-containing protein	-
BGIOSGA010476	56.6279	12.8411	100.415	7.81982	2.96714	3.92737e-07	3.94262e-05	3	20719585	20720849	-	531	-	GO:0006979;GO:0020037;GO:0004601;GO:0098869;GO:0055114	-	A2XIB5	PEROXIDASE_4 domain-containing protein	-
BGIOSGA000945	418.306	180.875	655.737	3.62537	1.85813	4.85637e-07	4.71383e-05	1	32493262	32494121	-	648	Group	GO:0005634	-	A2WU85	Group 3 late embryogenesis abundant protein	Group 3 late embryogenesis abundant protein [Source:UniProtKB/TrEMBL;Acc:A2WU85]
BGIOSGA009780	1664.59	737.208	2591.98	3.51594	1.81391	4.90483e-07	4.74621e-05	3	35530882	35537649	-	2895	Alpha-1,4	GO:0009414;GO:0102250;GO:0009266;GO:0102499;GO:0004645;GO:0016757;GO:0005975;GO:0016740;GO:0008184;GO:0030170;GO:0009507;GO:0009570	K00688	B8AK73	Alpha-1,4 glucan phosphorylase	Alpha-1,4 glucan phosphorylase [Source:UniProtKB/TrEMBL;Acc:B8AK73]
BGIOSGA021446	77.5446	21.6955	133.394	6.14845	2.62022	5.06692e-07	4.85822e-05	6	10850232	10852438	-	975	Peroxidase	GO:0020037;GO:0055114;GO:0006979;GO:0046872;GO:0098869;GO:0004601;GO:0005576;GO:0042744;GO:0016491	K00430	A2YBR3	Peroxidase	Peroxidase [Source:UniProtKB/TrEMBL;Acc:A2YBR3]
BGIOSGA018448	373.096	8.9072	737.285	82.7741	6.37111	5.47782e-07	5.18891e-05	5	10577457	10578528	-	981	-	GO:0009415	-	A2Y2B1	Uncharacterized protein	-
BGIOSGA023388	700.182	234.537	1165.83	4.97076	2.31347	5.93768e-07	5.51208e-05	6	28309400	28317768	+	1896	-	GO:0016020;GO:0005506;GO:0016021;GO:0055114;GO:0016491;GO:0008610	-	A2YFQ6	Uncharacterized protein	-
BGIOSGA000929	19.1521	0	38.3043	Inf	Inf	5.94167e-07	5.51208e-05	1	32822901	32823995	-	996	-	GO:0016020;GO:0016021	-	B8A8R0	Uncharacterized protein	-
BGIOSGA019692	17.5602	1.31876	33.8017	25.6314	4.67984	6.01175e-07	5.56069e-05	5	18054574	18054987	+	414	-	-	-	B8AXG3	RING-type domain-containing protein	-
BGIOSGA009270	155.142	59.1223	251.161	4.24816	2.08684	6.19292e-07	5.71147e-05	2	36916866	36917924	+	792	-	GO:0005515	-	B8AES8	Uncharacterized protein	-
BGIOSGA022466	194.65	78.9451	310.354	3.93127	1.975	6.53591e-07	6.00789e-05	6	5435784	5437745	+	696	-	-	-	A2YA96	J domain-containing protein	-
BGIOSGA002076	61.1864	4.10511	118.268	28.8099	4.84849	6.60732e-07	6.04051e-05	1	7717069	7719889	-	1065	-	GO:0009116;GO:0003824	-	A2WME3	PNP_UDP_1 domain-containing protein	-
BGIOSGA016732	1066.68	467.05	1666.31	3.56774	1.83501	7.05443e-07	6.39351e-05	4	24027498	24030344	+	1107	-	GO:0016788	-	A2XVD0	Lipase_GDSL domain-containing protein	-
BGIOSGA039367	18.4299	1.6528	35.2069	21.3013	4.41287	7.2499e-07	6.52531e-05	CH400009.1	1139	1858	-	720	-	-	-	-	-	-
BGIOSGA009908	245.338	102.27	388.406	3.79786	1.92519	7.47722e-07	6.69946e-05	3	33386866	33389748	-	1179	-	-	K01054	A2XLG1	Hydrolase_4 domain-containing protein	-
BGIOSGA013313	124.42	43.3463	205.493	4.74073	2.24511	7.54935e-07	6.74325e-05	3	30735044	30735538	+	495	-	-	-	A2XKL2	Uncharacterized protein	-
BGIOSGA031491	685.247	298.916	1071.58	3.58488	1.84193	7.56898e-07	6.74325e-05	10	19829560	19831292	-	651	-	-	-	A2Z9Q5	Uncharacterized protein	-
BGIOSGA034297	632.937	82.0868	1183.79	14.4212	3.85012	7.6289e-07	6.76457e-05	11	5414760	5421826	-	1962	-	GO:0005515;GO:0005524;GO:0004672;GO:0006468	-	A2ZCL4	Uncharacterized protein	-
BGIOSGA027919	1030.77	40.8263	2020.71	49.4954	5.62922	7.63592e-07	6.76457e-05	8	1648917	1651187	+	1233	-	GO:0005515	-	B8BAF3	Uncharacterized protein	-
BGIOSGA026502	109.967	31.1919	188.742	6.051	2.59717	7.75449e-07	6.83961e-05	8	29769900	29770454	-	555	-	GO:0016020;GO:0016021;GO:0007166	-	B8B9G8	Uncharacterized protein	-
BGIOSGA031696	592.543	263.73	921.356	3.49356	1.8047	7.76413e-07	6.83961e-05	10	16458920	16465390	-	2133	Long-chain-alcohol	GO:0016020;GO:0016614;GO:0046577;GO:0050660;GO:0055114;GO:0016491	K17756	B8BHG1	Long-chain-alcohol oxidase	Long-chain-alcohol oxidase [Source:UniProtKB/TrEMBL;Acc:B8BHG1]
BGIOSGA004971	190.224	14.3523	366.096	25.5078	4.67287	8.07476e-07	7.09338e-05	1	42574204	42575687	+	1314	-	GO:0016020;GO:0016021;GO:0055114	-	A2WXW4	Uncharacterized protein	-
BGIOSGA003033	206.07	60.6724	351.467	5.79287	2.53428	8.30144e-07	7.2722e-05	1	7298064	7299426	+	213	-	-	-	B8AB25	Uncharacterized protein	-
BGIOSGA003450	1146.43	5.86932	2286.99	389.651	8.60604	8.53602e-07	7.43627e-05	1	15021617	15023615	+	1821	-	GO:0003824	-	B8A7I3	Uncharacterized protein	-
BGIOSGA004795	171.688	68.0457	275.33	4.04625	2.01659	9.37429e-07	8.03303e-05	1	39862605	39862865	+	261	-	-	-	B8AC35	Uncharacterized protein	-
BGIOSGA024120	97.2712	17.519	177.023	10.1046	3.33694	9.54359e-07	8.14629e-05	7	19984828	19989341	-	2640	-	GO:0016020;GO:0016760;GO:0016757;GO:0016021;GO:0030244;GO:0016740;GO:0071555	K20923	A2YMG9	Uncharacterized protein	-
BGIOSGA002506	208.855	86.2243	331.485	3.84445	1.94278	1.01316e-06	8.58838e-05	1	1164595	1167514	-	1605	-	GO:0016020;GO:0016757;GO:0016021	-	B8ACY5	Uncharacterized protein	-
BGIOSGA001128	185.489	7.75606	363.221	46.8306	5.54938	1.0933e-06	9.16882e-05	1	29139205	29139429	-	225	-	GO:0016020;GO:0016021	-	A2WT56	Uncharacterized protein	-
BGIOSGA017173	165.327	66.8746	263.779	3.94438	1.9798	1.10202e-06	9.21738e-05	4	30819807	30821088	+	879	1-acyl-sn-glycerol-3-phosphate	GO:0016020;GO:0008654;GO:0016746;GO:0016021;GO:0016740;GO:0003841;GO:0006629	-	B8AUW3	1-acyl-sn-glycerol-3-phosphate acyltransferase	1-acyl-sn-glycerol-3-phosphate acyltransferase [Source:UniProtKB/TrEMBL;Acc:B8AUW3]
BGIOSGA034386	175.589	39.6713	311.506	7.85219	2.97309	1.12035e-06	9.32117e-05	11	3929811	3930107	-	297	-	GO:0016747	-	A2ZC48	Uncharacterized protein	-
BGIOSGA003684	777.505	260.226	1294.78	4.97562	2.31488	1.1517e-06	9.48395e-05	1	21430864	21432321	+	1458	3-ketoacyl-CoA	GO:0016020;GO:0016746;GO:0016021;GO:0016740;GO:0003824;GO:0016747;GO:0006633	K15397	A2WQY0	3-ketoacyl-CoA synthase	3-ketoacyl-CoA synthase [Source:UniProtKB/TrEMBL;Acc:A2WQY0]
BGIOSGA023850	330.123	138.039	522.208	3.78304	1.91955	1.2911e-06	0.000104649	7	24480425	24481012	-	588	Dirigent	GO:0048046;GO:0005576	-	A2YP27	Dirigent protein	Dirigent protein [Source:UniProtKB/TrEMBL;Acc:A2YP27]
BGIOSGA004166	88.635	31.8155	145.454	4.57181	2.19277	1.37247e-06	0.000110391	1	30515104	30515649	+	546	-	-	-	A2WTJ4	Uncharacterized protein	-
BGIOSGA032043	90.8574	11.4948	170.22	14.8085	3.88835	1.38787e-06	0.000111344	10	10347421	10348877	-	1017	-	GO:0050734;GO:0016747	-	A2Z6M4	Uncharacterized protein	-
BGIOSGA037450	10.5192	0	21.0385	Inf	Inf	1.42355e-06	0.000113916	12	15613090	15616383	+	1443	-	GO:0016020;GO:0016021	-	B8BPU8	Uncharacterized protein	-
BGIOSGA034431	183.636	74.6709	292.601	3.91854	1.97032	1.47095e-06	0.000116523	11	3160359	3161892	-	1443	-	GO:0016020;GO:0009733;GO:0009926;GO:0010311;GO:0010328;GO:0048829;GO:0016021	K13946	A2ZBW0	Aa_trans domain-containing protein	-
BGIOSGA014557	1322.87	538.003	2107.73	3.9177	1.97001	1.49967e-06	0.0001185	4	26860331	26861970	-	1581	-	GO:0016020;GO:0020037;GO:0005506;GO:0055114;GO:0046872;GO:0016705;GO:0016021;GO:0004497;GO:0016491	K15398	A2XWD7	Uncharacterized protein	-
BGIOSGA011132	1496.12	690.277	2301.97	3.33485	1.73762	1.53028e-06	0.000120616	3	8092374	8094240	-	432	-	GO:0003779;GO:0005622;GO:0015629;GO:0030042	K05765	B8AK01	ADF-H domain-containing protein	-
BGIOSGA004334	1144.2	536.284	1752.12	3.26715	1.70803	1.53884e-06	0.000120685	1	33050050	33054892	+	2454	-	GO:0046422;GO:0055114;GO:0009507	-	A2WUG5	Uncharacterized protein	-
BGIOSGA029244	633.369	294.906	971.833	3.2954	1.72045	1.63444e-06	0.000127547	9	21490202	21493709	-	1149	-	GO:0016788	-	B8BEM8	Lipase_GDSL domain-containing protein	-
BGIOSGA010105	400.154	150.36	649.948	4.32261	2.1119	1.66532e-06	0.000129607	3	29918304	29918972	-	669	-	-	-	A2XKB8	Uncharacterized protein	-
BGIOSGA035315	285.796	123.934	447.658	3.61206	1.85282	1.7016e-06	0.00013122	11	14689103	14690730	+	1032	Sulfotransferase	GO:0008146;GO:0016740	-	A2ZEJ1	Sulfotransferase	Sulfotransferase [Source:UniProtKB/TrEMBL;Acc:A2ZEJ1]
BGIOSGA001898	1808.29	571.519	3045.07	5.32802	2.4136	1.70237e-06	0.00013122	1	10631243	10636103	-	1557	Pyruvate	GO:0000287;GO:0016310;GO:0004743;GO:0016301;GO:0006096;GO:0003824;GO:0030955;GO:0016740	K00873	B8ACJ0	Pyruvate kinase	Pyruvate kinase [Source:UniProtKB/TrEMBL;Acc:B8ACJ0]
BGIOSGA004389	48.0481	12.9547	83.1416	6.41786	2.68209	1.88451e-06	0.000143501	1	33647661	33649025	+	1365	-	GO:0005515	-	A2WUQ6	Uncharacterized protein	-
BGIOSGA000859	928.004	427.098	1428.91	3.34563	1.74228	1.90921e-06	0.000144681	1	34026282	34032033	-	1920	ATP-dependent	GO:0016310;GO:0003872;GO:0005524;GO:0008152;GO:0016301;GO:0006096;GO:0003824;GO:0005737;GO:0046872;GO:0006002;GO:0000166;GO:0016740;GO:0061615	K00850	B8A9G5	ATP-dependent 6-phosphofructokinase	ATP-dependent 6-phosphofructokinase [Source:UniProtKB/TrEMBL;Acc:B8A9G5]
BGIOSGA033010	410.69	45.8216	775.557	16.9256	4.08113	2.00113e-06	0.000150199	10	14110802	14111506	+	546	-	-	-	A2Z7R2	Usp domain-containing protein	-
BGIOSGA029341	121.666	44.1529	199.178	4.5111	2.17348	2.05224e-06	0.000153092	9	20177451	20178807	-	1137	-	GO:0016020;GO:0008083;GO:0007165;GO:0043666;GO:0019888;GO:0000159	-	A2Z3M5	PDGF_2 domain-containing protein	-
BGIOSGA000121	93.7726	3.52458	184.021	52.2106	5.70627	2.07633e-06	0.000154006	1	45629205	45631261	-	396	-	-	-	B8A948	Uncharacterized protein	-
BGIOSGA030193	244.255	56.2584	432.251	7.68332	2.94173	2.38332e-06	0.000174715	9	2166805	2167470	-	555	-	-	-	B8BD57	Uncharacterized protein	-
BGIOSGA023535	39.4907	8.35662	70.6248	8.45136	3.07918	2.42438e-06	0.000177312	6	31090544	31093298	+	1863	-	GO:0005524;GO:0003676	K13116	A2YGL3	Uncharacterized protein	-
BGIOSGA016603	77.5441	27.0207	128.067	4.73961	2.24477	2.6139e-06	0.000189849	4	22231419	22237952	+	3072	-	GO:0016020;GO:0016021	-	B8AVG2	Uncharacterized protein	-
BGIOSGA008488	231.885	98.7756	364.995	3.69519	1.88565	2.73764e-06	0.000197922	2	23964094	23965688	+	1464	Glycosyltransferase	GO:0016757;GO:0016758;GO:0016740	-	A2X6F4	Glycosyltransferase	Glycosyltransferase [Source:UniProtKB/TrEMBL;Acc:A2X6F4]
BGIOSGA023992	395.743	47.3877	744.098	15.7023	3.97291	2.76173e-06	0.000199205	7	22000981	22001364	-	384	-	-	-	A2YN60	Uncharacterized protein	-
BGIOSGA026587	2371.34	1145.2	3597.48	3.14136	1.65139	2.84102e-06	0.000203989	8	28333381	28335798	-	543	-	-	-	A2YXG2	AAI domain-containing protein	-
BGIOSGA026650	158.08	65.2568	250.903	3.84486	1.94293	2.984e-06	0.000212845	8	27633755	27640589	-	2409	Isoamylase	GO:0003824;GO:0019156;GO:0004553;GO:0005977;GO:0010021;GO:0010368;GO:0005975;GO:0005983;GO:0043033;GO:0009507	K01214	B8B8U4	Isoamylase	Isoamylase [Source:UniProtKB/TrEMBL;Acc:B8B8U4]
BGIOSGA034103	53.8434	16.2041	91.4827	5.64566	2.49714	2.98466e-06	0.000212845	11	10412732	10416970	-	1107	-	GO:0008171;GO:0008168;GO:0016740;GO:0032259;GO:0046983	-	A2ZDN8	Uncharacterized protein	-
BGIOSGA016342	505.296	238.613	771.979	3.23528	1.69389	3.01979e-06	0.000213895	4	17985052	17985997	+	897	-	GO:0020037;GO:0016705;GO:0005506;GO:0055114	K21995	B8ATI6	Uncharacterized protein	-
BGIOSGA004669	10.0004	0	20.0007	Inf	Inf	3.07887e-06	0.00021759	1	37924978	37925163	+	186	-	-	-	A2WW86	Uncharacterized protein	-
BGIOSGA005623	349.235	158.315	540.155	3.41189	1.77057	3.10676e-06	0.000219068	2	33456568	33457060	-	267	ILI5	GO:0005634;GO:0080113;GO:0040008;GO:0046983	-	-	-	Transcription factor ILI5 [Source:UniProtKB/Swiss-Prot;Acc:A2X9L8]
BGIOSGA026912	9.81617	0	19.6323	Inf	Inf	3.14584e-06	0.000221328	8	22933655	22934329	-	675	-	-	-	B8BBB5	Uncharacterized protein	-
BGIOSGA006976	1080.73	519.128	1642.32	3.16362	1.66158	3.29626e-06	0.000230525	2	5911476	5913663	-	1380	-	GO:0016020;GO:0016021	K14207	A2X1W3	Aa_trans domain-containing protein	-
BGIOSGA000864	165.765	26.1037	305.426	11.7005	3.5485	3.29855e-06	0.000230525	1	33916469	33917893	-	1425	Glycosyltransferase	GO:0016757;GO:0016758;GO:0016740	-	A2WUU3	Glycosyltransferase	Glycosyltransferase [Source:UniProtKB/TrEMBL;Acc:A2WUU3]
BGIOSGA006779	58.5385	15.3245	101.753	6.63985	2.73115	3.4199e-06	0.000237422	2	9479434	9480850	-	1353	-	-	-	B8AEZ7	Uncharacterized protein	-
BGIOSGA004403	2469.85	1213.53	3726.17	3.07052	1.61848	3.47429e-06	0.000240667	1	33812100	33814441	+	1290	-	-	-	A2WUT0	BURP domain-containing protein	-
BGIOSGA028860	156.182	65.8787	246.485	3.7415	1.90361	3.78011e-06	0.000257876	8	25329380	25330635	+	315	-	GO:0016020;GO:0016021	-	A2YWA8	Uncharacterized protein	-
BGIOSGA034051	631.14	22.7627	1239.52	54.4538	5.76696	3.98291e-06	0.000271122	11	11642234	11642823	-	495	-	GO:0009415	-	-	-	-
BGIOSGA005387	157.778	0	315.556	Inf	Inf	4.07556e-06	0.000275639	2	36686028	36687582	-	1014	-	GO:0003824;GO:0050662	K09753	B8AEG8	Epimerase domain-containing protein	-
BGIOSGA036599	165.993	62.6382	269.348	4.30006	2.10436	4.09192e-06	0.000276152	12	3066302	3067431	-	822	-	GO:0003677;GO:0005634;GO:0006355;GO:0006351	-	B8BNA0	TF-B3 domain-containing protein	-
BGIOSGA007520	22.4989	3.6447	41.3532	11.3461	3.50413	4.18095e-06	0.000281556	2	2855071	2856147	+	1077	-	-	-	A2X0U2	Uncharacterized protein	-
BGIOSGA030505	56.6588	18.4813	94.8364	5.13148	2.35937	4.22638e-06	0.000283402	9	8140463	8142984	+	552	-	GO:0005524;GO:0000166;GO:0016740	K10579	B8BEJ0	UBIQUITIN_CONJUGAT_2 domain-containing protein	-
BGIOSGA019512	33.2894	7.50455	59.0742	7.87178	2.97669	4.2634e-06	0.000285276	5	11930733	11932997	+	537	-	-	-	B8B044	Uncharacterized protein	-
BGIOSGA022653	9.58093	0	19.1619	Inf	Inf	4.36375e-06	0.000290753	6	9285967	9286395	+	429	-	GO:0003677;GO:0005634	-	A2YBF2	HTH myb-type domain-containing protein	-
BGIOSGA036640	2959.35	1449.24	4469.47	3.084	1.6248	4.40899e-06	0.000293146	12	2416540	2420446	-	1584	Pyruvate	GO:0000287;GO:0016310;GO:0005524;GO:0004743;GO:0016301;GO:0006096;GO:0003824;GO:0005737;GO:0030955;GO:0046872;GO:0000166;GO:0005829;GO:0016740	K00873	-	-	Pyruvate kinase 2, cytosolic [Source:UniProtKB/Swiss-Prot;Acc:B8BM17]
BGIOSGA000898	35.5952	0.306538	70.8839	231.24	7.85325	4.43035e-06	0.000293945	1	33371579	33374352	-	2562	-	GO:0005525;GO:0003924	K03234	A2WUL5	Tr-type G domain-containing protein	-
BGIOSGA008094	11.1015	0	22.203	Inf	Inf	4.47795e-06	0.000295855	2	14043486	14043791	+	306	-	GO:0009793	-	A2X469	Uncharacterized protein	-
BGIOSGA029547	100.119	38.3262	161.912	4.22458	2.07881	4.49989e-06	0.000296682	9	17538109	17542131	-	1296	-	-	K10277	B8BCW2	JmjC domain-containing protein	-
BGIOSGA003951	16.4059	1.83297	30.9787	16.9008	4.07902	4.57021e-06	0.00030006	1	26785510	26788130	+	780	SWEET6A	GO:0016020;GO:0008643;GO:0034219;GO:0005887;GO:0016021;GO:0051119;GO:0005886	K15382	-	-	Bidirectional sugar transporter SWEET6a [Source:UniProtKB/Swiss-Prot;Acc:A2WSD8]
BGIOSGA017731	381.539	175.967	587.111	3.33649	1.73833	4.75132e-06	0.000308798	5	26926696	26933123	-	885	Proline	GO:0008233;GO:0016787;GO:0006508;GO:0004177;GO:0005737	K01259	A2Y6H0	Proline iminopeptidase	Proline iminopeptidase [Source:UniProtKB/TrEMBL;Acc:A2Y6H0]
BGIOSGA005204	198.575	55.0358	342.114	6.2162	2.63603	4.90043e-06	0.000316455	1	46242253	46245354	+	1170	-	-	-	B8A9I3	Uncharacterized protein	-
BGIOSGA013403	107.821	44.3485	171.295	3.86247	1.94952	4.99936e-06	0.000318946	3	32352425	32353843	+	1419	Glycosyltransferase	GO:0016757;GO:0016758;GO:0016740	-	A2XL37	Glycosyltransferase	Glycosyltransferase [Source:UniProtKB/TrEMBL;Acc:A2XL37]
BGIOSGA034810	44.185	12.8597	75.5104	5.87188	2.55382	5.02357e-06	0.000319164	11	2211052	2214915	+	585	-	GO:0046872;GO:0003993;GO:0016311	-	B8BJ51	Pur_ac_phosph_N domain-containing protein	-
BGIOSGA011329	2666.66	416.155	4917.16	11.8157	3.56263	5.07654e-06	0.000321879	3	4743688	4745234	-	981	-	GO:0003677;GO:0005634;GO:0006355;GO:0006351;GO:0003700	-	B8APP1	AP2/ERF domain-containing protein	-
BGIOSGA005497	205.636	88.7211	322.551	3.63556	1.86218	5.17426e-06	0.000326103	2	34946498	34947899	-	1191	GRF1	GO:0032502;GO:0005634;GO:0005524;GO:0006355;GO:0006351;GO:0009739;GO:0030912	-	-	-	Growth-regulating factor 1 [Source:UniProtKB/Swiss-Prot;Acc:A2XA73]
BGIOSGA019625	2974.5	1465.9	4483.1	3.05826	1.61271	5.30264e-06	0.000332196	5	15940320	15944779	+	696	Superoxide	GO:0004784;GO:0006801;GO:0019430;GO:0046872;GO:0055114;GO:0016491	K04564	B8AWM4	Superoxide dismutase	Superoxide dismutase [Source:UniProtKB/TrEMBL;Acc:B8AWM4]
BGIOSGA033940	48.5475	14.7177	82.3772	5.59716	2.48469	5.36038e-06	0.000335146	11	14756547	14757938	-	1392	-	GO:0005515;GO:0051087	-	A2ZEJ9	BAG domain-containing protein	-
BGIOSGA031498	103.86	42.4793	165.242	3.88994	1.95975	5.41925e-06	0.000337485	10	19760372	19761282	-	807	-	-	-	B8BI06	Uncharacterized protein	-
BGIOSGA010786	269.688	122.779	416.597	3.39308	1.76259	5.44165e-06	0.00033821	3	13902873	13903766	-	780	-	GO:0016020;GO:0009664;GO:0005618;GO:0005576;GO:0071555	-	A2XGF6	Expansin	-
BGIOSGA007843	317.609	145.107	490.11	3.37757	1.75599	5.54596e-06	0.000344013	2	8531326	8535638	+	1482	-	GO:0005515	-	A2X2R5	Uncharacterized protein	-
BGIOSGA013896	26.3031	5.37636	47.2298	8.78472	3.135	6.16968e-06	0.0003753	3	39526468	39530230	+	1245	-	GO:0016787	K14664	A2XNT0	M20_dimer domain-containing protein	-
BGIOSGA014158	123.391	44.1703	202.612	4.58707	2.19757	6.44188e-06	0.00038885	4	32977789	32982550	-	2781	Transcriptional	GO:0005634;GO:0003677;GO:0005515;GO:0006355;GO:0009725	K14486	-	-	Transcriptional factor B3 family protein / auxin-responsive factor AUX/IAA-related [Source:Projected from Arabidopsis thaliana (AT1G19850) TAIR;Acc:AT1G19850]
BGIOSGA016976	41.6527	11.9188	71.3867	5.98941	2.58241	6.45817e-06	0.000389086	4	27957183	27958634	+	453	-	-	-	A2XWQ0	Uncharacterized protein	-
BGIOSGA031427	6900.2	2817.45	10982.9	3.89818	1.9628	6.62615e-06	0.000397288	10	20855833	20857223	-	807	-	GO:0019953;GO:0005576	-	A2ZA45	Uncharacterized protein	-
BGIOSGA021343	495.073	229.642	760.505	3.3117	1.72757	6.82545e-06	0.000406541	6	13130914	13131270	-	171	-	-	-	B8B153	Uncharacterized protein	-
BGIOSGA007915	246.438	43.7388	449.137	10.2686	3.36017	6.85883e-06	0.000407757	2	10034279	10038403	+	2646	-	GO:0005515;GO:0051087	-	B8AFA4	BAG domain-containing protein	-
BGIOSGA006970	905.71	439.149	1372.27	3.12484	1.64378	7.08348e-06	0.000417952	2	6003862	6010337	-	1554	-	GO:0016020;GO:0016021	K13680	A2X1X3	Uncharacterized protein	-
BGIOSGA034432	15.7793	1.63905	29.9195	18.2542	4.19015	7.34089e-06	0.000430716	11	3126474	3128688	-	957	-	GO:0003677;GO:0005634;GO:0006355;GO:0006351;GO:0003700	-	A2ZBV7	AP2/ERF domain-containing protein	-
BGIOSGA031330	129.457	54.573	204.341	3.74437	1.90472	7.36831e-06	0.000430718	10	22139887	22141077	-	1191	-	GO:0016020;GO:0008168;GO:0005802;GO:0005768;GO:0005794;GO:0016021;GO:0032259;GO:0005886	-	A2ZAL0	Methyltransf_11 domain-containing protein	-
BGIOSGA034807	49.6	16.0527	83.1473	5.17966	2.37286	7.46939e-06	0.000434914	11	2144770	2146055	+	1059	-	-	-	A2ZBI2	Uncharacterized protein	-
BGIOSGA007570	523.582	254.947	792.217	3.10737	1.6357	7.67547e-06	0.000443514	2	3726498	3729366	+	1035	-	GO:1901135;GO:0097367;GO:0016853;GO:0005975	K06041	A2X142	Uncharacterized protein	-
BGIOSGA020172	831.477	399.391	1263.56	3.16372	1.66162	7.93012e-06	0.000456393	5	26862466	26864315	+	702	-	-	-	A2Y6G2	X8 domain-containing protein	-
BGIOSGA004432	46.3394	14.3412	78.3376	5.46242	2.44954	7.93815e-06	0.000456393	1	34126871	34127158	+	288	-	-	-	B8A9D3	Uncharacterized protein	-
BGIOSGA029623	69.7968	25.5141	114.079	4.47123	2.16067	8.00965e-06	0.000459225	9	16225422	16226426	-	1005	-	GO:0003680	-	A2Z249	PPC domain-containing protein	-
BGIOSGA015693	98.5482	39.6765	157.42	3.96758	1.98826	8.04534e-06	0.000459225	4	1087567	1090055	-	924	-	-	-	B8AUM4	Uncharacterized protein	-
BGIOSGA000988	321.494	153.155	489.833	3.19828	1.6773	8.17022e-06	0.0004638	1	31876496	31877331	-	720	-	GO:0005515	K00799	A2WU01	Uncharacterized protein	-
BGIOSGA000802	290.866	138.227	443.504	3.20852	1.68191	8.30204e-06	0.000468745	1	34950921	34951472	-	552	-	-	-	A2WV72	Uncharacterized protein	-
BGIOSGA011380	419.071	10.7414	827.4	77.0292	6.26733	8.84605e-06	0.000493261	3	4131250	4132521	-	1143	-	-	-	A2XCY6	Uncharacterized protein	-
BGIOSGA013515	105.595	43.6802	167.51	3.83493	1.9392	9.03644e-06	0.000502941	3	34294517	34294885	+	276	-	-	-	B8AR28	Uncharacterized protein	-
BGIOSGA026794	75.6251	4.35543	146.895	33.7268	5.07582	9.05879e-06	0.000502941	8	25347481	25348773	-	801	-	GO:0016702;GO:0055114	K10712	A2YWB2	Uncharacterized protein	-
BGIOSGA025879	196.144	51.9834	340.304	6.54641	2.7107	9.19068e-06	0.000507975	7	19219685	19223583	+	2022	-	GO:0016020;GO:0005524;GO:0004672;GO:0016021;GO:0006468	-	A2YM77	Uncharacterized protein	-
BGIOSGA020775	35.3408	9.67417	61.0074	6.30622	2.65678	9.20716e-06	0.000507993	6	28119639	28119854	-	216	-	GO:0016020;GO:0016021	-	B8B0T1	Uncharacterized protein	-
BGIOSGA014642	15.5517	1.53269	29.5707	19.2934	4.27003	9.36653e-06	0.000514979	4	25688298	25688639	-	342	-	-	-	A2XVY4	Uncharacterized protein	-
BGIOSGA021333	22.5421	0.306538	44.7776	146.075	7.19057	9.40505e-06	0.000516194	6	13369610	13369932	-	246	-	GO:0009793	-	A2YCC7	Uncharacterized protein	-
BGIOSGA013147	24.1235	0.306538	47.9404	156.393	7.28903	9.46486e-06	0.000518572	3	27452686	27453602	+	474	-	-	-	B8AML9	Uncharacterized protein	-
BGIOSGA024124	1108.93	194.161	2023.71	10.4228	3.38168	9.74457e-06	0.000531121	7	19917114	19921710	-	2574	-	GO:0016020;GO:0016310;GO:0005524;GO:0016301;GO:0006468;GO:0004674;GO:0000166;GO:0004672;GO:0048544;GO:0016021;GO:0016740	-	B8B784	Uncharacterized protein	-
BGIOSGA019257	204.731	84.9205	324.541	3.8217	1.93421	9.84005e-06	0.000535397	5	4394952	4395578	+	534	-	GO:0005515	-	A2Y0V1	Uncharacterized protein	-
BGIOSGA027314	9.65857	0	19.3171	Inf	Inf	9.99665e-06	0.000542979	8	11538681	11541632	-	1071	-	GO:0046872;GO:0008270;GO:0055114;GO:0016491	K00083	A2YT96	PKS_ER domain-containing protein	-
BGIOSGA005979	20.7376	2.91151	38.5637	13.2453	3.7274	1.00708e-05	0.000546064	2	27152107	27154837	-	1560	Glycosyltransferase	GO:0016757;GO:0016758;GO:0016740	-	A2X7K1	Glycosyltransferase	Glycosyltransferase [Source:UniProtKB/TrEMBL;Acc:A2X7K1]
BGIOSGA002685	1278.96	37.2516	2520.67	67.666	6.08036	1.02054e-05	0.000551635	1	1748410	1750822	+	1749	-	GO:0046872;GO:0005507;GO:0055114;GO:0016491	-	A2WK65	Uncharacterized protein	-
BGIOSGA017680	21.2535	3.91747	38.5895	9.8506	3.30021	1.02086e-05	0.000551635	5	27774508	27775212	-	705	-	GO:0005515	-	A2Y6T1	Uncharacterized protein	-
BGIOSGA011591	167.521	9.63797	325.405	33.7628	5.07736	1.04972e-05	0.000565286	3	887988	888275	-	288	-	GO:0006869	-	-	-	-
BGIOSGA002132	41.3946	12.3093	70.4799	5.72577	2.51747	1.06496e-05	0.000570563	1	6616042	6616542	-	501	-	GO:0016020;GO:0016021	-	A2WM08	RING-type domain-containing protein	-
BGIOSGA019373	842.211	421.082	1263.34	3.00022	1.58507	1.0983e-05	0.000586424	5	7449952	7450314	+	363	-	-	-	B8AZ79	Uncharacterized protein	-
BGIOSGA020633	354.806	168.335	541.277	3.21548	1.68503	1.11439e-05	0.000594008	6	30774079	30779283	-	1527	-	GO:0016787;GO:0010112;GO:0009753;GO:1990206;GO:0009694	K21604	B8B1U5	Uncharacterized protein	-
BGIOSGA004033	197.071	34.9054	359.237	10.2917	3.36341	1.11977e-05	0.000594859	1	28190647	28195168	+	1953	-	GO:0046872;GO:0020037;GO:0016705;GO:0005506;GO:0004497;GO:0055114;GO:0016491	-	A2WSU8	Uncharacterized protein	-
BGIOSGA017696	210.788	99.3358	322.24	3.24395	1.69775	1.14113e-05	0.000603466	5	27610938	27612395	-	1458	Glycosyltransferase	GO:0016757;GO:0016758;GO:0016740	-	A2Y6Q8	Glycosyltransferase	Glycosyltransferase [Source:UniProtKB/TrEMBL;Acc:A2Y6Q8]
BGIOSGA020667	716.827	35.1106	1398.54	39.8325	5.31587	1.14173e-05	0.000603466	6	30245556	30246504	-	840	-	GO:0016020;GO:0009055;GO:0022900;GO:0016021	-	A2YG93	Phytocyanin domain-containing protein	-
BGIOSGA006827	168.408	75.9496	260.866	3.43473	1.78019	1.1471e-05	0.000605285	2	8480221	8483304	-	1134	-	GO:0006355;GO:0006351;GO:0009742;GO:0003700	-	A2X2R1	BES1_N domain-containing protein	-
BGIOSGA004154	1397.3	709.725	2084.87	2.93757	1.55462	1.18113e-05	0.00062116	1	30268514	30271919	+	1299	-	GO:0004553;GO:0016787;GO:0008152;GO:0005975;GO:0016798	K19355	B8A795	Cellulase domain-containing protein	-
BGIOSGA018514	156.849	41.2216	272.477	6.61006	2.72466	1.21355e-05	0.000636082	5	8940479	8941937	-	1017	Sulfotransferase	GO:0008146;GO:0016740	-	A2Y1Y1	Sulfotransferase	Sulfotransferase [Source:UniProtKB/TrEMBL;Acc:A2Y1Y1]
BGIOSGA020677	984.782	494.983	1474.58	2.97906	1.57486	1.2244e-05	0.000639637	6	30062593	30066144	-	1629	-	GO:0005507;GO:0055114;GO:0016491	-	A2YG76	Uncharacterized protein	-
BGIOSGA032258	62.2715	16.4118	108.131	6.58865	2.71998	1.24755e-05	0.0006485	10	3635627	3638041	-	2415	-	GO:0043531	-	A2Z596	Uncharacterized protein	-
BGIOSGA007536	1017.21	522.888	1511.54	2.89075	1.53144	1.25386e-05	0.000650701	2	3071837	3074627	+	1425	-	GO:0005634;GO:0005515	-	A2X0W5	CCT domain-containing protein	-
BGIOSGA023632	12.6837	0.673132	24.6943	36.6857	5.19715	1.28348e-05	0.000664873	6	32580019	32580981	+	963	-	GO:0050832;GO:0006032;GO:0008061;GO:0016998;GO:0005975;GO:0004568	K20547	A2YH54	Chitin-binding type-1 domain-containing protein	-
BGIOSGA017718	1301.36	662.49	1940.23	2.92869	1.55025	1.28539e-05	0.000664873	5	27143901	27145767	-	1098	-	GO:0016788	-	A2Y6K4	Lipase_GDSL domain-containing protein	-
BGIOSGA016579	47.5581	16.0065	79.1097	4.94234	2.30519	1.30763e-05	0.000673053	4	21705608	21705844	+	237	-	-	-	B8AV40	Uncharacterized protein	-
BGIOSGA004694	183.047	83.2115	282.883	3.39957	1.76535	1.3526e-05	0.000691671	1	38309601	38312471	+	852	-	GO:0003723;GO:0003676	K14945	B8ABA8	KH domain-containing protein	-
BGIOSGA036771	23.8309	3.70475	43.9571	11.865	3.56865	1.35924e-05	0.000692794	12	845343	845767	-	324	-	GO:0016020;GO:0016021	-	B8BIP6	HIG1 domain-containing protein	-
BGIOSGA019317	1920.85	496.722	3344.98	6.73412	2.75149	1.35935e-05	0.000692794	5	6030710	6032518	+	1629	ATP-dependent	GO:0016310;GO:0003872;GO:0005524;GO:0008152;GO:0016301;GO:0006096;GO:0003824;GO:0005737;GO:0046872;GO:0006002;GO:0000166;GO:0016740;GO:0061615	K00850	A2Y192	ATP-dependent 6-phosphofructokinase	ATP-dependent 6-phosphofructokinase [Source:UniProtKB/TrEMBL;Acc:A2Y192]
BGIOSGA002389	811.295	413.043	1209.55	2.92838	1.5501	1.3614e-05	0.000692794	1	3160509	3161953	-	249	-	GO:0046872	-	A2WKP7	Uncharacterized protein	-
BGIOSGA009261	2905.06	9.15612	5800.97	633.562	9.30734	1.36828e-05	0.000694047	2	36864147	36865837	+	1032	-	GO:0003824;GO:0050662	K09753	A2XAV9	Epimerase domain-containing protein	-
BGIOSGA020230	37.1592	10.8866	63.4317	5.8266	2.54265	1.40548e-05	0.000709486	5	27565033	27566394	+	1362	Glycosyltransferase	GO:0016757;GO:0016758;GO:0016740	-	A2Y6Q0	Glycosyltransferase	Glycosyltransferase [Source:UniProtKB/TrEMBL;Acc:A2Y6Q0]
BGIOSGA032762	63.3568	2.59122	124.122	47.9012	5.58199	1.41105e-05	0.000711157	10	9310923	9311207	+	285	-	GO:0005515	-	A2Z6D2	PLAT domain-containing protein	-
BGIOSGA033187	44.6788	14.36	74.9977	5.22268	2.38479	1.45181e-05	0.000727037	10	17583770	17584751	+	795	-	GO:0016020;GO:0055085;GO:0016021;GO:0015267	K09873	A2Z8V2	Uncharacterized protein	-
BGIOSGA040665	201.93	36.1055	367.755	10.1856	3.34845	1.45702e-05	0.000728486	CH398571.1	4573	7305	-	939	-	-	-	-	-	-
BGIOSGA009443	77.9946	29.7706	126.219	4.2397	2.08396	1.47335e-05	0.000731999	3	40066687	40069141	-	1620	Purple	GO:0046872;GO:0016787;GO:0003993;GO:0016311	K22390	B8ANS7	Purple acid phosphatase	Purple acid phosphatase [Source:UniProtKB/TrEMBL;Acc:B8ANS7]
BGIOSGA019071	662.366	158.332	1166.4	7.36679	2.88104	1.51051e-05	0.000746068	5	1058316	1059161	+	846	-	GO:0010044;GO:0016020;GO:0012506;GO:0005460;GO:0016021;GO:0005886	K02069	A2XZR6	Uncharacterized protein	-
BGIOSGA005182	293.17	144.263	442.077	3.06439	1.6156	1.65758e-05	0.00080946	1	45978796	45981326	+	699	RR4	GO:0005634;GO:0009736;GO:0000160;GO:0009735	K14492	-	-	Two-component response regulator ORR4 [Source:UniProtKB/Swiss-Prot;Acc:Q4GZK7]
BGIOSGA029331	36.3021	10.5938	62.0104	5.85347	2.54929	1.71045e-05	0.000830122	9	20373307	20373732	-	426	-	GO:0009733	-	A2Z3Q3	Uncharacterized protein	-
BGIOSGA011001	18.5806	3.10543	34.0557	10.9665	3.45503	1.7242e-05	0.000835508	3	10140690	10141475	-	552	-	-	-	B8AL24	VOC domain-containing protein	-
BGIOSGA017700	95.0463	11.1393	178.953	16.065	4.00585	1.73623e-05	0.000839971	5	27567143	27568561	-	1419	Glycosyltransferase	GO:0016757;GO:0016758;GO:0016740	-	B8B064	Glycosyltransferase	Glycosyltransferase [Source:UniProtKB/TrEMBL;Acc:B8B064]
BGIOSGA034926	425.348	211.385	639.311	3.02439	1.59665	1.73876e-05	0.000839971	11	3887596	3891579	+	1548	MLO-like	GO:0016020;GO:0006952;GO:0016021;GO:0005516;GO:0009607	K08472	B8BJF7	MLO-like protein	MLO-like protein [Source:UniProtKB/TrEMBL;Acc:B8BJF7]
BGIOSGA003832	797.448	407.376	1187.52	2.91505	1.54352	1.78363e-05	0.00085508	1	24965036	24970283	+	2469	Beta-galactosidase	GO:0004553;GO:0030246;GO:0016787;GO:0008152;GO:0004565;GO:0005975;GO:0016798	-	B8AAQ6	Beta-galactosidase	Beta-galactosidase [Source:UniProtKB/TrEMBL;Acc:B8AAQ6]
BGIOSGA009775	1713.96	895.124	2532.8	2.82955	1.50058	1.80616e-05	0.000864563	3	35665988	35666374	-	282	-	-	-	A2XM78	Uncharacterized protein	-
BGIOSGA037602	11502.8	6168.39	16837.3	2.7296	1.44869	1.86819e-05	0.000888363	12	18606699	18607310	+	612	-	-	-	A2ZLP6	Uncharacterized protein	-
BGIOSGA031444	230.342	30.1273	430.557	14.2912	3.83706	1.86862e-05	0.000888363	10	20676011	20676472	-	462	-	-	-	A2ZA20	Hydrophob_seed domain-containing protein	-
BGIOSGA034500	5129.02	2688.23	7569.8	2.8159	1.4936	1.87e-05	0.000888363	11	1975031	1978699	-	1584	Pyruvate	GO:0000287;GO:0016310;GO:0005524;GO:0004743;GO:0016301;GO:0006096;GO:0003824;GO:0005737;GO:0030955;GO:0046872;GO:0000166;GO:0005829;GO:0016740	K00873	-	-	Pyruvate kinase 1, cytosolic [Source:UniProtKB/Swiss-Prot;Acc:B8BJ39]
BGIOSGA018579	4074.21	2150.84	5997.58	2.78848	1.47948	1.91844e-05	0.000905902	5	7437901	7438281	-	381	-	-	-	A2Y1M0	BURP domain-containing protein	-
BGIOSGA016377	208.888	14.1521	403.624	28.5204	4.83392	1.93621e-05	0.000911166	4	18392075	18392713	+	351	-	GO:0005504;GO:0009627	-	A2XTA2	AAI domain-containing protein	-
BGIOSGA005932	681	347.221	1014.78	2.92258	1.54724	1.93828e-05	0.000911166	2	27994207	27994869	-	417	-	GO:0016020;GO:0046872;GO:0020037;GO:0016021	K23490	A2X7U4	Cytochrome b5 heme-binding domain-containing protein	-
BGIOSGA018523	643.699	264.738	1022.66	3.86291	1.94969	1.9673e-05	0.000922973	5	8791390	8793045	-	1560	-	GO:0020037;GO:0005506;GO:0055114;GO:0016705;GO:0046872;GO:0005789;GO:0004497;GO:0006587;GO:0016491	-	A2Y1X0	Uncharacterized protein	-
BGIOSGA021387	29.958	4.50426	55.4118	12.3021	3.62083	1.96927e-05	0.000922973	6	12007141	12010763	-	1770	-	GO:0016020;GO:0016021;GO:0010228	-	B8B0W0	Uncharacterized protein	-
BGIOSGA026400	37.8237	8.63445	67.013	7.76112	2.95627	2.02941e-05	0.0009434	7	26960805	26964951	+	1581	-	GO:0046872;GO:0020037;GO:0016705;GO:0005506;GO:0004497;GO:0055114;GO:0016491	K20666	A2YQ01	Uncharacterized protein	-
BGIOSGA006512	45.9037	15.3346	76.4728	4.98694	2.31816	2.03804e-05	0.000945346	2	16734993	16735238	-	246	-	-	-	A2X4L2	Uncharacterized protein	-
BGIOSGA005298	56.8609	20.7009	93.0209	4.49357	2.16786	2.12694e-05	0.0009765	2	37971980	37972450	-	471	-	-	-	A2XBC9	RING-type domain-containing protein	-
BGIOSGA033518	1615.2	844.78	2385.62	2.82395	1.49772	2.23901e-05	0.00101902	11	22878512	22881957	-	1419	-	GO:0004553;GO:0016787;GO:0008152;GO:0005975;GO:0016798	-	B8BIL3	X8 domain-containing protein	-
BGIOSGA033530	3097.25	187.523	6006.99	32.0333	5.0015	2.24628e-05	0.00102086	11	22726757	22727677	-	921	-	GO:0005975	K01183	A2ZGY8	Glyco_hydro_18 domain-containing protein	-
BGIOSGA035000	244.988	7.75104	482.224	62.2142	5.95917	2.25324e-05	0.00102254	11	5282005	5282271	+	267	-	GO:0008200;GO:0005576;GO:0009405	-	A2ZCK3	DUF5637 domain-containing protein	-
BGIOSGA029533	1151.44	399.954	1902.93	4.75786	2.25031	2.27665e-05	0.00103019	9	17652014	17655322	-	1242	-	GO:0016020;GO:0055085;GO:0016021	-	B8BD18	Uncharacterized protein	-
BGIOSGA006444	44.1484	13.1324	75.1644	5.72356	2.51691	2.28199e-05	0.00103112	2	18555403	18562944	-	1365	-	GO:0005515	-	A2X508	ANK_REP_REGION domain-containing protein	-
BGIOSGA021189	97.4569	39.8818	155.032	3.88729	1.95876	2.29588e-05	0.00103443	6	18739993	18741510	-	1518	-	GO:0016020;GO:0020037;GO:0005506;GO:0055114;GO:0046872;GO:0016705;GO:0016021;GO:0004497;GO:0016491	-	A2YDB2	Uncharacterized protein	-
BGIOSGA024825	356.422	179.726	533.119	2.96629	1.56866	2.31552e-05	0.0010403	7	2440244	2442793	-	2550	-	GO:0016020;GO:0005524;GO:0004672;GO:0016021;GO:0006468	-	A2YI59	Protein kinase domain-containing protein	-
BGIOSGA030292	294.394	108.271	480.517	4.4381	2.14994	2.36309e-05	0.00105376	9	1074257	1075021	+	741	-	-	-	B8BCY9	Hydrophob_seed domain-containing protein	-
BGIOSGA021860	537.006	271.683	802.329	2.95318	1.56227	2.3656e-05	0.00105376	6	3609454	3616267	-	1926	Soluble	GO:0033201;GO:0009501;GO:0019252;GO:0010021;GO:0004373;GO:0016757;GO:0009011;GO:0016740;GO:0009536;GO:0009960;GO:0009507	K00703	D0TZM8	Starch synthase, chloroplastic/amyloplastic	Soluble starch synthase 1, chloroplastic/amyloplastic [Source:UniProtKB/Swiss-Prot;Acc:A2Y9M4]
BGIOSGA007445	386.64	193.937	579.344	2.98728	1.57883	2.37033e-05	0.00105438	2	1538101	1539936	+	579	-	-	-	A2X0F5	Uncharacterized protein	-
BGIOSGA006415	63.4886	19.616	107.361	5.47313	2.45237	2.50892e-05	0.00110354	2	19192111	19192764	-	654	-	-	-	A2X565	Uncharacterized protein	-
BGIOSGA027895	92.3197	5.64408	178.995	31.7138	4.98704	2.52806e-05	0.00111041	8	1193010	1193339	+	330	-	GO:0009733	K14488	A2YQQ0	Uncharacterized protein	-
BGIOSGA028861	775.162	404.389	1145.94	2.83375	1.50271	2.54092e-05	0.00111294	8	25331899	25333673	+	1173	-	GO:0016020;GO:0055085;GO:0015238;GO:0042910;GO:0016021;GO:0015297;GO:0042908;GO:0006855	K03327	B8BBS9	Uncharacterized protein	-
BGIOSGA020563	396.568	5.2975	787.838	148.719	7.21644	2.56471e-05	0.0011218	6	31736371	31737789	-	1419	-	GO:0005515	-	A2YGU4	Uncharacterized protein	-
BGIOSGA011091	991.523	440.218	1542.83	3.50469	1.80929	2.59324e-05	0.00113271	3	8682090	8685474	-	2751	-	GO:0043531;GO:0005515	-	B8AKA0	NB-ARC domain-containing protein	-
BGIOSGA013464	50.3837	17.8969	82.8705	4.63043	2.21115	2.62108e-05	0.0011417	3	33326942	33327658	+	717	ZHD11	GO:0046872;GO:0003677;GO:0005634	-	-	-	Zinc-finger homeodomain protein 11 [Source:UniProtKB/Swiss-Prot;Acc:A2XLF4]
BGIOSGA030943	66.9599	2.81264	131.107	46.6135	5.54268	2.68025e-05	0.00116424	9	16583994	16586509	+	753	-	GO:0016702;GO:0055114	K10712	A2Z286	Uncharacterized protein	-
BGIOSGA016343	320.73	160.261	481.2	3.0026	1.58621	2.68915e-05	0.0011665	4	17986042	17986614	+	573	-	GO:0046872;GO:0020037;GO:0016705;GO:0005506;GO:0004497;GO:0055114;GO:0016491	-	B8ATI7	Uncharacterized protein	-
BGIOSGA014088	6693.81	2926.78	10460.8	3.57418	1.83761	2.73553e-05	0.0011801	4	33781782	33784767	-	1536	Pyruvate	GO:0000287;GO:0016310;GO:0004743;GO:0016301;GO:0006096;GO:0003824;GO:0030955;GO:0016740	K00873	A2XYZ3	Pyruvate kinase	Pyruvate kinase [Source:UniProtKB/TrEMBL;Acc:A2XYZ3]
BGIOSGA033426	4020.15	2152.2	5888.11	2.73585	1.45199	2.77694e-05	0.00119469	10	20867297	20869078	+	861	-	GO:0019953;GO:0005576	-	A2ZA46	Uncharacterized protein	-
BGIOSGA017975	87.4266	15.3245	159.529	10.41	3.3799	2.78348e-05	0.00119587	5	22847268	22847930	-	663	-	GO:0016020;GO:0016021	-	A2Y535	RING-type domain-containing protein	-
BGIOSGA026870	169.099	80.026	258.172	3.2261	1.68979	2.79546e-05	0.00119774	8	23926913	23927572	-	660	-	GO:0046872;GO:0045735;GO:0005576;GO:0030145	-	A2YVX8	Germin-like protein	-
BGIOSGA023295	21.366	4.52185	38.2102	8.45013	3.07897	2.8062e-05	0.00120071	6	26391901	26392603	+	381	-	-	-	B8B0I0	Wax2_C domain-containing protein	-
BGIOSGA006790	38.5155	2.63247	74.3984	28.2618	4.82078	2.81235e-05	0.00120171	2	9351094	9351741	-	648	-	GO:0016020;GO:0016021	-	B8AEY5	RING-type domain-containing protein	-
BGIOSGA017402	278.846	136.134	421.557	3.09662	1.63069	2.84544e-05	0.00121338	4	34464356	34465145	+	681	-	-	-	B8ARV7	Uncharacterized protein	-
BGIOSGA019026	100.17	43.0622	157.278	3.65235	1.86882	2.85556e-05	0.00121522	5	464470	465390	+	921	-	-	-	A2XZI9	Uncharacterized protein	-
BGIOSGA029119	377.181	126.382	627.98	4.9689	2.31293	2.91083e-05	0.00123539	8	29331971	29332411	+	441	-	-	-	A2YXT7	J domain-containing protein	-
BGIOSGA009609	148.087	67.704	228.47	3.37454	1.75469	2.93148e-05	0.00124248	3	37953526	37955314	-	1410	Glycosyltransferase	GO:0016757;GO:0016758;GO:0016740	-	B8ALS5	Glycosyltransferase	Glycosyltransferase [Source:UniProtKB/TrEMBL;Acc:B8ALS5]
BGIOSGA026176	7.98801	0	15.976	Inf	Inf	3.02339e-05	0.00127793	7	23967148	23967672	+	525	-	GO:0006511	K03094	A2YNV7	Uncharacterized protein	-
BGIOSGA032766	55.8945	3.44957	108.34	31.4067	4.973	3.03138e-05	0.00127793	10	9346411	9346905	+	495	-	GO:0005515	-	A2Z6D8	PLAT domain-containing protein	-
BGIOSGA035880	428.296	217.502	639.089	2.93831	1.55499	3.14687e-05	0.00132485	12	21073422	21076878	-	1776	NEK2	GO:0016310;GO:0005524;GO:0016301;GO:0006468;GO:0004674;GO:0004672;GO:0000166;GO:0016740	-	-	-	Serine/threonine-protein kinase Nek2 [Source:UniProtKB/Swiss-Prot;Acc:A2ZMH2]
BGIOSGA027765	197.409	96.6832	298.134	3.08362	1.62462	3.21679e-05	0.00134922	8	746731	752213	-	3585	-	GO:0005515;GO:0016747	-	B8BA57	Uncharacterized protein	-
BGIOSGA036041	349.765	26.9566	672.573	24.9502	4.64098	3.34774e-05	0.00139633	12	17744450	17744683	-	234	-	GO:0009611;GO:0004867;GO:0010951	-	A2ZLE7	Uncharacterized protein	-
BGIOSGA036042	701.003	102.565	1299.44	12.6694	3.66328	3.35295e-05	0.00139665	12	17741687	17741923	-	237	-	GO:0009611;GO:0004867;GO:0010951	-	A2ZLE6	Uncharacterized protein	-
BGIOSGA034680	10652.9	5740.01	15565.8	2.71181	1.43926	3.37884e-05	0.00140196	11	369106	369571	+	366	LTP110-A	GO:0008289;GO:0006952;GO:0006869	-	-	-	Non-specific lipid-transfer protein 3 [Source:UniProtKB/Swiss-Prot;Acc:A2ZAS9]
BGIOSGA012297	85.2522	26.8806	143.624	5.34303	2.41766	3.47348e-05	0.00143545	3	9395331	9395795	+	465	-	-	K13993	A2XEX0	SHSP domain-containing protein	-
BGIOSGA008632	105.111	46.4764	163.745	3.52318	1.81688	3.51157e-05	0.00144928	2	26328145	26329759	+	324	-	GO:0009055;GO:0015035;GO:0022900;GO:0005623;GO:0055114;GO:0045454	K03676	B8AFG9	Glutaredoxin domain-containing protein	-
BGIOSGA030874	38.8481	12.5119	65.1843	5.2098	2.38123	3.54561e-05	0.00146056	9	15437203	15439222	+	1023	-	-	-	B8BCI6	DUF1618 domain-containing protein	-
BGIOSGA034620	10.5978	0.306538	20.889	68.1448	6.09053	3.64916e-05	0.00149821	11	414684	415857	-	687	-	-	-	B8BIQ8	Uncharacterized protein	-
BGIOSGA013433	11.8424	0.673132	23.0117	34.186	5.09533	3.75162e-05	0.00153426	3	32926375	32928433	+	1149	-	GO:0016020;GO:0016042;GO:0016787;GO:0016021;GO:0006629	-	A2XLA5	Uncharacterized protein	-
BGIOSGA032247	15614.3	8246.57	22982	2.78686	1.47864	3.92953e-05	0.00160078	10	3955679	3959866	-	1344	-	GO:0000287;GO:0004634;GO:0006096;GO:0000015	K01689	B8BFV2	Uncharacterized protein	-
BGIOSGA026790	158.765	77.5835	239.947	3.09276	1.62889	3.97069e-05	0.00161336	8	25417259	25419911	-	1041	-	GO:0003824;GO:0050662	-	B8BBT2	Epimerase domain-containing protein	-
BGIOSGA025850	343.576	174.45	512.703	2.93897	1.55531	3.97884e-05	0.00161459	7	18842073	18843564	+	930	Xyloglucan	GO:0016762;GO:0048046;GO:0008152;GO:0006073;GO:0042546;GO:0016798;GO:0004553;GO:0016787;GO:0005618;GO:0010411;GO:0005975;GO:0005576;GO:0016740;GO:0071555	K08235	A2YM29	Xyloglucan endotransglucosylase/hydrolase	Xyloglucan endotransglucosylase/hydrolase [Source:UniProtKB/TrEMBL;Acc:A2YM29]
BGIOSGA001121	273.159	136.117	410.2	3.01359	1.59148	4.09488e-05	0.00165527	1	29258772	29260259	-	1488	-	-	K14494	B8A6W0	GRAS domain-containing protein	-
BGIOSGA033831	145.588	62.6431	228.532	3.64816	1.86717	4.28628e-05	0.00171719	11	17001847	17003376	-	1530	-	GO:0007623;GO:0010468;GO:0005515;GO:0006355;GO:0009637;GO:0009911	K12116	A2ZF69	F-box domain-containing protein	-
BGIOSGA028408	52.3219	15.4871	89.1566	5.75684	2.52528	4.31758e-05	0.00172753	8	13474830	13476116	+	1008	Sulfotransferase	GO:0008146;GO:0016740	-	A2YTN9	Sulfotransferase	Sulfotransferase [Source:UniProtKB/TrEMBL;Acc:A2YTN9]
BGIOSGA024325	350.383	137.211	563.556	4.10721	2.03816	4.333e-05	0.00173149	7	15558273	15561181	-	831	-	GO:0005576	-	A2YL73	Uncharacterized protein	-
BGIOSGA013483	332.086	38.0799	626.092	16.4415	4.03927	4.42014e-05	0.00176184	3	33641958	33643333	+	522	-	-	-	B8AQR0	Uncharacterized protein	-
BGIOSGA023100	7.69037	0	15.3807	Inf	Inf	4.42661e-05	0.00176218	6	22518311	22519428	+	996	-	GO:0003677;GO:0005634;GO:0006355;GO:0043565;GO:0003700	K09419	A2YE60	HSF_DOMAIN domain-containing protein	-
BGIOSGA035159	337.613	169.131	506.096	2.99232	1.58127	4.56614e-05	0.00181314	11	9710979	9716618	+	2349	-	GO:0016020;GO:0004553;GO:0016787;GO:0016021;GO:0005975	-	A2ZDK3	Fn3_like domain-containing protein	-
BGIOSGA001288	33.7699	9.5753	57.9645	6.05354	2.59778	4.64609e-05	0.00183331	1	26141672	26142364	-	693	-	GO:0016020;GO:0016021	-	A2WS63	DUF4408 domain-containing protein	-
BGIOSGA012770	518.079	273.108	763.051	2.79396	1.48231	4.70237e-05	0.00184395	3	17119798	17121699	+	933	Trehalose	GO:0004805;GO:0016787;GO:0005992;GO:0003824;GO:0016311	K01087	B8AQK7	Trehalose 6-phosphate phosphatase	Trehalose 6-phosphate phosphatase [Source:UniProtKB/TrEMBL;Acc:B8AQK7]
BGIOSGA033334	1251.81	7.02795	2496.58	355.236	8.47264	4.79062e-05	0.00187622	10	19570475	19571272	+	705	-	GO:0005515	K00799	A2Z9L6	Uncharacterized protein	-
BGIOSGA012414	35.4803	10.7865	60.1741	5.57866	2.47992	4.83668e-05	0.0018919	3	11343479	11344526	+	786	-	-	-	A2XFL1	Uncharacterized protein	-
BGIOSGA029642	674.51	355.7	993.321	2.79258	1.4816	4.8845e-05	0.00190823	9	15752882	15755563	-	2682	-	GO:0016020;GO:0016310;GO:0005524;GO:0016301;GO:0006468;GO:0004674;GO:0000166;GO:0004672;GO:0016021;GO:0016740	-	A2Z1Z8	Uncharacterized protein	-
BGIOSGA021959	31.9396	3.91242	59.9667	15.3273	3.93803	4.95349e-05	0.00193039	6	2340662	2341210	-	339	-	-	-	B8B2B9	Uncharacterized protein	-
BGIOSGA034885	273.455	137.536	409.374	2.97649	1.57361	5.06344e-05	0.00195932	11	3189871	3194296	+	2094	-	GO:0003824	K01897	B8BJB4	AMP-binding domain-containing protein	-
BGIOSGA000987	196.616	93.8027	299.428	3.19211	1.67451	5.06511e-05	0.00195932	1	31878687	31879477	-	714	-	GO:0005515	K00799	A2WU02	Uncharacterized protein	-
BGIOSGA028819	53.7809	20.4819	87.0799	4.25156	2.08799	5.07942e-05	0.00196102	8	24500393	24501286	+	378	HVA22-like	GO:0016020;GO:0016021;GO:0009737	K17279	B8BBJ6	HVA22-like protein	HVA22-like protein [Source:UniProtKB/TrEMBL;Acc:B8BBJ6]
BGIOSGA009619	122.194	13.8318	230.557	16.6686	4.05906	5.18375e-05	0.00198567	3	37845376	37846861	-	933	-	GO:0016705;GO:0005506;GO:0055114;GO:0031418;GO:0016491	K00472	A2XN19	Uncharacterized protein	-
BGIOSGA007852	1273.77	682.794	1864.74	2.73104	1.44945	5.23852e-05	0.00200421	2	8635095	8638848	+	1299	Aspartate	GO:0009058;GO:0006520;GO:0008483;GO:0016740;GO:0003824;GO:0004069;GO:0030170	K14455	B8AEL7	Aspartate aminotransferase	Aspartate aminotransferase [Source:UniProtKB/TrEMBL;Acc:B8AEL7]
BGIOSGA036773	3027.52	557.508	5497.53	9.86089	3.30172	5.25801e-05	0.00200923	12	825408	825825	-	318	Hypoxia-induced	GO:0016020;GO:0016021	-	A2ZHD7	Hypoxia-induced gene domain 3	Hypoxia-induced gene domain 3 [Source:UniProtKB/TrEMBL;Acc:A2ZHD7]
BGIOSGA035507	35.7725	11.6386	59.9064	5.14724	2.3638	5.4557e-05	0.00207218	11	18633463	18635753	+	426	-	GO:0010374	-	A2ZFP4	Uncharacterized protein	-
BGIOSGA023471	2581.2	1066.93	4095.48	3.83856	1.94057	5.49213e-05	0.0020835	6	30212389	30215286	+	1608	-	GO:0020037;GO:0005506;GO:0055114;GO:0016705;GO:0046872;GO:0004497;GO:0005886;GO:0016491	-	B8B1G7	Uncharacterized protein	-
BGIOSGA029632	275.637	142.801	408.472	2.86043	1.51623	5.65764e-05	0.0021437	9	16030142	16030942	-	801	BKI1	GO:0019210;GO:0009742;GO:0033673;GO:0005886;GO:0006629	K14499	-	-	Probable BRI1 kinase inhibitor 1 [Source:UniProtKB/Swiss-Prot;Acc:A2Z225]
BGIOSGA019136	70.4241	28.4393	112.409	3.95258	1.98279	5.69381e-05	0.00215222	5	2262899	2264000	+	999	Peroxidase	GO:0020037;GO:0055114;GO:0006979;GO:0046872;GO:0098869;GO:0004601;GO:0005576;GO:0042744;GO:0016491	K00430	A2Y049	Peroxidase	Peroxidase [Source:UniProtKB/TrEMBL;Acc:A2Y049]
BGIOSGA036881	8969.73	5058.93	12880.5	2.5461	1.34829	5.86117e-05	0.00220488	12	912013	912471	+	357	LTP2-A	GO:0008289;GO:0006869	-	-	-	Non-specific lipid-transfer protein 2 [Source:UniProtKB/Swiss-Prot;Acc:A2ZAT0]
BGIOSGA001700	7852.39	2628.69	13076.1	4.97438	2.31452	5.99995e-05	0.00225439	1	15367652	15372355	-	1164	-	GO:0030246	-	-	-	-
BGIOSGA012091	238.839	120.264	357.414	2.97191	1.57139	6.2562e-05	0.00232864	3	6244488	6246649	+	522	-	-	-	A2XDU0	Uncharacterized protein	-
BGIOSGA014250	3745.7	2027.64	5463.77	2.69464	1.43009	6.31689e-05	0.00234545	4	31550418	31556673	-	2298	-	GO:0004553;GO:0016787;GO:0005975	K15920	B8AV76	Fn3_like domain-containing protein	-
BGIOSGA036880	14110.3	7178.18	21042.4	2.93144	1.55161	6.40256e-05	0.00237446	12	906673	907138	+	366	LTP110-A	GO:0008289;GO:0006952;GO:0006869	-	-	-	Non-specific lipid-transfer protein 3 [Source:UniProtKB/Swiss-Prot;Acc:A2ZAS9]
BGIOSGA009890	31.2788	7.15553	55.4021	7.74256	2.95281	6.53933e-05	0.00241948	3	33711712	33713696	-	339	-	-	-	B8AQR7	Uncharacterized protein	-
BGIOSGA017255	2557.11	1146	3968.21	3.46266	1.79188	6.59474e-05	0.00243425	4	32172527	32175082	+	1842	D-3-phosphoglycerate	GO:0008652;GO:0016616;GO:0051287;GO:0006564;GO:0055114;GO:0016491;GO:0004617	K00058	A2XYC2	D-3-phosphoglycerate dehydrogenase	D-3-phosphoglycerate dehydrogenase [Source:UniProtKB/TrEMBL;Acc:A2XYC2]
BGIOSGA005697	245.725	124.725	366.725	2.94025	1.55594	6.688e-05	0.0024613	2	32178822	32181195	-	1332	-	GO:0046983	-	B8AHQ6	BHLH domain-containing protein	-
BGIOSGA030342	50.4235	17.8682	82.9789	4.64394	2.21535	6.6915e-05	0.0024613	9	2860137	2860604	+	468	-	-	-	A2YYT7	RING-type domain-containing protein	-
BGIOSGA031210	75.6215	32.5107	118.732	3.6521	1.86872	7.24235e-05	0.00262704	9	20428183	20436488	+	3522	-	GO:0005515	-	B8BE43	USP domain-containing protein	-
BGIOSGA010293	117.536	51.9179	183.153	3.52775	1.81875	7.30399e-05	0.00264149	3	25710605	25713130	-	2526	-	GO:0043531	-	B8AM46	NB-ARC domain-containing protein	-
BGIOSGA028505	7278.34	3437.57	11119.1	3.23459	1.69358	7.30737e-05	0.00264149	8	16738495	16743162	+	1854	Pyrophosphate--fructose	GO:0016310;GO:0003872;GO:0005524;GO:0008152;GO:0016301;GO:0006096;GO:0003824;GO:0005737;GO:0047334;GO:0046835;GO:0046872;GO:0016740;GO:0061615	K00895	B8B9Z2	Pyrophosphate--fructose 6-phosphate 1-phosphotransferase subunit alpha	Pyrophosphate--fructose 6-phosphate 1-phosphotransferase subunit alpha [Source:UniProtKB/TrEMBL;Acc:B8B9Z2]
BGIOSGA031520	20.622	0.733188	40.5108	55.2529	5.78798	7.46607e-05	0.00268677	10	19427104	19430655	-	1599	-	GO:0016020;GO:0020037;GO:0016705;GO:0005506;GO:0016021;GO:0055114	-	B8BHY5	Uncharacterized protein	-
BGIOSGA020660	131.157	61.6084	200.706	3.25777	1.70388	7.48409e-05	0.00268991	6	30357917	30359593	-	1128	-	GO:0003824;GO:0050662	-	B8B1V2	Epimerase domain-containing protein	-
BGIOSGA006758	45.5534	14.9905	76.1163	5.07765	2.34416	7.50555e-05	0.00269147	2	9703715	9706419	-	1077	-	-	-	B8AF90	Uncharacterized protein	-
BGIOSGA038437	137.988	4.50426	271.473	60.2703	5.91337	7.7144e-05	0.00275068	AAAA02038159.1	6866	7132	-	267	-	-	-	-	-	-
BGIOSGA002266	2803.26	1545.59	4060.94	2.62745	1.39366	7.85175e-05	0.00279017	1	4511214	4520571	-	4362	-	GO:0016020;GO:0005524;GO:0000166;GO:0016021;GO:0016887	-	B8ADJ4	Uncharacterized protein	-
BGIOSGA032818	184.892	90.7585	279.026	3.07438	1.62029	7.8686e-05	0.002793	10	10433143	10436935	+	906	-	GO:0003677;GO:0005634;GO:0006355;GO:0043565;GO:0003700	-	B8BGJ1	Homeobox domain-containing protein	-
BGIOSGA003559	21.6498	4.80453	38.495	8.01223	3.0022	7.92885e-05	0.00280804	1	17464513	17465112	+	486	-	-	-	A2WQ78	Uncharacterized protein	-
BGIOSGA032996	7.22626	0	14.4525	Inf	Inf	7.97205e-05	0.00282017	10	13784383	13785009	+	474	-	-	-	A2Z7M7	Uncharacterized protein	-
BGIOSGA030994	33.9299	1.07228	66.7875	62.2855	5.96083	8.04915e-05	0.00284424	9	17307631	17309205	+	420	-	GO:0005840;GO:0005515;GO:0006412;GO:0003735	K02927	B8BCU7	Ubiquitin-like domain-containing protein	-
BGIOSGA021439	756.049	399.643	1112.45	2.78362	1.47696	8.07313e-05	0.00284951	6	10989401	10991503	-	2103	-	-	-	B8B0M0	PI3K/PI4K domain-containing protein	-
BGIOSGA026795	51.6718	20.4647	82.8788	4.04985	2.01787	8.22863e-05	0.0028882	8	25340548	25342419	-	1014	-	GO:0046872;GO:0055114;GO:0016491	-	A2YWB1	Fe2OG dioxygenase domain-containing protein	-
BGIOSGA007623	10498.8	4243.61	16754	3.94804	1.98114	8.24705e-05	0.00289143	2	4397179	4400402	+	1209	Phosphoglycerate	GO:0016310;GO:0005524;GO:0016301;GO:0006096;GO:0016740;GO:0004618	K00927	B8AIH2	Phosphoglycerate kinase	Phosphoglycerate kinase [Source:UniProtKB/TrEMBL;Acc:B8AIH2]
BGIOSGA030926	180.586	90.4487	270.723	2.99311	1.58165	8.26838e-05	0.00289568	9	16184825	16185559	+	735	-	GO:0010274	-	A2Z244	Uncharacterized protein	-
BGIOSGA021099	47.591	6.93534	88.2467	12.7242	3.6695	8.44468e-05	0.00295414	6	20858088	20858660	-	573	-	GO:0016020;GO:0016021	-	A2YDS0	RING-type domain-containing protein	-
BGIOSGA016364	313.953	138.943	488.962	3.51915	1.81523	8.59011e-05	0.0029917	4	18250572	18255047	+	1797	CIN2	GO:0050832;GO:0048046;GO:0008152;GO:0042742;GO:0016798;GO:0004553;GO:0005618;GO:0016787;GO:0005975;GO:0004564;GO:0005576;GO:0052576	K01193	B8ATN8	Uncharacterized protein	Beta-fructofuranosidase, insoluble isoenzyme 2 [Source:UniProtKB/Swiss-Prot;Acc:Q01IS7]
BGIOSGA013716	182.021	92.2643	271.779	2.94565	1.55859	8.70462e-05	0.00302154	3	37307823	37308404	+	582	-	GO:0016747	-	A2XMU8	N-acetyltransferase domain-containing protein	-
BGIOSGA018543	166.713	44.248	289.177	6.53539	2.70827	8.77334e-05	0.00303534	5	8095521	8100715	-	777	-	GO:0009116;GO:0003824	-	B8AZD9	PNP_UDP_1 domain-containing protein	-
BGIOSGA018446	429.514	12.1578	846.87	69.6564	6.12218	8.8408e-05	0.00305532	5	10621604	10625876	-	1071	-	GO:0003824	-	B8AZW6	Uncharacterized protein	-
BGIOSGA017285	19165.8	2071.46	36260.1	17.5046	4.12966	8.87496e-05	0.00305883	4	32712881	32713657	+	777	-	-	-	A2XYI5	Uncharacterized protein	-
BGIOSGA032240	125.784	23.9013	227.666	9.52526	3.25176	8.87787e-05	0.00305883	10	4249976	4251450	-	1068	-	GO:0020037;GO:0016705;GO:0005506;GO:0055114	-	B8BFT4	Uncharacterized protein	-
BGIOSGA005433	95.3414	16.1829	174.5	10.783	3.43069	8.88013e-05	0.00305883	2	36015769	36016401	-	519	-	GO:0003677;GO:0005634;GO:0006355;GO:0006351;GO:0003700	-	A2XAK6	AP2/ERF domain-containing protein	-
BGIOSGA002019	309.853	163.862	455.844	2.78188	1.47606	8.93144e-05	0.00307314	1	8584728	8586010	-	366	-	-	-	B8ABF8	X8 domain-containing protein	-
BGIOSGA040666	46.8145	11.2281	82.4009	7.33881	2.87555	9.20156e-05	0.00315572	CH398571.1	2408	3501	+	942	-	-	-	-	-	-
BGIOSGA032652	204.686	106.356	303.015	2.84906	1.51048	9.25445e-05	0.0031704	10	5758837	5762026	+	1458	-	GO:0016747	K19861	A2Z5P9	Uncharacterized protein	-
BGIOSGA010627	53.019	21.3578	84.6802	3.96483	1.98726	9.27621e-05	0.00317095	3	16900585	16901280	-	600	-	GO:0016020;GO:0016021	-	A2XHE6	Uncharacterized protein	-
BGIOSGA037641	78.5718	34.2023	122.941	3.59452	1.8458	9.62486e-05	0.003283	12	19081874	19083907	+	219	-	-	-	B8BML8	Uncharacterized protein	-
BGIOSGA023624	440.057	233.711	646.402	2.76582	1.46771	9.6455e-05	0.00328647	6	32478855	32480138	+	975	-	GO:0046983	-	B8B2K0	BHLH domain-containing protein	-
BGIOSGA033195	517.69	280.667	754.713	2.689	1.42707	9.9884e-05	0.00338862	10	17675266	17680552	+	2181	-	GO:0016020;GO:0005524;GO:0000166;GO:0016021;GO:0016887	-	A2Z8W6	ABC transporter domain-containing protein	-
BGIOSGA019656	41.4424	0.306538	82.5782	269.389	8.07355	0.000101549	0.00344139	5	17063828	17064222	+	288	-	GO:0009737	-	A2Y3H0	Uncharacterized protein	-
BGIOSGA002715	69.0673	29.9021	108.233	3.61956	1.85582	0.000108588	0.00363298	1	2211245	2212593	+	1236	-	GO:0016020;GO:0008375;GO:0016021	-	A2WKC1	Uncharacterized protein	-
BGIOSGA011190	855.483	256.085	1454.88	5.68124	2.50621	0.000109677	0.00366548	3	7085701	7086534	-	489	-	GO:0015671;GO:0046872;GO:0020037;GO:0005344;GO:0019825	-	A2XE45	GLOBIN domain-containing protein	-
BGIOSGA009674	8.32779	0.366594	16.289	44.4333	5.47357	0.000116905	0.0038782	3	37080986	37081667	-	495	-	-	-	B8AL86	Uncharacterized protein	-
BGIOSGA015304	55.4275	1.74541	109.11	62.5123	5.96607	0.000118435	0.00390974	4	13968082	13969401	-	906	-	GO:0004553;GO:0016787;GO:0008152;GO:0005975;GO:0016798	K01183	A2XS37	Glyco_hydro_18 domain-containing protein	-
BGIOSGA030978	126.557	55.5828	197.532	3.55384	1.82938	0.000120239	0.00396372	9	17117719	17117991	+	273	-	-	-	A2Z2E9	Uncharacterized protein	-
BGIOSGA004922	2587.11	275.154	4899.07	17.8048	4.1542	0.000121767	0.00400989	1	41849680	41850911	+	1146	Stearoyl-[acyl-carrier-protein]	GO:0016020;GO:0102786;GO:0055114;GO:0046872;GO:0045300;GO:0006631;GO:0006633;GO:0009536;GO:0006629;GO:0009507;GO:0016491	K03921	-	-	Stearoyl-[acyl-carrier-protein] 9-desaturase 1, chloroplastic [Source:UniProtKB/Swiss-Prot;Acc:B8A7A3]
BGIOSGA011985	8411.44	4835.2	11987.7	2.47925	1.30991	0.000125587	0.00411871	3	4676975	4681465	+	1629	3-ketoacyl-CoA	GO:0016020;GO:0005783;GO:0016746;GO:0009409;GO:0009416;GO:0003824;GO:0080167;GO:0016021;GO:0006633;GO:0016747;GO:0016740	K15397	A2XD82	3-ketoacyl-CoA synthase	3-ketoacyl-CoA synthase [Source:UniProtKB/TrEMBL;Acc:A2XD82]
BGIOSGA007008	197.396	95.3627	299.43	3.13991	1.65072	0.000126208	0.00413448	2	5410035	5426946	-	5007	-	GO:0005524;GO:0002161;GO:0000049;GO:0005737;GO:0004822;GO:0106074;GO:0006428;GO:0006418;GO:0000166;GO:0004812	-	B8AIX8	Uncharacterized protein	-
BGIOSGA034632	1823.42	411.595	3235.24	7.86024	2.97457	0.000126834	0.00414719	11	253693	254117	-	324	-	GO:0016020;GO:0016021	-	B8BIP6	HIG1 domain-containing protein	-
BGIOSGA007785	742.909	108.634	1377.18	12.6773	3.66417	0.000127838	0.00417003	2	7430783	7435226	+	1533	Histone	GO:0004407;GO:0005634;GO:0032041;GO:0046872;GO:0016787;GO:0006325;GO:0070932;GO:0016575	K06067	B8AE72	Histone deacetylase	Histone deacetylase [Source:UniProtKB/TrEMBL;Acc:B8AE72]
BGIOSGA016359	60.8489	23.8338	97.864	4.1061	2.03777	0.000128112	0.00417003	4	18216182	18217723	+	828	-	GO:0046872;GO:0008270;GO:0004089	K01674	A2XT75	Alpha-carbonic anhydrase domain-containing protein	-
BGIOSGA029328	34.9594	11.7386	58.1802	4.95629	2.30926	0.000128311	0.00417003	9	20378785	20379201	-	417	-	GO:0009733	-	B8BE40	Uncharacterized protein	-
BGIOSGA023432	39.0337	13.7942	64.2732	4.65942	2.22015	0.00012862	0.00417437	6	29329926	29330234	+	309	-	-	-	A2YFZ6	Uncharacterized protein	-
BGIOSGA033330	310.509	165.977	455.041	2.74159	1.45501	0.000129132	0.00418289	10	19559718	19560522	+	723	-	GO:0005515	-	A2Z9L2	Uncharacterized protein	-
BGIOSGA010475	130.629	31.1086	230.149	7.39825	2.88718	0.000129269	0.00418289	3	20725414	20726465	-	663	-	GO:0006979;GO:0020037;GO:0004601;GO:0098869;GO:0055114	K00430	B8AKG0	PEROXIDASE_4 domain-containing protein	-
BGIOSGA008459	326.828	175.419	478.237	2.72625	1.44692	0.000129429	0.00418335	2	23346354	23347325	+	972	-	GO:0016787	-	A2X691	Abhydrolase_3 domain-containing protein	-
BGIOSGA000155	40.5264	8.61686	72.4359	8.4063	3.07147	0.000132377	0.00424908	1	45104017	45105291	-	1275	-	GO:0006508;GO:0004190	-	A2WYV0	Peptidase A1 domain-containing protein	-
BGIOSGA018424	18.2687	3.85863	32.6789	8.46904	3.0822	0.000132408	0.00424908	5	11031756	11033009	-	1254	-	-	-	A2Y2F5	DUF1618 domain-containing protein	-
BGIOSGA022749	48.6443	2.20582	95.0828	43.1054	5.4298	0.000132998	0.00426365	6	12117311	12124822	+	2316	-	-	-	B8B0X3	BURP domain-containing protein	-
BGIOSGA001108	1473.52	829.447	2117.6	2.55303	1.35221	0.000133982	0.0042821	1	29582644	29584026	-	1215	-	GO:0016020;GO:0016021	-	A2WTA8	PMR5N domain-containing protein	-
BGIOSGA023626	267.778	144.035	391.522	2.71825	1.44268	0.000134516	0.00429046	6	32541814	32542985	+	1002	-	GO:0005576	-	B8B2K5	Uncharacterized protein	-
BGIOSGA003411	321.006	158.491	483.521	3.05078	1.60918	0.000134888	0.00429795	1	14023511	14026668	+	1158	-	GO:0016788	-	B8A7F3	Lipase_GDSL domain-containing protein	-
BGIOSGA037356	28.9925	2.09825	55.8867	26.6349	4.73524	0.000138349	0.00439489	12	13122157	13124099	+	1074	-	GO:0016020;GO:0016021	K22418	B8BPJ0	Uncharacterized protein	-
BGIOSGA034472	1913.52	930.624	2896.41	3.11233	1.638	0.000138883	0.00439852	11	2418771	2425727	-	4425	-	GO:0016020;GO:0055085;GO:0005524;GO:0042626;GO:0000166;GO:0016021;GO:0099131;GO:0016887	-	B8BJ66	Uncharacterized protein	-
BGIOSGA004279	37.5055	11.8062	63.2048	5.35353	2.42049	0.000141547	0.00446939	1	32380675	32385306	+	1920	-	GO:0009415	-	B8A8B0	J domain-containing protein	-
BGIOSGA030166	621.689	352.183	891.195	2.53049	1.33941	0.000142773	0.00450358	9	3361123	3369097	-	987	-	GO:0046872;GO:0055114;GO:0016491	-	B8BD94	Fe2OG dioxygenase domain-containing protein	-
BGIOSGA031203	24.784	7.34824	42.2197	5.74556	2.52245	0.000143024	0.00450696	9	20371931	20372365	+	435	-	GO:0009733	-	A2Z3Q2	Uncharacterized protein	-
BGIOSGA032814	124.228	27.0643	221.391	8.18017	3.03213	0.000147167	0.00461511	10	10395992	10397426	+	990	-	GO:0046983	-	A2Z6N0	BHLH domain-containing protein	-
BGIOSGA034088	174.291	89.6901	258.893	2.88653	1.52934	0.000147189	0.00461511	11	10990291	10991303	-	276	-	GO:0016021	-	B8BK89	Uncharacterized protein	-
BGIOSGA029543	960.608	540.8	1380.42	2.55254	1.35194	0.000151821	0.00474144	9	17579635	17582396	-	1503	-	GO:0004553;GO:0005975	K01188	A2Z2L2	Uncharacterized protein	-
BGIOSGA021164	18.4557	2.63247	34.279	13.0216	3.70283	0.000152746	0.00476086	6	19297980	19298585	-	606	-	-	-	A2YDG0	Uncharacterized protein	-
BGIOSGA023234	1238.94	639.215	1838.66	2.87642	1.52428	0.000159508	0.00495689	6	25151984	25152765	+	714	-	GO:0005515	-	A2YEV0	TPR_REGION domain-containing protein	-
BGIOSGA026872	811.834	453.792	1169.88	2.578	1.36625	0.000160105	0.00497053	8	23907910	23909849	-	681	-	-	-	B8BBB2	Uncharacterized protein	-
BGIOSGA020948	33.6404	1.33251	65.9482	49.4916	5.62911	0.000164758	0.0051049	6	24184240	24184707	-	468	-	GO:0003677;GO:0043565	K03627	A2YEL5	HTH cro/C1-type domain-containing protein	-
BGIOSGA007275	236.118	124.546	347.691	2.79167	1.48113	0.00016556	0.0051247	2	539875	547646	-	2907	-	-	K15601	B8AG57	JmjC domain-containing protein	-
BGIOSGA010748	220.965	117.148	324.783	2.77242	1.47115	0.000167679	0.00516488	3	14505750	14506076	-	327	-	GO:0009909	-	A2XGM1	Uncharacterized protein	-
BGIOSGA006553	27.7279	0	55.4557	Inf	Inf	0.000173368	0.00530373	2	15068049	15069314	-	1266	-	GO:0016747	-	A2X4C0	Uncharacterized protein	-
BGIOSGA000576	8041.02	3422.91	12659.1	3.69835	1.88688	0.000174155	0.00531748	1	38570385	38570833	-	363	Non-specific	GO:0008289;GO:0006869	-	A2WWG7	Non-specific lipid-transfer protein	Non-specific lipid-transfer protein [Source:UniProtKB/TrEMBL;Acc:A2WWG7]
BGIOSGA027800	144.825	2.99907	286.65	95.5797	6.57863	0.000174415	0.00532007	8	259567	259878	-	291	-	-	-	B8B9Y8	Uncharacterized protein	-
BGIOSGA011895	12.2341	1.42512	23.043	16.1692	4.01517	0.000175634	0.00534189	3	3575087	3578897	+	2055	-	GO:0016020;GO:0016021	-	A2XCQ2	Uncharacterized protein	-
BGIOSGA002480	2631.79	614.656	4648.93	7.56347	2.91905	0.000178564	0.00541528	1	1656016	1656765	-	750	-	GO:0004867;GO:0005576	-	-	-	-
BGIOSGA008343	4529.85	2610.05	6449.65	2.47109	1.30514	0.000189116	0.00569684	2	20797770	20801666	+	1584	-	GO:0033907;GO:0004567;GO:0047668;GO:0047701;GO:0050224;GO:0042803;GO:0080083;GO:0008422;GO:0042973;GO:0030246;GO:0004553;GO:0004565;GO:0080079;GO:0005975	K05350	A2X5K1	Lectin_legB domain-containing protein	-
BGIOSGA023664	308.361	169.203	447.519	2.64486	1.40319	0.000193655	0.00580918	7	27688711	27693477	-	570	Glycosyltransferases	GO:0016020;GO:0015018;GO:0005794;GO:0045492;GO:0016740;GO:0071555;GO:0000139	K20869	B8B6B5	Glycosyltransferases	Glycosyltransferases [Source:UniProtKB/TrEMBL;Acc:B8B6B5]
BGIOSGA011405	47.0364	19.3447	74.7281	3.86297	1.94971	0.000193768	0.00580918	3	3776836	3777291	-	456	-	GO:0010374	-	A2XCT7	Uncharacterized protein	-
BGIOSGA029304	138.389	15.4584	261.32	16.9048	4.07936	0.00019461	0.00582316	9	20724937	20726085	-	1065	-	GO:0045735	-	A2Z3V4	Uncharacterized protein	-
BGIOSGA015514	23.4947	3.03162	43.9578	14.4998	3.85796	0.000196195	0.00585403	4	6179189	6179974	-	546	-	-	-	B8AVS7	Uncharacterized protein	-
BGIOSGA022791	954.092	546.484	1361.7	2.49175	1.31716	0.000203432	0.00602991	6	13061892	13062607	+	399	-	-	-	B8B142	Uncharacterized protein	-
BGIOSGA038243	564.135	29.4304	1098.84	37.3369	5.22253	0.000203994	0.00604088	AAAA02037097.1	10669	10935	-	267	-	-	-	-	-	-
BGIOSGA026372	1456.55	320.251	2592.84	8.09629	3.01726	0.000208978	0.00616525	7	26467842	26468539	+	516	-	-	-	A2YPU4	Usp domain-containing protein	-
BGIOSGA035718	498.495	8.10144	988.889	122.063	6.93149	0.000210141	0.00618795	11	22746243	22747112	+	870	-	GO:0005975	K01183	A2ZGZ1	Glyco_hydro_18 domain-containing protein	-
BGIOSGA014301	121.664	10.1059	233.223	23.0779	4.52844	0.00021315	0.00624617	4	30971244	30971975	-	732	-	GO:0006413;GO:0003743	-	A2XXV1	SUI1 domain-containing protein	-
BGIOSGA006395	156.563	3.45827	309.668	89.5443	6.48453	0.000213403	0.00624617	2	19783789	19785909	-	960	SWEET15	GO:0016020;GO:0008643;GO:0034219;GO:0005887;GO:0016021;GO:0051119;GO:0005886	K15382	-	-	Bidirectional sugar transporter SWEET15 [Source:UniProtKB/Swiss-Prot;Acc:A2X5B4]
BGIOSGA001413	2345.42	1354.77	3336.07	2.46246	1.3001	0.000213509	0.00624617	1	23516795	23521513	-	1329	ILL1	GO:0005788;GO:0005783;GO:0016787	K21604	-	-	IAA-amino acid hydrolase ILR1-like 1 [Source:UniProtKB/Swiss-Prot;Acc:Q84XG9]
BGIOSGA016447	7.94766	0	15.8953	Inf	Inf	0.000221517	0.00643854	4	19548570	19550223	+	1575	-	GO:0016020;GO:0016021	-	A2XTN2	DUF4149 domain-containing protein	-
BGIOSGA032723	15.4135	2.93901	27.888	9.48889	3.24624	0.000223117	0.00645271	10	7998187	8001524	+	3102	-	GO:0016020;GO:0016310;GO:0005524;GO:0016301;GO:0006468;GO:0005515;GO:0004674;GO:0000166;GO:0004672;GO:0016021;GO:0016740	-	A2Z647	Protein kinase domain-containing protein	-
BGIOSGA031391	1146.11	654.724	1637.5	2.50105	1.32254	0.000229836	0.00661309	10	21304422	21306555	-	456	Nucleoside	GO:0016310;GO:0005524;GO:0016301;GO:0006241;GO:0006165;GO:0004550;GO:0006228;GO:0000166;GO:0016740;GO:0006183	K00940	A2ZAA7	Nucleoside diphosphate kinase	Nucleoside diphosphate kinase [Source:UniProtKB/TrEMBL;Acc:A2ZAA7]
BGIOSGA032931	174.755	53.5268	295.983	5.52961	2.46718	0.000231848	0.00664666	10	13150847	13154744	+	1977	-	GO:0016020;GO:0055085;GO:0015116;GO:0008272;GO:1902358;GO:0016021;GO:0008271	K17471	A2Z7D3	STAS domain-containing protein	-
BGIOSGA017927	274.152	101.271	447.033	4.41422	2.14216	0.000233315	0.00668264	5	23805549	23805821	-	273	-	-	-	B8AYV0	Uncharacterized protein	-
BGIOSGA014388	21.4006	1.05853	41.7427	39.4347	5.30139	0.000236585	0.00675169	4	29501537	29505012	-	1263	-	-	-	B8ATV1	Uncharacterized protein	-
BGIOSGA009524	722.382	420.543	1024.22	2.43547	1.2842	0.000237237	0.00676415	3	39088422	39089098	-	432	-	-	-	A2XNK6	Uncharacterized protein	-
BGIOSGA005771	620.808	358.696	882.92	2.46147	1.29952	0.000238259	0.00678716	2	30983153	30985029	-	1086	-	GO:0006355;GO:0046983	-	B8AH97	BHLH domain-containing protein	-
BGIOSGA029356	1026.1	590.073	1462.12	2.47787	1.3091	0.000239499	0.00681012	9	20045109	20047387	-	408	Acyl	GO:0006633	-	A2Z3K3	Acyl carrier protein	Acyl carrier protein [Source:UniProtKB/TrEMBL;Acc:A2Z3K3]
BGIOSGA019191	48.4444	0.673132	96.2157	142.937	7.15924	0.000242886	0.00689397	5	3228788	3229326	+	321	-	GO:0016020;GO:0016021	-	B8AY52	Uncharacterized protein	-
BGIOSGA001625	15.8929	3.35191	28.4338	8.48287	3.08455	0.000243854	0.00690275	1	16875595	16875876	-	282	-	-	-	A2WQ29	GST C-terminal domain-containing protein	-
BGIOSGA006938	289.447	146.472	432.422	2.95226	1.56182	0.000244156	0.00690509	2	6412405	6419156	-	2376	-	GO:0004252;GO:0016787;GO:0006508	-	A2X230	Uncharacterized protein	-
BGIOSGA028458	776.577	439.931	1113.22	2.53045	1.33939	0.000244818	0.00691137	8	15520800	15526433	+	1395	-	GO:0004318;GO:0006633;GO:0055114	K00208	B8B9S9	Uncharacterized protein	-
BGIOSGA017524	66.9296	10.1259	123.733	12.2195	3.61112	0.000246762	0.00694477	5	29863908	29865920	-	1146	-	GO:0005634;GO:0003824;GO:0004722;GO:0043169;GO:0046872;GO:0016787;GO:0010030;GO:0004721;GO:0006470;GO:0009788	K14497	B8AWV1	PPM-type phosphatase domain-containing protein	-
BGIOSGA019819	118.262	25.3529	211.171	8.32927	3.05819	0.000251881	0.00704125	5	20444157	20444465	+	309	-	-	-	A2Y4D5	Uncharacterized protein	-
BGIOSGA002049	15.9637	3.37071	28.5568	8.47203	3.08271	0.000257342	0.00716209	1	8231398	8232502	-	516	-	-	-	B8ABG4	NmrA domain-containing protein	-
BGIOSGA007694	84.6897	40.1216	129.258	3.22165	1.6878	0.000260796	0.00721987	2	5642839	5644448	+	1530	-	GO:0046872;GO:0020037;GO:0016705;GO:0005506;GO:0004497;GO:0055114;GO:0016491	-	A2X1S1	Uncharacterized protein	-
BGIOSGA003233	1880.28	1113.55	2647.02	2.37711	1.24921	0.00026133	0.00722605	1	10268603	10270389	+	975	Peroxidase	GO:0020037;GO:0055114;GO:0006979;GO:0046872;GO:0098869;GO:0004601;GO:0005576;GO:0042744;GO:0016491	K00430	A2WNB5	Peroxidase	Peroxidase [Source:UniProtKB/TrEMBL;Acc:A2WNB5]
BGIOSGA025339	2612.16	1544.01	3680.32	2.38362	1.25315	0.00026185	0.00722997	7	5335125	5339066	+	597	-	GO:0016020;GO:0016021	-	B8B869	AAI domain-containing protein	-
BGIOSGA017756	16.3617	1.76421	30.9591	17.5484	4.13327	0.000262524	0.00724222	5	26474925	26476778	-	1101	-	GO:0016788	-	A2Y6B5	Lipase_GDSL domain-containing protein	-
BGIOSGA018775	711.53	405.666	1017.39	2.50796	1.32651	0.000263566	0.00726458	5	3543050	3548918	-	1704	Dihydrolipoyl	GO:0009055;GO:0004148;GO:0050660;GO:0055114;GO:0045454;GO:0022900;GO:0000166;GO:0005623;GO:0016668;GO:0016491	K00382	B8AYG2	Dihydrolipoyl dehydrogenase	Dihydrolipoyl dehydrogenase [Source:UniProtKB/TrEMBL;Acc:B8AYG2]
BGIOSGA034550	31.4713	10.9966	51.946	4.72383	2.23996	0.000269633	0.00739937	11	1351494	1358848	-	1083	-	GO:0016020;GO:0055085;GO:0016021	-	B8BIY5	Uncharacterized protein	-
BGIOSGA015508	486.863	280.279	693.447	2.47413	1.30692	0.000270625	0.00742013	4	6344170	6346177	-	1128	-	GO:0046872;GO:0055114;GO:0016491	-	A2XQV8	Fe2OG dioxygenase domain-containing protein	-
BGIOSGA015140	2769.41	1619.78	3919.04	2.41949	1.27471	0.000271415	0.00742959	4	18021907	18031764	-	2910	-	GO:0004553;GO:0043169;GO:0005978;GO:0016787;GO:0005975;GO:0003844;GO:0003824	-	B8ATS0	Aamy domain-containing protein	-
BGIOSGA008778	161.324	84.7313	237.917	2.8079	1.48949	0.000271443	0.00742959	2	28879263	28883255	+	2919	-	GO:0016020;GO:0055085;GO:0016021;GO:0005886	K22048	A2X846	Mechanosensitive ion channel protein	-
BGIOSGA000166	116.559	44.1143	189.003	4.28439	2.09909	0.000272082	0.00744062	1	45023543	45025655	-	1155	-	GO:0016020;GO:0005524;GO:0004672;GO:0016021;GO:0006468	-	A2WYT7	Protein kinase domain-containing protein	-
BGIOSGA023905	319.961	176.242	463.681	2.63094	1.39558	0.00027263	0.00744913	7	23456757	23461482	-	1524	-	GO:0016740;GO:0003824;GO:0016747;GO:0006633	K09458	A2YNP7	PKS_KS domain-containing protein	-
BGIOSGA022578	18.6944	4.21896	33.1698	7.86208	2.97491	0.000277495	0.00754817	6	7641779	7642558	+	780	-	GO:0005515	-	A2YAX5	Uncharacterized protein	-
BGIOSGA000783	4697.8	2777	6618.59	2.38336	1.253	0.000278299	0.00755807	1	35280740	35284886	-	1224	Aspartate	GO:0009058;GO:0006520;GO:0008483;GO:0016740;GO:0003824;GO:0004069;GO:0030170	K14454	A2WVA6	Aspartate aminotransferase	Aspartate aminotransferase [Source:UniProtKB/TrEMBL;Acc:A2WVA6]
BGIOSGA010890	1736.11	225.685	3246.53	14.3852	3.84652	0.000280802	0.00759978	3	11947655	11948527	-	582	-	GO:0005773	-	A2XFT1	Usp domain-containing protein	-
BGIOSGA004431	425.591	243.106	608.075	2.50128	1.32266	0.000286742	0.00774056	1	34104912	34107844	+	1341	-	GO:0009505	-	A2WUW9	Uncharacterized protein	-
BGIOSGA019864	19.2387	2.11201	36.3654	17.2184	4.10588	0.000287219	0.00774678	5	21300612	21302657	+	1890	-	GO:0016020;GO:0055085;GO:0016021;GO:0022857	-	B8AY93	Uncharacterized protein	-
BGIOSGA019055	85.277	41.681	128.873	3.09189	1.62849	0.000300883	0.00803947	5	870381	872138	+	765	-	-	-	B8AXA5	Uncharacterized protein	-
BGIOSGA025012	761.956	440.953	1082.96	2.45595	1.29628	0.000303669	0.00810015	7	383064	383651	+	588	Dirigent	GO:0048046;GO:0005576	-	A2YHD4	Dirigent protein	Dirigent protein [Source:UniProtKB/TrEMBL;Acc:A2YHD4]
BGIOSGA003215	425.095	74.9687	775.222	10.3406	3.37025	0.000323775	0.00856154	1	10016812	10017063	+	252	-	-	-	A2WN82	Uncharacterized protein	-
BGIOSGA028757	103.066	36.6835	169.449	4.6192	2.20764	0.000323961	0.00856154	8	22987931	22989097	+	273	-	-	-	B8BBB7	Uncharacterized protein	-
BGIOSGA032650	90.4162	45.3608	135.472	2.98653	1.57847	0.000324524	0.00856924	10	5719373	5720234	+	525	-	GO:0016747	-	A2Z5P7	Uncharacterized protein	-
BGIOSGA001627	154.352	60.4051	248.3	4.11058	2.03934	0.000327391	0.00863769	1	16860493	16861384	-	657	-	GO:0005515	K00799	A2WQ27	Uncharacterized protein	-
BGIOSGA040088	259.93	28.3392	491.52	17.3441	4.11638	0.000328248	0.00864812	AAAA02047705.1	2073	2279	-	207	-	GO:0009611;GO:0004867	-	-	-	-
BGIOSGA024424	3135.39	1864.81	4405.97	2.36269	1.24043	0.000328336	0.00864812	7	12148263	12152181	-	1827	Starch	GO:0019252;GO:0016757;GO:0004373;GO:0009501;GO:0009507	K13679	B8B5F4	Starch synthase, chloroplastic/amyloplastic	Starch synthase, chloroplastic/amyloplastic [Source:UniProtKB/TrEMBL;Acc:B8B5F4]
BGIOSGA031535	190.45	28.3443	352.555	12.4383	3.63672	0.000334872	0.0088055	10	19119451	19123731	-	1692	Trehalase	GO:0004555;GO:0008152;GO:0003824;GO:0016798;GO:0016787;GO:0005993;GO:0005991;GO:0005886	K01194	B8BHX0	Trehalase	Trehalase [Source:UniProtKB/TrEMBL;Acc:B8BHX0]
BGIOSGA017347	659.69	382.335	937.045	2.45085	1.29328	0.000336275	0.00882799	4	33700732	33702681	+	1086	-	GO:0016020;GO:0016021	-	A2XYY1	DUF4408 domain-containing protein	-
BGIOSGA037771	8.63625	0	17.2725	Inf	Inf	0.000336288	0.00882799	12	21328803	21329330	+	528	-	-	-	A2ZMK9	Uncharacterized protein	-
BGIOSGA021863	14.7772	3.11918	26.4352	8.47506	3.08322	0.000340904	0.00892721	6	3587013	3588721	-	1149	-	GO:0016788	-	B8B396	Lipase_GDSL domain-containing protein	-
BGIOSGA018011	179.658	97.0391	262.277	2.70279	1.43445	0.000341831	0.00894364	5	22304401	22306936	-	669	-	-	-	A2Y4X6	Usp domain-containing protein	-
BGIOSGA006344	125.291	65.8678	184.714	2.80431	1.48765	0.000347589	0.00905661	2	20764778	20775734	-	2478	Starch	GO:0004553;GO:0043169;GO:0005978;GO:0005975;GO:0003844;GO:0003824	K00700	A2X5K0	Starch branching enzyme 3	Starch branching enzyme 3 [Source:UniProtKB/TrEMBL;Acc:A2X5K0]
BGIOSGA018594	7.36779	0.352843	14.3827	40.7625	5.34917	0.000351136	0.0091188	5	7222940	7223224	-	285	-	-	-	A2Y1K1	VQ domain-containing protein	-
BGIOSGA014483	72.3723	28.0178	116.727	4.16617	2.05872	0.000353387	0.00916968	4	28313332	28315530	-	1392	-	GO:0003677;GO:0005634	-	A2XWU1	HTH myb-type domain-containing protein	-
BGIOSGA005127	88.1157	1.46638	174.765	119.182	6.89702	0.000369851	0.00951058	1	45131531	45132941	+	1332	-	GO:0006508;GO:0004190	-	B8A8V7	Peptidase A1 domain-containing protein	-
BGIOSGA016280	1038.6	604.84	1472.35	2.43429	1.2835	0.000382255	0.00978953	4	16775521	16778321	+	1161	-	GO:0046872;GO:0030001	-	A2XST7	Uncharacterized protein	-
BGIOSGA018670	1598.19	209.713	2986.67	14.2417	3.83205	0.000383777	0.00982049	5	5635911	5639242	-	1713	Malic	GO:0004471;GO:0046872;GO:0004470;GO:0051287;GO:0055114;GO:0016491	K00029	A2Y154	Malic enzyme	Malic enzyme [Source:UniProtKB/TrEMBL;Acc:A2Y154]
BGIOSGA008063	115.286	58.5089	172.063	2.94081	1.55621	0.000387496	0.0098835	2	13488435	13490495	+	1020	Ubiquinol	GO:0016020;GO:0102721;GO:0055114;GO:0046872;GO:0016021;GO:0070469;GO:0009916;GO:0016491	K17893	A2X418	Ubiquinol oxidase	Ubiquinol oxidase [Source:UniProtKB/TrEMBL;Acc:A2X418]
BGIOSGA022085	296.27	168.821	423.718	2.50987	1.32761	0.000388167	0.00989261	6	609075	609868	-	576	-	GO:0003824	-	B8B1J4	RING-type domain-containing protein	-
BGIOSGA000060	638.128	368.034	908.221	2.46776	1.3032	0.000392492	0.00997915	1	46499770	46501617	-	540	-	-	K02947	A2WZD5	S10_plectin domain-containing protein	-
BGIOSGA009967	1737	1023.6	2450.4	2.39391	1.25937	0.000393701	0.0100012	3	32382206	32383232	-	261	-	GO:0004553;GO:0005975	-	A2XL42	Uncharacterized protein	-
BGIOSGA030871	577.278	332.15	822.405	2.47601	1.30801	0.000395724	0.0100294	9	15414154	15416588	+	1515	-	GO:0003676	-	A2Z1V6	C2H2-type domain-containing protein	-
BGIOSGA012261	58.918	12.3918	105.444	8.50922	3.08903	0.000395769	0.0100294	3	8949755	8951496	+	411	-	GO:0005840;GO:0005515;GO:0006412;GO:0003735	K02927	A2XEQ8	Ubiquitin-like domain-containing protein	-
BGIOSGA013655	126.238	61.9475	190.528	3.07563	1.62088	0.000397267	0.0100593	3	36393025	36393470	+	312	-	-	-	A2XMH3	Uncharacterized protein	-
BGIOSGA009891	104.063	18.455	189.671	10.2775	3.36141	0.000399239	0.0100829	3	33708597	33708926	-	228	-	-	-	B8AQR6	Uncharacterized protein	-
BGIOSGA011002	228.858	35.4924	422.224	11.8962	3.57243	0.000399482	0.0100829	3	10134834	10138668	-	1248	-	GO:0005524;GO:0000166	-	A2XF47	Uncharacterized protein	-
BGIOSGA019063	1378.13	727.871	2028.38	2.78673	1.47857	0.000402398	0.010137	5	957866	960321	+	468	-	GO:0005515;GO:0098869;GO:0033355;GO:0045174	K21888	B8AXB4	GST N-terminal domain-containing protein	-
BGIOSGA029493	237.389	128.519	346.259	2.69424	1.42988	0.000402926	0.0101373	9	18066581	18072144	-	2874	-	-	-	A2Z2T2	Uncharacterized protein	-
BGIOSGA031095	269.175	151.697	386.653	2.54886	1.34985	0.000404025	0.0101568	9	18955717	18958517	+	2367	Formin-like	GO:0016020;GO:0016021	-	A2Z354	Formin-like protein	Formin-like protein [Source:UniProtKB/TrEMBL;Acc:A2Z354]
BGIOSGA004691	3317.98	1973.03	4662.94	2.36335	1.24083	0.000405361	0.0101741	1	38270073	38273118	+	1680	-	GO:0046872;GO:0004619;GO:0006007;GO:0003824;GO:0005737;GO:0030145	K15633	B8ABA7	Uncharacterized protein	-
BGIOSGA037228	715.803	33.439	1398.17	41.8124	5.38586	0.00040633	0.0101903	12	7887571	7891718	+	1086	-	GO:0005507;GO:0055114	-	B8BP33	Uncharacterized protein	-
BGIOSGA024256	444.793	257.353	632.232	2.45667	1.2967	0.000414202	0.0103383	7	17199821	17201284	-	1464	Glycosyltransferase	GO:0016757;GO:0016758;GO:0016740	-	B8B6F5	Glycosyltransferase	Glycosyltransferase [Source:UniProtKB/TrEMBL;Acc:B8B6F5]
BGIOSGA009041	552.81	231.491	874.13	3.7761	1.9169	0.000416758	0.0103938	2	33260526	33261584	+	870	-	GO:0016020;GO:0009664;GO:0005618;GO:0005576;GO:0071555	-	A2X9J7	Expansin	-
BGIOSGA031798	15.2832	3.36566	27.2007	8.08183	3.01468	0.000417828	0.0104123	10	15078572	15079141	-	570	-	-	-	A2Z817	Uncharacterized protein	-
BGIOSGA036461	236.768	130.645	342.892	2.62461	1.39211	0.000419676	0.0104335	12	5595546	5600704	-	3525	-	GO:0003677;GO:0003887;GO:0005524;GO:0071897;GO:0006260;GO:0009360	-	A2ZIZ6	DNA_pol3_gamma3 domain-containing protein	-
BGIOSGA033235	10.09	0.306538	19.8735	64.8321	6.01864	0.000429562	0.0106233	10	18227494	18227763	+	270	-	-	-	A2Z943	Uncharacterized protein	-
BGIOSGA030147	40.5901	1.69911	79.4811	46.7782	5.54776	0.000431431	0.01065	9	3900151	3900513	-	363	Cysteine	GO:0010951;GO:0004869	-	A2YZ02	Cystatin domain-containing protein	Cysteine proteinase inhibitor [Source:UniProtKB/TrEMBL;Acc:A2YZ02]
BGIOSGA034552	419.889	243.605	596.172	2.44729	1.29118	0.000432192	0.0106604	11	1328985	1335437	-	1473	-	GO:0016020;GO:0055085;GO:0016021	-	B8BIY2	MFS domain-containing protein	-
BGIOSGA033260	18.0937	3.38446	32.803	9.69224	3.27683	0.000441438	0.010869	10	18570999	18571814	+	816	-	-	-	A2Z987	Uncharacterized protein	-
BGIOSGA004721	70.3161	15.1306	125.502	8.29455	3.05216	0.000442197	0.0108731	1	38752842	38753332	+	210	-	GO:0046872;GO:0030001	-	A2WWJ3	HMA domain-containing protein	-
BGIOSGA008109	399.076	230.752	567.401	2.45892	1.29803	0.000443665	0.0108921	2	14451380	14453818	+	1752	-	GO:0016020;GO:0009664;GO:0016757;GO:0052636;GO:0016021;GO:0000139	-	B8AGN5	Uncharacterized protein	-
BGIOSGA022336	187.491	62.0252	312.956	5.04563	2.33503	0.000444759	0.0109105	6	3254333	3257223	+	606	-	GO:0008425;GO:0006744;GO:0032259	-	B8B2Y7	Uncharacterized protein	-
BGIOSGA020219	2720.54	662.453	4778.63	7.21354	2.85071	0.000450163	0.0110173	5	27481165	27485904	+	1704	ATP-dependent	GO:0016310;GO:0003872;GO:0005524;GO:0008152;GO:0016301;GO:0006096;GO:0003824;GO:0005737;GO:0046872;GO:0006002;GO:0000166;GO:0016740;GO:0061615	K00850	B8B024	ATP-dependent 6-phosphofructokinase	ATP-dependent 6-phosphofructokinase [Source:UniProtKB/TrEMBL;Acc:B8B024]
BGIOSGA017284	18.0554	1.03973	35.0711	33.7311	5.07601	0.000453773	0.0110797	4	32709385	32709705	+	321	-	-	-	B8AW06	Uncharacterized protein	-
BGIOSGA030388	24.844	1.99189	47.6961	23.9451	4.58166	0.000455319	0.0111089	9	4251302	4252408	+	1107	-	-	-	A2YZ32	Uncharacterized protein	-
BGIOSGA035393	497.309	132.17	862.448	6.52532	2.70605	0.000458704	0.0111741	11	16537280	16539973	+	888	Xyloglucan	GO:0016762;GO:0048046;GO:0008152;GO:0006073;GO:0042546;GO:0016798;GO:0004553;GO:0016787;GO:0005618;GO:0010411;GO:0005975;GO:0005576;GO:0016740;GO:0071555	K08235	A2ZF20	Xyloglucan endotransglucosylase/hydrolase	Xyloglucan endotransglucosylase/hydrolase [Source:UniProtKB/TrEMBL;Acc:A2ZF20]
BGIOSGA007636	931.462	560.679	1302.25	2.32262	1.21576	0.000464298	0.0112929	2	4687182	4692707	+	1716	-	GO:0020037;GO:0005506;GO:0055114;GO:0016705;GO:0046872;GO:0009941;GO:0004497;GO:0009570;GO:0016491;GO:0009507	-	A2X1F8	Uncharacterized protein	-
BGIOSGA007303	765.745	447.01	1084.48	2.42607	1.27862	0.000466135	0.0113109	2	184115	186852	-	552	-	GO:0005840;GO:0005622;GO:0006412;GO:0003735;GO:0019843	K02940	B8AGV9	Uncharacterized protein	-
BGIOSGA021051	192.611	108.561	276.661	2.54844	1.34961	0.000468932	0.011352	6	21798327	21802336	-	1035	-	GO:0016020;GO:0055085;GO:0016021;GO:0022857	K15287	B8B3L2	Uncharacterized protein	-
BGIOSGA004801	558.971	287.84	830.101	2.88389	1.52802	0.000469255	0.011352	1	39936541	39946934	+	2208	Delta-1-pyrroline-5-carboxylate	GO:0016620;GO:0006561;GO:0016310;GO:0008652;GO:0055129;GO:0005524;GO:0016301;GO:0004350;GO:0003824;GO:0005737;GO:0055114;GO:0000166;GO:0016740;GO:0004349;GO:0016491	K12657	B8AC46	Delta-1-pyrroline-5-carboxylate synthase	Delta-1-pyrroline-5-carboxylate synthase [Source:UniProtKB/TrEMBL;Acc:B8AC46]
BGIOSGA002090	15.6852	2.40479	28.9656	12.045	3.59036	0.000470498	0.0113733	1	7390131	7391723	-	309	-	-	-	A2WMA0	LEA_2 domain-containing protein	-
BGIOSGA022272	497.409	281.213	713.605	2.53759	1.34346	0.000472006	0.011401	6	2288356	2289393	+	927	HOX2	GO:0003677;GO:0005634;GO:0006355;GO:0043565;GO:0003700	K09338	B8B2B6	Homeobox domain-containing protein	Homeobox-leucine zipper protein HOX2 [Source:UniProtKB/Swiss-Prot;Acc:Q84U86]
BGIOSGA013833	958.388	277.662	1639.11	5.90327	2.56151	0.000472593	0.0114064	3	38778180	38778796	+	453	-	GO:0003779;GO:0005622;GO:0015629;GO:0030042	K05765	A2XNF7	ADF-H domain-containing protein	-
BGIOSGA000917	72.3487	34.8393	109.858	3.15329	1.65686	0.000474511	0.0114269	1	33004021	33006793	-	918	-	GO:0055085;GO:0008308;GO:0005741;GO:0098656;GO:0015698	K15040	B8A8P3	Uncharacterized protein	-
BGIOSGA020930	223.008	126.681	319.336	2.5208	1.33388	0.00048095	0.0115549	6	24719606	24722047	-	2442	-	GO:0016020;GO:0016310;GO:0005524;GO:0016301;GO:0006468;GO:0004674;GO:0000166;GO:0004672;GO:0048544;GO:0016021;GO:0016740	-	A2YER5	Uncharacterized protein	-
BGIOSGA018845	10.421	0	20.8419	Inf	Inf	0.000481627	0.0115624	5	2602669	2603641	-	903	-	GO:0055114;GO:0016491	-	A2Y087	Uncharacterized protein	-
BGIOSGA026522	142.346	74.3629	210.329	2.82841	1.49999	0.00048646	0.0116514	8	29428510	29430146	-	1197	-	GO:0016020;GO:0055085;GO:0015238;GO:0042910;GO:0016021;GO:0015297;GO:0042908;GO:0006855	K03327	A2YXV4	Uncharacterized protein	-
BGIOSGA026908	10.161	1.39257	18.9293	13.5931	3.7648	0.000486817	0.0116514	8	22977842	22978441	-	600	-	-	-	A2YVP1	Uncharacterized protein	-
BGIOSGA037535	1073.04	641.502	1504.57	2.34539	1.22983	0.000489991	0.0117011	12	17296872	17297255	+	384	-	-	-	A2ZLC4	Uncharacterized protein	-
BGIOSGA022850	58.1805	3.93627	112.425	28.5612	4.83598	0.000490012	0.0117011	6	14456018	14457044	+	834	-	-	-	A2YCK6	Uncharacterized protein	-
BGIOSGA037871	91.0331	45.8583	136.208	2.97019	1.57056	0.00049168	0.011715	12	22949351	22953353	+	1284	-	-	-	B8BN77	Uncharacterized protein	-
BGIOSGA022229	161.594	86.8309	236.358	2.72205	1.44469	0.000491711	0.011715	6	1694952	1696133	+	1182	-	GO:0016020;GO:0016021	-	A2Y8U1	Uncharacterized protein	-
BGIOSGA008513	301.607	0	603.214	Inf	Inf	0.000494182	0.011765	2	24361426	24361917	+	360	-	-	-	A2X6L1	Uncharacterized protein	-
BGIOSGA032182	4472.81	76.3118	8869.31	116.225	6.86077	0.000496295	0.0117843	10	6198285	6203467	-	1911	-	GO:0005524;GO:0006094;GO:0004612;GO:0004611;GO:0017076	K01610	A2Z5S5	Uncharacterized protein	-
BGIOSGA008980	602.772	310.766	894.778	2.87927	1.5257	0.000496494	0.0117843	2	32374366	32377948	+	1527	-	GO:0016020;GO:0016021	-	A2X987	Uncharacterized protein	-
BGIOSGA013702	562.275	119.582	1004.97	8.40402	3.07108	0.000500816	0.0118601	3	37083215	37084243	+	1029	-	GO:0016787	-	A2XMR7	Abhydrolase_3 domain-containing protein	-
BGIOSGA017337	339.166	199.544	478.788	2.39942	1.26268	0.000506471	0.0119759	4	33479698	33480314	+	513	RR6	GO:0009736;GO:0000160;GO:0005622	K14492	-	-	Two-component response regulator ORR6 [Source:UniProtKB/Swiss-Prot;Acc:A2XYV5]
BGIOSGA024668	10.9671	1.74541	20.1887	11.5667	3.53191	0.000518954	0.012216	7	5171634	5172761	-	1128	-	GO:0005515	-	-	-	-
BGIOSGA034233	1118.84	673.829	1563.84	2.32083	1.21464	0.000526879	0.0123748	11	6520079	6521134	-	1056	-	GO:0016787	-	B8BJU7	Abhydrolase_3 domain-containing protein	-
BGIOSGA016822	16.0414	2.92526	29.1576	9.96753	3.31724	0.000527398	0.0123777	4	25387914	25389275	+	765	-	GO:0003677;GO:0005634	K09422	A2XVU9	Uncharacterized protein	-
BGIOSGA016930	15.5576	3.70475	27.4105	7.39875	2.88728	0.00053195	0.0124752	4	27142794	27143762	+	726	-	-	-	A2XWH4	NAM-associated domain-containing protein	-
BGIOSGA021471	87.831	2.85894	172.803	60.443	5.9175	0.000537937	0.0125875	6	10078206	10079468	-	1263	-	GO:0016020;GO:0016021	-	B8B0J3	PMR5N domain-containing protein	-
BGIOSGA025420	222.926	125.833	320.02	2.54321	1.34665	0.00054673	0.0127647	7	7409722	7412050	+	1275	-	GO:0016020;GO:0016021	K14209	A2YJN2	Aa_trans domain-containing protein	-
BGIOSGA019704	748.366	443.947	1052.78	2.37142	1.24575	0.000548699	0.0127751	5	18242469	18249223	+	2157	-	GO:0006631;GO:0003824;GO:0003857;GO:0055114;GO:0016491	K10527	B8AXE1	Uncharacterized protein	-
BGIOSGA025300	76.3799	37.9762	114.784	3.02251	1.59575	0.000551932	0.0128299	7	4620378	4623837	+	1806	-	GO:0006486;GO:0016757	-	A2YIY4	Exostosin domain-containing protein	-
BGIOSGA034792	1663.81	1001.52	2326.09	2.32255	1.21571	0.000552198	0.0128299	11	1913462	1915367	+	1545	-	GO:0046872;GO:0030001	-	A2ZBE9	HMA domain-containing protein	-
BGIOSGA020688	1966.98	940.88	2993.07	3.18114	1.66955	0.000554312	0.0128559	6	29868590	29873912	-	2694	-	GO:0004553;GO:0030246;GO:0016787;GO:0008152;GO:0005975;GO:0003824;GO:0016798	K01187	B8B1F4	Uncharacterized protein	-
BGIOSGA017092	3007.22	1846.36	4168.08	2.25745	1.1747	0.000556899	0.0129064	4	29869420	29873195	+	1314	-	GO:0016747	-	B8AU72	Uncharacterized protein	-
BGIOSGA012317	97.1218	50.8624	143.381	2.81901	1.49519	0.000558789	0.0129311	3	9747981	9749324	+	1344	-	GO:0008233;GO:0016787;GO:0006508;GO:0004190	-	A2XF13	Peptidase A1 domain-containing protein	-
BGIOSGA023294	44.3621	19.058	69.6662	3.65549	1.87006	0.000559229	0.0129318	6	26390245	26390847	+	603	-	-	-	B8B0H9	Uncharacterized protein	-
BGIOSGA002627	1830.69	1104.02	2557.37	2.31642	1.21189	0.000561843	0.0129585	1	688484	691620	+	1251	-	GO:0016746;GO:0016740;GO:0003824;GO:0016747	K00626	B8ACV4	Uncharacterized protein	-
BGIOSGA029728	25.2238	8.73211	41.7156	4.77726	2.25618	0.000567314	0.0130515	9	14015131	14015364	-	234	-	-	-	B8BFB5	Uncharacterized protein	-
BGIOSGA005659	44.6451	19.5311	69.7591	3.57169	1.83661	0.000572048	0.0131508	2	32788670	32789236	-	567	-	-	-	A2X9E2	Uncharacterized protein	-
BGIOSGA031352	613.56	360.99	866.13	2.39932	1.26262	0.000576677	0.0132282	10	21834855	21836958	-	891	-	GO:0016020;GO:0016021	K15109	A2ZAH7	Uncharacterized protein	-
BGIOSGA003474	9.92785	1.45262	18.4031	12.6688	3.66321	0.000583473	0.0133529	1	15469291	15470865	+	1575	-	GO:0046872;GO:0020037;GO:0016705;GO:0005506;GO:0004497;GO:0055114;GO:0016491	-	A2WPP5	Uncharacterized protein	-
BGIOSGA026537	482.799	286.046	679.553	2.37568	1.24834	0.000589827	0.0134514	8	29183956	29185178	-	1122	-	GO:0003677;GO:0005634;GO:0006355;GO:0043565;GO:0003700	K09419	A2YXS1	HSF_DOMAIN domain-containing protein	-
BGIOSGA020178	207.68	117.15	298.211	2.54555	1.34798	0.000601788	0.0136647	5	26924398	26926117	+	645	-	GO:0000166;GO:0007264;GO:0005622;GO:0005525;GO:0003924	K04392	A2Y6G9	Uncharacterized protein	-
BGIOSGA019897	327.145	190.83	463.46	2.42865	1.28015	0.000603384	0.0136858	5	21870980	21872635	+	837	-	GO:0003677;GO:0006355	-	-	-	-
BGIOSGA011585	458.946	269.994	647.898	2.39967	1.26284	0.000603817	0.0136858	3	960641	961765	-	1032	-	GO:0005524;GO:0004674;GO:0000166;GO:0004672;GO:0006468	-	A2XBP5	Protein kinase domain-containing protein	-
BGIOSGA016021	373.635	159.759	587.511	3.67748	1.87872	0.000604457	0.0136858	4	8586256	8591864	+	2145	-	GO:0003824;GO:0004802	K00615	A2XR63	TRANSKETOLASE_1 domain-containing protein	-
BGIOSGA011770	124.849	23.7327	225.965	9.52125	3.25115	0.000610393	0.0137805	3	1949496	1949821	+	246	-	GO:0006952	-	B8AMD8	Knot1 domain-containing protein	-
BGIOSGA003800	42.894	18.6439	67.1442	3.60141	1.84856	0.000615021	0.013875	1	24257435	24259992	+	1152	-	GO:0003677;GO:0005634;GO:0006355;GO:0043565;GO:0003700	K09419	A2WRL9	HSF_DOMAIN domain-containing protein	-
BGIOSGA027071	23.8084	6.32852	41.2883	6.52416	2.70579	0.000618131	0.0139252	8	18468281	18474586	-	1725	-	GO:0016702;GO:0046872;GO:0055114	-	A2YUL9	Uncharacterized protein	-
BGIOSGA016576	3517.98	1305.06	5730.89	4.39128	2.13464	0.000631019	0.0141547	4	21674092	21674707	+	474	-	GO:0006952	-	A2XUF3	Bet_v_1 domain-containing protein	-
BGIOSGA018507	5.57248	0	11.145	Inf	Inf	0.000637101	0.0142302	5	9102278	9106072	-	2706	-	GO:0043531	-	A2Y1Z3	Uncharacterized protein	-
BGIOSGA005787	234.913	133.792	336.034	2.51162	1.32862	0.000638238	0.0142455	2	30668717	30671445	-	1596	PUT1	GO:0016020;GO:0015846;GO:0055085;GO:1902047;GO:0015293;GO:0015203;GO:0016021;GO:0005886;GO:0022857	-	-	-	Polyamine transporter PUT1 [Source:UniProtKB/Swiss-Prot;Acc:A2X8M8]
BGIOSGA020461	6.94552	0.366594	13.5244	36.8922	5.20524	0.000648846	0.0144005	5	30595149	30596145	+	828	-	GO:0016020;GO:0016021	-	A2Y811	Uncharacterized protein	-
BGIOSGA014503	79.6953	39.9627	119.428	2.98849	1.57942	0.00065173	0.014434	4	28061783	28064399	-	483	-	GO:0019789	K10577	A2XWR0	UBIQUITIN_CONJUGAT_2 domain-containing protein	-
BGIOSGA036096	37.3385	15.5948	59.0821	3.78856	1.92165	0.00065471	0.0144898	12	16119377	16119983	-	399	CASP-like	GO:0016020;GO:0016021;GO:0005886	-	B8BM55	CASP-like protein	CASP-like protein [Source:UniProtKB/TrEMBL;Acc:B8BM55]
BGIOSGA003913	709.966	412.756	1007.18	2.44012	1.28695	0.000657428	0.0145295	1	26171209	26172693	+	1485	Glycosyltransferase	GO:0016757;GO:0016758;GO:0016740	-	A2WS65	Glycosyltransferase	Glycosyltransferase [Source:UniProtKB/TrEMBL;Acc:A2WS65]
BGIOSGA019706	64.1636	31.1745	97.1527	3.11641	1.63989	0.000658929	0.01455	5	18257546	18258234	+	210	-	-	-	A2Y3R3	Uncharacterized protein	-
BGIOSGA017288	423.53	138.564	708.496	5.11312	2.3542	0.000659743	0.01455	4	32738775	32740890	+	1413	-	GO:0016020;GO:0016021	-	A2XYJ0	Aa_trans domain-containing protein	-
BGIOSGA036248	109.795	57.6746	161.915	2.8074	1.48923	0.000667558	0.0146811	12	12361606	12364436	-	1203	-	GO:0042128;GO:0046872;GO:0043546;GO:0030151;GO:0055114;GO:0016491	K00387	B8BPH1	Uncharacterized protein	-
BGIOSGA024016	19.6059	5.84426	33.3675	5.70945	2.51335	0.000668825	0.0146987	7	21569646	21572845	-	3141	-	-	-	B8B7S6	Uncharacterized protein	-
BGIOSGA025854	70.8127	1.83923	139.786	76.0026	6.24798	0.00067364	0.0147942	7	18926645	18928496	+	1023	Peroxidase	GO:0020037;GO:0055114;GO:0006979;GO:0046872;GO:0098869;GO:0004601;GO:0005576;GO:0042744;GO:0016491	K00430	A2YM38	Peroxidase	Peroxidase [Source:UniProtKB/TrEMBL;Acc:A2YM38]
BGIOSGA007090	322.758	187.729	457.788	2.43855	1.28603	0.000677485	0.0148574	2	3776130	3779745	-	1020	-	GO:0016020;GO:0006878;GO:0008535;GO:0045454;GO:0006825;GO:0033617;GO:0046872;GO:0005507;GO:0005743;GO:0016021;GO:0005739;GO:0009793	K07152	A2X154	Thioredoxin domain-containing protein	-
BGIOSGA026399	26.0232	9.14621	42.9001	4.69048	2.22973	0.000678006	0.0148574	7	26955875	26957900	+	735	-	GO:0003993;GO:0016311	-	A2YQ00	Uncharacterized protein	-
BGIOSGA017928	1998.56	1243.95	2753.17	2.21325	1.14617	0.000678518	0.0148574	5	23777262	23780195	-	939	Aldo-keto	GO:0055114;GO:0008106;GO:0016491	-	B8AYU7	Aldo-keto reductase	Aldo-keto reductase [Source:UniProtKB/TrEMBL;Acc:B8AYU7]
BGIOSGA009007	1259.22	766.688	1751.76	2.28484	1.19209	0.000678881	0.0148574	2	32697552	32702418	+	1800	-	GO:0007010;GO:0008017	-	B8AI31	Uncharacterized protein	-
BGIOSGA004108	3463.55	2108.33	4818.78	2.28559	1.19257	0.000685672	0.0149748	1	29402318	29405629	+	1023	Malate	GO:0016616;GO:0003824;GO:0055114;GO:0006108;GO:0019752;GO:0006099;GO:0016615;GO:0005975;GO:0030060;GO:0016491	K00026	A2WT84	Malate dehydrogenase	Malate dehydrogenase [Source:UniProtKB/TrEMBL;Acc:A2WT84]
BGIOSGA016285	10.6646	1.75916	19.57	11.1246	3.47568	0.000686556	0.0149837	4	16825245	16827048	+	1107	-	GO:0055114;GO:0016491	K22418	A2XSU3	Uncharacterized protein	-
BGIOSGA020114	154.878	65.1478	244.608	3.75467	1.90869	0.000689329	0.0150338	5	25985626	25999070	+	2784	-	GO:0000712;GO:0005524;GO:0045143;GO:0006298;GO:0030983;GO:0010777;GO:0007131;GO:0043073;GO:0000794;GO:0051026	K08741	B8AZK1	Uncharacterized protein	-
BGIOSGA026666	181.563	15.1644	347.961	22.946	4.52017	0.000701779	0.0152735	8	27493138	27494031	-	894	-	GO:0005975	K01183	A2YX36	Glyco_hydro_18 domain-containing protein	-
BGIOSGA034634	47.4128	21.2777	73.5479	3.45656	1.78934	0.000706573	0.0153672	11	214532	215703	-	972	-	GO:0016020;GO:0016021	-	A2ZAP9	Uncharacterized protein	-
BGIOSGA000468	1634.6	784.025	2485.17	3.16976	1.66437	0.000712614	0.0154557	1	40353044	40355984	-	1494	-	GO:0016020;GO:0016746;GO:0016021	K13508	B8ACG2	PlsC domain-containing protein	-
BGIOSGA001631	1142.86	688.267	1597.45	2.32098	1.21473	0.000712664	0.0154557	1	16804597	16805790	-	681	-	GO:0005515	K00799	A2WQ21	Uncharacterized protein	-
BGIOSGA011204	272.864	160.531	385.197	2.39952	1.26274	0.000717848	0.0155479	3	6720476	6722212	-	1737	-	GO:0009644;GO:0005524;GO:0000166;GO:0042542;GO:0009408	K09489	A2XE02	Uncharacterized protein	-
BGIOSGA012193	4662.55	1484.69	7840.41	5.28085	2.40077	0.000727714	0.0157075	3	7672743	7675161	+	1479	Glutamate	GO:0019752;GO:0016831;GO:0006536;GO:0016829;GO:0004351;GO:0003824;GO:0030170	K01580	A2XEB3	Glutamate decarboxylase	Glutamate decarboxylase [Source:UniProtKB/TrEMBL;Acc:A2XEB3]
BGIOSGA004030	348.379	1.45262	695.306	478.655	8.90284	0.000728373	0.015711	1	28177611	28180046	+	1545	-	GO:0046872;GO:0020037;GO:0016705;GO:0005506;GO:0004497;GO:0055114;GO:0016491	-	B8AC01	Uncharacterized protein	-
BGIOSGA022619	58.2146	27.1556	89.2736	3.28749	1.71698	0.00073154	0.0157537	6	8589827	8593584	+	1182	-	GO:0003677;GO:0005634;GO:0006355;GO:0005667;GO:0003700	-	B8B4H6	Uncharacterized protein	-
BGIOSGA031468	164.307	48.5485	280.065	5.76877	2.52826	0.00073809	0.0158553	10	20361176	20361559	-	384	-	-	-	B8BI39	Uncharacterized protein	-
BGIOSGA018819	47.6585	3.2318	92.0851	28.4935	4.83256	0.000750131	0.0160482	5	2859268	2859810	-	543	-	-	-	B8AXX5	Uncharacterized protein	-
BGIOSGA006939	544.06	320.372	767.747	2.39642	1.26088	0.000755606	0.0161324	2	6397563	6397941	-	192	-	GO:0016020;GO:0016021	-	B8ADS7	Uncharacterized protein	-
BGIOSGA014736	48.3111	1.6528	94.9694	57.4596	5.84448	0.000756212	0.0161344	4	24251647	24252994	-	858	-	GO:0016020;GO:0016021	K17991	B8ARQ4	Uncharacterized protein	-
BGIOSGA001373	54.6221	25.8307	83.4135	3.22923	1.69119	0.000758888	0.0161805	1	24262848	24264233	-	1101	-	-	-	A2WRM0	Uncharacterized protein	-
BGIOSGA021618	228.121	130.981	325.262	2.48328	1.31225	0.000762284	0.0162309	6	7620761	7622095	-	795	-	GO:0016020;GO:0000170;GO:0005506;GO:0030148;GO:0055114;GO:0016021;GO:0008610;GO:0016491	K04713	A2YAX1	Fatty acid hydroxylase domain-containing protein	-
BGIOSGA017730	518.81	315.726	721.895	2.28646	1.19312	0.000764544	0.016268	5	26952902	26954532	-	1533	-	-	-	B8AZZ0	Uncharacterized protein	-
BGIOSGA032079	122.787	57.9399	187.634	3.23843	1.6953	0.000767559	0.0163211	10	9183096	9187007	-	1440	-	GO:0016020;GO:0055085;GO:0016021;GO:0005215;GO:0022857	-	B8BGF2	MFS domain-containing protein	-
BGIOSGA029671	506.912	68.5076	945.317	13.7987	3.78646	0.000768815	0.0163368	9	15081193	15082149	-	825	-	GO:0016020;GO:0016021	-	B8BCG9	Uncharacterized protein	-
BGIOSGA033943	316.652	127.168	506.136	3.98005	1.99279	0.00077451	0.0164356	11	14735651	14736730	-	1080	Sulfotransferase	GO:0008146;GO:0016740	-	B8BKN4	Sulfotransferase	Sulfotransferase [Source:UniProtKB/TrEMBL;Acc:B8BKN4]
BGIOSGA001011	154.269	78.0966	230.442	2.95074	1.56108	0.000775217	0.0164395	1	31454398	31459863	-	1158	-	GO:0016020;GO:0016021;GO:0006659	K08730	B8A7L9	Uncharacterized protein	-
BGIOSGA009274	30.4615	10.9954	49.9276	4.54079	2.18294	0.000788933	0.0166854	2	36997564	36998448	+	432	-	-	-	B8AET0	Uncharacterized protein	-
BGIOSGA002507	1271.24	778.286	1764.19	2.26676	1.18063	0.000801119	0.0168977	1	1129700	1132027	-	1689	-	GO:0016020;GO:0016757;GO:0016021	-	B8ACY4	Uncharacterized protein	-
BGIOSGA029394	298.102	178.595	417.61	2.33831	1.22547	0.000802213	0.0169094	9	19515674	19516953	-	780	Uncharacterized	-	-	Q66V57	Uncharacterized protein Spk(T)	Uncharacterized protein Spk(T) [Source:UniProtKB/TrEMBL;Acc:Q66V57]
BGIOSGA030997	1011.39	38.2389	1984.55	51.8987	5.69763	0.000814301	0.0171183	9	17314833	17315246	+	414	-	GO:0005509	-	A2Z2I3	Uncharacterized protein	-
BGIOSGA009334	868.338	530.805	1205.87	2.27178	1.18382	0.000825041	0.0172863	2	37701829	37704745	+	1131	-	GO:0016705;GO:0005506;GO:0055114;GO:0031418;GO:0016491	K00472	B8AF62	Fe2OG dioxygenase domain-containing protein	-
BGIOSGA016313	404.521	240.999	568.042	2.35703	1.23697	0.000831982	0.0173854	4	17390074	17391394	+	810	-	GO:0003677;GO:0005634;GO:0006355;GO:0006351;GO:0003700	-	A2XSY7	AP2/ERF domain-containing protein	-
BGIOSGA030543	638.942	383.508	894.376	2.33209	1.22163	0.000841022	0.017551	9	9061780	9063180	+	1401	-	GO:0016020;GO:0016021;GO:0055114;GO:0016491;GO:0006629	K21737	B8BEI9	Cytochrome b5 heme-binding domain-containing protein	-
BGIOSGA028847	6.65	0.306538	12.9935	42.3877	5.40557	0.000845163	0.0176023	8	24995064	24995384	+	321	-	-	-	A2YW77	Uncharacterized protein	-
BGIOSGA024667	59.6006	18.3424	100.859	5.49868	2.45909	0.000852596	0.0177337	7	5182679	5183995	-	1317	-	GO:0005515	-	A2YJ42	F-box domain-containing protein	-
BGIOSGA012542	19.7211	6.10084	33.3413	5.46504	2.45023	0.000853735	0.0177339	3	13250424	13252211	+	900	-	-	-	B8ANG2	Ricin B-type lectin domain-containing protein	-
BGIOSGA010927	307.653	178.938	436.368	2.43865	1.28608	0.000866707	0.0179559	3	11310176	11312867	-	1779	-	GO:0005524;GO:0004672;GO:0006468	-	A2XFK5	Protein kinase domain-containing protein	-
BGIOSGA003408	18.2781	2.93901	33.6172	11.4383	3.5158	0.000869815	0.0180084	1	13984053	13986742	+	2352	-	GO:0016787;GO:0008152;GO:0005975;GO:0005576;GO:0071555;GO:0004650;GO:0016798	-	B8A7J2	Uncharacterized protein	-
BGIOSGA007751	532.058	319.756	744.36	2.3279	1.21903	0.000871629	0.0180223	2	6646197	6647128	+	276	-	GO:0016021	-	B8ADU3	Uncharacterized protein	-
BGIOSGA018907	9.55927	1.28621	17.8323	13.8643	3.7933	0.000875611	0.0180782	5	1354642	1354878	-	165	-	GO:0016020;GO:0016021	-	A2XZU8	Uncharacterized protein	-
BGIOSGA031231	5186.01	3202.98	7169.04	2.23824	1.16236	0.000876896	0.0180836	9	20747003	20751761	+	1410	UDP-glucose	GO:0006011;GO:0016779;GO:0016740;GO:0003983;GO:0070569	K00963	A3QQQ3	UTP--glucose-1-phosphate uridylyltransferase	UDP-glucose pyrophosphorylase [Source:UniProtKB/TrEMBL;Acc:A3QQQ3]
BGIOSGA019067	941.189	573.242	1309.14	2.28374	1.1914	0.000883869	0.0181678	5	1001017	1006293	+	3171	-	GO:0007018;GO:0005524;GO:0000166;GO:0003774;GO:0003777;GO:0008017	K10398	A2XZQ9	Kinesin motor domain-containing protein	-
BGIOSGA010954	101.833	19.9588	183.707	9.20432	3.20231	0.000891358	0.0183098	3	10798322	10798610	-	165	-	GO:0016020;GO:0016021	-	A2XFD8	Uncharacterized protein	-
BGIOSGA007855	15.5256	3.88997	27.1612	6.98236	2.80372	0.000900492	0.0184237	2	8696030	8697046	+	1017	Peroxidase	GO:0020037;GO:0055114;GO:0006979;GO:0046872;GO:0098869;GO:0004601;GO:0005576;GO:0042744;GO:0016491	K00430	A2X2T2	Peroxidase	Peroxidase [Source:UniProtKB/TrEMBL;Acc:A2X2T2]
BGIOSGA013309	15.6949	4.04889	27.341	6.75271	2.75547	0.000910389	0.0185914	3	30714633	30715041	+	228	-	GO:0008083;GO:0007165;GO:0008283;GO:0005576	-	B8AP51	Uncharacterized protein	-
BGIOSGA035974	50.2754	22.9868	77.5641	3.37429	1.75459	0.000911689	0.0186059	12	19045100	19045858	-	759	-	-	-	B8BML5	Uncharacterized protein	-
BGIOSGA012702	1092.32	672.853	1511.78	2.24682	1.16789	0.000913341	0.0186275	3	16081845	16083620	+	669	-	GO:0016920;GO:0006508;GO:0005829	K01304	B8AQ74	Uncharacterized protein	-
BGIOSGA014634	385.925	225.465	546.385	2.42336	1.27701	0.000925757	0.0188441	4	25813129	25817493	-	1500	Aldehyde	GO:0016620;GO:0006081;GO:0055114;GO:0016491	K00128	Q71LY7	Aldehyde dehydrogenase	Aldehyde dehydrogenase [Source:UniProtKB/TrEMBL;Acc:Q71LY7]
BGIOSGA026588	144.726	77.1833	212.269	2.75019	1.45953	0.000927944	0.0188642	8	28325756	28328241	-	1002	Peroxidase	GO:0020037;GO:0055114;GO:0006979;GO:0046872;GO:0098869;GO:0004601;GO:0005576;GO:0042744;GO:0016491	K00430	B8B937	Peroxidase	Peroxidase [Source:UniProtKB/TrEMBL;Acc:B8B937]
BGIOSGA032938	79.737	40.4656	119.008	2.94098	1.5563	0.00092922	0.0188779	10	13292035	13294777	+	1008	-	GO:0008168;GO:0005737;GO:0046872;GO:0008270;GO:0047150;GO:0016740;GO:0032259;GO:0009086	K00547	A2Z7F0	Hcy-binding domain-containing protein	-
BGIOSGA029460	154.264	86.5709	221.958	2.56388	1.35833	0.000931303	0.0188837	9	18524761	18526295	-	711	-	GO:0006355;GO:0046983	-	A2Z2Z7	BHLH domain-containing protein	-
BGIOSGA040670	200.556	117.901	283.211	2.40211	1.2643	0.000948344	0.0191551	CH398590.1	4520	9210	-	1134	-	-	-	-	-	-
BGIOSGA033527	2553.31	81.0605	5025.57	61.9977	5.95414	0.000955149	0.0192554	11	22781148	22782053	-	906	-	GO:0005975	K01183	A2ZGZ8	Glyco_hydro_18 domain-containing protein	-
BGIOSGA002999	824.111	496.386	1151.84	2.32045	1.2144	0.000971886	0.0195793	1	6765564	6768162	+	1125	-	GO:0016788	-	A2WM26	Lipase_GDSL domain-containing protein	-
BGIOSGA018938	449.872	267.003	632.741	2.36979	1.24476	0.00097556	0.0196166	5	766477	768267	-	651	-	GO:0000287;GO:0004427;GO:0005737;GO:0006796	K01507	B8AXA3	Uncharacterized protein	-
BGIOSGA000434	5.22643	0	10.4529	Inf	Inf	0.000984701	0.0197499	1	41025613	41026575	-	963	-	GO:0003677;GO:0005634;GO:0006355	-	A2WXA7	Dof-type domain-containing protein	-
BGIOSGA005763	148.291	83.1312	213.452	2.56764	1.36045	0.000988256	0.019796	2	31118971	31124093	-	534	-	-	-	A2X8S3	Usp domain-containing protein	-
BGIOSGA020562	174.394	80.3238	268.463	3.34226	1.74082	0.000994271	0.0198732	6	31742396	31744572	-	2097	-	-	-	B8B279	Uncharacterized protein	-
BGIOSGA037216	108.852	60.5301	157.173	2.59661	1.37663	0.00100116	0.0199908	12	7443633	7444358	+	726	-	GO:0003677;GO:0005634;GO:0010338;GO:0006351	K09422	A2ZJE7	Uncharacterized protein	-
BGIOSGA023009	10.3149	1.69911	18.9306	11.1415	3.47787	0.00100492	0.0200305	6	19752461	19753634	+	651	-	-	-	B8B343	Uncharacterized protein	-
BGIOSGA034041	41.5932	18.8515	64.3348	3.41271	1.77092	0.00100778	0.0200593	11	11814115	11814750	-	636	-	-	-	B8BKC2	Uncharacterized protein	-
BGIOSGA011691	190.317	108.231	272.403	2.51688	1.33163	0.00101188	0.0201155	3	847964	850470	+	1056	-	GO:0003779	-	A2XBM7	NAB domain-containing protein	-
BGIOSGA031191	36.2706	13.4539	59.0873	4.39182	2.13482	0.00101614	0.0201873	9	20345175	20345600	+	426	-	GO:0009733	-	B8BE34	Uncharacterized protein	-
BGIOSGA000428	396.674	163.877	629.472	3.84113	1.94153	0.00101917	0.0202033	1	41138741	41141155	-	1056	-	GO:0003677;GO:0005634;GO:0006355;GO:0006351;GO:0003700	-	A2WXC5	AP2/ERF domain-containing protein	-
BGIOSGA002444	25.3466	6.9503	43.7429	6.29367	2.6539	0.00101985	0.0202033	1	2299296	2299748	-	453	-	-	K13993	A2WKD5	SHSP domain-containing protein	-
BGIOSGA006792	23.1091	8.06888	38.1493	4.72795	2.24122	0.00102218	0.0202179	2	9338644	9339279	-	636	-	GO:0016020;GO:0016021	-	A2X2Y4	RING-type domain-containing protein	-
BGIOSGA026541	21.9254	7.32195	36.5288	4.98894	2.31873	0.00102631	0.0202704	8	29149280	29150734	-	1455	Protein	GO:0016020;GO:0055085;GO:0015238;GO:0042910;GO:0016021;GO:0015297;GO:0042908;GO:0006855	-	A2YXR4	Protein DETOXIFICATION	Protein DETOXIFICATION [Source:UniProtKB/TrEMBL;Acc:A2YXR4]
BGIOSGA029539	90.4426	47.2836	133.602	2.82554	1.49853	0.00102927	0.0203071	9	17618766	17619308	-	543	-	-	-	A2Z2L6	Uncharacterized protein	-
BGIOSGA018930	601.499	306.166	896.831	2.92923	1.55052	0.0010336	0.0203797	5	924394	928410	-	405	-	-	-	B8AXA9	Uncharacterized protein	-
BGIOSGA030515	18.2724	0.705685	35.8391	50.7863	5.66637	0.00104316	0.0205296	9	8298728	8300134	+	1407	-	GO:0005515	-	B8BEG4	F-box domain-containing protein	-
BGIOSGA033085	1981.27	1220.19	2742.36	2.24749	1.16831	0.00104413	0.0205351	10	15628978	15633887	+	1725	-	GO:0006457;GO:0005524;GO:0005737;GO:0042026	K04077	B8BHB9	Uncharacterized protein	-
BGIOSGA030321	460.747	267.735	653.758	2.44181	1.28795	0.00105076	0.0206146	9	2221979	2224395	+	1059	-	GO:0016788	-	A2YYP4	Lipase_GDSL domain-containing protein	-
BGIOSGA023924	1262.86	782.479	1743.25	2.22785	1.15565	0.00105867	0.0207284	7	23008387	23010619	-	924	-	-	-	B8B8B9	Uncharacterized protein	-
BGIOSGA003014	163.34	92.2061	234.474	2.54293	1.34649	0.00105982	0.0207284	1	6928219	6931313	+	1806	-	GO:0005515	-	A2WM44	TPR_REGION domain-containing protein	-
BGIOSGA033529	1173.39	17.5481	2329.23	132.734	7.05239	0.00107938	0.0210122	11	22738999	22739937	-	939	-	GO:0005975	K01183	A2ZGY9	Glyco_hydro_18 domain-containing protein	-
BGIOSGA010354	95.9893	52.1207	139.858	2.68335	1.42403	0.00107971	0.0210122	3	24454863	24456452	-	1590	-	GO:0005524;GO:0000166	-	A2XIY3	AAA domain-containing protein	-
BGIOSGA037219	237.223	118.23	356.217	3.01292	1.59116	0.00108382	0.0210793	12	7518727	7518975	+	249	-	-	-	A2ZJF0	Uncharacterized protein	-
BGIOSGA015027	70.3555	36.0905	104.62	2.89884	1.53547	0.00110227	0.0213735	4	20185937	20188676	-	696	RR1	GO:0009736;GO:0048830;GO:0000160;GO:0005622;GO:0009735	K14492	-	-	Two-component response regulator ORR1 [Source:UniProtKB/Swiss-Prot;Acc:Q4GZL0]
BGIOSGA006046	22.4386	7.64223	37.2349	4.87225	2.28459	0.00110343	0.0213735	2	26046885	26051172	-	2364	-	-	-	B8AFF8	Uncharacterized protein	-
BGIOSGA007234	129.698	65.4222	193.974	2.96495	1.56801	0.00110371	0.0213735	2	1110963	1116123	-	1413	-	GO:0005524;GO:0004672;GO:0006468	-	B8AGJ3	Uncharacterized protein	-
BGIOSGA030201	60.5082	0.306538	120.71	393.784	8.62126	0.00110641	0.0213994	9	1842442	1842807	-	366	-	GO:0016020;GO:0016021	-	A2YYM6	Uncharacterized protein	-
BGIOSGA018654	384.18	165.498	602.863	3.64273	1.86502	0.00110714	0.0214003	5	6001968	6008093	-	1323	-	GO:0003677;GO:0005634;GO:0006355	-	A2Y189	NAC domain-containing protein	-
BGIOSGA026025	1080.5	674.194	1486.81	2.20531	1.14098	0.00111025	0.021421	7	21743929	21745413	+	891	-	GO:0005524;GO:0004672;GO:0006468	K08867	A2YN33	Protein kinase domain-containing protein	-
BGIOSGA040548	34.3819	9.34013	59.4237	6.36219	2.66952	0.00111356	0.0214412	CH398278.1	14510	21943	+	2829	-	GO:0043531	-	-	-	-
BGIOSGA019543	226.473	133.276	319.67	2.39855	1.26216	0.00111582	0.0214626	5	12928170	12931178	+	1458	-	GO:0016020;GO:0008152;GO:0004650;GO:0016798;GO:0016787;GO:0005576;GO:0005975;GO:0016021;GO:0071555	-	A2Y2Q0	Uncharacterized protein	-
BGIOSGA033319	870.197	544.279	1196.11	2.19761	1.13594	0.00112872	0.0216842	10	19501810	19502576	+	696	-	GO:0005515	K00799	A2Z9K1	Uncharacterized protein	-
BGIOSGA030039	2028.55	873.688	3183.41	3.64365	1.86538	0.00113688	0.0217744	9	6767691	6771421	-	1509	Glucose-1-phosphate	GO:0005524;GO:0008878;GO:0016779;GO:0019252;GO:0005978;GO:0009058;GO:0000166;GO:0009536;GO:0016740;GO:0009507	K00975	B8BE16	Glucose-1-phosphate adenylyltransferase	Glucose-1-phosphate adenylyltransferase [Source:UniProtKB/TrEMBL;Acc:B8BE16]
BGIOSGA026045	12.2102	1.40632	23.0141	16.3648	4.03252	0.00114671	0.0219211	7	22072703	22073365	+	663	-	GO:0003676	-	A2YN72	Uncharacterized protein	-
BGIOSGA026947	22.409	5.48393	39.3341	7.17262	2.8425	0.00114829	0.0219263	8	22088479	22090800	-	1605	-	GO:0020037;GO:0016705;GO:0005506;GO:0055114	K10717	A2YVF8	Uncharacterized protein	-
BGIOSGA014168	62.4043	31.3197	93.4888	2.98498	1.57772	0.00115049	0.021955	4	32879202	32879633	-	432	-	GO:0009733	K14488	A2XYL1	Uncharacterized protein	-
BGIOSGA030194	75.7068	29.1802	122.233	4.18891	2.06658	0.00115667	0.0220461	9	2163668	2164264	-	597	-	-	-	B8BD56	Uncharacterized protein	-
BGIOSGA005213	1522.69	72.9109	2972.46	40.7684	5.34938	0.0011605	0.0220923	1	46293601	46294992	+	1392	-	-	-	A2WZA3	Bulb-type lectin domain-containing protein	-
BGIOSGA005526	2607.68	1629.12	3586.24	2.20133	1.13838	0.00116536	0.0221528	2	34667101	34669631	-	1467	-	GO:0004553;GO:0016787;GO:0008152;GO:0005975;GO:0016798	-	B8AJ70	X8 domain-containing protein	-
BGIOSGA021534	321.514	79.0803	563.949	7.13134	2.83417	0.00118722	0.0224387	6	8792041	8792316	-	276	-	-	-	B8B0D0	Uncharacterized protein	-
BGIOSGA023450	892.067	530.945	1253.19	2.3603	1.23897	0.0011877	0.0224387	6	29593068	29594924	+	1554	-	GO:0071365;GO:0005634;GO:1901703;GO:0005829;GO:0005886	-	A2YG28	Uncharacterized protein	-
BGIOSGA028075	22.9949	3.10543	42.8844	13.8095	3.78759	0.00118846	0.0224387	8	4580167	4584319	+	1218	-	GO:0016747	-	B8BB67	Uncharacterized protein	-
BGIOSGA002089	60.2449	15.1255	105.364	6.96598	2.80033	0.0011907	0.0224413	1	7425560	7430968	-	2526	-	GO:0005524	-	B8AAY6	AAA domain-containing protein	-
BGIOSGA005873	388.59	235.153	542.028	2.305	1.20477	0.00119096	0.0224413	2	28895670	28896463	-	576	-	-	-	A2X850	CRAL-TRIO domain-containing protein	-
BGIOSGA020687	21.7247	7.81249	35.6369	4.56152	2.18952	0.00120025	0.0226027	6	29877343	29878052	-	408	-	-	-	B8B1F5	Uncharacterized protein	-
BGIOSGA013628	144.949	49.4409	240.456	4.86351	2.282	0.00120925	0.0227235	3	35958016	35958270	+	255	-	-	-	A2XMB7	Uncharacterized protein	-
BGIOSGA023529	15.85	4.5443	27.1557	5.97577	2.57912	0.00121202	0.0227563	6	31000819	31003048	+	960	Peroxidase	GO:0020037;GO:0055114;GO:0006979;GO:0046872;GO:0098869;GO:0004601;GO:0005576;GO:0042744;GO:0016491	K00430	B8B272	Peroxidase	Peroxidase [Source:UniProtKB/TrEMBL;Acc:B8B272]
BGIOSGA013758	995.888	631.769	1360.01	2.15269	1.10614	0.00122186	0.0229137	3	37910257	37912682	+	588	-	GO:0008289;GO:0006869	-	A2XN28	AAI domain-containing protein	-
BGIOSGA008486	159.818	84.9307	234.705	2.76349	1.46649	0.0012238	0.0229227	2	23950220	23952937	+	1866	-	GO:0016020;GO:0006486;GO:0008378;GO:0030246;GO:0016757;GO:0005794;GO:0016021;GO:0016740	K14413	A2X6F1	Galectin domain-containing protein	-
BGIOSGA034618	65.341	33.2127	97.4692	2.93469	1.55321	0.00122655	0.0229606	11	433400	436637	-	2019	-	GO:0019867	-	B8BIR0	Bac_surface_Ag domain-containing protein	-
BGIOSGA035360	2071.98	1053.31	3090.64	2.93421	1.55297	0.00123627	0.0231149	11	15822239	15825578	+	1473	-	GO:0005783;GO:0016126;GO:0020037;GO:0005506;GO:0055114;GO:0016705;GO:0046872;GO:0005794;GO:0004497;GO:0005886;GO:0016491	K05917	B8BKT5	Uncharacterized protein	-
BGIOSGA013602	7.45956	0.705685	14.2134	20.1413	4.33209	0.00123785	0.0231309	3	35634216	35637043	+	1425	-	GO:0046872;GO:0020037;GO:0016705;GO:0005506;GO:0004497;GO:0055114;GO:0016491	-	A2XM72	Uncharacterized protein	-
BGIOSGA034054	606.095	55.2946	1156.9	20.9224	4.38698	0.00124234	0.0231905	11	11614137	11614979	-	456	RAB16D	GO:0009415	-	-	-	Dehydrin Rab16D [Source:UniProtKB/Swiss-Prot;Acc:A2ZDX4]
BGIOSGA017090	3301.93	2106.9	4496.96	2.1344	1.09383	0.00124252	0.0231905	4	29835709	29839114	+	1200	-	GO:0004109;GO:0055114;GO:0006779	K00228	B8AU70	Uncharacterized protein	-
BGIOSGA026207	1962.06	1238.16	2685.95	2.16932	1.11724	0.00125511	0.02337	7	24387266	24390520	+	1236	Pectin	GO:0016787;GO:0005618;GO:0005576;GO:0071555	-	A2YP13	Pectin acetylesterase	Pectin acetylesterase [Source:UniProtKB/TrEMBL;Acc:A2YP13]
BGIOSGA030629	158.494	89.3568	227.631	2.54743	1.34904	0.00127205	0.0236156	9	10779062	10779529	+	468	-	-	-	A2Z0I6	Uncharacterized protein	-
BGIOSGA012751	150.892	85.4218	216.362	2.53286	1.34077	0.00127566	0.0236686	3	16796948	16798908	+	447	-	GO:0005622;GO:0019843	-	B8AQJ1	Ribosomal_S4 domain-containing protein	-
BGIOSGA002477	2485.65	1587.19	3384.11	2.13214	1.0923	0.00129139	0.0238759	1	1667938	1668483	-	546	-	GO:0010466;GO:0010951;GO:0004867;GO:0005576;GO:0030414	-	A2WK53	BOWMAN_BIRK domain-containing protein	-
BGIOSGA001075	14.6318	0.719436	28.5441	39.6757	5.31018	0.00130759	0.0240905	1	30251933	30252208	-	276	-	GO:0003677	-	A2WTH2	SANT domain-containing protein	-
BGIOSGA001424	203.196	119.268	287.123	2.40738	1.26746	0.00133779	0.0245605	1	23333374	23334295	-	798	-	-	-	A2WRC1	AB hydrolase-1 domain-containing protein	-
BGIOSGA001106	55.0726	26.9432	83.202	3.08805	1.62669	0.00134914	0.0247544	1	29604012	29604242	-	231	-	-	-	A2WTB1	VQ domain-containing protein	-
BGIOSGA033960	8.68976	0.352843	17.0267	48.2557	5.59263	0.00135339	0.0248035	11	14268573	14268968	-	396	-	GO:0000398	-	A2ZEG3	Uncharacterized protein	-
BGIOSGA011466	34.0003	14.9842	53.0163	3.53814	1.82299	0.0013558	0.0248331	3	2950031	2951314	-	1284	-	GO:0046872;GO:0005515	-	A2XCG3	Uncharacterized protein	-
BGIOSGA004955	209.816	121.045	298.588	2.46676	1.30262	0.00137834	0.0251727	1	42319604	42320518	+	810	LBD6	GO:0005634;GO:0007275	-	-	-	LOB domain-containing protein 6 [Source:UniProtKB/Swiss-Prot;Acc:A2WXT0]
BGIOSGA019479	1597.12	106.506	3087.73	28.991	4.85753	0.00138918	0.0253413	5	10775822	10776703	+	882	-	GO:0005975	K01183	A2Y2D1	Glyco_hydro_18 domain-containing protein	-
BGIOSGA004481	567.161	277.249	857.074	3.09135	1.62824	0.00141197	0.025721	1	34946714	34948746	+	798	-	GO:0006355;GO:0003700	-	B8A9R7	BZIP domain-containing protein	-
BGIOSGA016319	74.8603	39.5025	110.218	2.79016	1.48035	0.00141245	0.025721	4	17484643	17487523	+	663	-	GO:0016787	-	B8ATG0	Nudix hydrolase domain-containing protein	-
BGIOSGA023173	504.4	310.458	698.342	2.24939	1.16953	0.00141892	0.025809	6	23974952	23978617	+	1797	-	GO:0016020;GO:0005524;GO:0004672;GO:0016021;GO:0006468	-	A2YEJ4	Protein kinase domain-containing protein	-
BGIOSGA024355	2630.46	1651.66	3609.27	2.18524	1.12779	0.00141908	0.025809	7	14727322	14730946	-	531	-	GO:0016020;GO:0016021	-	B8B5S8	Uncharacterized protein	-
BGIOSGA009318	129.034	74.1047	183.963	2.48248	1.31178	0.00141975	0.025809	2	37530306	37535217	+	2082	-	GO:0005524;GO:0004672;GO:0006468	-	-	-	-
BGIOSGA009458	961.095	600.695	1321.49	2.19994	1.13747	0.00142605	0.0258937	3	39885157	39888157	-	1113	-	GO:0008126;GO:0006631;GO:0016788	-	A2XNZ2	Lipase_GDSL domain-containing protein	-
BGIOSGA004003	658.471	418.105	898.836	2.14978	1.10419	0.00143012	0.0259418	1	27660703	27663792	+	1782	-	GO:0005524;GO:0016787;GO:0000166;GO:0004386;GO:0003676	-	B8ABW9	Uncharacterized protein	-
BGIOSGA032873	6.22258	0.306538	12.1386	39.5991	5.30739	0.00143452	0.0260024	10	11958844	11963061	+	1353	-	-	-	A2Z716	RanBP2-type domain-containing protein	-
BGIOSGA011053	113.87	59.436	168.304	2.83168	1.50166	0.00144699	0.0261832	3	9236801	9244160	-	2694	-	GO:0005524	K11269	B8AKQ6	AAA domain-containing protein	-
BGIOSGA000004	43.3317	19.9776	66.6859	3.33803	1.739	0.00144827	0.0261913	1	47223283	47227888	-	3345	-	GO:0005515;GO:0005524;GO:0004672;GO:0006468	-	B8AA86	Protein kinase domain-containing protein	-
BGIOSGA011708	361.889	222.069	501.709	2.25925	1.17584	0.00146295	0.0263961	3	1076072	1076900	+	597	-	GO:0016020;GO:0009055;GO:0022900;GO:0016021	-	A2XBR0	Phytocyanin domain-containing protein	-
BGIOSGA026654	124.034	70.6634	177.405	2.51057	1.32801	0.00147766	0.0266156	8	27620414	27621118	-	705	-	-	-	A2YX52	Uncharacterized protein	-
BGIOSGA031554	632.865	238.246	1027.48	4.31271	2.10859	0.00148655	0.0267452	10	18862622	18863434	-	813	-	-	-	A2Z9C3	Uncharacterized protein	-
BGIOSGA026469	116.447	58.5441	174.351	2.97811	1.5744	0.00153542	0.0275185	8	30222057	30222662	-	606	-	GO:0005524;GO:0004672;GO:0006468	-	A2YY82	Protein kinase domain-containing protein	-
BGIOSGA022107	549.363	341.119	757.606	2.22094	1.15117	0.00153575	0.0275185	6	320258	324281	-	1782	-	GO:0005507;GO:0055114;GO:0016491	-	A2Y8A8	Uncharacterized protein	-
BGIOSGA035890	1320.33	836.781	1803.87	2.15573	1.10817	0.00153653	0.0275185	12	20841808	20846352	-	834	Auxin-responsive	GO:0005634;GO:0005515;GO:0006355;GO:0009734;GO:0006351	K14484	A2ZMF1	Auxin-responsive protein	Auxin-responsive protein [Source:UniProtKB/TrEMBL;Acc:A2ZMF1]
BGIOSGA031443	172.841	1.33251	344.35	258.421	8.01358	0.00154366	0.027599	10	20680371	20680781	-	411	-	-	-	A2ZA21	AAI domain-containing protein	-
BGIOSGA012076	313.882	187.975	439.789	2.33961	1.22627	0.00154977	0.0276766	3	6008303	6011129	+	1818	-	GO:0005515	-	B8AQG0	Uncharacterized protein	-
BGIOSGA005386	1029.54	603.376	1455.71	2.41261	1.2706	0.00155795	0.0277556	2	36694802	36696325	-	1524	-	GO:0005515	-	A2XAU2	PB1 domain-containing protein	-
BGIOSGA001110	1247.97	792.129	1703.82	2.15094	1.10496	0.0015586	0.0277556	1	29549940	29554163	-	1179	-	-	-	A2WTA3	PMR5N domain-containing protein	-
BGIOSGA011003	23.4288	7.52962	39.3281	5.22312	2.38491	0.0015615	0.0277915	3	10110076	10113199	-	1344	Guanosine	GO:0048046;GO:0007264;GO:0005622;GO:0050790;GO:0015031;GO:0005092;GO:0005093	K17255	A2XF44	Guanosine nucleotide diphosphate dissociation inhibitor	Guanosine nucleotide diphosphate dissociation inhibitor [Source:UniProtKB/TrEMBL;Acc:A2XF44]
BGIOSGA037290	9.57292	0.366594	18.7793	51.2263	5.67881	0.0015652	0.0278416	12	10376987	10377640	+	471	-	-	-	A2ZJW3	Uncharacterized protein	-
BGIOSGA026841	258.372	155.004	361.74	2.33375	1.22265	0.0015725	0.0279398	8	24570966	24574660	-	1581	-	GO:0042128;GO:0046872;GO:0043546;GO:0030151;GO:0055114;GO:0016491	-	B8BBJ9	Uncharacterized protein	-
BGIOSGA025033	46.4332	16.7933	76.0731	4.52997	2.1795	0.00158904	0.0281543	7	745737	747143	+	1407	Flavin-containing	GO:0050661;GO:0050660;GO:0004499;GO:0004497;GO:0055114;GO:0016491	-	A2YHH5	Flavin-containing monooxygenase	Flavin-containing monooxygenase [Source:UniProtKB/TrEMBL;Acc:A2YHH5]
BGIOSGA002719	839.415	469.679	1209.15	2.57442	1.36425	0.00160151	0.0282637	1	2242660	2245974	+	825	-	GO:0016020;GO:0005506;GO:0016021;GO:0055114;GO:0016491;GO:0008610	K00227	A2WKC6	Fatty acid hydroxylase domain-containing protein	-
BGIOSGA020330	488.363	201.37	775.355	3.85039	1.945	0.00163051	0.0286309	5	28896968	28910469	+	6582	-	GO:0005506;GO:0050660;GO:0006537;GO:0003824;GO:0055114;GO:0051536;GO:0016639;GO:0016040;GO:0006807;GO:0015930;GO:0010181;GO:0016638;GO:0016491;GO:0051538	K00264	B8AWG6	Glutamine amidotransferase type-2 domain-containing protein	-
BGIOSGA008519	2766.31	1720.72	3811.91	2.2153	1.1475	0.0016319	0.0286394	2	24414560	24418954	+	2130	-	GO:0008081;GO:0006629	-	A2X6L9	Uncharacterized protein	-
BGIOSGA000430	999.86	632.613	1367.11	2.16104	1.11173	0.00163668	0.0287072	1	41102586	41105145	-	840	-	GO:0009789;GO:0005634;GO:0006355;GO:1902584;GO:1901002;GO:0045893;GO:0043565;GO:0003700	K14432	B8A6X9	BZIP domain-containing protein	-
BGIOSGA031574	34.654	15.4859	53.8222	3.47557	1.79725	0.00164846	0.0288815	10	18549108	18549503	-	384	-	-	-	B8BHT9	Uncharacterized protein	-
BGIOSGA021563	372.488	90.3142	654.661	7.2487	2.85772	0.0016501	0.0288942	6	8330128	8331367	-	1119	-	GO:0008171;GO:0008168;GO:0016740;GO:0032259;GO:0046983	-	A2YB56	Uncharacterized protein	-
BGIOSGA021800	263.943	158.485	369.402	2.33084	1.22085	0.00165692	0.0289813	6	4541256	4544037	-	1704	-	GO:0016020;GO:0055085;GO:0016021	-	A2Y9Y8	Nodulin-like domain-containing protein	-
BGIOSGA008564	17521.4	5615.96	29426.9	5.23987	2.38953	0.00168152	0.0293789	2	25209124	25214905	+	1071	Glyceraldehyde-3-phosphate	GO:0050661;GO:0016620;GO:0006006;GO:0000166;GO:0051287;GO:0055114;GO:0016491	K00134	B8AF09	Glyceraldehyde-3-phosphate dehydrogenase	Glyceraldehyde-3-phosphate dehydrogenase [Source:UniProtKB/TrEMBL;Acc:B8AF09]
BGIOSGA009694	744.806	185.477	1304.14	7.03127	2.81379	0.00169694	0.0296319	3	36834699	36835394	-	696	GSTU1	GO:0004364;GO:0005515;GO:0016740	K00799	-	-	Probable glutathione S-transferase GSTU1 [Source:UniProtKB/Swiss-Prot;Acc:A2XMN2]
BGIOSGA007164	371.083	221.279	520.887	2.35399	1.23511	0.00169957	0.0296613	2	2228292	2230379	-	2088	-	GO:0009505;GO:0009826;GO:0009506;GO:0005515;GO:0010054;GO:0000904	-	A2X0P1	Uncharacterized protein	-
BGIOSGA029630	39.9423	15.8512	64.0334	4.03965	2.01423	0.00171701	0.0298829	9	16062297	16063643	-	339	-	-	-	B8BCM0	Uncharacterized protein	-
BGIOSGA017014	105.441	60.2913	150.591	2.49772	1.32061	0.00173021	0.0300792	4	28626745	28628877	+	2133	-	-	-	B8ATF2	Uncharacterized protein	-
BGIOSGA037647	52.3865	21.702	83.071	3.82781	1.93652	0.00173175	0.0300894	12	19152591	19152779	+	189	-	-	-	A2ZLX1	Uncharacterized protein	-
BGIOSGA000573	116.655	68.2937	165.016	2.41628	1.27279	0.00173806	0.0301556	1	38614056	38615195	-	1140	-	GO:0045892;GO:0003677	-	A2WWH4	OVATE domain-containing protein	-
BGIOSGA012296	118.893	12.9385	224.848	17.3782	4.1192	0.00173844	0.0301556	3	9393548	9394030	+	483	Hsp18.0	GO:0046686;GO:0046685;GO:0009408;GO:0042542;GO:0046688;GO:0045471	K13993	A2XEW8	Hsp18.0	Hsp18.0 [Source:UniProtKB/TrEMBL;Acc:A2XEW8]
BGIOSGA024094	995.014	630.046	1359.98	2.15854	1.11006	0.0017536	0.0303516	7	20403187	20404618	-	822	-	-	-	A2YML6	Uncharacterized protein	-
BGIOSGA023892	54.6837	26.773	82.5945	3.08499	1.62527	0.00177855	0.030699	7	23741037	23747704	-	1179	-	GO:0046872;GO:0008270;GO:0055114;GO:0016491	-	B8B8N2	Uncharacterized protein	-
BGIOSGA014448	63.2949	33.5682	93.0216	2.77112	1.47047	0.00178706	0.030829	4	28816142	28817656	-	1515	-	GO:0005515	-	A2XX06	FBA_3 domain-containing protein	-
BGIOSGA028011	288.659	20.8347	556.483	26.7094	4.73927	0.00178921	0.0308492	8	3490603	3490920	+	318	-	-	-	A2YRC7	Uncharacterized protein	-
BGIOSGA033259	1315.79	835.461	1796.13	2.14986	1.10425	0.00180414	0.0310188	10	18567483	18568730	+	885	-	GO:0005856;GO:0005524;GO:0000166;GO:0005737	-	A2Z986	Uncharacterized protein	-
BGIOSGA003250	15.133	0	30.266	Inf	Inf	0.00180497	0.0310188	1	10610359	10611187	+	726	-	-	-	A2WNE9	Uncharacterized protein	-
BGIOSGA031797	18.668	4.21896	33.117	7.84956	2.97261	0.0018265	0.0313032	10	15081487	15082068	-	582	-	-	-	A2Z818	Uncharacterized protein	-
BGIOSGA020422	189.917	113.736	266.099	2.33963	1.22628	0.00182857	0.0313217	5	30139142	30144626	+	1140	-	GO:0006694;GO:0016616;GO:0003854;GO:0055114;GO:0016491	-	A2Y7U7	3Beta_HSD domain-containing protein	-
BGIOSGA004039	129.412	60.1196	198.704	3.30514	1.72471	0.00184605	0.0315695	1	28250470	28251828	+	1359	Carboxypeptidase	GO:0004180;GO:0008233;GO:0016787;GO:0006508;GO:0004185	K09645	A2WSV5	Carboxypeptidase	Carboxypeptidase [Source:UniProtKB/TrEMBL;Acc:A2WSV5]
BGIOSGA001940	695.454	433.308	957.601	2.20998	1.14403	0.00185046	0.0316106	1	9886535	9889434	-	651	-	GO:0000166;GO:0005622;GO:0005525	K07937	A2WN65	Uncharacterized protein	-
BGIOSGA029853	334.241	207.903	460.579	2.21535	1.14754	0.00185557	0.0316807	9	11269810	11271837	-	783	HOX25	GO:0003677;GO:0005634;GO:0006355;GO:0043565;GO:0003700	K09338	-	-	Homeobox-leucine zipper protein HOX25 [Source:UniProtKB/Swiss-Prot;Acc:A2Z0Q0]
BGIOSGA026185	1572.01	1002.61	2141.41	2.13583	1.09479	0.00187618	0.0319057	7	24042478	24046564	+	1668	4-alpha-glucanotransferase	GO:0006006;GO:0004134;GO:0102500;GO:0005977;GO:0016757;GO:0005975;GO:0016740;GO:0000025;GO:0005983;GO:0009507	K00705	B8B4V9	4-alpha-glucanotransferase	4-alpha-glucanotransferase [Source:UniProtKB/TrEMBL;Acc:B8B4V9]
BGIOSGA031909	814.977	378.698	1251.25	3.30409	1.72425	0.00188042	0.0319123	10	13087671	13089705	-	651	1,2-dihydroxy-3-keto-5-methylthiopentene	GO:0005634;GO:0008652;GO:0005506;GO:0019509;GO:0005737;GO:0055114;GO:0051213;GO:0046872;GO:0010309;GO:0009086;GO:0016491	-	B8BGV6	1,2-dihydroxy-3-keto-5-methylthiopentene dioxygenase	1,2-dihydroxy-3-keto-5-methylthiopentene dioxygenase [Source:UniProtKB/TrEMBL;Acc:B8BGV6]
BGIOSGA007650	744.711	463.667	1025.76	2.21227	1.14552	0.00188363	0.0319343	2	4814951	4821881	+	1866	-	GO:0046034;GO:1902600;GO:0015991;GO:0005524;GO:0033180;GO:0046961	K02145	B8AIK2	Uncharacterized protein	-
BGIOSGA033321	183.529	106.516	260.543	2.44605	1.29045	0.00188788	0.0319646	10	19520580	19521366	+	696	-	GO:0005515	K00799	A2Z9K3	Uncharacterized protein	-
BGIOSGA006340	212.636	127.728	297.543	2.3295	1.22002	0.00191642	0.0323113	2	20881438	20883102	-	342	-	GO:0005840;GO:0005622;GO:0003735;GO:0006414	K02943	A2X5K7	Uncharacterized protein	-
BGIOSGA020252	144.591	83.2699	205.912	2.47283	1.30616	0.00191878	0.0323158	5	27882623	27884115	+	378	-	GO:0015986;GO:0000276;GO:0015078	K02140	A2Y6V2	Uncharacterized protein	-
BGIOSGA013792	430.507	268.215	592.8	2.21017	1.14416	0.00194606	0.0327066	3	38184465	38188741	+	2313	-	GO:0003824	K06617	A2XN73	Uncharacterized protein	-
BGIOSGA023530	2396.53	1503.11	3289.94	2.18876	1.13011	0.00194686	0.0327066	6	31024227	31026914	+	1014	Peroxidase	GO:0020037;GO:0055114;GO:0006979;GO:0046872;GO:0098869;GO:0004601;GO:0005576;GO:0042744;GO:0016491	K00430	A2YGK4	Peroxidase	Peroxidase [Source:UniProtKB/TrEMBL;Acc:A2YGK4]
BGIOSGA012351	38.9236	17.778	60.0692	3.37884	1.75653	0.00195757	0.0328515	3	10427970	10428760	+	237	-	-	-	A2XF84	Uncharacterized protein	-
BGIOSGA035071	1842.17	1172.49	2511.85	2.14232	1.09917	0.00196129	0.0328963	11	6956450	6959507	+	1830	-	-	-	B8BJW7	Uncharacterized protein	-
BGIOSGA037565	957.651	608.977	1306.33	2.14511	1.10105	0.00197955	0.0331325	12	18012734	18016484	+	2109	-	GO:0005515	K10268	A2ZLH9	Uncharacterized protein	-
BGIOSGA012442	87.2693	48.1618	126.377	2.62401	1.39177	0.00197959	0.0331325	3	11679133	11681770	+	1569	-	GO:0005516	-	A2XFQ3	Uncharacterized protein	-
BGIOSGA014191	293.377	130.847	455.907	3.48428	1.80086	0.00198829	0.0332606	4	32587153	32592942	-	1014	Peroxidase	GO:0020037;GO:0055114;GO:0006979;GO:0046872;GO:0098869;GO:0004601;GO:0005576;GO:0042744;GO:0016491	K00430	A2XYG3	Peroxidase	Peroxidase [Source:UniProtKB/TrEMBL;Acc:A2XYG3]
BGIOSGA023633	787.282	505.627	1068.94	2.11408	1.08003	0.00200182	0.0334335	6	32583889	32584860	+	972	-	GO:0006032;GO:0008061;GO:0016998;GO:0005975;GO:0004568	K20547	A2YH55	Chitin-binding type-1 domain-containing protein	-
BGIOSGA011783	80.1734	1.03973	159.307	153.22	7.25946	0.00202279	0.033746	3	2103639	2103986	+	348	-	-	-	A2XC50	Uncharacterized protein	-
BGIOSGA020009	49.1869	24.0764	74.2974	3.0859	1.62569	0.00202674	0.03376	5	24417042	24424138	+	3033	-	GO:0005525;GO:0003924	K03234	B8AZ23	Uncharacterized protein	-
BGIOSGA006838	122.137	70.9597	173.315	2.44244	1.28832	0.00203751	0.033915	2	8175753	8178784	-	903	Auxin-responsive	GO:0005634;GO:0005515;GO:0006355;GO:0009734;GO:0006351	K14484	B8AEJ1	Auxin-responsive protein	Auxin-responsive protein [Source:UniProtKB/TrEMBL;Acc:B8AEJ1]
BGIOSGA018500	106.904	45.7272	168.08	3.6757	1.87802	0.00204128	0.0339303	5	9181134	9182987	-	777	-	GO:0016788	-	B8AZN0	Lipase_GDSL domain-containing protein	-
BGIOSGA031061	849.925	535.34	1164.51	2.17528	1.1212	0.0020443	0.0339626	9	18412086	18413332	+	1074	-	GO:0003723	-	A2Z2Y5	Uncharacterized protein	-
BGIOSGA002463	204.089	104.069	304.109	2.9222	1.54705	0.00205319	0.0340743	1	1995067	1997565	-	1887	-	GO:0005840;GO:0016020;GO:0006412;GO:0016021;GO:0003735	-	B8AD28	Uncharacterized protein	-
BGIOSGA001738	8.30616	1.03973	15.5726	14.9776	3.90473	0.00205595	0.034084	1	14282189	14285326	-	3138	-	GO:0043531	-	B8A7G1	Uncharacterized protein	-
BGIOSGA003944	352.509	181.078	523.941	2.89346	1.53279	0.00206405	0.0341754	1	26704098	26705652	+	1461	-	GO:0005524;GO:0000166	-	A2WSC7	AAA domain-containing protein	-
BGIOSGA017916	1083.95	687.021	1480.87	2.15549	1.10802	0.00206716	0.0341978	5	23997313	24000054	-	1233	-	GO:0005524;GO:0000166	-	A2Y5F9	Uncharacterized protein	-
BGIOSGA016266	43.2427	20.6459	65.8395	3.18899	1.6731	0.00207041	0.0342156	4	16554589	16555146	+	558	-	GO:0009630	-	A2XSQ9	Uncharacterized protein	-
BGIOSGA011761	102.756	48.3634	157.149	3.24934	1.70015	0.00207434	0.0342369	3	1776684	1779088	+	1290	-	GO:0006355;GO:0003700	-	A2XC02	BZIP domain-containing protein	-
BGIOSGA021054	516.997	321.723	712.27	2.21392	1.14661	0.00208184	0.034274	6	21736028	21738004	-	840	-	GO:0003677;GO:0005634;GO:0006355;GO:0043565;GO:0003700	K09419	B8B3K9	HSF_DOMAIN domain-containing protein	-
BGIOSGA029009	2778.92	23.6987	5534.15	233.521	7.86741	0.00208375	0.034274	8	27496299	27497246	+	948	-	GO:0005975	K01183	A2YX37	Glyco_hydro_18 domain-containing protein	-
BGIOSGA026225	52.2771	3.41197	101.142	29.6434	4.88964	0.00208491	0.0342751	7	24576188	24577061	+	663	1-Cys	GO:0005634;GO:0005737;GO:0055114;GO:0045454;GO:0051920;GO:0016209;GO:0098869;GO:0004601;GO:0016491	K11188	-	-	1-Cys peroxiredoxin A [Source:UniProtKB/Swiss-Prot;Acc:P0C5C8]
BGIOSGA013266	38.9975	17.2238	60.7711	3.52832	1.81898	0.00209562	0.0344312	3	30068192	30069047	+	360	-	-	-	A2XKD2	Uncharacterized protein	-
BGIOSGA012203	91.3028	50.7317	131.874	2.59944	1.3782	0.00209773	0.034432	3	7940324	7942910	+	1053	-	-	-	A2XED7	Uncharacterized protein	-
BGIOSGA007025	2542.13	1673.81	3410.46	2.03755	1.02684	0.00211417	0.0346113	2	5065659	5072572	-	1887	-	GO:0016020;GO:0005783;GO:0009414;GO:0005506;GO:0010025;GO:0055114;GO:0016829;GO:0009924;GO:0016021;GO:0008610;GO:0016491;GO:1990465;GO:0043447;GO:0009737;GO:0046184;GO:0005789	-	B8AIW3	Very-long-chain aldehyde decarbonylase GL1-2	-
BGIOSGA005174	80.7891	44.3784	117.2	2.64092	1.40104	0.00212226	0.0347077	1	45883950	45887636	+	2040	-	GO:0016020;GO:0016021	K21989	B8A969	Uncharacterized protein	-
BGIOSGA012640	528.397	330.466	726.329	2.19789	1.13612	0.00212478	0.0347242	3	15044452	15046933	+	1506	-	GO:0005515	-	A2XGS5	DUF4005 domain-containing protein	-
BGIOSGA029364	3964.55	1413.46	6515.63	4.6097	2.20467	0.00215004	0.0350913	9	19938283	19940342	-	780	-	GO:0003723;GO:0090502;GO:0033897	K01166	A2Z3I8	Uncharacterized protein	-
BGIOSGA011145	815.663	516.751	1114.58	2.15689	1.10895	0.00215897	0.0351983	3	7868863	7873942	-	1977	-	-	-	B8AJZ2	Uncharacterized protein	-
BGIOSGA016699	180.583	107.235	253.931	2.36798	1.24366	0.00216201	0.0352296	4	23493249	23493617	+	369	-	-	-	A2XV60	Uncharacterized protein	-
BGIOSGA031394	562.661	340.238	785.085	2.30746	1.20631	0.00216553	0.0352687	10	21245099	21248694	-	2304	-	GO:0071249	-	A2ZA98	Uncharacterized protein	-
BGIOSGA028615	43.32	21.5768	65.0632	3.01542	1.59236	0.00216942	0.0352955	8	19994068	19995677	+	1473	-	GO:0016020;GO:0016021	-	A2YUX9	Uncharacterized protein	-
BGIOSGA015997	61.476	4.33907	118.613	27.336	4.77273	0.0021845	0.0354662	4	6922151	6922834	+	684	Lectin	GO:0030246;GO:0008061	-	B8AR70	Uncharacterized protein	Lectin [Source:UniProtKB/Swiss-Prot;Acc:Q01MB6]
BGIOSGA004005	193.33	116.845	269.816	2.30918	1.20738	0.0021873	0.0354762	1	27673775	27677293	+	2034	-	GO:0052739;GO:0016787;GO:0015908;GO:0019432;GO:0009534;GO:0006629	-	B8ABX1	Lipase_3 domain-containing protein	-
BGIOSGA007639	130.177	75.897	184.456	2.43035	1.28116	0.00222983	0.0360146	2	4718019	4719427	+	819	-	GO:0016787	-	B8AIJ6	Uncharacterized protein	-
BGIOSGA003377	533.685	157.901	909.469	5.75976	2.52601	0.0022308	0.0360146	1	13155718	13156572	+	855	-	-	-	A2WP50	Uncharacterized protein	-
BGIOSGA032431	104.137	59.7196	148.555	2.48753	1.31472	0.00228098	0.0365902	10	796533	798279	+	966	-	GO:0055114;GO:0016491	K22374	A2Z4G9	Aldo_ket_red domain-containing protein	-
BGIOSGA024808	254.832	158.694	350.97	2.21161	1.1451	0.00228582	0.0366118	7	2733929	2737425	-	3330	-	GO:0016020;GO:0005515;GO:0005524;GO:0004672;GO:0016021;GO:0006468	-	A2YI88	Protein kinase domain-containing protein	-
BGIOSGA022643	1206.1	651.903	1760.3	2.70024	1.43309	0.00230625	0.0368198	6	9166737	9177199	+	2049	Glucose-6-phosphate	GO:0004347;GO:0016853;GO:0006094;GO:0006096	K01810	B8B0B0	Glucose-6-phosphate isomerase	Glucose-6-phosphate isomerase [Source:UniProtKB/TrEMBL;Acc:B8B0B0]
BGIOSGA029515	13.5415	3.65845	23.4245	6.40286	2.67872	0.00230765	0.0368198	9	17798693	17799937	-	969	-	-	-	A2Z2P2	Uncharacterized protein	-
BGIOSGA028873	475.321	301.304	649.338	2.1551	1.10775	0.00232229	0.0369978	8	25620297	25627450	+	1284	-	GO:0046686;GO:0005829;GO:0009610;GO:0003824;GO:0018580;GO:0055114	-	B8BBU1	Uncharacterized protein	-
BGIOSGA002564	162.161	58.3777	265.945	4.55559	2.18764	0.0023307	0.037113	1	115592	117178	-	1587	-	GO:0003824;GO:0016788	K01114	A2WJM5	Uncharacterized protein	-
BGIOSGA033526	842.965	0	1685.93	Inf	Inf	0.00233473	0.0371453	11	22782718	22783626	-	909	-	GO:0005975	K01183	A2ZGZ9	Glyco_hydro_18 domain-containing protein	-
BGIOSGA027695	7402.96	17.2677	14788.6	856.435	9.7422	0.00234055	0.0371757	8	2140868	2142175	-	828	-	-	-	A2YR04	Uncharacterized protein	-
BGIOSGA037460	147.598	78.2289	216.967	2.77349	1.4717	0.0023511	0.0373056	12	15760063	15761071	+	597	-	GO:0046983	-	A2ZKY0	BHLH domain-containing protein	-
BGIOSGA033833	119.092	69.5647	168.619	2.42391	1.27734	0.00236597	0.0375029	11	16970748	16972199	-	1452	GT6	GO:0016020;GO:0016757;GO:0005794;GO:0016021;GO:0016740;GO:0000139	-	-	-	Probable glycosyltransferase 6 [Source:UniProtKB/Swiss-Prot;Acc:A2ZF66]
BGIOSGA013752	684.197	406.96	961.435	2.36248	1.2403	0.00239641	0.0378526	3	37747016	37747336	+	210	-	-	-	B8ALR2	CYSTM domain-containing protein	-
BGIOSGA000758	70.0339	37.8646	102.203	2.69917	1.43252	0.00239763	0.037853	1	35564051	35565415	-	1236	-	GO:0005615	K13963	A2WVE7	SERPIN domain-containing protein	-
BGIOSGA009982	245.696	0	491.392	Inf	Inf	0.00241972	0.0380563	3	32194667	32194960	-	294	-	-	-	A2XL14	Uncharacterized protein	-
BGIOSGA017468	2070.15	1350.84	2789.45	2.06497	1.04612	0.00242912	0.0381777	5	30626757	30630117	-	2088	-	GO:0005515;GO:0005623;GO:0045454	-	B8AX79	TPR_REGION domain-containing protein	-
BGIOSGA028708	99.2126	56.1483	142.277	2.53395	1.34139	0.00243977	0.0382685	8	21900939	21905840	+	1077	-	GO:0005515	-	B8BB00	F-box domain-containing protein	-
BGIOSGA010642	905.029	588.829	1221.23	2.074	1.05242	0.00246557	0.0385493	3	16645110	16646837	-	798	-	GO:0003723;GO:0003676	K11294	A2XHA8	Uncharacterized protein	-
BGIOSGA016257	467.375	226.123	708.627	3.13381	1.64792	0.00249514	0.0388463	4	16367002	16370374	+	1761	-	-	-	B8AT99	Uncharacterized protein	-
BGIOSGA002555	71.8256	39.53	104.121	2.63398	1.39725	0.00250599	0.038948	1	342038	343515	-	417	-	GO:0097428;GO:0005198;GO:0051536	K22063	B8ACT2	Fe-S_biosyn domain-containing protein	-
BGIOSGA002050	5.74971	0.352843	11.1466	31.5908	4.98143	0.00250662	0.038948	1	8228781	8229300	-	366	-	-	-	A2WMK3	NmrA domain-containing protein	-
BGIOSGA013973	139.765	82.9561	196.575	2.36962	1.24466	0.0025099	0.0389797	3	40489325	40490122	+	798	-	-	-	A2XP83	DUF295 domain-containing protein	-
BGIOSGA005650	151.312	53.1513	249.473	4.69364	2.23071	0.0025246	0.0391694	2	32967946	32969391	-	1152	-	GO:0016788	-	A2X9G0	Lipase_GDSL domain-containing protein	-
BGIOSGA029575	109.516	64.0745	154.958	2.4184	1.27405	0.00256873	0.0397755	9	17144136	17145300	-	777	-	GO:0008171;GO:0032259	K00588	A2Z2F5	Uncharacterized protein	-
BGIOSGA002468	58.5855	31.1046	86.0664	2.767	1.46832	0.00257169	0.0398017	1	1878075	1879720	-	825	-	GO:0043765;GO:0006308;GO:0000014;GO:0008309;GO:0003676;GO:0016788;GO:0004521;GO:0090502;GO:0004519	-	A2WK84	Uncharacterized protein	-
BGIOSGA023848	259.744	158.674	360.814	2.27393	1.18519	0.00258442	0.0399398	7	24490027	24490635	-	609	Dirigent	GO:0048046;GO:0005576	-	A2YP29	Dirigent protein	Dirigent protein [Source:UniProtKB/TrEMBL;Acc:A2YP29]
BGIOSGA017513	123.203	71.9371	174.469	2.4253	1.27816	0.00258928	0.0399952	5	29974660	29976222	-	1563	3-ketoacyl-CoA	GO:0016020;GO:0016746;GO:0016021;GO:0016740;GO:0003824;GO:0016747;GO:0006633	K15397	A2Y7R6	3-ketoacyl-CoA synthase	3-ketoacyl-CoA synthase [Source:UniProtKB/TrEMBL;Acc:A2Y7R6]
BGIOSGA022244	327.51	206.407	448.612	2.17343	1.11998	0.00261588	0.0402967	6	1955940	1956986	+	1047	-	GO:0009505;GO:0009506;GO:0080167	-	B8B286	Uncharacterized protein	-
BGIOSGA018450	4.50218	0	9.00435	Inf	Inf	0.00268291	0.0412995	5	10543344	10545184	-	1023	-	GO:0003824	K18482	A2Y2A9	Uncharacterized protein	-
BGIOSGA026403	84.1548	47.2907	121.019	2.55904	1.3556	0.00268811	0.0413593	7	26982519	26989238	+	2718	-	GO:0005634;GO:0005524;GO:0006281;GO:0006260;GO:0005622;GO:0003824;GO:0004386;GO:0032508;GO:0003676;GO:0008026;GO:0016787;GO:0000166;GO:0043140;GO:0044237;GO:0006310	K03654	B8B636	ATP-dependent DNA helicase	-
BGIOSGA019747	162.318	24.0028	300.634	12.5249	3.64673	0.00269379	0.0414061	5	19041409	19042731	+	1323	-	GO:0006415;GO:0005737;GO:0003747	K03265	A2Y3Z6	eRF1_1 domain-containing protein	-
BGIOSGA005128	30.1322	0.306538	59.9578	195.597	7.61174	0.00273654	0.0419812	1	45134790	45136118	+	1329	-	GO:0006508;GO:0004190	-	A2WYV5	Uncharacterized protein	-
BGIOSGA032778	66.733	36.1467	97.3193	2.69234	1.42886	0.00273933	0.041993	10	9587212	9587529	+	318	-	-	-	A2Z6F5	GST C-terminal domain-containing protein	-
BGIOSGA021773	75.1062	39.441	110.771	2.80853	1.48982	0.00273998	0.041993	6	4823167	4826699	-	1929	-	GO:0005515	-	A2YA24	Uncharacterized protein	-
BGIOSGA009470	245.603	139.551	351.656	2.51991	1.33337	0.00275377	0.0421115	3	39748253	39750160	-	846	-	GO:0016020	-	B8AN72	PHB domain-containing protein	-
BGIOSGA016031	903.152	448.687	1357.62	3.02575	1.59729	0.00275657	0.0421241	4	8959704	8962147	+	666	Very-long-chain	GO:0016020;GO:0005783;GO:0102344;GO:0016829;GO:0102158;GO:0102345;GO:0006631;GO:0016021;GO:0006633;GO:0005789;GO:0102343;GO:0006629	K10703	B8ARK8	Very-long-chain (3R)-3-hydroxyacyl-CoA dehydratase	Very-long-chain (3R)-3-hydroxyacyl-CoA dehydratase [Source:UniProtKB/TrEMBL;Acc:B8ARK8]
BGIOSGA009761	847.867	336.721	1359.01	4.03602	2.01293	0.00276221	0.0421613	3	35893437	35895147	-	651	-	GO:0010183;GO:0036033	-	B8AKI6	Uncharacterized protein	-
BGIOSGA034077	169.732	88.3432	251.12	2.84255	1.50718	0.00276926	0.0422359	11	11234880	11246186	-	1398	-	GO:0006508;GO:0004185	K16296	B8BK98	Uncharacterized protein	-
BGIOSGA031710	5.87738	0	11.7548	Inf	Inf	0.00277734	0.0422976	10	16191444	16193429	-	723	-	-	-	B8BHF0	Uncharacterized protein	-
BGIOSGA000148	141.33	85.8432	196.818	2.29276	1.19708	0.00278246	0.042355	1	45170439	45170948	-	510	-	-	-	A2WYW2	Uncharacterized protein	-
BGIOSGA017886	351.269	85.7414	616.797	7.19369	2.84673	0.00282285	0.0427666	5	24492471	24493068	-	504	-	-	-	B8AZ26	Uncharacterized protein	-
BGIOSGA016543	1075.8	601.477	1550.11	2.57718	1.36579	0.0028231	0.0427666	4	21146068	21148128	+	1368	-	GO:0016020;GO:0016021	K15015	B8AUQ9	Aa_trans domain-containing protein	-
BGIOSGA015766	685.811	31.4345	1340.19	42.6342	5.41394	0.00286905	0.0432616	4	473835	475706	+	1872	Arginine	GO:0016831;GO:0016829;GO:0008295;GO:0003824;GO:0008792;GO:0006527	K01583	A2XPL5	Arginine decarboxylase	Arginine decarboxylase [Source:UniProtKB/TrEMBL;Acc:A2XPL5]
BGIOSGA026949	97.2055	56.4163	137.995	2.44601	1.29043	0.00288296	0.0434037	8	22019386	22020338	-	645	-	-	-	A2YVF5	Uncharacterized protein	-
BGIOSGA017965	20.4025	2.63752	38.1675	14.471	3.85509	0.00290327	0.0436203	5	23001000	23001942	-	546	-	GO:0003677;GO:0005634	-	A2Y554	Uncharacterized protein	-
BGIOSGA030672	13.869	3.98379	23.7542	5.96272	2.57597	0.00290441	0.0436203	9	11340860	11344766	+	2319	-	GO:0008270	-	B8BF07	SWIM-type domain-containing protein	-
BGIOSGA014040	877.03	459.892	1294.17	2.81407	1.49266	0.00290921	0.0436507	4	34373708	34374861	-	909	Peroxidase	GO:0020037;GO:0055114;GO:0006979;GO:0046872;GO:0098869;GO:0004601;GO:0005576;GO:0042744;GO:0016491	K00430	B8ARU4	Peroxidase	Peroxidase [Source:UniProtKB/TrEMBL;Acc:B8ARU4]
BGIOSGA031702	9.02224	1.68536	16.3591	9.70663	3.27897	0.00291705	0.0437266	10	16393644	16394627	-	984	-	GO:0006508;GO:0008234	-	A2Z8H0	ULP_PROTEASE domain-containing protein	-
BGIOSGA022720	60.9643	32.8999	89.0287	2.70604	1.43618	0.00292002	0.0437503	6	11381748	11383205	+	1458	Glycosyltransferase	GO:0016757;GO:0016758;GO:0016740	K23154	A2YBW1	Glycosyltransferase	Glycosyltransferase [Source:UniProtKB/TrEMBL;Acc:A2YBW1]
BGIOSGA000301	14371.2	7521.22	21221.2	2.82151	1.49647	0.00294482	0.0440588	1	43124780	43126850	-	612	-	GO:0004332;GO:0006096;GO:0003824	-	B8A7T3	Uncharacterized protein	-
BGIOSGA018048	5.62648	0.306538	10.9464	35.7098	5.15825	0.00296114	0.044282	5	21506078	21507429	-	930	-	GO:0003677;GO:0005634;GO:0006355	-	A2Y4P5	NAC domain-containing protein	-
BGIOSGA029056	58.22	26.5712	89.8687	3.38218	1.75795	0.00296268	0.044284	8	28351197	28353524	+	1404	-	-	-	B8B938	Uncharacterized protein	-
BGIOSGA031946	964.719	625.861	1303.58	2.08286	1.05856	0.00297613	0.0444216	10	12360449	12362579	-	1011	-	GO:0005618;GO:0016787;GO:0045330;GO:0030599;GO:0042545	K01051	A2Z751	Pectinesterase domain-containing protein	-
BGIOSGA034668	40.6066	19.9127	61.3006	3.07847	1.62221	0.00298049	0.0444656	11	256227	258099	+	639	-	-	-	B8BIP7	Uncharacterized protein	-
BGIOSGA022213	457.436	13.8343	901.038	65.1308	6.02527	0.00301133	0.0448194	6	1524126	1524693	+	432	-	-	-	A2Y8R3	FLZ-type domain-containing protein	-
BGIOSGA013824	467.112	296.915	637.308	2.14643	1.10194	0.0030163	0.0448509	3	38684023	38689142	+	1560	-	GO:0016311;GO:0016791	K03103	A2XNE2	Uncharacterized protein	-
BGIOSGA004385	1213.68	800.218	1627.14	2.03336	1.02387	0.00302503	0.0449383	1	33602593	33604319	+	1092	-	GO:0016788	-	A2WUP5	Lipase_GDSL domain-containing protein	-
BGIOSGA036673	726.175	432.539	1019.81	2.35773	1.2374	0.0030422	0.045108	12	1932299	1938972	-	1455	-	GO:0016020;GO:0055085;GO:0016021	-	B8BLX7	MFS domain-containing protein	-
BGIOSGA008200	176.334	109.109	243.559	2.23227	1.15851	0.00305351	0.0452117	2	17457610	17459789	+	1275	-	GO:0016020;GO:0016021;GO:0009941	K03453	B8AHZ3	Uncharacterized protein	-
BGIOSGA000156	5.66011	0	11.3202	Inf	Inf	0.00306092	0.0453002	1	45095900	45097168	-	1269	-	GO:0006508;GO:0004190	-	A2WYU9	Uncharacterized protein	-
BGIOSGA026382	8.93512	0	17.8702	Inf	Inf	0.00307786	0.0454518	7	26585189	26586041	+	840	-	-	-	B8B5V2	Uncharacterized protein	-
BGIOSGA008206	1549.67	1012.5	2086.83	2.06107	1.04339	0.00307984	0.0454518	2	17639626	17640237	+	393	40S	GO:0005840;GO:0006412;GO:0003735	K02957	A6N079	40S ribosomal protein S15a	40S ribosomal protein S15a [Source:UniProtKB/TrEMBL;Acc:A6N079]
BGIOSGA012290	206.41	127.47	285.35	2.23857	1.16258	0.00311201	0.0458406	3	9337722	9338117	+	396	-	GO:0016020;GO:0016021	-	A2XEV6	Uncharacterized protein	-
BGIOSGA016537	79.4335	40.0654	118.802	2.96519	1.56812	0.00313849	0.0461442	4	21045846	21048642	+	1092	Aldose	GO:0030246;GO:0004034;GO:0016853;GO:0005975;GO:0003824;GO:0019318	K01785	A2XU77	Aldose 1-epimerase	Aldose 1-epimerase [Source:UniProtKB/TrEMBL;Acc:A2XU77]
BGIOSGA018046	217.37	138.043	296.698	2.14932	1.10388	0.00314947	0.0462192	5	21609216	21610160	-	843	-	-	-	A2Y4Q2	LOB domain-containing protein	-
BGIOSGA036982	1073.11	696.502	1449.72	2.08143	1.05758	0.00318145	0.0464933	12	2365384	2367472	+	1671	-	GO:0046872;GO:0030001	-	B8BM12	HMA domain-containing protein	-
BGIOSGA011168	240.857	152.916	328.799	2.1502	1.10447	0.00319831	0.0466962	3	7516100	7518341	-	1308	-	GO:0006629;GO:0008374	-	B8AJM8	Uncharacterized protein	-
BGIOSGA029443	49.6099	6.2159	93.0039	14.9623	3.90326	0.00320525	0.0467758	9	18859140	18859388	-	249	-	GO:0006952	-	A2Z338	Uncharacterized protein	-
BGIOSGA001626	620.473	398.153	842.792	2.11675	1.08185	0.00323061	0.0470585	1	16866679	16868250	-	660	-	GO:0005515	K00799	A2WQ28	Uncharacterized protein	-
BGIOSGA022635	127.403	34.5315	220.274	6.37891	2.67331	0.00324468	0.0472373	6	8941110	8941718	+	609	-	-	-	A2YBB6	Uncharacterized protein	-
BGIOSGA017579	104.351	59.5664	149.135	2.50368	1.32405	0.00325336	0.0473242	5	29101152	29102057	-	906	-	-	-	A2Y7D4	Uncharacterized protein	-
BGIOSGA038246	612.55	394.402	830.698	2.10622	1.07466	0.00327218	0.0475462	AAAA02037149.1	3994	6754	-	675	-	-	-	-	-	-
BGIOSGA024288	108.912	63.1761	154.648	2.44789	1.29154	0.00338085	0.048797	7	16461924	16463396	-	1473	Glycosyltransferase	GO:0016757;GO:0016758;GO:0016740	-	A2YLF1	Glycosyltransferase	Glycosyltransferase [Source:UniProtKB/TrEMBL;Acc:A2YLF1]
BGIOSGA035713	10.343	0	20.6861	Inf	Inf	0.00338099	0.048797	11	22656142	22660884	+	786	-	-	-	A2ZGY0	Uncharacterized protein	-
BGIOSGA028663	324.106	139.425	508.786	3.64916	1.86757	0.00342224	0.0493019	8	21081661	21089329	+	2457	-	GO:0046872	-	B8BAS3	RING-type domain-containing protein	-
BGIOSGA002840	19.7638	7.31064	32.217	4.40687	2.13975	0.00345242	0.0496684	1	3686615	3689626	+	3012	-	GO:0016020;GO:0005515;GO:0016021	-	A2WKZ8	LRRNT_2 domain-containing protein	-
BGIOSGA001629	193.486	91.0153	295.957	3.25173	1.70121	0.00346885	0.049882	1	16832123	16834343	-	1188	-	GO:0010181;GO:0003824;GO:0055114;GO:0016491	K05894	A2WQ25	Oxidored_FMN domain-containing protein	-
BGIOSGA029506	568.249	369.238	767.26	2.07796	1.05517	0.00350584	0.0503909	9	17928187	17931044	-	1416	-	GO:0016757;GO:0005975;GO:0006004;GO:0016740	-	B8BD39	Uncharacterized protein	-
BGIOSGA007594	302.009	90.0191	513.999	5.70989	2.51346	0.00352048	0.050532	2	4059622	4063364	+	2967	-	GO:0043531	-	B8AI74	Uncharacterized protein	-
BGIOSGA008077	99.1266	58.4642	139.789	2.39102	1.25763	0.00352681	0.0505536	2	13748483	13750131	+	1098	-	GO:0046872;GO:0055114;GO:0016491	-	B8AGN6	Fe2OG dioxygenase domain-containing protein	-
BGIOSGA013607	1139.83	491.806	1787.85	3.63528	1.86206	0.0035342	0.0506365	3	35661300	35664179	+	1128	-	GO:0016620;GO:0008652;GO:0051287;GO:0009088;GO:0009097;GO:0055114;GO:0046983;GO:0050661;GO:0009089;GO:0009536;GO:0005739;GO:0009570;GO:0009507;GO:0004073;GO:0009086	K00133	B8AK88	Semialdhyde_dh domain-containing protein	-
BGIOSGA001865	40.6733	20.0716	61.275	3.05282	1.61014	0.00353967	0.0506917	1	11405771	11406112	-	243	-	-	-	A2WNN9	Uncharacterized protein	-
BGIOSGA036108	88.9666	52.0796	125.854	2.41656	1.27296	0.00355889	0.0508975	12	15990678	15990941	-	264	-	GO:0016020;GO:0016021	-	B8BM49	Uncharacterized protein	-
BGIOSGA030042	1398.52	917.013	1880.03	2.05017	1.03574	0.00357321	0.0510116	9	6736413	6739438	-	1227	-	GO:0016020;GO:0055085;GO:0009670;GO:0015120;GO:0015714;GO:0015713;GO:0015121;GO:0089722;GO:0016021;GO:0009536;GO:0005739;GO:0009941;GO:0009507;GO:0022857	K15283	A2YZJ5	TPT domain-containing protein	-
BGIOSGA009760	214.636	73.5918	355.681	4.83316	2.27297	0.0035866	0.0511542	3	35896150	35897276	-	576	-	GO:0010183;GO:0036033	-	A2XMA9	Uncharacterized protein	-
BGIOSGA013665	629.017	342.602	915.431	2.67199	1.41792	0.00359271	0.0512181	3	36548838	36550201	+	714	-	GO:0016020;GO:0005506;GO:0016021;GO:0055114;GO:0016491;GO:0008610	K19706	A2XMJ0	Fatty acid hydroxylase domain-containing protein	-
BGIOSGA037736	48.5118	24.0827	72.941	3.02877	1.59873	0.00359835	0.051252	12	20773183	20777379	+	1272	-	GO:0005515	-	B8BMU9	Uncharacterized protein	-
BGIOSGA026298	339.168	215.29	463.046	2.1508	1.10487	0.00361076	0.0513823	7	25523515	25527205	+	951	-	GO:0016020;GO:0016021;GO:0006890	-	B8B5D9	Uncharacterized protein	-
BGIOSGA033559	267.106	172.955	361.258	2.08875	1.06264	0.0036337	0.0516615	11	22045243	22048232	-	1644	-	GO:0016020;GO:0016746;GO:0016021	K13508	B8BIH9	PlsC domain-containing protein	-
BGIOSGA004441	124.169	46.5579	201.78	4.33396	2.11569	0.00363531	0.0516615	1	34283334	34287683	+	1722	Malic	GO:0004471;GO:0046872;GO:0004470;GO:0051287;GO:0055114;GO:0016491	K00029	A2WUY6	Malic enzyme	Malic enzyme [Source:UniProtKB/TrEMBL;Acc:A2WUY6]
BGIOSGA005531	715.325	31.7874	1398.86	44.0069	5.45966	0.00365449	0.0518404	2	34617118	34620156	-	2682	Nitrate	GO:0020037;GO:0030151;GO:0055114;GO:0042128;GO:0046872;GO:0050464;GO:0043546;GO:0006809;GO:0016491	K10534	B8AJ60	Nitrate reductase	Nitrate reductase [Source:UniProtKB/TrEMBL;Acc:B8AJ60]
BGIOSGA034797	18.5013	5.08478	31.9179	6.27714	2.65011	0.00365979	0.05189	11	2019273	2019713	+	441	-	-	-	A2ZBG3	Uncharacterized protein	-
BGIOSGA006953	19.7698	7.42831	32.1113	4.32284	2.11198	0.00366699	0.051924	2	6236208	6237970	-	963	-	GO:0003676	-	B8ADR6	C2H2-type domain-containing protein	-
BGIOSGA023594	565.369	367.418	763.32	2.07753	1.05487	0.00367551	0.0519979	6	31935717	31939698	+	1767	Hexosyltransferase	GO:0047262;GO:0016757;GO:0005794;GO:0045489;GO:0016740;GO:0071555;GO:0000139	K13648	B8B2H2	Hexosyltransferase	Hexosyltransferase [Source:UniProtKB/TrEMBL;Acc:B8B2H2]
BGIOSGA001444	76.3124	43.39	109.235	2.51751	1.332	0.00371284	0.0524315	1	22823148	22827188	-	1515	-	GO:0005524;GO:0004672;GO:0006468	-	B8AA04	Uncharacterized protein	-
BGIOSGA037289	16.511	5.7379	27.2841	4.75507	2.24947	0.00375431	0.0527595	12	10337521	10338937	+	681	-	-	-	A2ZJW2	Uncharacterized protein	-
BGIOSGA017025	23.5799	9.8418	37.318	3.79179	1.92288	0.00375724	0.0527595	4	28723591	28725132	+	954	-	GO:0046983	-	B8ATJ0	BHLH domain-containing protein	-
BGIOSGA030110	650.869	361.06	940.678	2.60532	1.38146	0.00375955	0.0527595	9	4856948	4857742	-	522	-	-	-	B8BDN5	Uncharacterized protein	-
BGIOSGA029497	1934.49	1246.21	2622.78	2.1046	1.07355	0.00378063	0.0530081	9	18047796	18049519	-	1101	-	GO:0006355;GO:0046983	-	A2Z2S8	BHLH domain-containing protein	-
BGIOSGA023489	344.201	224.671	463.731	2.06405	1.04548	0.00378571	0.0530556	6	30461315	30466632	+	1623	-	GO:0016020;GO:0008289;GO:0006869;GO:0016021	-	B8B1S1	Uncharacterized protein	-
BGIOSGA006834	2383.63	1439.07	3328.2	2.31274	1.20961	0.00380382	0.0532145	2	8250818	8251870	-	660	-	-	-	A2X2P5	Uncharacterized protein	-
BGIOSGA032037	1039.43	682.037	1396.82	2.04801	1.03422	0.00381244	0.0532698	10	10442460	10446742	-	651	-	GO:0005525;GO:0003924	K07904	B8BGJ2	Uncharacterized protein	-
BGIOSGA002993	2047.11	1091.4	3002.83	2.75136	1.46014	0.00382733	0.0533773	1	6714072	6717048	+	1194	-	GO:0016788	-	B8AAJ1	Lipase_GDSL domain-containing protein	-
BGIOSGA003398	39.7986	12.2804	67.3169	5.48167	2.45462	0.00384889	0.0536303	1	13800734	13804806	+	1128	Peroxidase	GO:0020037;GO:0055114;GO:0006979;GO:0046872;GO:0098869;GO:0004601;GO:0005576;GO:0042744;GO:0016491	K00430	A2WPA1	Peroxidase	Peroxidase [Source:UniProtKB/TrEMBL;Acc:A2WPA1]
BGIOSGA005609	781.197	489.727	1072.67	2.19033	1.13115	0.00386845	0.0538552	2	33635664	33639682	-	2325	-	GO:0004553;GO:0016787;GO:0005975	-	B8AIS2	Fn3_like domain-containing protein	-
BGIOSGA028850	598.15	290.292	906.007	3.12102	1.64202	0.00387716	0.0539288	8	25041047	25044803	+	774	-	-	-	B8BBV0	Uncharacterized protein	-
BGIOSGA001325	419.168	265.051	573.285	2.16292	1.11298	0.00387777	0.0539288	1	25453658	25455538	-	1404	-	GO:0006355	-	A2WRX9	Uncharacterized protein	-
BGIOSGA024630	1677.64	1098.75	2256.53	2.05372	1.03824	0.00388799	0.054003	7	5821012	5825923	-	1089	Methyltransferase	GO:0006694;GO:0008168;GO:0016740;GO:0032259	K00559	A2YJB1	Methyltransferase	Methyltransferase [Source:UniProtKB/TrEMBL;Acc:A2YJB1]
BGIOSGA028986	1269.13	713.7	1824.56	2.55648	1.35416	0.00389233	0.054003	8	27113781	27117824	+	1611	3-hydroxy-3-methylglutaryl	GO:0016020;GO:0008299;GO:0005783;GO:0016616;GO:0015936;GO:0055114;GO:0050661;GO:0016021;GO:0004420;GO:0005789;GO:0050662;GO:0016491	K00021	B8BCC8	3-hydroxy-3-methylglutaryl coenzyme A reductase	3-hydroxy-3-methylglutaryl coenzyme A reductase [Source:UniProtKB/TrEMBL;Acc:B8BCC8]
BGIOSGA000449	122.997	69.7058	176.289	2.52904	1.33859	0.00389922	0.0540682	1	40745757	40746653	-	897	-	-	-	A2WX76	Uncharacterized protein	-
BGIOSGA007697	701.253	458.66	943.845	2.05783	1.04112	0.00391005	0.0541467	2	5649791	5653253	+	828	-	GO:0004061;GO:0019441	-	A2X1S4	Uncharacterized protein	-
BGIOSGA001172	971.202	642.767	1299.64	2.02194	1.01574	0.00391897	0.0542225	1	28148743	28152106	-	1572	-	GO:0046872;GO:0020037;GO:0016705;GO:0005506;GO:0004497;GO:0055114;GO:0016491	-	B8AC00	Uncharacterized protein	-
BGIOSGA033860	114.941	67.6217	162.26	2.39953	1.26275	0.00393558	0.0544044	11	16369315	16370039	-	579	-	GO:0016020;GO:0016021	-	B8BKW4	Uncharacterized protein	-
BGIOSGA006830	60.4068	28.3006	92.513	3.26894	1.70882	0.00393831	0.0544182	2	8369238	8372558	-	3015	-	GO:0016020;GO:0005515;GO:0005524;GO:0004672;GO:0016021;GO:0006468	-	B8AEJ8	Protein kinase domain-containing protein	-
BGIOSGA036561	95.9895	25.5893	166.39	6.50232	2.70095	0.00394867	0.0545135	12	3732456	3734611	-	1026	-	GO:0003677;GO:0005634;GO:0006355;GO:0006351;GO:0003700	-	B8BND0	AP2/ERF domain-containing protein	-
BGIOSGA021445	146.46	89.7371	203.184	2.26421	1.17901	0.00395396	0.0545316	6	10857255	10858703	-	1449	-	GO:0016758;GO:0016740	-	A2YBR4	Uncharacterized protein	-
BGIOSGA020429	83.7896	47.4749	120.104	2.52985	1.33905	0.00399076	0.0548537	5	30202168	30204772	+	672	Anaphase-promoting	GO:0032875;GO:0005680;GO:0008283;GO:0031145;GO:0051301;GO:0016604;GO:0032876;GO:0007049;GO:0010087	K03357	A2Y7V8	Anaphase-promoting complex subunit 10	Anaphase-promoting complex subunit 10 [Source:UniProtKB/TrEMBL;Acc:A2Y7V8]
BGIOSGA010938	11005.3	3303.49	18707	5.66281	2.50152	0.00399602	0.054878	3	11164055	11166645	-	1821	PDC2	GO:0000287;GO:0016831;GO:0004737;GO:0046872;GO:0016829;GO:0003824;GO:0030976	K01568	B8AM29	Uncharacterized protein	Pyruvate decarboxylase 2 [Source:UniProtKB/Swiss-Prot;Acc:A2XFI3]
BGIOSGA014650	147.815	68.0852	227.544	3.34204	1.74073	0.00402151	0.05518	4	25516081	25518137	-	798	-	GO:0007275	-	-	-	-
BGIOSGA017575	173.571	106.302	240.839	2.26562	1.17991	0.00404478	0.0554118	5	29151280	29151951	-	672	-	GO:0080167;GO:0043565;GO:0006351	-	A2Y7E1	DOG1 domain-containing protein	-
BGIOSGA037345	161.044	12.3805	309.707	25.0158	4.64477	0.00404535	0.0554118	12	12717413	12717688	+	276	-	GO:0005515	-	B8BPH9	Kazal-like domain-containing protein	-
BGIOSGA000356	224.057	140.933	307.182	2.17964	1.12409	0.00405262	0.0554376	1	42286447	42286776	-	330	-	-	-	A2WXS6	Uncharacterized protein	-
BGIOSGA035172	35.0489	1.59275	68.505	43.0106	5.42662	0.00406187	0.0555185	11	10180434	10181894	+	690	-	-	-	B8BK70	Uncharacterized protein	-
BGIOSGA026468	106.819	61.991	151.646	2.44626	1.29058	0.00406264	0.0555185	8	30223849	30226189	-	786	-	-	-	B8B9M1	Uncharacterized protein	-
BGIOSGA002088	18.4993	2.60497	34.3936	13.2031	3.7228	0.0040656	0.0555185	1	7566181	7567537	-	990	-	-	-	-	-	-
BGIOSGA012188	4.19591	0	8.39183	Inf	Inf	0.00407332	0.0555756	3	7589614	7590645	+	504	-	GO:0015671;GO:0046872;GO:0020037;GO:0005344;GO:0019825	-	A2XEA0	GLOBIN domain-containing protein	-
BGIOSGA037581	78.9851	44.9688	113.001	2.51288	1.32934	0.00409135	0.0557733	12	18211593	18212492	+	900	-	-	-	B8BMG6	Uncharacterized protein	-
BGIOSGA014508	258.49	165.15	351.831	2.13037	1.0911	0.00409992	0.0558175	4	27991005	27992966	-	1575	-	-	-	A2XWQ3	Uncharacterized protein	-
BGIOSGA006789	84.4625	16.9211	152.004	8.9831	3.16721	0.00410681	0.0558871	2	9354000	9354668	-	669	-	GO:0016020;GO:0016021	-	B8AEY6	RING-type domain-containing protein	-
BGIOSGA020901	352.049	225.843	478.255	2.11764	1.08246	0.00410904	0.0558932	6	25441190	25443160	-	1299	-	GO:0005515	-	A2YEY3	Uncharacterized protein	-
BGIOSGA006883	56.611	22.8442	90.3778	3.95627	1.98414	0.00411509	0.0559484	2	7292843	7295938	-	3096	-	GO:0016020;GO:0016310;GO:0005524;GO:0016301;GO:0006468;GO:0005515;GO:0004674;GO:0000166;GO:0004672;GO:0016021;GO:0016740	-	B8AE61	Protein kinase domain-containing protein	-
BGIOSGA013966	50.8762	27.0017	74.7507	2.76837	1.46904	0.00411665	0.0559484	3	40372622	40374583	+	990	-	-	-	A2XP68	Uncharacterized protein	-
BGIOSGA021675	96.5928	28.8387	164.347	5.69884	2.51067	0.00414499	0.0561879	6	6771935	6773567	-	1176	-	GO:0010181;GO:0003824;GO:0055114;GO:0016491	K05894	A2YAN9	Oxidored_FMN domain-containing protein	-
BGIOSGA024996	393.774	252.713	534.835	2.11637	1.08159	0.00415452	0.0562928	7	120229	121951	+	804	-	GO:0016020;GO:0005783;GO:0005506;GO:1990465;GO:0055114;GO:0016829;GO:0009924;GO:0016021;GO:0005789;GO:0008610;GO:0016491	K14424	B8B6I2	Very-long-chain aldehyde decarbonylase GL1-8	-
BGIOSGA023820	1505.55	1002.78	2008.33	2.00277	1.00199	0.00415857	0.0563233	7	24928457	24930290	-	639	-	-	-	A2YP90	Uncharacterized protein	-
BGIOSGA002929	1737.9	1149.64	2326.16	2.02338	1.01677	0.00418149	0.0565439	1	5249475	5250386	+	345	-	GO:0005840;GO:0005622;GO:0003735;GO:0006414	K02943	A2WLK9	Uncharacterized protein	-
BGIOSGA035459	26.8349	12.1817	41.4881	3.40578	1.76799	0.00418888	0.056612	11	17901088	17903310	+	2223	-	GO:0005515	-	A2ZFG1	LRRNT_2 domain-containing protein	-
BGIOSGA009339	557.585	362.93	752.24	2.07269	1.0515	0.0042026	0.056773	2	37741908	37745989	+	1260	-	-	-	A2XB94	Uncharacterized protein	-
BGIOSGA037304	1170.26	772.892	1567.63	2.02827	1.02025	0.00421576	0.0569019	12	10568600	10569626	+	717	-	GO:0046872;GO:0030001	-	A2ZJX9	HMA domain-containing protein	-
BGIOSGA005973	137.214	53.727	220.701	4.10782	2.03837	0.00422409	0.0569411	2	27271708	27271953	-	246	-	-	-	A2X7L6	Uncharacterized protein	-
BGIOSGA021048	728.787	483.038	974.536	2.01751	1.01258	0.00424455	0.0570994	6	21830493	21831761	-	1269	-	GO:0016020;GO:0016021	-	B8B3L6	Uncharacterized protein	-
BGIOSGA021689	21.588	8.60815	34.5679	4.01571	2.00566	0.00424554	0.0570994	6	6609448	6611094	-	1647	-	GO:0016020;GO:0008107;GO:0016021;GO:0042546;GO:0036065	K13681	A2YAM0	Uncharacterized protein	-
BGIOSGA029496	375.165	242.834	507.495	2.08989	1.06342	0.00424673	0.0570994	9	18054664	18056069	-	516	-	GO:0005840;GO:0005622;GO:0006412;GO:0003735	K02912	B8BDC7	Uncharacterized protein	-
BGIOSGA005151	164.068	100.995	227.141	2.24904	1.16931	0.00426557	0.0572548	1	45590179	45592295	+	2010	-	GO:0043531	-	B8A944	Uncharacterized protein	-
BGIOSGA035717	789.214	3.83861	1574.59	410.197	8.68017	0.00427277	0.0573131	11	22741283	22742155	+	873	-	GO:0005975	K01183	A2ZGZ0	Glyco_hydro_18 domain-containing protein	-
BGIOSGA004381	365.206	91.8036	638.608	6.95624	2.79831	0.00427701	0.0573131	1	33527510	33529733	+	1878	-	-	-	B8A8Z5	Uncharacterized protein	-
BGIOSGA006362	64.1623	36.2369	92.0878	2.54127	1.34555	0.0042772	0.0573131	2	20353144	20354550	-	783	-	GO:0003677;GO:0005634;GO:0006355;GO:0006351;GO:0003700	-	A2X5G0	AP2/ERF domain-containing protein	-
BGIOSGA003009	26.7733	9.8707	43.6759	4.42481	2.14561	0.0042834	0.0573391	1	6875853	6876245	+	297	-	-	-	B8AAK5	DJ-1_PfpI domain-containing protein	-
BGIOSGA035955	240.815	122.074	359.556	2.94539	1.55846	0.00428955	0.0573808	12	19320015	19323143	-	1839	Purple	GO:0046872;GO:0016787;GO:0003993;GO:0016311	-	B8BMN6	Purple acid phosphatase	Purple acid phosphatase [Source:UniProtKB/TrEMBL;Acc:B8BMN6]
BGIOSGA036445	66.4792	3.38446	129.574	38.2849	5.2587	0.00429339	0.0574077	12	6109642	6112404	-	2571	-	GO:0016020;GO:0016310;GO:0005524;GO:0016301;GO:0006468;GO:0005515;GO:0004674;GO:0000166;GO:0004672;GO:0016021;GO:0016740	-	A2ZJ30	Protein kinase domain-containing protein	-
BGIOSGA021616	561.961	370.159	753.762	2.03632	1.02596	0.00430286	0.0574854	6	7636581	7639155	-	1515	Hexosyltransferase	GO:0047262;GO:0016757;GO:0005794;GO:0045489;GO:0016740;GO:0071555;GO:0000139	K13648	A2YAX4	Hexosyltransferase	Hexosyltransferase [Source:UniProtKB/TrEMBL;Acc:A2YAX4]
BGIOSGA011803	1222.4	804.835	1639.97	2.03765	1.02691	0.00434151	0.0579034	3	2356616	2357692	+	1077	Methyltransferase	GO:0006694;GO:0008168;GO:0016740;GO:0032259	K08242	A2XC88	Methyltransferase	Methyltransferase [Source:UniProtKB/TrEMBL;Acc:A2XC88]
BGIOSGA034597	570.239	313.749	826.73	2.63501	1.39781	0.00437377	0.0582842	11	626164	630283	-	1242	-	GO:0005524;GO:0004674;GO:0000166;GO:0004672;GO:0006468	-	B8BIS9	Protein kinase domain-containing protein	-
BGIOSGA000452	61.1438	34.4266	87.8611	2.55213	1.3517	0.00437859	0.0583237	1	40631138	40632722	-	1125	-	GO:0003676	-	B8ACI2	C2H2-type domain-containing protein	-
BGIOSGA001608	450.516	299.729	601.304	2.00616	1.00444	0.00440234	0.0585656	1	17451722	17460646	-	939	Peroxidase	GO:0020037;GO:0055114;GO:0006979;GO:0046872;GO:0098869;GO:0004601;GO:0005576;GO:0042744;GO:0016491	-	B8A8A8	Peroxidase	Peroxidase [Source:UniProtKB/TrEMBL;Acc:B8A8A8]
BGIOSGA010381	37.5104	15.1156	59.9051	3.96312	1.98664	0.00440917	0.0585886	3	23906225	23909366	-	459	-	GO:0000062	-	A2XIT4	ACB domain-containing protein	-
BGIOSGA005057	37.6122	18.709	56.5155	3.02077	1.59492	0.00441046	0.0585886	1	43876866	43878651	+	822	-	-	-	B8A8I0	Uncharacterized protein	-
BGIOSGA009340	110.654	67.1712	154.137	2.29469	1.1983	0.00441152	0.0585886	2	37752450	37753691	+	1242	-	-	-	B8AF69	Uncharacterized protein	-
BGIOSGA034309	2971.68	1849.04	4094.31	2.21429	1.14684	0.00443396	0.0588242	11	5246509	5249132	-	1173	-	GO:0055114	K18857	A2ZCK0	Uncharacterized protein	-
BGIOSGA004027	87.3783	51.2023	123.554	2.41306	1.27086	0.00443487	0.0588242	1	28107527	28109752	+	1143	-	GO:0003677;GO:0005634;GO:0006355;GO:0043565;GO:0003700	-	A2WST6	WRKY domain-containing protein	-
BGIOSGA005375	1728.51	771.253	2685.76	3.48234	1.80006	0.00444171	0.0588901	2	36987142	36990997	-	1908	-	GO:0016020;GO:0005783;GO:0009414;GO:0009409;GO:0005506;GO:1990465;GO:0055114;GO:0016829;GO:0009924;GO:0009651;GO:0016021;GO:0005789;GO:0008610;GO:0016491	K15404	A2XAY1	Very-long-chain aldehyde decarbonylase GL1-6	-
BGIOSGA028730	179.103	114.366	243.84	2.1321	1.09228	0.00445074	0.0589601	8	22577444	22578629	+	930	-	GO:0003677;GO:0005634	K09422	A2YVK1	Uncharacterized protein	-
BGIOSGA022084	334.446	215.296	453.596	2.10685	1.07509	0.00446251	0.0590911	6	632120	632890	-	771	-	GO:0016787	-	A2Y8F4	Uncharacterized protein	-
BGIOSGA020369	61.1517	33.9249	88.3786	2.60513	1.38135	0.00448668	0.0592864	5	29424001	29425094	+	783	-	GO:0016020;GO:0016021;GO:0055114	-	B8AWR7	Cytochrome b561 domain-containing protein	-
BGIOSGA024674	63.6386	34.8354	92.4418	2.65367	1.40799	0.00449253	0.0593388	7	5088650	5091321	-	771	-	GO:0006355;GO:0046983	-	A2YJ33	BHLH domain-containing protein	-
BGIOSGA031588	123.392	74.1439	172.641	2.32846	1.21937	0.0045232	0.0596437	10	18304260	18305110	-	408	-	GO:0046872;GO:0030001	-	A2Z954	HMA domain-containing protein	-
BGIOSGA033300	707.831	466.126	949.535	2.03708	1.0265	0.00456111	0.0600122	10	19233716	19235398	+	1683	-	GO:0005515	-	B8BHX9	Uncharacterized protein	-
BGIOSGA029342	171.69	105.948	237.431	2.24102	1.16415	0.00456552	0.0600256	9	20171466	20172930	-	654	-	GO:0016020;GO:0016021	-	B8BE25	RING-type domain-containing protein	-
BGIOSGA029330	158.74	98.8687	218.611	2.21112	1.14478	0.00459513	0.0603693	9	20375205	20375639	-	435	-	GO:0009733	-	A2Z3Q4	Uncharacterized protein	-
BGIOSGA007545	13.1397	3.93748	22.3419	5.67415	2.5044	0.00459551	0.0603693	2	3139062	3144149	+	2001	-	GO:0006397;GO:0003676	-	B8AHS1	C2H2-type domain-containing protein	-
BGIOSGA013663	496.045	324.939	667.15	2.05315	1.03784	0.00460496	0.0604335	3	36537865	36542818	+	1626	-	GO:0006164;GO:0003938;GO:0003824;GO:0055114;GO:0016491	K00088	B8AKM3	CBS domain-containing protein	-
BGIOSGA024673	141.442	85.7961	197.087	2.29716	1.19985	0.00460616	0.0604335	7	5115897	5116214	-	258	-	-	-	B8B861	Uncharacterized protein	-
BGIOSGA005660	388.239	249.764	526.714	2.10885	1.07645	0.0046168	0.0605227	2	32772492	32778030	-	231	-	-	-	B8AI42	Uncharacterized protein	-
BGIOSGA003671	155.928	98.4036	213.452	2.16915	1.11713	0.00462807	0.0606039	1	21057583	21059210	+	699	-	GO:0005515	-	B8A9B3	Uncharacterized protein	-
BGIOSGA002363	12.5034	3.41822	21.5885	6.31572	2.65895	0.00463481	0.0606071	1	3489075	3489647	-	573	-	-	-	A2WKV9	Uncharacterized protein	-
BGIOSGA035973	19.8307	7.78115	31.8803	4.09712	2.03461	0.00464912	0.0606933	12	19076931	19078335	-	669	-	GO:0003677;GO:0005634;GO:0010338;GO:0006351	K09422	B8BML7	Uncharacterized protein	-
BGIOSGA002080	334.867	219.735	449.999	2.04792	1.03416	0.00466307	0.0608022	1	7619631	7622460	-	2100	-	-	-	B8AB02	VARLMGL domain-containing protein	-
BGIOSGA013953	645.119	423.535	866.702	2.04635	1.03305	0.00466326	0.0608022	3	40251546	40257600	+	1179	Nascent	GO:0016020;GO:0016021	-	B8ANP6	Nascent polypeptide-associated complex subunit beta	Nascent polypeptide-associated complex subunit beta [Source:UniProtKB/TrEMBL;Acc:B8ANP6]
BGIOSGA038280	14.7378	1.27246	28.2032	22.1643	4.47017	0.00470284	0.0611633	AAAA02037344.1	953	1618	-	666	-	-	-	-	-	-
BGIOSGA036496	281.78	181.447	382.113	2.10592	1.07445	0.00471131	0.0611869	12	4823606	4824850	-	966	Peroxidase	GO:0020037;GO:0055114;GO:0006979;GO:0046872;GO:0098869;GO:0004601;GO:0005576;GO:0042744;GO:0016491	K00430	A2ZIT1	Peroxidase	Peroxidase [Source:UniProtKB/TrEMBL;Acc:A2ZIT1]
BGIOSGA036109	592.035	315.202	868.869	2.75655	1.46286	0.00471222	0.0611869	12	15988216	15990514	-	1215	-	GO:0016020;GO:0055085;GO:0016021;GO:0005215;GO:0022857	-	B8BM48	MFS domain-containing protein	-
BGIOSGA003885	259.421	167.318	351.524	2.10094	1.07104	0.00471633	0.061215	1	25852313	25853235	+	783	-	-	-	A2WS27	FLZ-type domain-containing protein	-
BGIOSGA037467	57.4193	31.0206	83.8179	2.702	1.43403	0.00472523	0.0612546	12	15924764	15927952	+	1338	-	GO:0016020;GO:0016021	K07297	B8BM44	Uncharacterized protein	-
BGIOSGA016980	16.477	0.705685	32.2483	45.6979	5.51406	0.00477811	0.0617007	4	28081782	28087241	+	750	-	GO:0003677;GO:0005634;GO:0006355;GO:0006351;GO:0010093;GO:0045893;GO:0046983;GO:0045944;GO:0000977;GO:0003700	K09264	A2XWR2	Uncharacterized protein	-
BGIOSGA028928	1592.35	994.722	2189.98	2.2016	1.13855	0.00478396	0.0617361	8	26217207	26220212	+	1299	-	GO:0005515	-	B8BC38	WD_REPEATS_REGION domain-containing protein	-
BGIOSGA013591	105.983	64.34	147.626	2.29446	1.19816	0.00479217	0.0617782	3	35501479	35502923	+	1347	-	GO:0016758;GO:0016740	-	A2XM58	Uncharacterized protein	-
BGIOSGA027557	33.6645	6.54124	60.7877	9.293	3.21614	0.00480433	0.0618101	8	4872386	4872574	-	189	-	-	-	A2YRS9	Uncharacterized protein	-
BGIOSGA018719	195.388	123.96	266.817	2.15244	1.10597	0.00482901	0.0620627	5	4534436	4536958	-	2523	-	GO:0005977;GO:0004553;GO:0019156;GO:0010021;GO:0005975;GO:0003824;GO:0009507	K01214	A2Y0W3	Aamy domain-containing protein	-
BGIOSGA026226	1090.9	432.826	1748.98	4.04085	2.01466	0.00483447	0.0621041	7	24578867	24579746	+	663	1-Cys	GO:0005634;GO:0005737;GO:0055114;GO:0045454;GO:0051920;GO:0016209;GO:0098869;GO:0004601;GO:0016491	K11188	-	-	1-Cys peroxiredoxin B [Source:UniProtKB/Swiss-Prot;Acc:P0C5D0]
BGIOSGA013972	70.2109	33.8784	106.543	3.14488	1.653	0.00483973	0.0621243	3	40455669	40460181	+	1164	-	GO:0003677;GO:0005634;GO:0006355;GO:0043565;GO:0003700	-	B8ANR2	WRKY domain-containing protein	-
BGIOSGA005068	27.3846	12.687	42.0823	3.31696	1.72986	0.0048627	0.0623415	1	44015269	44017340	+	1119	-	-	-	B8A8F3	Uncharacterized protein	-
BGIOSGA034311	82.1242	38.6277	125.621	3.25209	1.70137	0.00488051	0.0624948	11	5232076	5234271	-	483	-	-	-	B8BJN5	Uncharacterized protein	-
BGIOSGA022829	66.7221	37.3379	96.1063	2.57396	1.36399	0.00489127	0.062607	6	13966842	13970387	+	483	-	-	-	B8B1C3	Uncharacterized protein	-
BGIOSGA021585	197.449	125.658	269.24	2.14264	1.09939	0.00490027	0.0626713	6	8100388	8102046	-	1407	-	GO:0016020;GO:0016413;GO:0005794;GO:0010411;GO:0016021	-	A2YB24	PMR5N domain-containing protein	-
BGIOSGA002467	181.734	113.868	249.6	2.19201	1.13225	0.00492848	0.0629041	1	1884993	1888040	-	540	-	-	-	B8AD24	Uncharacterized protein	-
BGIOSGA030995	376.032	4.46544	747.598	167.419	7.38732	0.00493924	0.0630158	9	17310997	17311419	+	423	-	GO:0005509	-	A2Z2I1	Uncharacterized protein	-
BGIOSGA014215	84.3031	49.398	119.208	2.41322	1.27096	0.00494942	0.063085	4	32113199	32113492	-	294	-	GO:0016020;GO:0016021	-	A2XYB2	Uncharacterized protein	-
BGIOSGA015096	10.5696	2.67878	18.4605	6.89138	2.78479	0.00495068	0.063085	4	19154600	19155336	-	693	-	GO:0003677;GO:0005634;GO:0006355;GO:0006351;GO:0003700	-	A2XTI5	AP2/ERF domain-containing protein	-
BGIOSGA013978	270.671	167.614	373.728	2.22969	1.15684	0.00496003	0.0631532	3	40527233	40529338	+	2106	-	GO:0005515;GO:0009507	-	B8ANR5	Smr domain-containing protein	-
BGIOSGA010003	322.638	209.016	436.261	2.08722	1.06158	0.00498707	0.0633691	3	31845100	31845789	-	690	Oxalate	GO:0046872;GO:0045735;GO:0050162;GO:0005576;GO:0055114;GO:0016491;GO:0030145	-	A2XKX4	Germin-like protein	Oxalate oxidase 4 [Source:UniProtKB/TrEMBL;Acc:A2XKX4]
BGIOSGA024202	711.519	432.032	991.006	2.29382	1.19775	0.0050263	0.063816	7	18421190	18423392	-	1173	-	GO:0016020;GO:0055085;GO:0016021;GO:0022857	K15283	B8B6W4	TPT domain-containing protein	-
BGIOSGA028626	8.22729	1.46638	14.9882	10.2213	3.3535	0.00503869	0.0638958	8	20282903	20283973	+	396	-	-	-	B8BAJ2	Uncharacterized protein	-
BGIOSGA003762	428.776	265.695	591.857	2.22758	1.15548	0.00507904	0.0643556	1	23443866	23448089	+	615	-	-	-	B8AAC7	PITH domain-containing protein	-
BGIOSGA010311	62.956	35.1533	90.7588	2.5818	1.36838	0.00509948	0.0645626	3	25487044	25487525	-	291	-	-	-	A2XJ70	Uncharacterized protein	-
BGIOSGA007415	175.914	82.7885	269.04	3.24972	1.70032	0.00512918	0.0648604	2	1257715	1260627	+	1794	-	GO:0016779	-	A2X0A3	Uncharacterized protein	-
BGIOSGA013555	320.26	74.2026	566.318	7.63205	2.93207	0.00519888	0.0653861	3	35005160	35005963	+	804	-	GO:0055114;GO:0016491	K00059	A2XLZ8	Uncharacterized protein	-
BGIOSGA028731	31.9218	15.8838	47.9598	3.01941	1.59427	0.00519987	0.0653861	8	22607992	22608375	+	384	-	-	-	B8BB19	ZF-HD dimerization-type domain-containing protein	-
BGIOSGA036184	305.027	197.785	412.269	2.08443	1.05965	0.00522574	0.0656065	12	14364439	14368085	-	1527	-	GO:0016020;GO:0016021;GO:0005886	-	B8BPP2	Aa_trans domain-containing protein	-
BGIOSGA030458	96.0118	56.121	135.903	2.4216	1.27596	0.00523346	0.0656772	9	6348421	6351492	+	1551	-	GO:0016020;GO:0016021	-	B8BDZ7	Uncharacterized protein	-
BGIOSGA034670	233.275	79.384	387.166	4.87713	2.28603	0.00524045	0.0657125	11	269768	271973	+	990	Peroxidase	GO:0016020;GO:0020037;GO:0055114;GO:0006979;GO:0046872;GO:0098869;GO:0004601;GO:0016021;GO:0005576;GO:0042744;GO:0016491	K00430	A2ZAQ9	Peroxidase	Peroxidase [Source:UniProtKB/TrEMBL;Acc:A2ZAQ9]
BGIOSGA032464	84.4589	50.0874	118.83	2.37246	1.24639	0.00526648	0.06596	10	1457963	1459338	+	381	-	GO:0003723;GO:0042254;GO:1990904;GO:0005730	K12845	B8BFI6	Ribonucloprotein	-
BGIOSGA009892	414.578	271.348	557.809	2.05569	1.03962	0.00527858	0.0660064	3	33686503	33690084	-	2061	-	GO:0005515;GO:0005524;GO:0004672;GO:0006468	-	A2XLJ7	Protein kinase domain-containing protein	-
BGIOSGA027744	88.7473	52.2244	125.27	2.39869	1.26225	0.00529556	0.0661398	8	1237246	1238273	-	951	-	GO:0005634;GO:0005515	-	B8BAD3	CCT domain-containing protein	-
BGIOSGA018565	51.9079	26.6763	77.1395	2.89168	1.53191	0.00532357	0.0664366	5	7708427	7713225	-	2634	-	GO:0003677;GO:0005634;GO:0005524;GO:0006139;GO:0004386;GO:0032508;GO:0003676;GO:0008026;GO:0004003;GO:0016787;GO:0000166;GO:0016818	K11273	A2Y1P2	Helicase ATP-binding domain-containing protein	-
BGIOSGA007293	250.26	160.798	339.723	2.11274	1.07911	0.00532566	0.0664366	2	346495	347061	-	567	-	GO:0016020;GO:0016021	-	B8AGX1	RING-type domain-containing protein	-
BGIOSGA019695	5.10777	0.306538	9.90901	32.3255	5.0146	0.0053282	0.0664419	5	18125054	18126004	+	441	-	-	-	B8AXD6	Uncharacterized protein	-
BGIOSGA010599	274.658	157.521	391.795	2.48725	1.31455	0.00533228	0.0664665	3	17521827	17525386	-	1371	Carboxypeptidase	GO:0004180;GO:0008233;GO:0016787;GO:0006508;GO:0004185	K09646	B8AQN1	Carboxypeptidase	Carboxypeptidase [Source:UniProtKB/TrEMBL;Acc:B8AQN1]
BGIOSGA034573	23.0445	9.72169	36.3673	3.74084	1.90336	0.00533468	0.06647	11	1122758	1125205	-	2121	-	GO:0043531;GO:0005758;GO:0072321	-	B8BIV7	Uncharacterized protein	-
BGIOSGA019254	43.493	22.8155	64.1706	2.81259	1.4919	0.00535431	0.0666091	5	4342095	4343223	+	408	-	-	-	B8AYK9	Usp domain-containing protein	-
BGIOSGA006541	59.8275	33.4554	86.1995	2.57655	1.36544	0.00536447	0.0666908	2	15822061	15825964	-	1122	-	-	-	B8AH52	Uncharacterized protein	-
BGIOSGA035996	282.649	183.631	381.666	2.07844	1.0555	0.00536724	0.0666908	12	18688132	18691290	-	1938	-	GO:0005515	K21843	B8BMJ2	Uncharacterized protein	-
BGIOSGA019988	73.6199	42.9332	104.307	2.42951	1.28066	0.00538917	0.0668531	5	23978808	23984908	+	1650	-	GO:0016020;GO:0016757;GO:0016021;GO:0005975;GO:0006004;GO:0016740	-	B8AZ00	Uncharacterized protein	-
BGIOSGA007285	1208.18	671.251	1745.1	2.59977	1.37839	0.00540624	0.0670165	2	430439	431819	-	1200	-	GO:0009058;GO:0016746;GO:0016740;GO:0003824;GO:0016747	-	A2WZW9	Uncharacterized protein	-
BGIOSGA030756	743.161	492.515	993.807	2.01782	1.0128	0.00541907	0.0671216	9	13385089	13387543	+	1851	-	GO:0016020;GO:0008168;GO:0016021;GO:0032259	-	A2Z188	Uncharacterized protein	-
BGIOSGA008691	202.252	84.725	319.779	3.77431	1.91621	0.00542112	0.0671216	2	27399615	27403088	+	987	-	GO:0016020;GO:0042284;GO:0005783;GO:0030148;GO:0055114;GO:0016021;GO:0005789;GO:0006629;GO:0016491	K04712	B8AG40	Sphingolipid delta(4)-desaturase DES1-like	-
BGIOSGA027394	515.677	338.36	692.993	2.04809	1.03428	0.0054234	0.0671234	8	9230440	9234057	-	1014	Glucose-6-phosphate	GO:0030246;GO:0047938;GO:0016853;GO:0005975;GO:0003824	K01792	B8BC79	Glucose-6-phosphate 1-epimerase	Glucose-6-phosphate 1-epimerase [Source:UniProtKB/TrEMBL;Acc:B8BC79]
BGIOSGA018544	15.4873	5.2975	25.6772	4.84704	2.2771	0.00542773	0.0671506	5	8095216	8095398	-	183	-	GO:0009116;GO:0003824	-	B8AZD8	PNP_UDP_1 domain-containing protein	-
BGIOSGA008216	213.202	120.591	305.814	2.53595	1.34253	0.00545129	0.0673626	2	17943646	17945049	+	1404	-	GO:0016747	-	A2X4W1	Uncharacterized protein	-
BGIOSGA021370	1685.18	1099.45	2270.92	2.06551	1.0465	0.00545414	0.0673713	6	12529354	12538057	-	2580	-	GO:0000226;GO:0008017	K16732	B8B123	Uncharacterized protein	-
BGIOSGA031109	258.89	145.655	372.125	2.55485	1.35324	0.00546408	0.0674675	9	19132276	19133728	+	1299	3-ketoacyl-CoA	GO:0016020;GO:0016746;GO:0016021;GO:0016740;GO:0003824;GO:0016747;GO:0006633	K15397	B8BDK6	3-ketoacyl-CoA synthase	3-ketoacyl-CoA synthase [Source:UniProtKB/TrEMBL;Acc:B8BDK6]
BGIOSGA021074	957.537	633.156	1281.92	2.02465	1.01767	0.00547734	0.0675517	6	21441231	21445331	-	1293	Aspartate	GO:0009058;GO:0006520;GO:0008483;GO:0016740;GO:0003824;GO:0004069;GO:0030170	K14455	B8B3J3	Aspartate aminotransferase	Aspartate aminotransferase [Source:UniProtKB/TrEMBL;Acc:B8B3J3]
BGIOSGA000767	184.723	118.61	250.836	2.1148	1.08052	0.00548404	0.0676078	1	35452882	35453692	-	510	-	-	-	B8AA39	X8 domain-containing protein	-
BGIOSGA027740	2208.1	1208.74	3207.45	2.65354	1.40792	0.00552974	0.0680911	8	1274302	1278331	-	2151	-	GO:0045892	-	A2YQR1	Uncharacterized protein	-
BGIOSGA011729	306.304	194.967	417.641	2.14211	1.09903	0.00553802	0.0681397	3	1228887	1234690	+	1599	Hydroxymethylglutaryl-CoA	GO:0008299;GO:0006694;GO:0016126;GO:0004421;GO:0003824;GO:0008202;GO:0016740;GO:0006629	K01641	B8ALW2	3-hydroxy-3-methylglutaryl coenzyme A synthase	Hydroxymethylglutaryl-CoA synthase [Source:UniProtKB/TrEMBL;Acc:B8ALW2]
BGIOSGA010733	797.92	531.045	1064.79	2.00509	1.00367	0.00554258	0.0681644	3	14727253	14730695	-	1707	-	-	K14565	A2XGN8	Nop domain-containing protein	-
BGIOSGA028849	316.232	185.153	447.311	2.4159	1.27256	0.00554896	0.0681943	8	25027424	25033502	+	1767	-	-	-	B8BBU9	Uncharacterized protein	-
BGIOSGA000489	182.256	63.4501	301.062	4.74486	2.24637	0.00556666	0.0683693	1	40009043	40009261	-	123	-	GO:0005504;GO:0009627	-	B8AC49	Uncharacterized protein	-
BGIOSGA000782	13.3737	2.41854	24.3289	10.0593	3.33046	0.00561132	0.0688262	1	35288877	35292291	-	2280	-	GO:0008289;GO:0005634;GO:0003677;GO:0010062;GO:0043565	K09338	B8A9T3	START domain-containing protein	-
BGIOSGA017714	992.297	492.41	1492.18	3.03037	1.59949	0.00562757	0.0689542	5	27252159	27255267	-	2742	-	GO:0005524;GO:0000166;GO:0019538;GO:0034605	K03695	B8B007	Uncharacterized protein	-
BGIOSGA015742	589.015	387.505	790.524	2.04003	1.02859	0.00563591	0.0690201	4	109977	112746	-	1884	-	-	-	A2XPI6	Uncharacterized protein	-
BGIOSGA002078	177.379	113.07	241.688	2.13751	1.09593	0.0056447	0.0691009	1	7677760	7680171	-	657	-	GO:0000166;GO:0007264;GO:0005622;GO:0005525;GO:0003924	K04392	B8AB05	Uncharacterized protein	-
BGIOSGA008626	111.095	55.5098	166.68	3.00272	1.58627	0.00565352	0.069155	2	26197596	26199084	+	444	-	GO:0055114;GO:0016491	-	A2X783	Amino_oxidase domain-containing protein	-
BGIOSGA027801	10.108	0.306538	19.9095	64.9494	6.02124	0.00568102	0.0694374	8	255100	255411	-	312	-	-	-	A2YQD7	Uncharacterized protein	-
BGIOSGA009319	26.6427	12.4144	40.871	3.29222	1.71906	0.0056959	0.0695651	2	37547100	37547426	+	327	-	GO:0016567;GO:0004842	-	B8AF49	U-box domain-containing protein	-
BGIOSGA002704	1196.79	795.925	1597.65	2.00728	1.00524	0.00570431	0.069602	1	2057080	2061273	+	2790	-	GO:0004553;GO:0030246;GO:0016787;GO:0008152;GO:0005975;GO:0003824;GO:0016798	K15925	B8AD31	Uncharacterized protein	-
BGIOSGA009762	57.0215	6.84778	107.195	15.654	3.96846	0.00570556	0.069602	3	35889567	35892701	-	1758	-	GO:0005643;GO:0006913;GO:0017056;GO:0008139	-	B8AKI5	Uncharacterized protein	-
BGIOSGA028486	1130.16	225.095	2035.23	9.04167	3.17659	0.00571206	0.0696382	8	16332278	16337098	+	1224	-	GO:0106074;GO:0051499;GO:0016788	K09716	A2YU57	Uncharacterized protein	-
BGIOSGA019372	163.593	103.419	223.767	2.16369	1.11349	0.00571295	0.0696382	5	7419734	7423355	+	738	-	GO:0016020;GO:0016021	-	B8AZ77	PMR5N domain-containing protein	-
BGIOSGA009237	48.5151	7.74859	89.2816	11.5223	3.52636	0.00576513	0.0701384	2	36397226	36398019	+	543	Auxin-responsive	GO:0005634;GO:0005515;GO:0006355;GO:0009734;GO:0006351	K14484	A2XAR0	Auxin-responsive protein	Auxin-responsive protein [Source:UniProtKB/TrEMBL;Acc:A2XAR0]
BGIOSGA007333	136.423	85.5524	187.294	2.18923	1.13043	0.0057933	0.0704265	2	201862	207626	+	798	-	GO:0003677;GO:0005634;GO:0006355;GO:0006351;GO:0046983;GO:0045944;GO:0000977;GO:0003700	-	B8AGW1	Uncharacterized protein	-
BGIOSGA035061	31.1537	14.9692	47.3382	3.16237	1.66101	0.00580161	0.0705003	11	6631405	6635249	+	1206	-	GO:0046872;GO:0043169;GO:0016787;GO:0004721;GO:0006470;GO:0003824;GO:0004722	-	B8BJV1	PPM-type phosphatase domain-containing protein	-
BGIOSGA009966	1098.03	704.668	1491.39	2.11645	1.08164	0.00581636	0.0705978	3	32387069	32391954	-	1707	-	GO:0033907;GO:0004567;GO:0047701;GO:0080083;GO:0008422;GO:0004553;GO:0004565;GO:0080079;GO:0004338;GO:0005975	K05350	B8AQA0	Uncharacterized protein	-
BGIOSGA012172	2355.04	346.732	4363.35	12.5842	3.65354	0.00582914	0.0706437	3	7358553	7361291	+	1392	-	GO:0003950	-	B8AJL8	PARP catalytic domain-containing protein	-
BGIOSGA010563	127.913	81.325	174.5	2.14571	1.10146	0.00587387	0.0710489	3	18239934	18240341	-	408	-	-	-	A2XHS2	Uncharacterized protein	-
BGIOSGA033309	47.1304	13.7467	80.514	5.85696	2.55015	0.00588924	0.0711801	10	19369828	19371850	+	1767	Putative	GO:0016614;GO:0050660;GO:0055114	-	A2Z9I1	Putative glucose-methanol-choline(GMC) oxidoreductase	Putative glucose-methanol-choline(GMC) oxidoreductase [Source:UniProtKB/TrEMBL;Acc:A2Z9I1]
BGIOSGA010262	15.1779	1.28621	29.0695	22.6009	4.49831	0.00592004	0.0714975	3	26464789	26465061	-	273	-	-	-	A2XJF5	Uncharacterized protein	-
BGIOSGA002445	25.813	5.7104	45.9156	8.0407	3.00732	0.00593736	0.0715967	1	2291608	2292057	-	450	-	GO:0009408	K13993	A2WKD4	SHSP domain-containing protein	-
BGIOSGA030990	54.4301	9.41029	99.4498	10.5682	3.40166	0.00594127	0.0716163	9	17273076	17273489	+	414	-	GO:0005509	-	A2Z2H5	Uncharacterized protein	-
BGIOSGA026713	722.047	442.497	1001.6	2.26351	1.17856	0.00597305	0.0718462	8	26671383	26672525	-	1143	-	GO:0005515	-	A2YWT9	LRRNT_2 domain-containing protein	-
BGIOSGA033170	31.633	15.2044	48.0617	3.16104	1.6604	0.00597943	0.0718834	10	17364505	17374512	+	2163	-	-	-	B8BHL1	Uncharacterized protein	-
BGIOSGA016559	330.619	217.73	443.508	2.03696	1.02642	0.00599926	0.0720117	4	21373312	21374199	+	888	-	GO:0006629;GO:0008374	-	B8AUS6	Uncharacterized protein	-
BGIOSGA014101	40.7764	14.3948	67.158	4.66544	2.22201	0.00600165	0.0720129	4	33557780	33561219	-	1878	-	GO:0030246;GO:0004553;GO:0005975;GO:0003824	-	-	-	-
BGIOSGA035860	52.7095	8.92844	96.4905	10.8071	3.43391	0.00601634	0.0721111	12	21353891	21354202	-	312	-	-	-	A2ZML4	Uncharacterized protein	-
BGIOSGA010131	16.3437	5.55147	27.1358	4.88805	2.28926	0.00602296	0.0721475	3	29235618	29240826	-	2562	-	GO:0016020;GO:0005634;GO:0006355;GO:0016021;GO:0030015	-	A2XK65	Uncharacterized protein	-
BGIOSGA035719	4062.02	3.60588	8120.44	2252	11.137	0.00603189	0.0722105	11	22748894	22749763	+	870	-	GO:0005975	K01183	A2ZGZ2	Glyco_hydro_18 domain-containing protein	-
BGIOSGA017802	236.153	154.482	317.824	2.05736	1.04079	0.00605467	0.0724005	5	25779868	25780728	-	861	-	GO:0061630;GO:0016567	-	A2Y634	RING-type domain-containing protein	-
BGIOSGA021230	13.8374	3.76481	23.9099	6.35089	2.66696	0.0060668	0.0725179	6	17250399	17251160	-	762	-	-	-	B8B2E1	Uncharacterized protein	-
BGIOSGA024029	38.7619	19.6761	57.8476	2.93999	1.55581	0.00609381	0.0727303	7	21410892	21414347	-	1887	-	-	K14487	B8B7R4	Uncharacterized protein	-
BGIOSGA005563	24.4629	11.0819	37.844	3.41494	1.77186	0.00620318	0.0735333	2	34190085	34190387	-	303	-	GO:0005509	-	A2X9X2	Uncharacterized protein	-
BGIOSGA014085	492.838	325.564	660.113	2.0276	1.01977	0.00622364	0.073748	4	33824173	33825117	-	621	-	GO:0003677;GO:0005634;GO:0006355	-	A2XZ00	Dof-type domain-containing protein	-
BGIOSGA025442	121.332	75.0161	167.648	2.23483	1.16017	0.00625194	0.0739997	7	7927417	7928886	+	1377	-	GO:0016758;GO:0016740	-	B8B4Q0	Uncharacterized protein	-
BGIOSGA025804	699.662	466.118	933.205	2.00208	1.0015	0.00628215	0.0741891	7	17966129	17968601	+	543	-	-	K09022	B8B6M5	Uncharacterized protein	-
BGIOSGA018129	10.9451	3.08297	18.8073	6.10036	2.6089	0.00628445	0.0741891	5	19868431	19868766	-	336	-	GO:0016020;GO:0046622;GO:0016021	-	B8AXU0	Uncharacterized protein	-
BGIOSGA015573	716.652	347.466	1085.84	3.12502	1.64387	0.00631384	0.0744214	4	4451144	4462451	-	4647	-	GO:0016020;GO:0055085;GO:0005524;GO:0042626;GO:0000166;GO:0016021;GO:0099131;GO:0016887	-	B8AVB7	Uncharacterized protein	-
BGIOSGA029874	447.38	297.169	597.591	2.01095	1.00788	0.00631596	0.0744214	9	11008656	11012471	-	1440	-	GO:0000287;GO:0004634;GO:0006096;GO:0000015	K01689	A2Z0L8	Uncharacterized protein	-
BGIOSGA030894	65.7715	36.8572	94.6858	2.56899	1.3612	0.00634394	0.0747231	9	15726801	15728482	+	1287	-	GO:0005515	-	B8BCK5	F-box domain-containing protein	-
BGIOSGA013020	95.4769	47.8026	143.151	2.99463	1.58238	0.00639561	0.0752024	3	24282760	24283800	+	1041	-	-	-	A2XIW8	Uncharacterized protein	-
BGIOSGA005821	120.692	6.94039	234.444	33.7796	5.07808	0.00639898	0.0752024	2	29951279	29951799	-	441	-	-	-	B8AGR7	FLZ-type domain-containing protein	-
BGIOSGA032483	188.597	119.049	258.146	2.1684	1.11663	0.00644872	0.0756456	10	1868919	1873457	+	2472	-	GO:0043531	-	B8BFX1	Uncharacterized protein	-
BGIOSGA032767	32.1749	0.97967	63.3701	64.6851	6.01536	0.0064861	0.0759141	10	9375776	9376267	+	492	-	GO:0005515	-	A2Z6D9	PLAT domain-containing protein	-
BGIOSGA029066	24.7849	4.67067	44.8992	9.61301	3.26499	0.00650111	0.0759861	8	28496363	28496944	+	504	CASP-like	GO:0016020;GO:0016021;GO:0005886	-	-	-	CASP-like protein UU1 [Source:UniProtKB/Swiss-Prot;Acc:A2YXI1]
BGIOSGA011897	2236.63	876.13	3597.14	4.10571	2.03763	0.00650619	0.0759861	3	3587830	3589104	+	1275	Phosphoserine	GO:0008652;GO:0008483;GO:0004648;GO:0016740;GO:0003824;GO:0006564	K00831	A2XCQ4	Phosphoserine aminotransferase	Phosphoserine aminotransferase [Source:UniProtKB/TrEMBL;Acc:A2XCQ4]
BGIOSGA008371	295.985	141.046	450.924	3.19699	1.67671	0.00650674	0.0759861	2	21502408	21502959	+	552	-	GO:0048046;GO:0004857;GO:0043086;GO:0046910	-	A2X5Q9	PMEI domain-containing protein	-
BGIOSGA011028	400.294	5.17113	795.417	153.819	7.26509	0.00652974	0.0761416	3	9585366	9587976	-	1707	-	GO:0016020;GO:0005524;GO:0004672;GO:0016021;GO:0006468	-	B8AKP4	Protein kinase domain-containing protein	-
BGIOSGA001968	1701.69	634.579	2768.8	4.36321	2.12539	0.00654632	0.0762218	1	9403468	9403806	-	339	-	-	-	B8ABU3	Uncharacterized protein	-
BGIOSGA032584	452.117	299.91	604.324	2.01502	1.01079	0.00658018	0.0765028	10	3947165	3951250	+	1497	-	GO:0046872;GO:0020037;GO:0016705;GO:0005506;GO:0004497;GO:0055114;GO:0016491	-	B8BFV1	Uncharacterized protein	-
BGIOSGA006315	486.126	321.957	650.294	2.01982	1.01422	0.00658886	0.0765471	2	21205586	21206116	-	303	-	GO:0032780;GO:0042030;GO:0005739	-	B8AJ16	Uncharacterized protein	-
BGIOSGA038732	8.13403	1.6528	14.6153	8.84271	3.14449	0.00667029	0.0772648	AAAA02039408.1	3758	5211	+	1356	-	GO:0016747	K19861	-	-	-
BGIOSGA019347	23.6934	6.4824	40.9044	6.31008	2.65766	0.0067164	0.0776845	5	6863433	6863747	+	315	-	-	-	A2Y1G2	Uncharacterized protein	-
BGIOSGA016560	94.3096	57.1731	131.446	2.29909	1.20106	0.00674622	0.0779171	4	21374262	21374603	+	342	-	-	-	B8AUS7	Uncharacterized protein	-
BGIOSGA030909	53.6942	29.8157	77.5727	2.60174	1.37947	0.00676005	0.0780459	9	15989907	15992200	+	1533	-	-	-	B8BCL6	Malectin_like domain-containing protein	-
BGIOSGA020240	300.304	167.118	433.491	2.59392	1.37513	0.00678897	0.0783106	5	27763171	27764781	+	1374	-	GO:0003677;GO:0005634;GO:0006355;GO:0043565;GO:0003700	K09414	A2Y6S9	HSF_DOMAIN domain-containing protein	-
BGIOSGA035901	26.8759	11.8286	41.9231	3.5442	1.82546	0.00679527	0.0783106	12	20536005	20538514	-	528	-	GO:0006511	-	B8BMT5	Skp1 domain-containing protein	-
BGIOSGA021231	7.46591	1.45262	13.4792	9.2792	3.214	0.00679544	0.0783106	6	17249461	17250126	-	666	-	-	-	B8B2E0	Uncharacterized protein	-
BGIOSGA009247	35.0608	17.9056	52.216	2.91618	1.54408	0.00681027	0.0783954	2	36702147	36702464	+	318	-	-	-	B8AEG9	Uncharacterized protein	-
BGIOSGA000396	160.804	103.158	218.449	2.11762	1.08244	0.00683317	0.0786015	1	41707484	41708951	-	600	-	GO:0016020;GO:0016021	-	A2WXJ8	Uncharacterized protein	-
BGIOSGA039441	3.75077	0	7.50153	Inf	Inf	0.00685678	0.0787578	AAAA02043369.1	1285	1808	-	453	-	-	-	B8AG07	FLZ-type domain-containing protein	-
BGIOSGA023067	252.949	165.122	340.776	2.06378	1.04529	0.00690521	0.0791696	6	21381186	21387979	+	1254	-	GO:0003723;GO:0015934;GO:0006412;GO:0003735	-	B8B3L4	Uncharacterized protein	-
BGIOSGA033401	18.8749	7.00915	30.7407	4.38579	2.13284	0.00691587	0.079234	10	20337876	20338995	+	507	-	-	-	A2Z9X7	Uncharacterized protein	-
BGIOSGA018667	6.94672	0.306538	13.5869	44.3237	5.47001	0.00692775	0.0792546	5	5758175	5759185	-	1011	-	GO:0016020;GO:0016021	-	A2Y164	Uncharacterized protein	-
BGIOSGA029617	121.18	75.5379	166.823	2.20846	1.14304	0.0069706	0.0796289	9	16349452	16350291	-	840	ZHD1	GO:0046872;GO:0003677;GO:0005634	-	-	-	Zinc-finger homeodomain protein 1 [Source:UniProtKB/Swiss-Prot;Acc:A2Z259]
BGIOSGA025604	181.421	104	258.841	2.48886	1.31549	0.00698579	0.0797735	7	13304356	13308805	+	903	-	-	-	B8B5N7	TLDc domain-containing protein	-
BGIOSGA018079	7.37174	1.40632	13.3372	9.48372	3.24545	0.00704667	0.0803812	5	20952950	20954716	-	528	-	GO:0003677;GO:0005634;GO:0008270	-	A2Y4J5	Uncharacterized protein	-
BGIOSGA016843	95.8565	37.0801	154.633	4.17024	2.06013	0.00705324	0.0804269	4	25738908	25739691	+	528	-	-	-	A2XVZ0	VOC domain-containing protein	-
BGIOSGA009631	84.7238	16.5044	152.943	9.26684	3.21208	0.00709467	0.0806362	3	37663654	37672385	-	3177	-	GO:0031047;GO:0055046;GO:0003676;GO:0005515;GO:0007140;GO:0009561;GO:0007143;GO:0033169;GO:0005731	K11593	B8ALC8	Uncharacterized protein	-
BGIOSGA025868	265.617	175.786	355.449	2.02205	1.01582	0.00710699	0.0807241	7	19111209	19116814	+	2025	-	GO:0016020;GO:0005524;GO:0004672;GO:0016021;GO:0006468	-	B8B6Y0	Uncharacterized protein	-
BGIOSGA036071	81.7319	48.6974	114.766	2.35673	1.23678	0.00711098	0.0807241	12	16865132	16867327	-	705	-	-	-	B8BM96	Uncharacterized protein	-
BGIOSGA036201	568.307	254.519	882.096	3.46574	1.79317	0.00711165	0.0807241	12	13833352	13834962	-	870	-	GO:0098755;GO:0009845;GO:0010029;GO:0009793	-	A2ZKG0	GRAM domain-containing protein	-
BGIOSGA024653	45.1851	24.8398	65.5305	2.63813	1.39952	0.00711267	0.0807241	7	5321913	5325552	-	1752	-	GO:0005515	-	A2YJ62	F-box domain-containing protein	-
BGIOSGA008361	54.8579	22.3599	87.356	3.90681	1.96599	0.00718495	0.0813096	2	21201300	21201947	+	648	-	-	-	B8AJ15	Uncharacterized protein	-
BGIOSGA031329	1081.81	535.749	1627.87	3.03848	1.60335	0.0072006	0.0814374	10	22141460	22144858	-	1377	-	GO:0016020;GO:0016021	-	B8BIF1	Uncharacterized protein	-
BGIOSGA017378	628.453	395.637	861.27	2.17692	1.12229	0.00720141	0.0814374	4	34115552	34120935	+	3393	Glutathione	GO:0016020;GO:0004602;GO:0055114;GO:0006979;GO:0098869;GO:0004601;GO:0016021;GO:0016491	-	B8ARS7	Glutathione peroxidase	Glutathione peroxidase [Source:UniProtKB/TrEMBL;Acc:B8ARS7]
BGIOSGA003862	8.36445	0.306538	16.4224	53.5736	5.74345	0.00726614	0.0820072	1	25378331	25381726	+	801	-	GO:0016020;GO:0016021	-	A2WRX3	Aa_trans domain-containing protein	-
BGIOSGA028668	121.71	74.293	169.126	2.27648	1.1868	0.00729141	0.0821302	8	21240772	21243651	+	861	-	-	-	-	-	-
BGIOSGA010787	14.9825	5.31125	24.6538	4.64181	2.21469	0.00731193	0.0823024	3	13880551	13882710	-	1698	-	GO:0009506;GO:0045735	-	A2XGF3	Uncharacterized protein	-
BGIOSGA022288	4.8858	0.306538	9.46505	30.8772	4.94847	0.00734764	0.0826156	6	2580197	2582067	+	1413	-	GO:0016747	-	B8B2M2	Uncharacterized protein	-
BGIOSGA031709	111.048	6.49738	215.599	33.1825	5.05235	0.00735253	0.0826411	10	16198718	16204008	-	1866	-	GO:0016020;GO:0048653;GO:0005783;GO:0005506;GO:0010025;GO:1990465;GO:0055114;GO:0010143;GO:0016829;GO:0009924;GO:0043668;GO:0016021;GO:0005789;GO:0016491;GO:0008610	-	B8BHF1	Very-long-chain aldehyde decarbonylase GL1-5	-
BGIOSGA028916	446.378	274.397	618.359	2.25352	1.17218	0.00741033	0.0832016	8	26121068	26124300	+	1446	-	GO:0016020;GO:0016627;GO:0006784;GO:0016021;GO:0055114	K02259	A2YWL5	Uncharacterized protein	-
BGIOSGA035635	51.1332	28.9101	73.3564	2.5374	1.34335	0.00753582	0.0843395	11	20952557	20955102	+	555	-	GO:0003677;GO:0005634;GO:0000808;GO:0006260;GO:0003676	-	B8BLM5	Uncharacterized protein	-
BGIOSGA037187	146.715	93.2709	200.16	2.146	1.10165	0.00754759	0.0843569	12	6739841	6741073	+	672	-	GO:0005515	-	A2ZJ82	WW domain-containing protein	-
BGIOSGA018313	1509.11	840.686	2177.54	2.59019	1.37306	0.00754762	0.0843569	5	15519962	15526640	-	1734	-	GO:0016020;GO:0055085;GO:0046873;GO:0016021;GO:0030001	-	B8AWK3	Uncharacterized protein	-
BGIOSGA031804	301.661	8.01632	595.306	74.2617	6.21455	0.00755475	0.0843907	10	15038854	15039411	-	558	-	-	-	-	-	-
BGIOSGA013487	22.0188	9.78174	34.2559	3.50202	1.80819	0.00755649	0.0843907	3	33719491	33721042	+	1344	-	-	-	B8AQR8	DUF1618 domain-containing protein	-
BGIOSGA036687	54.115	25.1875	83.0425	3.29697	1.72114	0.00760821	0.0847876	12	1823450	1825913	-	2280	-	GO:0016310;GO:0005524;GO:0016301;GO:0006468;GO:0004674;GO:0000166;GO:0004672;GO:0048544;GO:0016740	-	B8BLW6	Uncharacterized protein	-
BGIOSGA027438	295.828	195.36	396.297	2.02855	1.02045	0.00761457	0.0848284	8	8177729	8181838	-	1047	-	GO:0016836;GO:0006633;GO:0005737	K02372	A2YSI3	FabA domain-containing protein	-
BGIOSGA017307	12.7769	3.88997	21.6639	5.56917	2.47746	0.00763311	0.0849147	4	33012214	33013554	+	1341	-	GO:0016747	-	A2XYM9	Uncharacterized protein	-
BGIOSGA037769	18.1786	7.3357	29.0214	3.95619	1.98411	0.0076458	0.0849956	12	21303989	21305074	+	1086	-	GO:0005524;GO:0004672;GO:0006468	-	A2ZMK3	Protein kinase domain-containing protein	-
BGIOSGA000953	39.739	21.2751	58.2029	2.73572	1.45192	0.00764943	0.085006	1	32345432	32348316	-	996	BBD1	GO:0005634;GO:0016787;GO:0090305;GO:0004518	-	-	-	Bifunctional nuclease 1 [Source:UniProtKB/Swiss-Prot;Acc:B8A8D2]
BGIOSGA034455	232.856	153.533	312.179	2.0333	1.02382	0.00767407	0.0851674	11	2763088	2768195	-	2076	-	GO:0046872	-	B8BJ89	Uncharacterized protein	-
BGIOSGA002304	270.697	177.893	363.502	2.04338	1.03096	0.00767412	0.0851674	1	4025491	4029379	-	1524	-	GO:0016020;GO:0016021;GO:0016846;GO:0003824;GO:0009851	K16903	A2WL56	Alliinase_C domain-containing protein	-
BGIOSGA036043	516.313	86.2253	946.401	10.9759	3.45627	0.00767423	0.0851674	12	17737073	17737306	-	234	-	GO:0009611;GO:0004867;GO:0010951	-	A2ZLE5	Uncharacterized protein	-
BGIOSGA010869	671.708	0.366594	1343.05	3663.59	11.839	0.00767795	0.0851724	3	12339581	12341963	-	750	-	-	-	B8AN03	Uncharacterized protein	-
BGIOSGA004733	238.739	153.484	323.994	2.11094	1.07788	0.00771384	0.0854215	1	38910565	38911755	+	1191	Malate	GO:0016616;GO:0003824;GO:0055114;GO:0006108;GO:0019752;GO:0006099;GO:0016615;GO:0005975;GO:0030060;GO:0016491	K00026	A2WWL6	Malate dehydrogenase	Malate dehydrogenase [Source:UniProtKB/TrEMBL;Acc:A2WWL6]
BGIOSGA009127	77.7525	38.9808	116.524	2.98928	1.5798	0.00771682	0.0854215	2	34753933	34754806	+	498	-	GO:0016020;GO:0043621;GO:0005886;GO:0005737	-	B8AJJ4	Usp domain-containing protein	-
BGIOSGA023734	15.4529	1.03973	29.8661	28.7249	4.84423	0.00773998	0.0856189	7	26439667	26441091	-	1425	Glycosyltransferase	GO:0016757;GO:0016758;GO:0016740	-	A2YPU1	Glycosyltransferase	Glycosyltransferase [Source:UniProtKB/TrEMBL;Acc:A2YPU1]
BGIOSGA016309	528.879	323.34	734.419	2.27135	1.18355	0.00775912	0.0858005	4	17323353	17326335	+	1413	Carboxypeptidase	GO:0004180;GO:0008233;GO:0016787;GO:0006508;GO:0004185	K16297	A2XSY0	Carboxypeptidase	Carboxypeptidase [Source:UniProtKB/TrEMBL;Acc:A2XSY0]
BGIOSGA012554	17.2724	2.0382	32.5065	15.9487	3.99536	0.00777702	0.0859078	3	13552697	13557026	+	1677	-	GO:0046872;GO:0004619;GO:0006007;GO:0003824;GO:0005737;GO:0030145	K15633	A2XGA4	Uncharacterized protein	-
BGIOSGA005043	71.8075	13.0974	130.517	9.96511	3.31689	0.0078322	0.0863883	1	43607067	43607513	+	447	Cysteine	GO:0010951;GO:0004869	-	A2WYA4	Cystatin domain-containing protein	Cysteine proteinase inhibitor [Source:UniProtKB/TrEMBL;Acc:A2WYA4]
BGIOSGA018939	16.5586	6.28222	26.8351	4.27159	2.09477	0.00784412	0.0864668	5	748749	749567	-	819	-	-	-	A2XZM8	Uncharacterized protein	-
BGIOSGA000515	296.293	196.689	395.897	2.01281	1.00921	0.00787141	0.0866764	1	39524362	39525645	-	1284	-	-	-	B8AC08	Uncharacterized protein	-
BGIOSGA000837	673.423	420.915	925.931	2.1998	1.13738	0.00791308	0.0869037	1	34432558	34434404	-	1338	-	GO:0016020;GO:0004553;GO:0016787;GO:0008152;GO:0016021;GO:0005975;GO:0016798	K19355	A2WV04	Cellulase domain-containing protein	-
BGIOSGA002703	142.753	16.2842	269.222	16.5328	4.04726	0.0079772	0.0875348	1	2013999	2015014	+	927	-	-	-	A2WK94	LOB domain-containing protein	-
BGIOSGA011590	202.832	133.118	272.547	2.04741	1.0338	0.00798541	0.0875879	3	892234	893297	-	318	-	GO:0046872;GO:0030001	-	A2XBN6	HMA domain-containing protein	-
BGIOSGA011995	50.8271	8.64941	93.0048	10.7527	3.42663	0.0079876	0.0875879	3	4814217	4815819	+	639	-	-	-	A2XDA2	Uncharacterized protein	-
BGIOSGA009968	7.27225	1.33251	13.212	9.91509	3.30963	0.00799476	0.0876095	3	32372066	32372719	-	654	-	-	-	A2XL41	Uncharacterized protein	-
BGIOSGA012158	9.98335	2.84519	17.1215	6.0177	2.58921	0.00801757	0.0877941	3	7088058	7090235	+	1011	-	GO:0004713;GO:0005524;GO:0004672;GO:0006468;GO:0018108	-	A2XE46	Protein kinase domain-containing protein	-
BGIOSGA021783	157.662	101.844	213.48	2.09615	1.06774	0.0080555	0.0880867	6	4669318	4670214	-	807	-	-	-	B8B3H7	DUF862 domain-containing protein	-
BGIOSGA029123	4.72482	0.352843	9.09681	25.7815	4.68826	0.00806102	0.0881165	8	29355119	29356042	+	924	-	GO:0005515	-	A2YXU1	F-box domain-containing protein	-
BGIOSGA009167	29.9355	14.8378	45.0333	3.03503	1.60171	0.00809558	0.0883714	2	35510919	35511455	+	537	-	GO:0005576	-	A2XAD1	SCP domain-containing protein	-
BGIOSGA035720	1466.68	55.4836	2877.87	51.8689	5.6968	0.00820127	0.0891845	11	22752482	22753336	+	855	-	GO:0005975	K01183	A2ZGZ3	Glyco_hydro_18 domain-containing protein	-
BGIOSGA034793	146.655	94.0116	199.299	2.11994	1.08402	0.00822957	0.0893995	11	1959872	1963097	+	1407	-	-	-	B8BJ37	PMR5N domain-containing protein	-
BGIOSGA025056	941.974	475.227	1408.72	2.96431	1.5677	0.00823473	0.0894247	7	1137470	1139797	+	1638	-	GO:0005507;GO:0055114;GO:0016491	-	A2YHM9	Uncharacterized protein	-
BGIOSGA028300	22.0984	1.88553	42.3113	22.4399	4.488	0.00827119	0.0897897	8	9971955	9972433	+	285	-	GO:0000166;GO:0005525	-	A2YSZ2	Uncharacterized protein	-
BGIOSGA016124	48.0912	22.6865	73.4958	3.23963	1.69583	0.00830673	0.0900822	4	12532478	12534575	+	1737	-	-	-	B8AS90	DUF4283 domain-containing protein	-
BGIOSGA034689	143.933	94.1084	193.757	2.05887	1.04185	0.00833655	0.0903432	11	428236	430915	+	690	-	GO:0003746;GO:0006414;GO:0005737;GO:0043043	K02356	A2ZAT7	Uncharacterized protein	-
BGIOSGA017738	21.4154	9.60037	33.2305	3.46138	1.79135	0.00836738	0.0906462	5	26825531	26826768	-	1104	-	GO:0005615	-	B8B018	SERPIN domain-containing protein	-
BGIOSGA026224	829.161	342.958	1315.36	3.83535	1.93936	0.00837101	0.0906542	7	24570307	24572286	+	1980	-	-	-	A2YP40	Uncharacterized protein	-
BGIOSGA018003	433.165	261.203	605.127	2.3167	1.21207	0.00839123	0.0908106	5	22385058	22387472	-	2415	-	GO:0016020;GO:0016021	-	B8AYI7	Uncharacterized protein	-
BGIOSGA013249	26.0132	12.5206	39.5059	3.15528	1.65777	0.00840403	0.0908554	3	29726404	29728449	+	645	-	-	-	A2XKA0	LOB domain-containing protein	-
BGIOSGA029134	77.1383	36.0502	118.226	3.27949	1.71347	0.00841746	0.0909693	8	29467513	29469071	+	1458	-	GO:0071249	-	A2YXW1	Uncharacterized protein	-
BGIOSGA010254	119.445	76.1073	162.782	2.13885	1.09683	0.00846794	0.0914206	3	26694377	26696273	-	1089	-	GO:0005524;GO:0004674;GO:0000166;GO:0004672;GO:0006468	K14498	A2XJH5	Protein kinase domain-containing protein	-
BGIOSGA011934	818.087	539.154	1097.02	2.03471	1.02482	0.0084859	0.0915831	3	4076312	4078220	+	534	-	GO:0016020;GO:0008289;GO:0006869;GO:0016021	-	B8APC4	AAI domain-containing protein	-
BGIOSGA022427	43.7989	4.16516	83.4327	20.0311	4.32417	0.00853067	0.0919085	6	4647496	4648139	+	537	-	GO:0003677;GO:0005634;GO:0006355;GO:0006351;GO:0003700	-	A2YA09	AP2/ERF domain-containing protein	-
BGIOSGA026545	15.2683	5.43762	25.099	4.61581	2.20658	0.00856655	0.0922319	8	29120268	29120978	-	711	-	GO:0003677;GO:0006355;GO:0003700	-	-	-	-
BGIOSGA025785	197.615	8.6395	386.59	44.7469	5.48371	0.00857405	0.0922328	7	17695755	17696825	+	1071	-	-	-	A2YLR5	Uncharacterized protein	-
BGIOSGA008569	92.1024	26.1434	158.061	6.04594	2.59597	0.00864242	0.0926587	2	25259851	25261320	+	843	-	-	-	B8AF15	Remorin_C domain-containing protein	-
BGIOSGA009168	74.9289	40.2955	109.562	2.71897	1.44306	0.00866745	0.0928098	2	35513743	35516752	+	492	-	-	-	B8AE17	SCP domain-containing protein	-
BGIOSGA023538	40.2594	4.33784	76.181	17.562	4.13438	0.00869738	0.0930986	6	31112257	31113768	+	1512	-	GO:0005524;GO:0000166	-	A2YGL6	AAA domain-containing protein	-
BGIOSGA005882	718.311	436.89	999.732	2.28829	1.19427	0.00872335	0.0932814	2	28821311	28822908	-	1506	-	GO:0016020;GO:0020037;GO:0005506;GO:0055114;GO:0046872;GO:0016705;GO:0016021;GO:0004497;GO:0016491	K15398	B8AGD5	Uncharacterized protein	-
BGIOSGA032903	6.35256	1.03973	11.6654	11.2197	3.48796	0.00880737	0.0939563	10	12706625	12707659	+	1035	-	GO:0000145;GO:0015031;GO:0006887	-	A2Z782	Exocyst subunit Exo70 family protein	-
BGIOSGA028674	12.9974	4.43794	21.557	4.85742	2.28019	0.00883875	0.0941633	8	21357680	21363894	+	630	-	GO:0016020;GO:0016021	-	B8BAT5	Uncharacterized protein	-
BGIOSGA035566	515.12	298.79	731.45	2.44804	1.29163	0.00884964	0.0942106	11	19813646	19815955	+	2220	-	GO:0051513	-	B8BLE5	VARLMGL domain-containing protein	-
BGIOSGA015785	520.096	226.12	814.072	3.60017	1.84807	0.00885218	0.0942106	4	1085273	1086478	+	1206	-	GO:0016020;GO:0003824;GO:0016747;GO:0006633	K15397	B8AUB4	Uncharacterized protein	-
BGIOSGA007561	257.925	161.602	354.248	2.1921	1.13231	0.00886863	0.094265	2	3420243	3424409	+	2070	-	-	-	B8AHU2	Uncharacterized protein	-
BGIOSGA034227	8.5334	2.0657	15.0011	7.26199	2.86036	0.00893191	0.0947385	11	6643980	6644900	-	465	-	GO:0003677;GO:0005634;GO:0006355;GO:0006351;GO:0003700	-	A2ZCZ6	AP2/ERF domain-containing protein	-
BGIOSGA005911	85.8574	42.5664	129.148	3.03404	1.60124	0.00895248	0.0948607	2	28304138	28305070	-	933	-	GO:0016020;GO:0016021	-	B8AG38	Uncharacterized protein	-
BGIOSGA014627	97.9733	35.2061	160.741	4.56571	2.19084	0.00899456	0.0952424	4	25977645	25979836	-	1296	-	GO:0005524;GO:0004672;GO:0006468	-	A2XW15	Protein kinase domain-containing protein	-
BGIOSGA006909	708.667	429.102	988.233	2.30302	1.20353	0.00904704	0.0956049	2	6822712	6824008	-	1140	-	-	-	B8ADV0	Uncharacterized protein	-
BGIOSGA010483	5144.81	903.664	9385.96	10.3866	3.37665	0.00908983	0.0959282	3	20457310	20463886	-	2664	Pyruvate,	GO:0016310;GO:0005524;GO:0006090;GO:0016301;GO:0003824;GO:0046872;GO:0050242;GO:0016772	K01006	A2XIA2	Pyruvate, phosphate dikinase	Pyruvate, phosphate dikinase [Source:UniProtKB/TrEMBL;Acc:A2XIA2]
BGIOSGA026093	149.078	19.0479	279.108	14.653	3.87312	0.00910665	0.0960364	7	22882894	22883626	+	288	-	GO:0016020;GO:0016021	-	B8B8B0	Uncharacterized protein	-
BGIOSGA009090	940.796	600.018	1281.57	2.13589	1.09484	0.00911231	0.0960364	2	34034660	34044783	+	4131	-	-	-	B8AIU2	Uncharacterized protein	-
BGIOSGA035305	158.969	93.6316	224.305	2.39562	1.2604	0.00911886	0.0960364	11	14413931	14414875	+	945	-	-	-	A2ZEH7	Uncharacterized protein	-
BGIOSGA003484	8.11969	0	16.2394	Inf	Inf	0.0091693	0.0964432	1	15702896	15703813	+	696	-	GO:0005515	K00799	B8A7V2	Uncharacterized protein	-
BGIOSGA003209	76.3566	45.8059	106.907	2.33392	1.22275	0.00917823	0.0965049	1	9884952	9886068	+	882	-	GO:0051188;GO:0055114;GO:0045550	K10960	A2WN64	Uncharacterized protein	-
BGIOSGA001100	155.63	9.8606	301.4	30.5661	4.93386	0.00921238	0.0967993	1	29737619	29737870	-	252	-	-	-	A2WTC4	Uncharacterized protein	-
BGIOSGA027044	69.1668	38.5304	99.8032	2.59024	1.37309	0.00923741	0.096965	8	19425785	19426060	-	276	-	-	-	A2YUT4	Uncharacterized protein	-
BGIOSGA025371	186.575	122.315	250.836	2.05074	1.03615	0.00928683	0.0973214	7	5857341	5858439	+	291	-	GO:0005840;GO:0006412;GO:0003735	-	B8B8I7	Ribosomal_S5_C domain-containing protein	-
BGIOSGA029735	16.9782	2.07075	31.8856	15.3981	3.94468	0.00932744	0.0975844	9	13916168	13916971	-	804	-	-	-	A2Z1E5	Uncharacterized protein	-
BGIOSGA023893	129.663	84.3743	174.951	2.07351	1.05208	0.00933448	0.0976256	7	23736104	23739715	-	573	-	GO:0005739	K02267	B8B8M7	Uncharacterized protein	-
BGIOSGA017538	3.73205	0	7.4641	Inf	Inf	0.00935112	0.0977346	5	29687436	29692953	-	2448	-	GO:0006541;GO:0005515;GO:0006221;GO:0006241;GO:0003883	-	B8AWT4	Glutamine amidotransferase type-1 domain-containing protein	-
BGIOSGA002473	309.969	4.3979	615.541	139.963	7.1289	0.00940776	0.0981309	1	1783351	1785699	-	1962	-	GO:0046872;GO:0005507;GO:0055114;GO:0016491	-	A2WK72	Uncharacterized protein	-
BGIOSGA000130	189.286	123.388	255.183	2.06813	1.04833	0.00944493	0.0984859	1	45448680	45451967	-	1233	-	GO:0003677;GO:0005524;GO:0006281;GO:0009408;GO:0006259;GO:0003697;GO:0000166;GO:0000002;GO:0008094	-	B8A939	Uncharacterized protein	-
BGIOSGA005740	611.124	396.274	825.974	2.08435	1.0596	0.00945976	0.0986078	2	31486750	31492106	-	1854	Pyrophosphate--fructose	GO:0016310;GO:0003872;GO:0005524;GO:0008152;GO:0016301;GO:0006096;GO:0003824;GO:0005737;GO:0047334;GO:0046835;GO:0046872;GO:0016740;GO:0061615	K00895	B8AHL5	Pyrophosphate--fructose 6-phosphate 1-phosphotransferase subunit alpha	Pyrophosphate--fructose 6-phosphate 1-phosphotransferase subunit alpha [Source:UniProtKB/TrEMBL;Acc:B8AHL5]
BGIOSGA004423	7.75448	0.366594	15.1424	41.3056	5.36826	0.00949581	0.0988853	1	34013180	34013857	+	678	-	GO:0046872	-	A2WUV8	C3H1-type domain-containing protein	-
BGIOSGA036537	116.021	70.1025	161.94	2.31005	1.20792	0.00952205	0.0990601	12	4180436	4180612	-	177	-	GO:0016020;GO:0016021	-	B8BNF6	Uncharacterized protein	-
BGIOSGA029307	24.2909	11.2594	37.3224	3.31477	1.72891	0.00958373	0.0994716	9	20701136	20702802	-	978	-	GO:0045735	-	A2Z3V0	Uncharacterized protein	-
BGIOSGA022503	14.5815	5.49647	23.6665	4.30576	2.10627	0.00965277	0.0999807	6	6073382	6075808	+	753	-	-	-	B8B411	Uncharacterized protein	-
BGIOSGA004591	1167.24	257.733	2076.75	8.05773	3.01037	0.00965822	0.0999807	1	36914934	36918591	+	1641	Pectinesterase	GO:0016020;GO:0045330;GO:0030599;GO:0016787;GO:0045490;GO:0005618;GO:0016021;GO:0043086;GO:0004857;GO:0005576;GO:0071555;GO:0042545	K01051	A2WVV7	Pectinesterase	Pectinesterase [Source:UniProtKB/TrEMBL;Acc:A2WVV7]
BGIOSGA029329	30.1708	15.4772	44.8645	2.89875	1.53543	0.00966706	0.0999871	9	20376841	20377266	-	426	-	GO:0009733	-	B8BE39	Uncharacterized protein	-
BGIOSGA021931	8156.59	5071.81	11241.4	2.21644	1.14824	0.00968733	0.100117	6	2690869	2691351	-	483	Dirigent	GO:0048046;GO:0005576	-	A2Y992	Dirigent protein	Dirigent protein [Source:UniProtKB/TrEMBL;Acc:A2Y992]
BGIOSGA000537	1151.15	760.753	1541.55	2.02635	1.01889	0.00970178	0.100201	1	39218094	39226729	-	2475	-	-	-	A2WWQ8	Rab-GAP TBC domain-containing protein	-
BGIOSGA006457	96.0658	54.9824	137.149	2.49442	1.3187	0.00970913	0.100244	2	18055859	18056630	-	555	-	GO:0016020;GO:0016021	-	B8AHY4	Uncharacterized protein	-
BGIOSGA035281	22.7996	9.62908	35.9701	3.73558	1.90133	0.00972641	0.100355	11	13919194	13920101	+	858	-	GO:0045492	-	A2ZED1	Polysacc_synt_4 domain-containing protein	-
BGIOSGA025711	167.674	40.2769	295.072	7.32609	2.87304	0.00980262	0.100829	7	16191700	16193703	+	1383	-	GO:0046872;GO:0020037;GO:0016705;GO:0005506;GO:0004497;GO:0055114;GO:0016491	K20660	B8B662	Uncharacterized protein	-
BGIOSGA005645	596.562	344.757	848.367	2.46077	1.29911	0.00980598	0.100829	2	33045624	33050558	-	1617	-	GO:0016020;GO:0055085;GO:0016021;GO:0022857	-	B8AIE1	Uncharacterized protein	-
BGIOSGA026861	85.0506	52.1181	117.983	2.26377	1.17873	0.00980763	0.100829	8	24037479	24039795	-	1317	-	-	-	A2YVY6	Uncharacterized protein	-
BGIOSGA027694	65.7153	1.28621	130.144	101.184	6.66084	0.00988309	0.101308	8	2146376	2147610	-	843	-	-	-	A2YR06	Uncharacterized protein	-
BGIOSGA016984	120.825	27.9114	213.739	7.65776	2.93692	0.00990406	0.101448	4	28207444	28207641	+	198	-	-	-	B8ATB3	Uncharacterized protein	-
BGIOSGA011222	413.55	265.097	562.002	2.11999	1.08406	0.00991018	0.101454	3	6376154	6382664	-	1566	-	GO:0033907;GO:0080083;GO:0016798;GO:0042973;GO:0008422;GO:0004553;GO:0080079;GO:0004565;GO:0005975	K01188	B8AQS4	Uncharacterized protein	-
BGIOSGA002082	9.78883	2.83144	16.7462	5.91438	2.56423	0.00992377	0.10156	1	7610742	7612195	-	978	-	GO:0016020;GO:0016021	-	B8AB00	LEA_2 domain-containing protein	-
BGIOSGA008280	60.984	36.1693	85.7986	2.37213	1.24619	0.0099529	0.101791	2	19416948	19417505	+	558	-	GO:0009630	-	A2X583	Uncharacterized protein	-
BGIOSGA019517	41.4785	22.3698	60.5871	2.70843	1.43746	0.0099671	0.10187	5	12285080	12288724	+	798	-	GO:0005840;GO:0006412;GO:0003735;GO:0008097	K02897	A2Y2K9	Ribosomal_TL5_C domain-containing protein	-
BGIOSGA030976	205.695	83.9342	327.456	3.90135	1.96397	0.00998633	0.102034	9	17110554	17114187	+	2040	Hexosyltransferase	GO:0047262;GO:0016757;GO:0005794;GO:0045489;GO:0016740;GO:0071555;GO:0000139	K13648	A2Z2E7	Hexosyltransferase	Hexosyltransferase [Source:UniProtKB/TrEMBL;Acc:A2Z2E7]
BGIOSGA028098	54.8025	31.5848	78.0201	2.47018	1.30462	0.0100193	0.102304	8	5075016	5075957	+	645	-	-	-	A2YRV0	Uncharacterized protein	-
BGIOSGA037002	94.0218	50.4992	137.544	2.72369	1.44556	0.010026	0.10234	12	2742922	2744957	+	1032	-	-	-	A2ZI44	Hydrolase_4 domain-containing protein	-
BGIOSGA015457	62.1564	36.3068	88.006	2.42395	1.27736	0.010086	0.102785	4	8900447	8901790	-	1344	-	GO:0016758;GO:0016740	-	A2XR82	Uncharacterized protein	-
BGIOSGA034551	16.5125	6.63001	26.3951	3.98115	1.99318	0.0101099	0.102961	11	1338539	1338860	-	219	-	GO:0016020;GO:0016021	-	B8BIY3	Uncharacterized protein	-
BGIOSGA004341	78.0189	16.6245	139.413	8.38603	3.06799	0.010152	0.103223	1	33164644	33164971	+	195	-	GO:0016020;GO:0016021	-	A2WUH8	Uncharacterized protein	-
BGIOSGA005732	11.367	3.49203	19.2419	5.51024	2.46211	0.0101665	0.103229	2	31644271	31644489	-	219	-	GO:0016020;GO:0055085;GO:0016021;GO:0022857	-	B8AHM1	Uncharacterized protein	-
BGIOSGA021732	559.641	366.194	753.089	2.05653	1.04021	0.0101744	0.103251	6	5473739	5476106	-	966	-	GO:0016740;GO:0003824	-	A2YAA3	PKS_KS domain-containing protein	-
BGIOSGA024904	24.2141	11.6198	36.8085	3.16775	1.66346	0.0101913	0.103363	7	1199742	1202892	-	2439	-	GO:0016020;GO:0016310;GO:0005524;GO:0016301;GO:0006468;GO:0005515;GO:0004674;GO:0000166;GO:0004672;GO:0016021;GO:0016740	-	B8B6U0	Protein kinase domain-containing protein	-
BGIOSGA020891	532.092	321.303	742.881	2.31209	1.2092	0.0102381	0.103763	6	25623775	25629458	-	861	-	GO:0006355;GO:0046983	-	B8B4L6	BHLH domain-containing protein	-
BGIOSGA022270	230.905	90.4336	371.377	4.10663	2.03795	0.0102661	0.103947	6	2274384	2275266	+	771	HOX28	GO:0003677;GO:0005634;GO:0006355;GO:0043565;GO:0003700	-	-	-	Homeobox-leucine zipper protein HOX28 [Source:UniProtKB/Swiss-Prot;Acc:A2Y931]
BGIOSGA023726	1066.38	62.8538	2069.91	32.9321	5.04142	0.0103228	0.10442	7	26563628	26564372	-	651	-	GO:0003677;GO:0005634;GO:0006355;GO:0006351;GO:0003700	K09286	A2YPV8	AP2/ERF domain-containing protein	-
BGIOSGA013553	2043.08	1337.46	2748.7	2.05517	1.03925	0.0103568	0.104598	3	34974335	34990798	+	6870	Cysteine	GO:0008652;GO:0005524;GO:0003774;GO:0004124;GO:0003779;GO:0007015;GO:0005515;GO:0000166;GO:0016459;GO:0006535;GO:0019344;GO:0016740	K10357	B8AJV7	Cysteine synthase	Cysteine synthase [Source:UniProtKB/TrEMBL;Acc:B8AJV7]
BGIOSGA008837	45.9972	20.5258	71.4687	3.48191	1.79988	0.0103838	0.104694	2	30063536	30064099	+	564	-	GO:0004857;GO:0043086	-	A2X8G2	PMEI domain-containing protein	-
BGIOSGA010196	51.7978	29.633	73.9626	2.49596	1.31959	0.0104037	0.10483	3	28029966	28031225	-	468	Auxin-responsive	GO:0005634;GO:0005515;GO:0006355;GO:0009734;GO:0006351	K14484	B8AN21	Auxin-responsive protein	Auxin-responsive protein [Source:UniProtKB/TrEMBL;Acc:B8AN21]
BGIOSGA033528	122.635	4.35038	240.919	55.3789	5.79127	0.0104089	0.10483	11	22778594	22779160	-	567	-	-	-	-	-	-
BGIOSGA035698	18.7325	7.96252	29.5024	3.70516	1.88954	0.01041	0.10483	11	22210957	22212504	+	1548	-	GO:0005515	-	A2ZGU1	Uncharacterized protein	-
BGIOSGA000276	62.5435	4.45795	120.629	27.0593	4.75805	0.0104638	0.105271	1	43437820	43441228	-	2184	-	GO:0003677;GO:0005634;GO:0006355;GO:0006351;GO:0009737	-	A2WY76	TF-B3 domain-containing protein	-
BGIOSGA029633	6.14333	1.05853	11.2281	10.6073	3.40699	0.0105439	0.105738	9	16026292	16027433	-	396	-	-	-	B8BCL8	Uncharacterized protein	-
BGIOSGA040533	144.198	90.5225	197.874	2.18591	1.12824	0.0105607	0.105839	CH398271.1	10593	11745	+	879	-	GO:0008146	-	-	-	-
BGIOSGA027693	5087.72	4.26526	10171.2	2384.65	11.2196	0.0106043	0.106107	8	2149945	2151143	-	825	-	-	-	A2YR07	Uncharacterized protein	-
BGIOSGA010267	139.928	58.9005	220.956	3.75135	1.90741	0.0106582	0.106464	3	26314737	26315091	-	285	-	-	-	A2XJE1	Uncharacterized protein	-
BGIOSGA004360	71.6414	11.1794	132.103	11.8167	3.56276	0.0106603	0.106464	1	33308394	33309917	+	1524	-	-	-	A2WUK4	Rx_N domain-containing protein	-
BGIOSGA016329	123.301	76.7714	169.831	2.21217	1.14546	0.0107068	0.106877	4	17767549	17772908	+	2925	-	GO:0005634;GO:0006281;GO:0008081;GO:0008270;GO:0016818;GO:0003676	-	B8ATG8	HIRAN domain-containing protein	-
BGIOSGA029528	173.868	61.7963	285.939	4.62713	2.21012	0.0107309	0.106966	9	17676689	17678515	-	879	-	-	-	B8BD23	NAD(P)-bd_dom domain-containing protein	-
BGIOSGA018358	106.489	68.6214	144.356	2.10366	1.0729	0.0107504	0.107089	5	14246317	14253765	-	3927	-	GO:0043531;GO:0005515	-	B8AWA6	NB-ARC domain-containing protein	-
BGIOSGA017803	61.5087	37.0465	85.971	2.32062	1.21451	0.010763	0.10715	5	25761894	25762808	-	915	-	GO:0005515	-	A2Y631	F-box domain-containing protein	-
BGIOSGA033392	190.533	126.102	254.965	2.02189	1.01571	0.0107792	0.107243	10	20276942	20279726	+	702	-	-	-	B8BI32	RING-type domain-containing protein	-
BGIOSGA006300	134.471	81.3919	187.55	2.30428	1.20432	0.0108142	0.107456	2	21623873	21627787	-	1170	-	-	-	A2X5S3	Uncharacterized protein	-
BGIOSGA002282	166.672	109.938	223.407	2.03212	1.02299	0.0108222	0.107501	1	4316575	4318591	-	1476	-	GO:0048825;GO:0005524;GO:0004672;GO:0006468	-	A2WL93	Protein kinase domain-containing protein	-
BGIOSGA009992	8.39657	1.579	15.2141	9.63533	3.26833	0.0109438	0.10823	3	31975804	31976166	-	363	-	GO:0016020;GO:0016021	-	A2XKZ1	Uncharacterized protein	-
BGIOSGA005742	59.8258	35.4473	84.2044	2.37548	1.24822	0.0109743	0.108497	2	31469437	31473980	-	1620	HMG1	GO:0016020;GO:0008299;GO:0005783;GO:0016616;GO:0015936;GO:0055114;GO:0050661;GO:0016021;GO:0004420;GO:0005789;GO:0016491;GO:0050662	K00021	B8AHL4	3-hydroxy-3-methylglutaryl coenzyme A reductase	3-hydroxy-3-methylglutaryl-coenzyme A reductase 1 [Source:UniProtKB/Swiss-Prot;Acc:A2X8W3]
BGIOSGA020004	37.909	20.5106	55.3074	2.69653	1.4311	0.0109777	0.108497	5	24318378	24322785	+	2460	-	GO:0016020;GO:0055114;GO:0050664;GO:0098869;GO:0004601;GO:0005509;GO:0016021;GO:0016491	-	B8AZ16	Uncharacterized protein	-
BGIOSGA023920	85.3975	52.825	117.97	2.23322	1.15913	0.0110508	0.109019	7	23042059	23043232	-	495	-	GO:0016020;GO:0016021	-	A2YNJ9	Uncharacterized protein	-
BGIOSGA004494	11.3242	3.60344	19.0449	5.28519	2.40195	0.011058	0.109019	1	35268051	35270654	+	1902	-	GO:0005085;GO:0005089	-	A2WVA4	PRONE domain-containing protein	-
BGIOSGA019038	449.684	273.285	626.082	2.29095	1.19594	0.0110808	0.109133	5	605191	607779	+	441	-	-	-	B8AWZ4	Uncharacterized protein	-
BGIOSGA036495	34.2272	2.40479	66.0496	27.4658	4.77957	0.0110891	0.109152	12	4827056	4827295	-	240	-	-	-	A2ZIT2	Uncharacterized protein	-
BGIOSGA025063	16.6966	2.78514	30.6081	10.9898	3.45809	0.0111027	0.109213	7	1209842	1216874	+	1818	-	-	-	B8B6U1	Uncharacterized protein	-
BGIOSGA006443	119.861	60.098	179.624	2.98885	1.57959	0.0111092	0.109213	2	18569522	18575026	-	1857	-	GO:0005515	-	A2X509	TPR_REGION domain-containing protein	-
BGIOSGA037023	69.315	34.1811	104.449	3.05575	1.61153	0.0111588	0.109461	12	3046616	3053314	+	1803	-	GO:0016020;GO:0055085;GO:0016021;GO:0022857	-	B8BN99	AA_permease_C domain-containing protein	-
BGIOSGA035444	76.7824	39.3059	114.259	2.90691	1.53949	0.0112123	0.109746	11	17477921	17482246	+	1944	-	GO:0003824	K01897	B8BL20	Uncharacterized protein	-
BGIOSGA002096	82.9554	28.293	137.618	4.86403	2.28215	0.0112491	0.110038	1	7252123	7254332	-	1410	-	GO:0016020;GO:0016021;GO:0048544	-	B8AB24	Apple domain-containing protein	-
BGIOSGA013443	752.675	498.979	1006.37	2.01686	1.01211	0.0113304	0.110662	3	33023556	33026844	+	1146	-	GO:0016020;GO:0016021	K01754	B8AQE4	Uncharacterized protein	-
BGIOSGA027063	63.3088	38.4401	88.1776	2.29389	1.1978	0.0113606	0.110707	8	18740386	18740987	-	456	-	GO:0006952	-	A2YUN0	Bet_v_1 domain-containing protein	-
BGIOSGA026338	322.219	163.116	481.322	2.9508	1.56111	0.0113611	0.110707	7	26036826	26039363	+	1026	-	-	-	A2YPN5	Uncharacterized protein	-
BGIOSGA034966	79.4853	49.0191	109.951	2.24303	1.16545	0.0113632	0.110707	11	4396951	4398015	+	354	-	-	-	A2ZCB1	Uncharacterized protein	-
BGIOSGA013347	74.3021	46.2678	102.336	2.21183	1.14524	0.0113777	0.110813	3	31352053	31353841	+	990	-	GO:0006396;GO:0003723;GO:0001510;GO:0008173	K03437	B8APK6	SpoU_methylase domain-containing protein	-
BGIOSGA015611	139.956	90.715	189.198	2.08563	1.06048	0.0114376	0.111225	4	3690318	3695652	-	1305	-	GO:0046872;GO:0043169;GO:0016787;GO:0004721;GO:0006470;GO:0003824;GO:0004722	K14497	B8AV11	PPM-type phosphatase domain-containing protein	-
BGIOSGA030800	471.763	0.719436	942.806	1310.48	10.3559	0.0114727	0.111466	9	14084291	14087573	+	1797	-	GO:0006508;GO:0004190	-	B8BFC0	Peptidase A1 domain-containing protein	-
BGIOSGA016390	6784.11	1889.5	11678.7	6.18086	2.62781	0.0115916	0.112236	4	18587999	18588712	+	714	-	-	-	A2XTC5	Uncharacterized protein	-
BGIOSGA008119	95.5032	60.3922	130.614	2.16277	1.11288	0.0116054	0.112301	2	14919237	14921656	+	2169	-	-	-	A2X4B2	Uncharacterized protein	-
BGIOSGA000422	11.7489	3.87743	19.6203	5.06014	2.33918	0.0116177	0.112353	1	41245155	41246786	-	1632	Glycosyltransferase	GO:0016757;GO:0016758;GO:0016740	-	A2WXD5	Glycosyltransferase	Glycosyltransferase [Source:UniProtKB/TrEMBL;Acc:A2WXD5]
BGIOSGA014075	161.887	106.602	217.172	2.03722	1.0266	0.0116321	0.112455	4	33972676	33976311	-	2037	-	GO:0016020;GO:0016021	-	A2XZ22	Uncharacterized protein	-
BGIOSGA036699	83.4159	52.0016	114.83	2.2082	1.14287	0.011727	0.113199	12	1662555	1670051	-	3156	-	GO:0016020;GO:0006508;GO:0008234;GO:0016021	-	B8BLU5	ULP_PROTEASE domain-containing protein	-
BGIOSGA034760	20.2807	9.44649	31.1149	3.29381	1.71976	0.01179	0.113632	11	1555147	1556832	+	1686	-	-	-	A2ZB91	GRAS domain-containing protein	-
BGIOSGA011927	86.1234	47.3898	124.857	2.63468	1.39763	0.0118923	0.114313	3	3933114	3933865	+	399	-	GO:0003677;GO:0005634;GO:0006355;GO:0006351	-	B8ANX3	TF-B3 domain-containing protein	-
BGIOSGA023092	27.5277	14.356	40.6993	2.83501	1.50335	0.0118969	0.114313	6	22185330	22188424	+	1224	-	GO:0016788	-	A2YE30	Lipase_GDSL domain-containing protein	-
BGIOSGA022587	210.615	129.606	291.624	2.25008	1.16997	0.0119256	0.114415	6	7790010	7794626	+	1638	-	GO:0016020;GO:0016021	K13680	B8B497	Glyco_trans_2-like domain-containing protein	-
BGIOSGA017568	17.8835	1.34626	34.4207	25.5675	4.67624	0.011929	0.114415	5	29245626	29249703	-	1656	-	-	-	B8AWQ6	Uncharacterized protein	-
BGIOSGA005059	26.2237	0	52.4474	Inf	Inf	0.011933	0.114415	1	43897441	43900703	+	1794	Protein	GO:0016020;GO:0055085;GO:0015238;GO:0042910;GO:0016021;GO:0015297;GO:0042908;GO:0006855	-	B8A8E0	Protein DETOXIFICATION	Protein DETOXIFICATION [Source:UniProtKB/TrEMBL;Acc:B8A8E0]
BGIOSGA024655	6.0609	0.965919	11.1559	11.5495	3.52976	0.0119507	0.114479	7	5297681	5298589	-	909	-	GO:0043531	-	A2YJ60	Uncharacterized protein	-
BGIOSGA014210	105.905	67.6078	144.203	2.13293	1.09284	0.0119933	0.114783	4	32150673	32151838	-	1098	-	GO:0016758;GO:0016740	-	B8AVK5	Uncharacterized protein	-
BGIOSGA025783	19.4203	1.27246	37.5682	29.5241	4.88382	0.0120087	0.114895	7	17683908	17684990	+	1029	-	-	-	A2YLR2	Uncharacterized protein	-
BGIOSGA035738	46.1032	12.433	79.7734	6.41625	2.68173	0.0120255	0.114986	11	22856694	22857145	+	258	-	GO:0005524;GO:0000166	-	A2ZH18	Uncharacterized protein	-
BGIOSGA008913	1293.55	710.166	1876.94	2.64295	1.40215	0.0120781	0.115384	2	31476894	31480116	+	777	-	GO:0016020;GO:0003723;GO:0016021;GO:0003676	-	A2X8W4	RRM domain-containing protein	-
BGIOSGA022908	6.02919	0.919615	11.1388	12.1124	3.59842	0.0121131	0.115578	6	16613455	16613970	+	516	-	GO:0016020;GO:0016021;GO:0012511	-	A2YCW8	Uncharacterized protein	-
BGIOSGA000202	76.3361	0	152.672	Inf	Inf	0.0121222	0.11563	1	44628920	44633069	-	1500	-	GO:0016020;GO:0009058;GO:0016021;GO:0003824;GO:0016740;GO:0030170	K00654	A2WYN0	Aminotran_1_2 domain-containing protein	-
BGIOSGA005040	25.3235	12.6508	37.9961	3.00346	1.58663	0.012229	0.116331	1	43555224	43558212	+	1572	-	GO:0016020;GO:0006508;GO:0016021;GO:0004190	K09597	B8A851	PA domain-containing protein	-
BGIOSGA011436	218.214	144.982	291.445	2.01021	1.00735	0.01228	0.11678	3	3296929	3297612	-	498	-	-	K22883	B8ANC6	N-acetyltransferase domain-containing protein	-
BGIOSGA025750	24.5716	11.9188	37.2243	3.12316	1.64301	0.0123698	0.117386	7	16819312	16820295	+	984	-	-	-	A2YLJ2	Uncharacterized protein	-
BGIOSGA004330	44.3187	21.8255	66.8118	3.06118	1.61409	0.0123812	0.117423	1	32983165	32984184	+	1020	-	GO:0005515	-	A2WUF3	Uncharacterized protein	-
BGIOSGA004943	54.3167	31.9639	76.6694	2.39862	1.26221	0.0124266	0.117776	1	42145891	42146274	+	384	-	-	-	B8A7C0	Uncharacterized protein	-
BGIOSGA030517	299.232	170.733	427.73	2.50527	1.32496	0.0124296	0.117776	9	8372863	8373930	+	1068	-	GO:0046872;GO:0043169;GO:0016787;GO:0004721;GO:0006470;GO:0003824;GO:0004722	K14497	A2YZW2	PPM-type phosphatase domain-containing protein	-
BGIOSGA015352	139.51	91.1989	187.822	2.05948	1.04228	0.0125668	0.118846	4	12369732	12370199	-	468	-	GO:0016020;GO:0016021	-	A2XRU3	Uncharacterized protein	-
BGIOSGA031793	14.4976	0.613076	28.3821	46.2946	5.53277	0.012569	0.118846	10	15123573	15124148	-	576	-	-	-	A2Z824	Uncharacterized protein	-
BGIOSGA005046	618.859	406.42	831.299	2.04542	1.0324	0.0125872	0.118883	1	43683190	43684115	+	453	-	GO:0003723;GO:0003676	-	A2WYB5	RRM domain-containing protein	-
BGIOSGA035448	51.4855	22.8931	80.0778	3.4979	1.80649	0.0125936	0.118883	11	17583425	17586245	+	2163	-	GO:0016020;GO:0005515;GO:0016021	-	B8BL28	LRRNT_2 domain-containing protein	-
BGIOSGA000881	24.353	1.579	47.127	29.8462	4.89947	0.0125953	0.118883	1	33629786	33630633	-	753	-	-	-	B8A904	Uncharacterized protein	-
BGIOSGA031429	1834.18	772.535	2895.83	3.74847	1.9063	0.0126223	0.119028	10	20836033	20837124	-	816	-	GO:0019953;GO:0005576	-	A2ZA43	Uncharacterized protein	-
BGIOSGA037052	224.764	136.542	312.985	2.29223	1.19675	0.0126511	0.119228	12	3652636	3659125	+	2970	-	GO:0005643;GO:0006913;GO:0017056	K14297	B8BNC6	Peptidase S59 domain-containing protein	-
BGIOSGA004907	1292.31	652.495	1932.13	2.96114	1.56615	0.0126745	0.119413	1	41594937	41600777	+	2556	-	GO:0008152;GO:0016798;GO:0009505;GO:0030246;GO:0004553;GO:0005618;GO:0004565;GO:0016787;GO:0080167;GO:0005975	-	B8A713	SUEL-type lectin domain-containing protein	-
BGIOSGA009067	41.4755	19.999	62.9521	3.14776	1.65432	0.0127117	0.119598	2	33658538	33660304	+	1335	-	GO:0003824	-	A2X9P6	POLIIIAc domain-containing protein	-
BGIOSGA012445	128.537	4.02504	253.049	62.8687	5.97427	0.0127202	0.119598	3	11710841	11713589	+	714	-	GO:0005779;GO:0016559	-	A2XFQ7	Uncharacterized protein	-
BGIOSGA016321	8.68074	0	17.3615	Inf	Inf	0.0127246	0.119598	4	17524335	17525231	+	897	-	GO:0003677;GO:0005634;GO:0006355;GO:0006351;GO:0003700	K09286	A2XSZ7	AP2/ERF domain-containing protein	-
BGIOSGA019995	80.7542	32.1957	129.313	4.01646	2.00593	0.0127326	0.119638	5	24057187	24057471	+	285	-	-	-	A2Y5H0	Uncharacterized protein	-
BGIOSGA029893	26.822	2.37729	51.2668	21.5652	4.43064	0.01279	0.120015	9	10541855	10546066	-	843	-	GO:0016020;GO:0016021	-	B8BEW8	Uncharacterized protein	-
BGIOSGA031534	17.8623	7.57713	28.1475	3.7148	1.89328	0.0127976	0.120015	10	19125842	19127118	-	462	-	GO:0003779;GO:0005622;GO:0015629;GO:0030042	K05765	A2Z9F4	ADF-H domain-containing protein	-
BGIOSGA016993	9.43741	2.79889	16.0759	5.74368	2.52198	0.0128041	0.120015	4	28333862	28338520	+	1977	-	-	-	B8ATC7	Uncharacterized protein	-
BGIOSGA000731	181.235	118.98	243.49	2.04648	1.03314	0.0128116	0.120022	1	35955639	35961877	-	1953	-	GO:0003723;GO:0009451;GO:0009982;GO:0001522	-	B8AA62	TRUD domain-containing protein	-
BGIOSGA025248	300.009	79.6218	520.396	6.53585	2.70837	0.0128665	0.120464	7	4007113	4007795	+	603	-	-	-	A2YIQ7	Uncharacterized protein	-
BGIOSGA030009	107.237	69.2432	145.23	2.0974	1.0686	0.0128784	0.12054	9	7591150	7593041	-	615	-	GO:0016702;GO:0055114	K10712	B8BE95	Uncharacterized protein	-
BGIOSGA022031	58.5838	34.7266	82.441	2.374	1.24732	0.0129008	0.120677	6	1509216	1513119	-	3024	-	GO:0043531	-	A2Y8R1	Uncharacterized protein	-
BGIOSGA014433	31.5192	0.733188	62.3052	84.9785	6.40903	0.0129067	0.120697	4	28953563	28955130	-	1197	Phosphoribulokinase	GO:0016310;GO:0005524;GO:0016301;GO:0005975;GO:0008974	K00855	A2XX29	Phosphoribulokinase	Phosphoribulokinase [Source:UniProtKB/TrEMBL;Acc:A2XX29]
BGIOSGA008629	142.954	61.5957	224.313	3.6417	1.86461	0.0129212	0.120796	2	26277701	26279255	+	1104	-	GO:0016788	-	A2X793	Lipase_GDSL domain-containing protein	-
BGIOSGA029112	16.1319	6.80148	25.4623	3.74364	1.90444	0.0129694	0.121141	8	29166310	29166678	+	285	-	-	-	B8B9C7	AAI domain-containing protein	-
BGIOSGA029834	9.93748	3.17053	16.7044	5.26865	2.39743	0.0129919	0.121313	9	11636578	11637798	-	1221	-	-	-	A2Z0U1	DUF295 domain-containing protein	-
BGIOSGA026417	10.5798	0.919615	20.2399	22.0091	4.46003	0.0130336	0.121631	7	27227432	27227845	+	414	-	-	-	B8B651	Uncharacterized protein	-
BGIOSGA016039	9.88761	2.35849	17.4167	7.38471	2.88454	0.0130526	0.121682	4	9210359	9211838	+	1287	-	GO:0016758;GO:0016740	-	A2XRA3	Uncharacterized protein	-
BGIOSGA008965	234.154	151.873	316.435	2.08355	1.05905	0.0130936	0.121973	2	32172587	32175709	+	1515	-	GO:0016757;GO:0005975;GO:0006004;GO:0016740	K23280	B8AHQ5	Uncharacterized protein	-
BGIOSGA009260	65.2003	2.07075	128.33	61.9726	5.95356	0.0131252	0.122231	2	36859849	36861273	+	1038	-	GO:0003824;GO:0050662	K09753	A2XAV8	Epimerase domain-containing protein	-
BGIOSGA021737	6.65981	1.36507	11.9546	8.7575	3.13052	0.0131428	0.122359	6	5430904	5431421	-	249	-	-	-	A2YA95	Uncharacterized protein	-
BGIOSGA036995	40.6862	23.2844	58.0881	2.49472	1.31888	0.0131471	0.122363	12	2618374	2620014	+	918	-	GO:0005524;GO:0004672;GO:0006468	-	A2ZI33	Protein kinase domain-containing protein	-
BGIOSGA037115	117.369	76.2586	158.48	2.07819	1.05533	0.0131579	0.122391	12	4687980	4691810	+	1797	-	GO:0090305;GO:0004519;GO:0006364;GO:0090730	K16912	B8BNI5	Uncharacterized protein	-
BGIOSGA035227	58.5111	30.8067	86.2155	2.79859	1.4847	0.0132013	0.122721	11	12083017	12084620	+	501	-	GO:0006508;GO:0004185	-	A2ZE12	Uncharacterized protein	-
BGIOSGA015227	159.256	104.95	213.562	2.03489	1.02495	0.013255	0.123082	4	15858421	15861680	-	648	ER	GO:0016020;GO:0005783;GO:0046923;GO:0016021;GO:0005789;GO:0015031;GO:0006621	K10949	A2XSJ0	ER lumen protein-retaining receptor	ER lumen protein-retaining receptor [Source:UniProtKB/TrEMBL;Acc:A2XSJ0]
BGIOSGA021874	9.2932	2.66503	15.9214	5.97419	2.57874	0.0133043	0.123351	6	3422542	3423701	-	465	-	GO:0016788	-	A2Y9J4	Lipase_GDSL domain-containing protein	-
BGIOSGA004294	6.01765	1.09978	10.9355	9.94335	3.31373	0.0133325	0.123577	1	32549642	32554752	+	2106	-	GO:0016020;GO:0006511;GO:0016021;GO:0031625	-	A2WU91	CULLIN_2 domain-containing protein	-
BGIOSGA006854	39.2859	21.9007	56.671	2.58763	1.37163	0.0133663	0.123774	2	7748636	7750783	-	1653	-	GO:0016020;GO:0020037;GO:0005506;GO:0055114;GO:0046872;GO:0016705;GO:0016021;GO:0004497;GO:0016491	-	B8AE93	Uncharacterized protein	-
BGIOSGA004642	72.8835	45.7058	100.061	2.18925	1.13043	0.0133696	0.123774	1	37527069	37530227	+	1404	Glycosyltransferase	GO:0016757;GO:0016758;GO:0016740	-	B8AAX4	Glycosyltransferase	Glycosyltransferase [Source:UniProtKB/TrEMBL;Acc:B8AAX4]
BGIOSGA016404	30.7223	16.2817	45.1628	2.77383	1.47188	0.0134308	0.124048	4	18699752	18701068	+	1317	-	GO:0048544	-	A2XTE2	Uncharacterized protein	-
BGIOSGA019650	462.044	278.96	645.127	2.31261	1.20952	0.0134451	0.124145	5	16916222	16919497	+	1308	-	-	-	A2Y3F5	Uncharacterized protein	-
BGIOSGA024262	31.4635	0.613076	62.3139	101.641	6.66734	0.0134631	0.124259	7	17084322	17085950	-	1218	-	GO:0009058;GO:0016746;GO:0016740;GO:0003824;GO:0016747	-	A2YLL4	Uncharacterized protein	-
BGIOSGA027988	4.6227	0	9.2454	Inf	Inf	0.0134843	0.124287	8	2946677	2947159	+	483	-	GO:0046872;GO:0020037;GO:0016705;GO:0005506;GO:0004497;GO:0055114;GO:0016491	-	A2YR83	Uncharacterized protein	-
BGIOSGA004361	108.79	70.4068	147.173	2.09032	1.06372	0.0135294	0.124629	1	33312622	33317573	+	654	-	-	-	B8A8Q7	Rx_N domain-containing protein	-
BGIOSGA005419	3392.22	871.202	5913.23	6.78745	2.76287	0.0137309	0.125933	2	36249796	36253827	-	2289	-	GO:0016020;GO:1902600;GO:0004427;GO:0016021;GO:0009678	K23025	A2XAP0	Uncharacterized protein	-
BGIOSGA016591	38.4036	20.8434	55.9638	2.68496	1.4249	0.013788	0.12626	4	22039675	22043479	+	1209	-	GO:0005634;GO:0051783;GO:1904667	-	A2XUJ4	Uncharacterized protein	-
BGIOSGA007788	55.1217	28.4582	81.7853	2.87388	1.523	0.0138532	0.126652	2	7461384	7464669	+	2607	-	GO:0016020;GO:0005515;GO:0005524;GO:0004672;GO:0016021;GO:0006468	-	B8AE73	Protein kinase domain-containing protein	-
BGIOSGA010146	55.4804	33.3228	77.638	2.32988	1.22026	0.0138563	0.126652	3	28894695	28895447	-	753	-	-	-	A2XK36	ELM2 domain-containing protein	-
BGIOSGA025645	30.268	8.09518	52.4409	6.47804	2.69556	0.0138592	0.126652	7	14647171	14648729	+	915	-	GO:0003677;GO:0005634;GO:0006355;GO:0043565;GO:0003700	-	A2YL01	WRKY domain-containing protein	-
BGIOSGA033329	1365.67	642.81	2088.52	3.24905	1.70002	0.0138653	0.126652	10	19544718	19545516	+	702	Glutathione	GO:0005515;GO:0016740	K00799	Q6WSC2	Glutathione S-transferase	Glutathione S-transferase [Source:UniProtKB/TrEMBL;Acc:Q6WSC2]
BGIOSGA035678	6.29073	0	12.5815	Inf	Inf	0.0138657	0.126652	11	21895937	21896658	+	204	-	GO:0003677	-	B8BIG8	HTH myb-type domain-containing protein	-
BGIOSGA021286	110.901	67.3924	154.409	2.2912	1.1961	0.0139425	0.12728	6	15121263	15122889	-	1380	-	GO:0016020;GO:0020037;GO:0005506;GO:0055114;GO:0046872;GO:0016705;GO:0016021;GO:0004497;GO:0016491	-	B8B1Q0	Uncharacterized protein	-
BGIOSGA034053	201.426	14.7201	388.133	26.3675	4.72069	0.0139977	0.127636	11	11632935	11633514	-	495	RAB16C	GO:0009415	-	-	-	Dehydrin Rab16C [Source:UniProtKB/Swiss-Prot;Acc:A2ZDX6]
BGIOSGA013636	44.7966	25.5715	64.0216	2.50363	1.32402	0.0140198	0.127725	3	36069814	36073178	+	1941	-	GO:0003677;GO:0005634;GO:0006355;GO:0006351;GO:0003700	K09285	A2XMD1	Uncharacterized protein	-
BGIOSGA020946	59.7394	36.2369	83.242	2.29716	1.19985	0.0140551	0.127936	6	24231221	24232161	-	462	-	-	-	A2YEM3	Uncharacterized protein	-
BGIOSGA037462	99.6105	63.8692	135.352	2.1192	1.08352	0.0141259	0.12846	12	15861788	15863555	+	351	-	-	-	B8BM39	Uncharacterized protein	-
BGIOSGA000879	109.9	71.4765	148.323	2.07513	1.0532	0.0142903	0.129664	1	33653690	33653995	-	306	-	-	-	A2WUQ7	Uncharacterized protein	-
BGIOSGA013222	78.8409	49.7733	107.908	2.168	1.11636	0.0143528	0.130076	3	28991452	28992042	+	591	-	-	-	A2XK45	GCK domain-containing protein	-
BGIOSGA028654	52.0118	30.7091	73.3146	2.38739	1.25544	0.0143653	0.130082	8	20917548	20918810	+	1263	-	-	-	A2YV57	VQ domain-containing protein	-
BGIOSGA009681	402.643	11.4145	793.872	69.5492	6.11996	0.0143742	0.130125	3	37011651	37013849	-	1485	-	-	-	A2XMQ7	Uncharacterized protein	-
BGIOSGA012812	55.6977	31.6976	79.6978	2.51431	1.33017	0.0144065	0.130277	3	17876103	17876549	+	447	-	GO:0008270	-	A2XHN6	RING-type domain-containing protein	-
BGIOSGA033338	953.837	626.324	1281.35	2.04583	1.03268	0.0144642	0.130691	10	19596839	19597549	+	711	-	GO:0005515	K00799	A2Z9M2	Uncharacterized protein	-
BGIOSGA012456	4.2103	0.306538	8.11406	26.47	4.72628	0.0144943	0.13077	3	11925142	11926272	+	567	-	-	-	A2XFS7	Uncharacterized protein	-
BGIOSGA008124	249.485	129.314	369.655	2.85859	1.5153	0.0144966	0.13077	2	15198799	15199089	+	291	-	GO:0009733	K14488	A2X4C2	Uncharacterized protein	-
BGIOSGA000713	10.6876	1.74541	19.6297	11.2465	3.4914	0.0145055	0.13077	1	36325320	36325559	-	240	-	-	-	B8AAE4	Uncharacterized protein	-
BGIOSGA004993	125.42	82.4468	168.394	2.04246	1.03031	0.0145355	0.130907	1	42918922	42920463	+	1074	-	GO:0080048	K14190	B8A7R9	Uncharacterized protein	-
BGIOSGA031593	129.898	26.6868	233.11	8.73502	3.12681	0.0146751	0.131787	10	18261157	18261453	-	297	-	GO:0006869	-	A2Z946	AAI domain-containing protein	-
BGIOSGA032230	348.08	148.067	548.093	3.70165	1.88817	0.0146888	0.131855	10	4587518	4591383	-	1173	-	GO:0005509	-	B8BFY6	Uncharacterized protein	-
BGIOSGA017724	407.664	257.164	558.164	2.17046	1.118	0.014691	0.131855	5	27085809	27087538	-	663	-	GO:0005525;GO:0003924	K07904	A2Y6J2	Uncharacterized protein	-
BGIOSGA015782	3.24905	0	6.4981	Inf	Inf	0.0148041	0.132642	4	1038987	1040352	+	669	-	-	-	A2XPR2	Uncharacterized protein	-
BGIOSGA006041	158.361	77.7808	238.941	3.07197	1.61917	0.0149182	0.133398	2	26195641	26196218	-	417	-	-	-	A2X782	Uncharacterized protein	-
BGIOSGA026521	24.2352	11.9463	36.5241	3.05735	1.61228	0.014925	0.133421	8	29433492	29434571	-	372	-	-	-	A2YXV5	Uncharacterized protein	-
BGIOSGA017126	51.4781	30.0588	72.8975	2.42517	1.27808	0.0149669	0.133644	4	30210276	30212466	+	696	-	-	-	A2XXJ3	Uncharacterized protein	-
BGIOSGA027039	3.23188	0	6.46376	Inf	Inf	0.0149885	0.133723	8	19500607	19501778	-	612	-	-	-	B8BAC3	Uncharacterized protein	-
BGIOSGA014464	90.4031	58.174	122.632	2.10802	1.07589	0.0150641	0.134195	4	28503740	28504591	-	852	-	-	-	A2XWX1	Uncharacterized protein	-
BGIOSGA014574	242.419	101.178	383.661	3.79196	1.92294	0.0150713	0.134195	4	26658854	26660275	-	1422	-	GO:0016758;GO:0016740	-	A2XWB2	Uncharacterized protein	-
BGIOSGA008617	92.0971	52.5884	131.606	2.50256	1.32341	0.0150804	0.134213	2	25981097	25984058	+	672	-	GO:0003999;GO:0009116;GO:0006168;GO:0005794;GO:0005886;GO:0005737	K00759	B8AFF1	Pribosyltran domain-containing protein	-
BGIOSGA032615	73.1671	46.239	100.095	2.16473	1.11419	0.0151771	0.134908	10	4672740	4674241	+	999	-	-	-	A2Z5H3	Uncharacterized protein	-
BGIOSGA011561	42.4548	8.24156	76.6679	9.3026	3.21763	0.0152428	0.135377	3	1355564	1355869	-	306	-	-	-	B8ALX2	Uncharacterized protein	-
BGIOSGA036457	48.1583	25.5131	70.8035	2.77519	1.47259	0.0152726	0.135586	12	5684647	5684988	-	342	-	GO:0016020;GO:0046622;GO:0016021	-	B8BNM5	Uncharacterized protein	-
BGIOSGA025179	22.1414	10.6789	33.6038	3.14675	1.65386	0.015275	0.135586	7	3006765	3007343	+	579	-	-	-	A2YIB8	GCK domain-containing protein	-
BGIOSGA011393	108.525	71.0326	146.017	2.05563	1.03958	0.0152838	0.135626	3	3952567	3962742	-	2946	DNA	GO:0003677;GO:0003917;GO:0016853;GO:0008270;GO:0006265;GO:0003916;GO:0003676	-	B8ANX5	DNA topoisomerase	DNA topoisomerase [Source:UniProtKB/TrEMBL;Acc:B8ANX5]
BGIOSGA003499	23.8983	12.2692	35.5273	2.89564	1.53388	0.0153719	0.136216	1	16030132	16030769	+	354	-	-	-	B8A7W9	SCP2 domain-containing protein	-
BGIOSGA030789	26.2079	13.2325	39.1833	2.96113	1.56615	0.015414	0.136473	9	13921724	13922251	+	528	-	-	-	A2Z1E7	Uncharacterized protein	-
BGIOSGA019649	48.1009	27.8863	68.3155	2.44979	1.29266	0.0154424	0.136648	5	16909680	16910671	+	381	-	-	-	A2Y3F4	Uncharacterized protein	-
BGIOSGA026473	64.7025	35.7075	93.6975	2.62403	1.39178	0.0154879	0.136974	8	30142283	30143322	-	648	-	-	K13945	A2YY71	LOB domain-containing protein	-
BGIOSGA001409	21.3106	3.38951	39.2317	11.5744	3.53287	0.0155309	0.137213	1	23573311	23574885	-	1575	-	GO:0016020;GO:0020037;GO:0005506;GO:0055114;GO:0046872;GO:0016705;GO:0016021;GO:0004497;GO:0016491	-	A2WRF1	Uncharacterized protein	-
BGIOSGA024525	6.44347	1.36507	11.5219	8.44053	3.07733	0.0155673	0.137372	7	8367849	8372791	-	1218	-	GO:0016787	K14664	B8B4S4	M20_dimer domain-containing protein	-
BGIOSGA025441	150.67	67.9258	233.415	3.43633	1.78087	0.0155727	0.137372	7	7922935	7924783	+	1395	-	GO:0016758;GO:0016740	-	A2YJT0	Uncharacterized protein	-
BGIOSGA020793	3.28827	0	6.57655	Inf	Inf	0.0155738	0.137372	6	27570705	27572244	-	471	-	-	-	A2YFK2	Uncharacterized protein	-
BGIOSGA035893	54.7976	32.7135	76.8817	2.35015	1.23275	0.0156102	0.137557	12	20770513	20771114	-	270	-	-	-	B8BMU8	Uncharacterized protein	-
BGIOSGA028625	63.57	10.0007	117.139	11.7131	3.55005	0.0156107	0.137557	8	20278996	20280717	+	1722	-	GO:0016571;GO:0005634;GO:0005515;GO:0008270;GO:0005694;GO:0034968;GO:0018024	K11420	B8BAJ1	Uncharacterized protein	-
BGIOSGA007761	26.8142	8.32042	45.308	5.4454	2.44504	0.0156509	0.137847	2	6902809	6904777	+	1479	-	GO:0016758;GO:0016740	-	B8ADV5	Uncharacterized protein	-
BGIOSGA014793	269.268	162.153	376.383	2.32116	1.21484	0.0156568	0.137847	4	23489151	23492655	-	924	Peroxidase	GO:0020037;GO:0055114;GO:0006979;GO:0046872;GO:0098869;GO:0004601;GO:0005576;GO:0042744;GO:0016491	K00430	A2XV59	Peroxidase	Peroxidase [Source:UniProtKB/TrEMBL;Acc:A2XV59]
BGIOSGA029073	19.9621	9.45275	30.4715	3.22356	1.68866	0.0156636	0.137868	8	28634345	28635894	+	849	-	-	-	B8B953	Uncharacterized protein	-
BGIOSGA037838	8.39079	2.39104	14.3905	6.01853	2.58941	0.0157808	0.138397	12	22409514	22410176	+	663	-	-	-	A2ZMZ2	Uncharacterized protein	-
BGIOSGA019666	134.848	89.8836	179.812	2.0005	1.00036	0.0158376	0.138702	5	17371329	17378270	+	2907	-	GO:0043531	-	B8AX20	Uncharacterized protein	-
BGIOSGA022508	42.4283	24.7237	60.133	2.4322	1.28226	0.0159475	0.139508	6	6152471	6153754	+	744	-	GO:0003677;GO:0005634	K09422	A2YAG9	HTH myb-type domain-containing protein	-
BGIOSGA009343	21.0262	10.1483	31.9041	3.14377	1.6525	0.0159654	0.139587	2	37820343	37821845	+	1503	-	GO:0005515	-	A2XBA2	Uncharacterized protein	-
BGIOSGA034716	141.658	57.7522	225.563	3.90571	1.96558	0.0161201	0.140549	11	1001900	1003276	+	1080	-	GO:0003677;GO:0005634;GO:0009414;GO:0006355;GO:0009651;GO:0045893	-	A2ZAZ7	NAC domain-containing protein	-
BGIOSGA020261	194.339	121.031	267.647	2.21139	1.14495	0.0161336	0.140628	5	27984305	27988373	+	1611	-	GO:0003676	K02945	A2Y6W7	Uncharacterized protein	-
BGIOSGA011413	75.1955	28.1104	122.281	4.35002	2.12102	0.016154	0.140751	3	3649739	3650741	-	831	-	-	-	A2XCR7	Uncharacterized protein	-
BGIOSGA025331	111.387	74.2331	148.54	2.001	1.00072	0.0161937	0.140917	7	5109061	5113627	+	1560	Non-specific	GO:0016310;GO:0005524;GO:0016301;GO:0006468;GO:0004674;GO:0004672;GO:0000166;GO:0016740	-	B8B860	Non-specific serine/threonine protein kinase	Non-specific serine/threonine protein kinase [Source:UniProtKB/TrEMBL;Acc:B8B860]
BGIOSGA029421	220.491	137.903	303.079	2.19776	1.13603	0.0162124	0.141002	9	19124266	19125919	-	1485	-	GO:0005975;GO:0004560	K01206	B8BDK5	Uncharacterized protein	-
BGIOSGA008255	199.428	103.06	295.797	2.87015	1.52113	0.0162287	0.141105	2	18910371	18913246	+	1518	-	GO:0046872;GO:0020037;GO:0016705;GO:0005506;GO:0004497;GO:0055114;GO:0016491	-	A2X540	Uncharacterized protein	-
BGIOSGA020844	12.4702	4.53176	20.4087	4.50349	2.17104	0.0163242	0.14163	6	26543627	26544694	-	1017	Sulfotransferase	GO:0008146;GO:0016740	-	A2YF85	Sulfotransferase	Sulfotransferase [Source:UniProtKB/TrEMBL;Acc:A2YF85]
BGIOSGA019171	112.822	74.1755	151.468	2.04202	1.03	0.0163527	0.14183	5	2863214	2865799	+	1683	-	GO:0003723	-	A2Y0C1	CRM domain-containing protein	-
BGIOSGA005676	49.5844	27.8689	71.2998	2.5584	1.35524	0.0163768	0.141961	2	32524437	32525431	-	765	-	GO:0003677;GO:0005634	K09422	A2X9A4	Uncharacterized protein	-
BGIOSGA010999	3.09455	0	6.1891	Inf	Inf	0.0165803	0.143212	3	10147862	10148381	-	420	-	-	-	A2XF50	VOC domain-containing protein	-
BGIOSGA031381	16.5538	6.98911	26.1184	3.73701	1.90189	0.0167724	0.144514	10	21520688	21522994	-	1023	Peroxidase	GO:0020037;GO:0055114;GO:0006979;GO:0046872;GO:0098869;GO:0004601;GO:0005576;GO:0042744;GO:0016491	K00430	A2ZAC8	Peroxidase	Peroxidase [Source:UniProtKB/TrEMBL;Acc:A2ZAC8]
BGIOSGA006977	28.8033	14.3673	43.2392	3.00956	1.58955	0.0168294	0.144925	2	5899857	5902355	-	2334	-	GO:0043531;GO:0005515	-	B8AJ96	Uncharacterized protein	-
BGIOSGA031175	105.258	66.5052	144.011	2.16541	1.11464	0.0168391	0.14493	9	20069231	20073116	+	1224	-	GO:0005634;GO:0005515	K10752	B8BE58	WD_REPEATS_REGION domain-containing protein	-
BGIOSGA009889	14.3621	5.25869	23.4655	4.46224	2.15777	0.0169112	0.145492	3	33717705	33719139	-	1344	-	-	-	A2XLK0	DUF1618 domain-containing protein	-
BGIOSGA003667	7.82913	2.11201	13.5463	6.41393	2.68121	0.0169291	0.145505	1	20987719	20990868	+	2334	-	GO:0016020;GO:0016021	-	A2WQV1	Uncharacterized protein	-
BGIOSGA004486	313.747	196.48	431.014	2.19368	1.13335	0.016945	0.145562	1	35048123	35053569	+	1407	-	GO:0005524	K07767	B8A9S1	AAA domain-containing protein	-
BGIOSGA010186	61.8472	33.0837	90.6107	2.73883	1.45356	0.0169634	0.145623	3	28205807	28209733	-	1668	-	GO:0005524;GO:0004672;GO:0006468	K08857	B8AN30	Protein kinase domain-containing protein	-
BGIOSGA024427	19.0294	9.02854	29.0303	3.2154	1.685	0.0169706	0.145623	7	12113044	12113307	-	264	-	-	-	A2YKI3	Uncharacterized protein	-
BGIOSGA029399	5.6583	1.02597	10.2906	10.0301	3.32626	0.0169756	0.145626	9	19423387	19424146	-	423	Auxin-responsive	GO:0005634;GO:0005515;GO:0006355;GO:0009734;GO:0006351	K14484	B8BDW9	Auxin-responsive protein	Auxin-responsive protein [Source:UniProtKB/TrEMBL;Acc:B8BDW9]
BGIOSGA033941	8.41864	2.49235	14.3449	5.75559	2.52496	0.0169891	0.145662	11	14755151	14755807	-	657	-	-	-	A2ZEJ8	Uncharacterized protein	-
BGIOSGA009576	43.3926	23.0743	63.7109	2.76112	1.46525	0.0171769	0.146877	3	38456758	38458660	-	873	-	GO:0016020	K17081	B8AM92	PHB domain-containing protein	-
BGIOSGA034082	19.5352	9.44144	29.6289	3.13817	1.64992	0.017212	0.147052	11	11112801	11114625	-	924	-	GO:0006508;GO:0004185	-	A2ZDT2	Uncharacterized protein	-
BGIOSGA026053	4.07796	0.352843	7.80308	22.1149	4.46695	0.0172283	0.147152	7	22148236	22150909	+	831	-	GO:0003676	-	B8B810	Uncharacterized protein	-
BGIOSGA000154	413.367	34.8793	791.854	22.7027	4.50479	0.0173098	0.147647	1	45106820	45107611	-	618	-	GO:0006508;GO:0004190	-	-	-	-
BGIOSGA027149	4.06807	0.306538	7.82961	25.542	4.6748	0.0173272	0.147716	8	16284533	16285117	-	585	-	GO:0004857;GO:0043086	-	A2YU53	PMEI domain-containing protein	-
BGIOSGA019631	71.3714	44.4558	98.2871	2.21089	1.14463	0.0174101	0.148342	5	16038851	16045697	+	3231	-	GO:0003723	-	B8AWM9	PUM-HD domain-containing protein	-
BGIOSGA011833	6.36327	1.28621	11.4403	8.89461	3.15293	0.0175105	0.148961	3	2706862	2710711	+	2292	-	GO:0016020;GO:0016021	-	B8AMW2	DUF4220 domain-containing protein	-
BGIOSGA031130	156.21	103.674	208.747	2.01349	1.0097	0.0175623	0.149214	9	19532421	19533458	+	1038	-	GO:0003824	-	B8BDT2	HpcH_HpaI domain-containing protein	-
BGIOSGA035070	101.814	66.4742	137.153	2.06326	1.04492	0.0175663	0.149214	11	6934907	6942283	+	1341	-	GO:0004252;GO:0005515;GO:0006508	-	B8BJW6	PDZ domain-containing protein	-
BGIOSGA019261	124.81	73.1893	176.431	2.41061	1.2694	0.0175751	0.149214	5	4746576	4747932	+	810	-	GO:0003723;GO:0008168;GO:0032259;GO:0006364	-	A2Y0X0	Uncharacterized protein	-
BGIOSGA024061	2201.31	1385.28	3017.34	2.17814	1.1231	0.0176512	0.149667	7	20916261	20917259	-	999	-	GO:0005515;GO:0004857;GO:0048833;GO:0043086	-	A2YMS8	LRRNT_2 domain-containing protein	-
BGIOSGA022990	125.952	78.4204	173.484	2.21223	1.1455	0.0176879	0.149897	6	19058602	19060880	+	234	-	GO:0016020;GO:0016021	-	B8B358	Uncharacterized protein	-
BGIOSGA009079	225.523	102.213	348.832	3.4128	1.77096	0.0178992	0.151158	2	33850975	33852598	+	1458	Glycosyltransferase	GO:0016757;GO:0016758;GO:0016740	-	A2X9S1	Glycosyltransferase	Glycosyltransferase [Source:UniProtKB/TrEMBL;Acc:A2X9S1]
BGIOSGA030785	360.147	154.347	565.947	3.66671	1.87449	0.0179128	0.151191	9	13896114	13901260	+	1611	-	GO:0046872	-	B8BFA6	Uncharacterized protein	-
BGIOSGA025058	39.2537	0.919615	77.5878	84.3699	6.39866	0.0180509	0.151971	7	1149102	1149533	+	432	-	-	-	A2YHN2	Uncharacterized protein	-
BGIOSGA029931	131.574	76.4497	186.698	2.4421	1.28812	0.0182869	0.153403	9	9473227	9476785	-	1686	-	GO:0032196	-	B8BEQ7	Uncharacterized protein	-
BGIOSGA011888	12.2346	4.53681	19.9324	4.39349	2.13537	0.0182991	0.153452	3	3491210	3492100	+	891	-	GO:0008270	-	A2XCN8	DYW_deaminase domain-containing protein	-
BGIOSGA000397	26.4147	10.6876	42.1417	3.94304	1.97931	0.018378	0.153868	1	41704826	41705260	-	435	-	-	-	A2WXJ7	Uncharacterized protein	-
BGIOSGA017904	6.23374	1.28621	11.1813	8.69321	3.11989	0.0183816	0.153868	5	24153694	24155513	-	1254	-	GO:0005524;GO:0004672;GO:0006468	-	A2Y5H9	Protein kinase domain-containing protein	-
BGIOSGA009901	839.327	558.892	1119.76	2.00354	1.00255	0.0183884	0.153884	3	33527526	33529348	-	1731	-	-	-	A2XLH5	Uncharacterized protein	-
BGIOSGA032451	1085.34	636.243	1534.44	2.41172	1.27006	0.018497	0.154382	10	1270579	1272057	+	1479	-	GO:0016758	-	-	-	-
BGIOSGA020309	50.9795	31.2259	70.7331	2.26521	1.17964	0.0185019	0.154382	5	28533553	28534875	+	1323	-	GO:0005515	-	A2Y750	Uncharacterized protein	-
BGIOSGA004331	20.0723	5.91807	34.2265	5.78339	2.53192	0.0186259	0.155169	1	32987257	32988997	+	558	-	-	-	A2WUF4	Uncharacterized protein	-
BGIOSGA011940	72.6447	46.9809	98.3085	2.09252	1.06524	0.0187884	0.156027	3	4127448	4130581	+	1419	-	GO:0016020;GO:0055085;GO:0008643;GO:0016021;GO:0015293	-	A2XCY5	Uncharacterized protein	-
BGIOSGA022576	112.977	51.5015	174.452	3.38733	1.76015	0.0191023	0.157925	6	7587530	7588047	+	264	ILI4	GO:0005634;GO:0009741;GO:0040008;GO:0009742;GO:0005737;GO:0046983	-	-	-	Transcription factor ILI4 [Source:UniProtKB/Swiss-Prot;Acc:A2YAW8]
BGIOSGA019890	1240.86	655.967	1825.75	2.7833	1.4768	0.0192258	0.158253	5	21781154	21785383	+	1278	-	GO:0016788	-	A2Y4S4	Lipase_GDSL domain-containing protein	-
BGIOSGA005269	84.4153	54.2737	114.557	2.11072	1.07774	0.0192689	0.158428	1	46979229	46981001	+	846	-	GO:0016787	-	B8A9X4	Uncharacterized protein	-
BGIOSGA021910	144.402	32.2909	256.514	7.94385	2.98984	0.0193412	0.158774	6	2921596	2923648	-	1773	LAC19	GO:0046274;GO:0048046;GO:0055114;GO:0046872;GO:0052716;GO:0005507;GO:0005576;GO:0016491	K05909	-	-	Putative laccase-19 [Source:UniProtKB/Swiss-Prot;Acc:A2Y9C5]
BGIOSGA030753	157.904	48.6822	267.126	5.48714	2.45606	0.0193796	0.158978	9	13346652	13347825	+	339	-	-	-	A2Z184	Uncharacterized protein	-
BGIOSGA010313	21.3073	10.9903	31.6243	2.87747	1.5248	0.0195055	0.159664	3	25479356	25480395	-	729	-	GO:0005515	K00799	B8ALP6	Uncharacterized protein	-
BGIOSGA016189	7.63217	2.00565	13.2587	6.61069	2.7248	0.0195486	0.159733	4	14583679	14584056	+	378	-	-	-	A2XS93	Uncharacterized protein	-
BGIOSGA003833	890.037	531.532	1248.54	2.34895	1.23202	0.0195931	0.15997	1	24988135	24989364	+	783	-	-	K05933	B8AAQ7	DIOX_N domain-containing protein	-
BGIOSGA030622	35.4798	6.72262	64.237	9.55535	3.25631	0.0195937	0.15997	9	10657180	10658719	+	1023	-	GO:0005544;GO:0005509	K17098	B8BEX3	Uncharacterized protein	-
BGIOSGA031806	1457.14	3.48577	2910.79	835.048	9.70572	0.0196227	0.160165	10	15024717	15025409	-	693	-	-	-	A2Z809	Uncharacterized protein	-
BGIOSGA006218	322.824	212.253	433.395	2.04188	1.0299	0.019633	0.160207	2	23366095	23370586	-	2289	-	GO:0016567;GO:0009638;GO:0005886	-	A2X694	NPH3 domain-containing protein	-
BGIOSGA021064	832.483	390.85	1274.11	3.25985	1.70481	0.0197394	0.160658	6	21547315	21548886	-	1572	-	GO:0050660;GO:0055114;GO:0016491;GO:0071949	-	A2YDY1	FAD-binding PCMH-type domain-containing protein	-
BGIOSGA032101	13.9143	0.352843	27.4757	77.8695	6.28299	0.019773	0.160849	10	8541459	8545673	-	1521	-	GO:0005507;GO:0055114	K05909	-	-	-
BGIOSGA019833	251.169	26.5537	475.784	17.9178	4.16332	0.0198942	0.161626	5	20671993	20673094	+	1002	-	GO:0006032;GO:0008061;GO:0016998;GO:0005975;GO:0004568	K20547	A2Y4F6	Chitin-binding type-1 domain-containing protein	-
BGIOSGA022400	43.0187	24.4442	61.5931	2.51974	1.33327	0.020009	0.162306	6	4306591	4312769	+	3336	-	-	-	A2Y9V6	Rif1_N domain-containing protein	-
BGIOSGA034688	46.2203	21.9297	70.5109	3.21532	1.68496	0.0200304	0.162432	11	420148	420654	+	507	-	GO:0016020;GO:0016021	-	A2ZAT5	RING-type domain-containing protein	-
BGIOSGA016922	286.02	170.715	401.326	2.35085	1.23318	0.02004	0.162432	4	26968745	26971386	+	1644	-	GO:0071249	-	A2XWF6	Uncharacterized protein	-
BGIOSGA013544	17.6482	4.41044	30.8859	7.00292	2.80796	0.0200553	0.162515	3	34758449	34766464	+	6297	-	GO:0005524;GO:0003676	-	B8AJU4	Uncharacterized protein	-
BGIOSGA018560	95.988	63.4865	128.489	2.02389	1.01713	0.0201576	0.16297	5	7771942	7775620	-	831	-	GO:0016020;GO:0004252;GO:0006508;GO:0016021	-	A2Y1P8	Rhomboid domain-containing protein	-
BGIOSGA004453	70.1148	37.753	102.477	2.71439	1.44063	0.0201783	0.163049	1	34514715	34516250	+	1092	-	GO:0016788	-	A2WV19	Lipase_GDSL domain-containing protein	-
BGIOSGA002390	34.7937	19.9539	49.6334	2.4874	1.31464	0.0203353	0.163938	1	3155606	3158928	-	3000	-	GO:0016020;GO:0016310;GO:0005524;GO:0016301;GO:0006468;GO:0005515;GO:0004674;GO:0000166;GO:0004672;GO:0016021;GO:0016740	-	A2WKP6	Protein kinase domain-containing protein	-
BGIOSGA017735	146.247	94.0489	198.445	2.11002	1.07726	0.0204407	0.164578	5	26854048	26854578	-	447	-	-	-	B8AZY3	Uncharacterized protein	-
BGIOSGA001967	7334.08	2817.06	11851.1	4.2069	2.07276	0.020467	0.164721	1	9403806	9404126	-	321	Zinc	-	-	A2TEQ3	Zinc inducible protein	Zinc inducible protein [Source:UniProtKB/TrEMBL;Acc:A2TEQ3]
BGIOSGA004151	16.1232	0.366594	31.8797	86.9619	6.44231	0.0205215	0.164975	1	30210352	30210705	+	354	-	-	-	B8A792	Uncharacterized protein	-
BGIOSGA006023	273.911	168.246	379.576	2.25608	1.17382	0.0205394	0.165048	2	26392123	26397002	-	2130	-	-	-	B8AFH9	Uncharacterized protein	-
BGIOSGA011394	45.2614	26.7716	63.7512	2.3813	1.25175	0.0205813	0.165163	3	3946120	3948502	-	2214	-	GO:0016020;GO:0017022;GO:0016021	-	A2XCW2	GTD-binding domain-containing protein	-
BGIOSGA020329	352.411	226.968	477.855	2.10538	1.07408	0.020725	0.165946	5	28877318	28879428	+	1533	Serine/threonine	GO:0007165;GO:0043666;GO:0019888;GO:0000159	K11584	A2Y7A2	Serine/threonine protein phosphatase 2A regulatory subunit	Serine/threonine protein phosphatase 2A regulatory subunit [Source:UniProtKB/TrEMBL;Acc:A2Y7A2]
BGIOSGA031395	11.6128	4.41044	18.8151	4.26603	2.0929	0.0207259	0.165946	10	21239997	21240580	-	405	-	GO:0010091	-	B8BI96	Uncharacterized protein	-
BGIOSGA002988	14.9026	6.63385	23.1713	3.49289	1.80442	0.0207268	0.165946	1	6615090	6615854	+	315	-	-	-	B8AAN1	Uncharacterized protein	-
BGIOSGA030409	273.951	51.3086	496.593	9.67855	3.27479	0.0207775	0.166225	9	4907524	4908099	+	204	-	-	-	A2YZ74	Uncharacterized protein	-
BGIOSGA002242	44.8639	3.01787	86.71	28.7322	4.8446	0.0207855	0.166247	1	4898951	4899451	-	501	-	GO:0009408	K13993	A2WLG6	SHSP domain-containing protein	-
BGIOSGA007712	16.3283	7.382	25.2746	3.42382	1.77561	0.0208132	0.166382	2	5906713	5908344	+	1575	-	GO:0005515	-	-	-	-
BGIOSGA019928	40.8275	7.02411	74.6308	10.625	3.40939	0.0208479	0.166577	5	22700129	22704467	+	1095	-	GO:0003677;GO:0005634;GO:0006355;GO:0006351;GO:0003700	-	A2Y518	AP2/ERF domain-containing protein	-
BGIOSGA007774	20.6036	10.0007	31.2066	3.12043	1.64174	0.0208746	0.166686	2	7158776	7162067	+	3135	-	GO:0043531	-	A2X2B8	Uncharacterized protein	-
BGIOSGA000433	25.733	8.95979	42.5062	4.7441	2.24614	0.0210293	0.167516	1	41065491	41066824	-	639	-	GO:0000287;GO:0004427;GO:0005737;GO:0006796	K01507	A2WXB3	Uncharacterized protein	-
BGIOSGA033384	1090.54	636.508	1544.57	2.42663	1.27895	0.0210894	0.167867	10	20192815	20194156	+	804	-	GO:0005576	-	A2Z9V3	Uncharacterized protein	-
BGIOSGA025160	18.0414	8.52444	27.5584	3.23287	1.69282	0.0211777	0.168356	7	2691520	2693759	+	1086	-	GO:0016020;GO:0016021	-	A2YI83	Uncharacterized protein	-
BGIOSGA031387	36.631	20.9761	52.2859	2.49265	1.31768	0.021227	0.16862	10	21336952	21340463	-	1509	Phospho-2-dehydro-3-deoxyheptonate	GO:0008652;GO:0009423;GO:0003849;GO:0009073;GO:0016740;GO:0009536;GO:0009507	K01626	A2ZAB4	Phospho-2-dehydro-3-deoxyheptonate aldolase	Phospho-2-dehydro-3-deoxyheptonate aldolase [Source:UniProtKB/TrEMBL;Acc:A2ZAB4]
BGIOSGA040708	227.303	116.678	337.928	2.89625	1.53418	0.0213104	0.168984	CH399058.1	5785	6630	-	846	-	-	-	A2XRW3	Uncharacterized protein	-
BGIOSGA023687	348.71	196.811	500.609	2.5436	1.34687	0.0213331	0.169078	7	27322718	27323799	-	984	Hexosyltransferase	GO:0016757;GO:0047216;GO:0006012;GO:0016740	K18819	A2YQ42	Hexosyltransferase	Hexosyltransferase [Source:UniProtKB/TrEMBL;Acc:A2YQ42]
BGIOSGA013062	31.8254	16.1566	47.4941	2.93962	1.55563	0.0213809	0.169372	3	25312846	25316194	+	1224	-	GO:0009506;GO:0005524;GO:0004672;GO:0006468;GO:0005886	-	A2XJ52	Protein kinase domain-containing protein	-
BGIOSGA034704	61.4077	39.2936	83.5218	2.12558	1.08786	0.02143	0.169622	11	797756	799488	+	852	-	GO:0016020;GO:0051560;GO:0016021;GO:0005739	K20858	B8BIT5	MCU domain-containing protein	-
BGIOSGA023090	158.776	87.1375	230.414	2.64426	1.40286	0.0214438	0.169657	6	22137044	22138240	+	699	-	-	-	A2YE25	Uncharacterized protein	-
BGIOSGA000697	17.8473	8.49048	27.2042	3.20408	1.67991	0.0216553	0.170803	1	36546617	36550908	-	2022	-	GO:0016020;GO:0055085;GO:0005216;GO:0034220;GO:0016021;GO:0006811	-	A2WVR9	Cyclic nucleotide-binding domain-containing protein	-
BGIOSGA006702	189.481	89.785	289.177	3.22077	1.68741	0.0216762	0.170894	2	10975849	10979492	-	588	-	GO:0003824	-	B8AFK9	Isochorismatase domain-containing protein	-
BGIOSGA014427	59.4571	21.7606	97.1535	4.46465	2.15855	0.0217055	0.171039	4	29063560	29066065	-	1326	-	GO:0030247;GO:0005509	-	B8ATL3	Uncharacterized protein	-
BGIOSGA033514	23.9642	12.2579	35.6705	2.91	1.54102	0.0219377	0.172216	11	22974696	22979122	-	1536	-	-	-	B8BIL9	CYCLIN domain-containing protein	-
BGIOSGA037403	90.092	42.3031	137.881	3.25935	1.70459	0.0222719	0.174236	12	14508140	14512234	+	1287	-	GO:0005524;GO:0004672;GO:0006468	-	B8BPP4	Protein kinase domain-containing protein	-
BGIOSGA022083	322.388	202.958	441.817	2.17689	1.12227	0.0222957	0.174292	6	649304	649588	-	285	-	-	-	A2Y8F8	Uncharacterized protein	-
BGIOSGA002193	76.0305	42.1359	109.925	2.60882	1.3834	0.0223821	0.174667	1	5706845	5723276	-	3519	RNA-dependent	GO:0003723;GO:0016779;GO:0016740;GO:0031047;GO:0003968;GO:0001172	K11699	B8A6J2	RNA-dependent RNA polymerase	RNA-dependent RNA polymerase [Source:UniProtKB/TrEMBL;Acc:B8A6J2]
BGIOSGA018787	545.411	272.553	818.27	3.00224	1.58604	0.0223894	0.174667	5	3309859	3314287	-	1596	-	GO:0016787;GO:0006629	-	A2Y0I5	Lipase_3 domain-containing protein	-
BGIOSGA033316	1190.04	594.303	1785.78	3.00483	1.58728	0.0224729	0.175049	10	19463886	19464702	+	711	-	GO:0005515	-	A2Z9J9	Uncharacterized protein	-
BGIOSGA026246	12.5671	5.02856	20.1056	3.99827	1.99938	0.022476	0.175049	7	24866340	24866936	+	597	Dirigent	GO:0048046;GO:0005576	-	A2YP80	Dirigent protein	Dirigent protein [Source:UniProtKB/TrEMBL;Acc:A2YP80]
BGIOSGA010828	29.2361	16.6008	41.8713	2.52225	1.33471	0.022545	0.175456	3	13178688	13182581	-	1488	Pyruvate	GO:0000287;GO:0016310;GO:0004743;GO:0016301;GO:0006096;GO:0003824;GO:0030955;GO:0016740	-	A2XG71	Pyruvate kinase	Pyruvate kinase [Source:UniProtKB/TrEMBL;Acc:A2XG71]
BGIOSGA021150	22.2225	2.63247	41.8126	15.8834	3.98945	0.0226095	0.175652	6	19594304	19595005	-	408	Thionin	GO:0006952	-	A2YDH5	Thionin	Thionin [Source:UniProtKB/TrEMBL;Acc:A2YDH5]
BGIOSGA002350	456.586	284.741	628.431	2.20703	1.14211	0.022614	0.175652	1	3588817	3589698	-	810	-	GO:0043565;GO:0006351	-	A2WKY1	DOG1 domain-containing protein	-
BGIOSGA004935	115.072	49.0379	181.107	3.6932	1.88487	0.0226149	0.175652	1	42056437	42057991	+	1485	-	GO:0005515;GO:0008270	-	A2WXP3	DYW_deaminase domain-containing protein	-
BGIOSGA030124	9.69752	3.15799	16.2371	5.14158	2.36221	0.0226344	0.17576	9	4468343	4468999	-	504	-	-	-	B8BDR6	Uncharacterized protein	-
BGIOSGA013092	31.0783	17.1737	44.9829	2.6193	1.38918	0.022669	0.175899	3	26128897	26129623	+	597	-	-	-	B8AM62	Uncharacterized protein	-
BGIOSGA031173	42.7719	24.3504	61.1935	2.51304	1.32943	0.022726	0.176142	9	20020633	20023222	+	1245	-	GO:0005634;GO:0003697;GO:0006260;GO:0006270;GO:0003690	K10736	A2Z3K0	zf-primase domain-containing protein	-
BGIOSGA017101	1355.92	40.3467	2671.5	66.2137	6.04906	0.0228009	0.176356	4	29957646	29962323	+	1128	-	GO:0046872;GO:0008270;GO:0055114;GO:0016491	K00083	A2XXF7	PKS_ER domain-containing protein	-
BGIOSGA000032	77.0586	50.0572	104.06	2.07882	1.05577	0.0229676	0.177079	1	46814785	46816791	-	720	-	-	-	A2WZJ0	Uncharacterized protein	-
BGIOSGA026663	3.29665	0	6.59329	Inf	Inf	0.0229748	0.177092	8	27512651	27513127	-	477	-	GO:0005975	-	B8B8T7	Glyco_hydro_18 domain-containing protein	-
BGIOSGA004297	68.8104	43.5085	94.1123	2.16308	1.11309	0.0230499	0.177563	1	32574772	32576007	+	438	-	GO:0005840;GO:0005622;GO:0006412;GO:0003735	K02903	A2WU95	Ribosomal_L28e domain-containing protein	-
BGIOSGA037274	9.14175	3.09168	15.1918	4.91379	2.29684	0.0233146	0.178952	12	9973037	9973779	+	423	-	-	-	B8BP99	Uncharacterized protein	-
BGIOSGA026905	68.0703	44.1018	92.0389	2.08697	1.06141	0.0235718	0.180466	8	23092742	23093657	-	486	-	GO:0005524;GO:0004672;GO:0006468	-	B8BB82	Protein kinase domain-containing protein	-
BGIOSGA006617	15.0815	6.84778	23.3153	3.4048	1.76757	0.0235966	0.180557	2	12839888	12841280	-	1299	-	-	-	A2X3W7	Uncharacterized protein	-
BGIOSGA026202	2.88974	0	5.77947	Inf	Inf	0.0236359	0.180682	7	24316541	24317824	+	1023	-	-	-	A2YP03	Uncharacterized protein	-
BGIOSGA007342	1506.88	467.147	2546.62	5.45143	2.44663	0.0236426	0.180689	2	287350	289340	+	1062	L-lactate	GO:0016616;GO:0003824;GO:0005737;GO:0055114;GO:0019752;GO:0004459;GO:0005975;GO:0016491	K00016	A2WZU6	L-lactate dehydrogenase	L-lactate dehydrogenase [Source:UniProtKB/TrEMBL;Acc:A2WZU6]
BGIOSGA002723	6.02308	1.34626	10.6999	7.94784	2.99056	0.0236726	0.180784	1	2306092	2306544	+	453	-	GO:0009408	K13993	A2WKD7	SHSP domain-containing protein	-
BGIOSGA003539	33.2425	19.3872	47.0979	2.42933	1.28056	0.0238825	0.181903	1	17009696	17010570	+	666	-	GO:0005515	K00799	B8A893	Uncharacterized protein	-
BGIOSGA025068	77.1199	37.5481	116.692	3.10779	1.63589	0.0239102	0.182051	7	1246417	1246662	+	246	-	-	-	B8B6U5	Uncharacterized protein	-
BGIOSGA002454	25.5813	13.9319	37.2307	2.67232	1.41809	0.0239357	0.18212	1	2128220	2128945	-	726	-	-	-	A2WKB0	Uncharacterized protein	-
BGIOSGA027771	36.9282	13.0176	60.8388	4.67359	2.22453	0.0240095	0.182561	8	646907	647972	-	750	-	-	-	A2YQJ4	Uncharacterized protein	-
BGIOSGA001129	2.95549	0	5.91097	Inf	Inf	0.024063	0.182776	1	29136418	29137566	-	1149	-	GO:0005515	-	B8ACE4	Uncharacterized protein	-
BGIOSGA010793	4.62826	0.733188	8.52332	11.625	3.53916	0.02414	0.183155	3	13776601	13777056	-	456	-	-	-	A2XGD9	Uncharacterized protein	-
BGIOSGA021331	4.60368	0.673132	8.53423	12.6784	3.6643	0.024422	0.184333	6	13396064	13398605	-	1659	-	GO:0016020;GO:0055085;GO:0016021;GO:0005215;GO:0022857	K08176	A2YCD1	MFS domain-containing protein	-
BGIOSGA002820	202.377	55.9902	348.763	6.229	2.639	0.0244242	0.184333	1	3481230	3482113	+	381	-	-	-	A2WKV6	Uncharacterized protein	-
BGIOSGA027938	21.772	11.4058	32.1382	2.8177	1.49452	0.0244716	0.184647	8	1859361	1867440	+	2244	-	-	-	-	-	-
BGIOSGA017072	11.4914	4.65066	18.3321	3.94182	1.97886	0.0245232	0.184814	4	29520417	29521076	+	660	-	-	-	A2XXA5	Uncharacterized protein	-
BGIOSGA016674	13.9759	5.92433	22.0274	3.71813	1.89458	0.0246206	0.185282	4	23153172	23153987	+	816	-	GO:0009055;GO:0015035;GO:0022900;GO:0005623;GO:0055114;GO:0045454	-	A2XV08	Glutaredoxin domain-containing protein	-
BGIOSGA032256	62.8287	34.6542	91.0031	2.62603	1.39288	0.0246672	0.185544	10	3680385	3680699	-	231	-	-	-	B8BFU3	Uncharacterized protein	-
BGIOSGA008842	21.1281	10.7289	31.5273	2.93855	1.55511	0.0246986	0.185629	2	30211713	30212990	+	1278	RING-type	GO:0016567;GO:0004842	-	B8AGS6	RING-type E3 ubiquitin transferase	RING-type E3 ubiquitin transferase [Source:UniProtKB/TrEMBL;Acc:B8AGS6]
BGIOSGA012703	94.699	7.76356	181.635	23.3958	4.54818	0.0247028	0.185629	3	16092907	16093956	+	945	Peroxidase	GO:0020037;GO:0055114;GO:0006979;GO:0046872;GO:0098869;GO:0004601;GO:0005576;GO:0042744;GO:0016491	K00430	A2XH51	Peroxidase	Peroxidase [Source:UniProtKB/TrEMBL;Acc:A2XH51]
BGIOSGA009432	63.1608	40.9377	85.3838	2.0857	1.06053	0.0247081	0.185629	3	40242300	40242520	-	162	-	-	-	A2XP42	Uncharacterized protein	-
BGIOSGA031471	121.545	31.8663	211.223	6.62843	2.72867	0.024745	0.185729	10	20322288	20326488	-	1566	-	GO:0005634;GO:0005515;GO:0016567;GO:0036297;GO:0004842	K15691	A2Z9X3	RING-type domain-containing protein	-
BGIOSGA026387	325.291	192.856	457.725	2.37341	1.24696	0.0247809	0.185954	7	26707852	26709183	+	957	Peroxidase	GO:0020037;GO:0055114;GO:0006979;GO:0046872;GO:0098869;GO:0004601;GO:0005576;GO:0042744;GO:0016491	K00430	B8B5W6	Peroxidase	Peroxidase [Source:UniProtKB/TrEMBL;Acc:B8B5W6]
BGIOSGA021399	62.597	40.2492	84.9447	2.11047	1.07756	0.0248549	0.18642	6	11847758	11851212	-	1059	-	GO:0005634;GO:0005515;GO:0008270	-	A2YC04	CCT domain-containing protein	-
BGIOSGA004551	7.92313	2.43734	13.4089	5.50144	2.45981	0.0249298	0.186893	1	36154062	36158076	+	615	-	-	-	B8AA79	Uncharacterized protein	-
BGIOSGA030989	2616.92	1042.38	4191.47	4.02107	2.00758	0.0249533	0.186922	9	17262518	17262931	+	414	-	GO:0005509	-	A2Z2H3	Uncharacterized protein	-
BGIOSGA010685	94.3	62.7092	125.891	2.00753	1.00542	0.0249697	0.186925	3	15699534	15703913	-	1548	-	GO:0016020;GO:0055085;GO:0016021;GO:0005215;GO:0022857	-	B8AQ90	MFS domain-containing protein	-
BGIOSGA024414	766.903	291.015	1242.79	4.27054	2.09442	0.0250688	0.187449	7	12422209	12422952	-	744	-	-	-	A2YKL0	Uncharacterized protein	-
BGIOSGA033041	4.54645	0.719436	8.37347	11.6389	3.54089	0.0250961	0.187449	10	14507469	14509049	+	1581	-	GO:0016020;GO:0055085;GO:0006817;GO:0005315;GO:0016021;GO:0022857	K08176	A2Z7W5	MFS domain-containing protein	-
BGIOSGA013799	103.662	66.3064	141.019	2.12677	1.08867	0.0251424	0.187593	3	38299211	38304212	+	2652	-	-	-	B8AMB9	Uncharacterized protein	-
BGIOSGA018597	107.114	60.3732	153.854	2.54839	1.34958	0.0252068	0.187895	5	7150837	7160266	-	3765	-	-	K03155	B8AZ66	Uncharacterized protein	-
BGIOSGA040482	43.0571	26.5939	59.5202	2.23812	1.16229	0.0252273	0.187959	CH398241.1	33490	40771	+	2160	-	GO:0005524;GO:0004672;GO:0006468	-	-	-	-
BGIOSGA001065	32.1223	18.405	45.8396	2.4906	1.31649	0.0252404	0.187967	1	30535109	30537330	-	1176	-	-	-	A2WTJ7	Uncharacterized protein	-
BGIOSGA025535	4.60429	0.366594	8.84198	24.1193	4.59211	0.0252542	0.188015	7	10946209	10946520	+	312	-	GO:0005504;GO:0009627	-	A2YKC2	AAI domain-containing protein	-
BGIOSGA011442	46.2761	24.9712	67.581	2.70636	1.43635	0.025412	0.188977	3	3220417	3221364	-	948	-	GO:0016020;GO:0016021	-	A2XCK4	RING-type domain-containing protein	-
BGIOSGA034379	24.1654	5.7755	42.5554	7.36825	2.88132	0.025426	0.189036	11	4039005	4047779	-	3291	-	GO:0016020;GO:0005515;GO:0016021	-	B8BJG7	Uncharacterized protein	-
BGIOSGA031641	210.744	136.76	284.727	2.08195	1.05793	0.0254995	0.189461	10	17513745	17514401	-	657	-	-	-	B8BHL9	Uncharacterized protein	-
BGIOSGA003831	51.0668	32.8678	69.2658	2.10741	1.07547	0.0255012	0.189461	1	24939962	24943243	+	2058	-	GO:0005524;GO:0004672;GO:0006468	-	A2WRR9	Protein kinase domain-containing protein	-
BGIOSGA024259	406.078	239.854	572.301	2.38604	1.25462	0.0255323	0.189647	7	17124911	17129869	-	1917	-	GO:0005768;GO:0016020;GO:0005515;GO:0005794;GO:0016021;GO:0005802	-	B8B6F2	Malectin_like domain-containing protein	-
BGIOSGA005912	530.212	345.357	715.066	2.07051	1.04999	0.0255456	0.189701	2	28297687	28300237	-	1236	-	GO:0016020;GO:0005524;GO:0004672;GO:0016021;GO:0006468	-	A2X7Y3	Protein kinase domain-containing protein	-
BGIOSGA033114	42.655	26.5077	58.8023	2.21831	1.14946	0.0256222	0.189956	10	16183858	16187050	+	2952	-	-	-	A2Z8F5	Uncharacterized protein	-
BGIOSGA000804	11.9391	5.00855	18.8697	3.7675	1.91361	0.0256356	0.189962	1	34935930	34938437	-	1830	-	-	-	B8A9R5	Uncharacterized protein	-
BGIOSGA003555	14.9736	1.95934	27.9879	14.2844	3.83637	0.0257261	0.190349	1	17396426	17396758	+	333	-	-	-	A2WQ68	Uncharacterized protein	-
BGIOSGA004682	1130.3	569.765	1690.84	2.96761	1.5693	0.0257279	0.190349	1	38084036	38085041	+	564	-	-	-	A2WWB0	AAI domain-containing protein	-
BGIOSGA037735	73.387	44.3594	102.415	2.30875	1.20711	0.025758	0.190403	12	20772127	20772756	+	630	-	GO:0004857;GO:0043086	-	A2ZME3	PMEI domain-containing protein	-
BGIOSGA028747	51.0891	32.0392	70.1391	2.18917	1.13038	0.0257604	0.190403	8	22843155	22845245	+	843	-	GO:0046417;GO:0004106;GO:0009073	K01850	A2YVM5	Uncharacterized protein	-
BGIOSGA008740	26.6936	14.4536	38.9336	2.69369	1.42959	0.02579	0.190563	2	28259407	28260444	+	1038	-	GO:0003677;GO:0005634;GO:0006355;GO:0006351;GO:0003700	K09286	A2X7X8	AP2/ERF domain-containing protein	-
BGIOSGA004031	158.404	60.1954	256.613	4.26301	2.09187	0.025795	0.190563	1	28183009	28184927	+	1587	-	GO:0016020;GO:0020037;GO:0005506;GO:0055114;GO:0046872;GO:0016705;GO:0016021;GO:0004497;GO:0016491	-	A2WSU6	Uncharacterized protein	-
BGIOSGA033927	326.006	137.2	514.811	3.75227	1.90776	0.0258482	0.190866	11	15158368	15160200	-	753	-	-	-	A2ZEN8	LRRNT_2 domain-containing protein	-
BGIOSGA003340	1190.68	505.585	1875.76	3.71008	1.89145	0.0258808	0.191062	1	12318773	12319799	+	549	-	-	-	B8A6Q7	Usp domain-containing protein	-
BGIOSGA033303	7.77068	2.32593	13.2154	5.68177	2.50634	0.0259858	0.19155	10	19271737	19273329	+	1593	Protein	GO:0016020;GO:0055085;GO:0015238;GO:0042910;GO:0016021;GO:0015297;GO:0042908;GO:0006855	K03327	A2Z9H1	Protein DETOXIFICATION	Protein DETOXIFICATION [Source:UniProtKB/TrEMBL;Acc:A2Z9H1]
BGIOSGA000426	355.411	209.547	501.275	2.39218	1.25833	0.0260102	0.191592	1	41189308	41199116	-	4599	DNA	GO:0003677;GO:0003896;GO:0006260;GO:0009965;GO:0001882;GO:0000166;GO:0051539;GO:0005634;GO:0016779;GO:0006270;GO:0051536;GO:0003676;GO:0006273;GO:0003887;GO:0046872;GO:0071897;GO:0016740	K02320	B8A6Y4	DNA polymerase	DNA polymerase [Source:UniProtKB/TrEMBL;Acc:B8A6Y4]
BGIOSGA030872	18.9654	9.49401	28.4369	2.99525	1.58267	0.0260445	0.191686	9	15420607	15421723	+	663	-	GO:0030276;GO:0005545;GO:0048268;GO:0030136;GO:0005543	-	B8BCI4	ANTH domain-containing protein	-
BGIOSGA016637	47.3882	27.2006	67.5758	2.48435	1.31287	0.0260553	0.191721	4	22739637	22746024	+	2781	-	GO:0005524;GO:0006310;GO:0003676;GO:0042631;GO:0008026	K10730	B8AVT3	Uncharacterized protein	-
BGIOSGA024763	72.7486	37.0564	108.441	2.92637	1.54911	0.026285	0.19279	7	3380926	3383284	-	2310	-	GO:0016020;GO:0005783;GO:0009506;GO:0016021;GO:0005886	-	B8B7K9	C2 domain-containing protein	-
BGIOSGA009557	676.56	382.057	971.062	2.54167	1.34578	0.0263199	0.19291	3	38737901	38739401	-	612	-	GO:0046872;GO:0030001	-	B8AMB0	HMA domain-containing protein	-
BGIOSGA007571	222.886	135.864	309.907	2.281	1.18967	0.0265027	0.193698	2	3744137	3749794	+	1722	-	GO:0016020;GO:0016757;GO:0016021;GO:0005975;GO:0006004;GO:0016740	-	B8AI57	Uncharacterized protein	-
BGIOSGA014792	31.9969	18.3385	45.6552	2.48958	1.3159	0.0265423	0.193786	4	23500599	23502640	-	966	-	GO:0000070;GO:0007062;GO:0016407;GO:0045132	-	A2XV62	Uncharacterized protein	-
BGIOSGA029178	36.7357	21.1261	52.3453	2.47776	1.30903	0.0266005	0.193901	8	29752047	29753281	+	1119	-	-	-	B8B9G6	Uncharacterized protein	-
BGIOSGA034299	5.22832	1.07228	9.38435	8.75178	3.12958	0.0266241	0.193957	11	5396214	5397323	-	561	-	-	-	A2ZCL1	Uncharacterized protein	-
BGIOSGA031774	9.65221	3.45827	15.8461	4.5821	2.19601	0.0266611	0.194149	10	15395488	15398725	-	1422	-	-	-	B8BH99	Uncharacterized protein	-
BGIOSGA020292	795.584	417.784	1173.38	2.80859	1.48985	0.0267415	0.194495	5	28320371	28322835	+	1281	-	GO:0016787;GO:0008152;GO:0005975;GO:0004650;GO:0016798	-	B8AW81	Uncharacterized protein	-
BGIOSGA029942	117.258	75.0686	159.448	2.12403	1.08681	0.0269128	0.195289	9	9309106	9315805	-	3048	-	GO:0043531;GO:0016310;GO:0003951;GO:0006741;GO:0019674	K00858	B8BEP5	NB-ARC domain-containing protein	-
BGIOSGA019510	24.798	13.3063	36.2897	2.72725	1.44745	0.02701	0.195768	5	11877930	11887790	+	2088	-	GO:0016020;GO:0016021	-	B8B042	Uncharacterized protein	-
BGIOSGA022452	22.156	6.47614	37.8359	5.84235	2.54655	0.0270258	0.195795	6	5207401	5208243	+	843	-	GO:0005524;GO:0004672;GO:0006468	K13413	A2YA67	Protein kinase domain-containing protein	-
BGIOSGA019626	14.3267	6.28222	22.3711	3.56102	1.83229	0.0273555	0.197227	5	15946490	15948238	+	1749	-	-	-	A2Y385	Uncharacterized protein	-
BGIOSGA018162	26.4481	12.9084	39.9878	3.09781	1.63125	0.0273906	0.197418	5	19220697	19224217	-	876	-	-	-	B8AXQ3	N-acetyltransferase domain-containing protein	-
BGIOSGA026033	4.5617	0.733188	8.39021	11.4435	3.51645	0.0273946	0.197418	7	21869589	21870617	+	1029	Putative	-	-	A2YN44	Putative zinc finger protein Sdr4	Putative zinc finger protein Sdr4 [Source:UniProtKB/TrEMBL;Acc:A2YN44]
BGIOSGA004781	37.6251	22.5199	52.7302	2.3415	1.22743	0.0274501	0.197637	1	39701875	39702147	+	273	-	GO:0032875	-	A2WWX1	Uncharacterized protein	-
BGIOSGA012811	77.558	48.017	107.099	2.23044	1.15733	0.0275684	0.198217	3	17827597	17829075	+	1479	-	GO:0016020;GO:0004553;GO:0016787;GO:0008152;GO:0016021;GO:0005975;GO:0016798	-	A2XHN4	X8 domain-containing protein	-
BGIOSGA002259	995.791	602.732	1388.85	2.30426	1.2043	0.0276492	0.198707	1	4630385	4631839	-	1455	Glycosyltransferase	GO:0016757;GO:0016758;GO:0016740	-	A2WLD5	Glycosyltransferase	Glycosyltransferase [Source:UniProtKB/TrEMBL;Acc:A2WLD5]
BGIOSGA027397	126.037	72.2493	179.825	2.48895	1.31554	0.0277508	0.199298	8	9104370	9107251	-	1047	Sulfotransferase	GO:0008146;GO:0016740	-	A2YSR5	Sulfotransferase	Sulfotransferase [Source:UniProtKB/TrEMBL;Acc:A2YSR5]
BGIOSGA015289	4.51882	0.733188	8.30444	11.3265	3.50163	0.0279428	0.200331	4	14250785	14250964	-	180	-	-	-	B8ASJ0	Uncharacterized protein	-
BGIOSGA004478	94.5426	62.8546	126.231	2.0083	1.00597	0.0279623	0.200407	1	34839062	34839959	+	408	-	-	-	A2WV60	Uncharacterized protein	-
BGIOSGA017387	366.974	238.724	495.224	2.07447	1.05274	0.0281495	0.201268	4	34199740	34201215	+	1476	-	GO:0008233;GO:0016787;GO:0006508;GO:0004190	-	A2XZ54	Peptidase A1 domain-containing protein	-
BGIOSGA021390	211.687	118.213	305.161	2.58146	1.36819	0.0282159	0.201444	6	11973334	11977522	-	1101	-	GO:0016020;GO:0016021	-	B8B0V8	Uncharacterized protein	-
BGIOSGA000469	16.2701	3.30561	29.2345	8.84392	3.14469	0.028243	0.201529	1	40336869	40337580	-	603	-	GO:0003677;GO:0005634	-	A2WX37	Homeobox domain-containing protein	-
BGIOSGA008811	128.881	70.4687	187.293	2.65781	1.41024	0.0282895	0.201695	2	29532907	29533751	+	630	-	GO:0032502;GO:0005634;GO:0005524;GO:0006355;GO:0006351	-	A2X8B1	Uncharacterized protein	-
BGIOSGA033315	92.4422	33.6243	151.26	4.49854	2.16946	0.0283022	0.201697	10	19459767	19461133	+	1110	-	GO:0005515	K00799	A2Z9J8	Uncharacterized protein	-
BGIOSGA016030	30.5369	16.0802	44.9936	2.79808	1.48444	0.0283635	0.201993	4	8906499	8908043	+	837	-	GO:0046872;GO:0008270;GO:0004089	K01674	B8ARK6	Alpha-carbonic anhydrase domain-containing protein	-
BGIOSGA021802	5.75994	1.22615	10.2937	8.39514	3.06955	0.0284492	0.202421	6	4486439	4489158	-	1320	-	GO:0005840;GO:0005622;GO:0006412;GO:0003735	-	B8B3G6	Uncharacterized protein	-
BGIOSGA019113	24.2415	13.0887	35.3942	2.70417	1.43519	0.0285528	0.202836	5	1858933	1859178	+	246	-	-	-	A2XZZ7	Uncharacterized protein	-
BGIOSGA023761	22.2555	11.9038	32.6071	2.73921	1.45376	0.0285809	0.202991	7	25965490	25965936	-	447	-	-	-	A2YPM6	Uncharacterized protein	-
BGIOSGA003852	205.167	114.332	296.001	2.58896	1.37237	0.0287679	0.203904	1	25251265	25255575	+	1176	-	GO:0016020;GO:0016021	-	A2WRV7	Uncharacterized protein	-
BGIOSGA022163	374.429	228.397	520.462	2.27876	1.18825	0.0288886	0.204483	6	646634	646927	+	294	-	-	-	A2Y8F6	Uncharacterized protein	-
BGIOSGA028946	15.4777	2.0657	28.8897	13.9854	3.80585	0.0289039	0.2045	8	26472704	26473111	+	408	-	GO:0005509	-	A2YWR5	Uncharacterized protein	-
BGIOSGA007343	938.326	521.501	1355.15	2.59856	1.37771	0.0289323	0.204654	2	290534	292851	+	1197	-	-	-	A2WZU7	Uncharacterized protein	-
BGIOSGA006376	3.65432	0.366594	6.94205	18.9366	4.24311	0.0293886	0.206719	2	20162363	20168241	-	1536	-	-	-	B8AIN5	Uncharacterized protein	-
BGIOSGA005366	2690.9	1077.8	4304	3.99333	1.99759	0.0294526	0.207094	2	37109731	37111004	-	1167	-	GO:0016788	-	A2XB03	Lipase_GDSL domain-containing protein	-
BGIOSGA028055	12.1563	5.22248	19.0901	3.65537	1.87002	0.0296779	0.208208	8	4210997	4211524	+	528	-	-	-	A2YRL3	Uncharacterized protein	-
BGIOSGA027657	2.71708	0	5.43416	Inf	Inf	0.0297513	0.208571	8	2918170	2918532	-	363	-	GO:0007166	-	B8BAP4	Uncharacterized protein	-
BGIOSGA024220	26.19	14.7078	37.6722	2.56138	1.35692	0.0298791	0.209289	7	18090738	18092153	-	1416	-	GO:0005524;GO:0000166	-	A2YLW2	AAA domain-containing protein	-
BGIOSGA007117	20.3247	10.4411	30.2082	2.89319	1.53266	0.0298815	0.209289	2	3443661	3446810	-	3150	-	GO:0016020;GO:0016310;GO:0005524;GO:0016301;GO:0006468;GO:0005515;GO:0004674;GO:0000166;GO:0004672;GO:0016021;GO:0016740	-	A2X111	Protein kinase domain-containing protein	-
BGIOSGA000485	50.4803	31.914	69.0466	2.16352	1.11338	0.0298888	0.209289	1	40079532	40080981	-	1242	-	GO:0003677;GO:0005634	K09422	A2WX08	Uncharacterized protein	-
BGIOSGA009880	59.7942	14.6638	104.925	7.15537	2.83903	0.0298967	0.209289	3	33914473	33925304	-	1074	-	GO:0003677;GO:0005634;GO:0006355;GO:0043565	-	B8AR09	Uncharacterized protein	-
BGIOSGA005253	3.62275	0.306538	6.93896	22.6365	4.50058	0.0299185	0.20937	1	46741534	46742632	+	993	-	-	-	A2WZH9	Uncharacterized protein	-
BGIOSGA006105	4.95668	0	9.91336	Inf	Inf	0.0299981	0.20974	2	25209776	25210174	-	399	-	-	-	A2X6V8	Uncharacterized protein	-
BGIOSGA030416	3.61494	0.306538	6.92334	22.5856	4.49733	0.0300516	0.21002	9	5231546	5231911	+	366	-	GO:0009793	-	A2YZ94	Uncharacterized protein	-
BGIOSGA001059	3.4991	0	6.9982	Inf	Inf	0.0300681	0.210089	1	30598134	30601822	-	1602	-	GO:0003677;GO:0005634	-	B8A776	Homeobox domain-containing protein	-
BGIOSGA024186	16.7004	0.366594	33.0341	90.1109	6.49363	0.0300889	0.210141	7	18909136	18909561	-	426	-	-	-	A2YM37	Uncharacterized protein	-
BGIOSGA013441	2.70072	0	5.40144	Inf	Inf	0.0301118	0.210208	3	33002994	33003992	+	999	-	-	-	B8AQE2	Uncharacterized protein	-
BGIOSGA024083	389.675	198.561	580.789	2.92499	1.54843	0.0302586	0.210898	7	20635519	20635749	-	231	-	-	-	A2YMP3	Uncharacterized protein	-
BGIOSGA029978	26.4237	14.6439	38.2035	2.60884	1.38341	0.0303266	0.211204	9	8448735	8450416	-	651	-	GO:0005525;GO:0003924	K07904	A2YZX0	Uncharacterized protein	-
BGIOSGA004855	14.6358	6.63001	22.6416	3.41501	1.77189	0.030369	0.21144	1	40911089	40911823	+	735	-	GO:0045892	-	A2WX94	OVATE domain-containing protein	-
BGIOSGA018421	38.0756	21.5491	54.6021	2.53384	1.34133	0.0304211	0.211709	5	11082823	11084510	-	1467	-	-	-	A2Y2F9	Uncharacterized protein	-
BGIOSGA029461	129.944	85.8074	174.08	2.02873	1.02058	0.0304393	0.211749	9	18492461	18494787	-	978	-	GO:0005634;GO:0005515	-	A2Z2Z4	CCT domain-containing protein	-
BGIOSGA026257	68.7417	45.6019	91.8814	2.01486	1.01068	0.0304402	0.211749	7	24998585	25000750	+	1656	-	-	-	B8B552	Uncharacterized protein	-
BGIOSGA013417	16.0182	4.61811	27.4182	5.93711	2.56976	0.0305377	0.212262	3	32574954	32575919	+	966	-	GO:0005634;GO:0003677;GO:0006355;GO:0006351;GO:0003700	-	A2XL63	Uncharacterized protein	-
BGIOSGA033086	3.21725	0	6.4345	Inf	Inf	0.030541	0.212262	10	15636103	15639493	+	1572	-	GO:0004817;GO:0005524;GO:0006423;GO:0000166;GO:0006418;GO:0004812	K01883	B8BHC0	tRNA-synt_1e domain-containing protein	-
BGIOSGA026744	42.3079	11.6535	72.9622	6.26095	2.64638	0.0307149	0.213	8	26037588	26040390	-	1191	-	-	K16280	B8BC25	RING-type domain-containing protein	-
BGIOSGA008291	120.32	63.549	177.091	2.78669	1.47855	0.0307474	0.213084	2	19604457	19605817	+	354	-	-	-	B8AIL3	Uncharacterized protein	-
BGIOSGA007772	56.1918	0.366594	112.017	305.562	8.25532	0.0308256	0.213463	2	7121719	7123349	+	219	-	-	-	B8AE56	Uncharacterized protein	-
BGIOSGA025211	1803.04	1174.59	2431.49	2.07007	1.04968	0.0309214	0.213894	7	3478364	3482131	+	2394	-	GO:0016020;GO:0005515;GO:0005524;GO:0004672;GO:0016021;GO:0006468	-	A2YII5	Protein kinase domain-containing protein	-
BGIOSGA037027	23.6288	11.2081	36.0496	3.2164	1.68544	0.0309915	0.214068	12	3099813	3101258	+	732	-	-	-	A2ZI96	Uncharacterized protein	-
BGIOSGA023035	5.93771	0.733188	11.1422	15.197	3.92571	0.0310276	0.21427	6	20595911	20597238	+	1131	-	-	-	B8B3B2	PMR5N domain-containing protein	-
BGIOSGA017708	8.21667	1.36507	15.0683	11.0385	3.46447	0.031107	0.214536	5	27420838	27421536	-	699	-	-	-	B8B013	Uncharacterized protein	-
BGIOSGA019573	55.5391	35.3185	75.7597	2.14504	1.10101	0.0312058	0.21484	5	14539854	14541262	+	744	-	-	-	B8AWB6	Uncharacterized protein	-
BGIOSGA036300	140.389	92.7799	187.999	2.02629	1.01884	0.0313061	0.215295	12	10711453	10717819	-	1509	-	GO:0016757;GO:0005975;GO:0006004;GO:0016740	-	B8BPC5	Uncharacterized protein	-
BGIOSGA025603	181.399	2.4786	360.32	145.373	7.18361	0.0314264	0.215812	7	13296352	13297580	+	354	-	-	-	B8B5N6	Inhibitor I9 domain-containing protein	-
BGIOSGA018344	8.86437	3.21684	14.5119	4.51123	2.17352	0.0314945	0.215977	5	14552245	14552964	-	609	-	-	-	A2Y2X9	Uncharacterized protein	-
BGIOSGA021561	8.11222	2.51236	13.7121	5.45785	2.44833	0.0315319	0.216139	6	8381963	8384638	-	1131	-	GO:0008168;GO:0032259	K21485	A2YB58	Uncharacterized protein	-
BGIOSGA003346	7.96871	2.0657	13.8717	6.71526	2.74744	0.031566	0.216178	1	12444932	12445669	+	738	-	GO:0043565;GO:0006351	-	A2WNZ4	DOG1 domain-containing protein	-
BGIOSGA008934	428.795	227.136	630.454	2.77567	1.47284	0.0315857	0.216178	2	31750624	31752688	+	765	-	GO:0005094;GO:0005737;GO:0050790	K12462	A2X901	Uncharacterized protein	-
BGIOSGA029370	99.4136	55.614	143.213	2.57513	1.36465	0.0318378	0.217568	9	19831538	19832080	-	543	-	-	-	A2Z3H2	RING-type domain-containing protein	-
BGIOSGA028738	32.64	19.411	45.869	2.36304	1.24064	0.0318413	0.217568	8	22726952	22728386	+	702	-	GO:0005759	-	A2YVL2	Uncharacterized protein	-
BGIOSGA013946	36.7158	16.9874	56.4442	3.32271	1.73236	0.0319563	0.218003	3	40173277	40175385	+	885	-	-	-	B8ANN9	Uncharacterized protein	-
BGIOSGA006158	45.268	2.93275	87.6032	29.8706	4.90066	0.032071	0.218643	2	24297733	24298419	-	267	-	-	-	A2X6J7	Uncharacterized protein	-
BGIOSGA031849	20.1409	10.4737	29.8082	2.84601	1.50894	0.0321165	0.218859	10	14147098	14148832	-	1569	-	-	-	B8BH29	Uncharacterized protein	-
BGIOSGA014899	59.3385	24.3405	94.3366	3.8757	1.95446	0.0322082	0.219341	4	22080226	22088636	-	7245	-	GO:0016020;GO:0020037;GO:0031177;GO:0003824;GO:0055114;GO:0006979;GO:0004096;GO:0098869;GO:0016021;GO:0008610	-	B8AVE6	Uncharacterized protein	-
BGIOSGA022586	26.8678	9.13246	44.6032	4.88402	2.28807	0.0322177	0.219358	6	7778365	7782784	+	2412	Starch	GO:0019252;GO:0016757;GO:0004373;GO:0009501;GO:0009507	K00703	A2YAY8	Starch synthase, chloroplastic/amyloplastic	Starch synthase, chloroplastic/amyloplastic [Source:UniProtKB/TrEMBL;Acc:A2YAY8]
BGIOSGA017057	700.02	267.985	1132.06	4.22432	2.07872	0.0324179	0.22034	4	29245333	29250916	+	1593	Pectin	GO:0016787;GO:0005618;GO:0005576;GO:0071555	-	B8ATW9	Pectin acetylesterase	Pectin acetylesterase [Source:UniProtKB/TrEMBL;Acc:B8ATW9]
BGIOSGA009980	201.494	5.44511	397.543	73.0091	6.19001	0.0324563	0.220354	3	32199782	32200075	-	294	-	-	-	A2XL16	Uncharacterized protein	-
BGIOSGA002656	61.0317	33.7832	88.2803	2.61315	1.38579	0.0324602	0.220354	1	1142083	1146114	+	4032	-	-	-	A2WK01	Rx_N domain-containing protein	-
BGIOSGA028957	68.2747	40.9288	95.6206	2.33627	1.22421	0.0326642	0.221201	8	26614794	26616065	+	1272	-	GO:0005524;GO:0004674;GO:0000166;GO:0004672;GO:0006468	-	A2YWT2	Protein kinase domain-containing protein	-
BGIOSGA007590	35.0382	17.3815	52.695	3.03167	1.60011	0.0327099	0.221415	2	3957731	3958796	+	636	-	GO:0009055;GO:0022900	-	A2X179	Phytocyanin domain-containing protein	-
BGIOSGA017869	66.8387	41.3916	92.2858	2.22958	1.15677	0.0327236	0.221455	5	24862447	24863787	-	429	-	GO:0010374	-	A2Y5Q7	Uncharacterized protein	-
BGIOSGA017778	132.145	78.0931	186.196	2.38428	1.25355	0.0328083	0.221604	5	26098760	26100739	-	1890	-	-	K14487	A2Y678	Uncharacterized protein	-
BGIOSGA033396	11.3234	4.58311	18.0636	3.94134	1.97869	0.0328525	0.22176	10	20315481	20318472	+	1242	-	GO:0016020;GO:0016021	-	A2Z9X1	Uncharacterized protein	-
BGIOSGA032940	18.876	9.74919	28.0027	2.87231	1.52221	0.0328672	0.221764	10	13306667	13310278	+	1773	-	GO:0016787;GO:0046856	-	B8BGW8	IPPc domain-containing protein	-
BGIOSGA021077	43.4191	22.5062	64.332	2.85842	1.51522	0.032956	0.22222	6	21404481	21405650	-	984	Peroxidase	GO:0020037;GO:0055114;GO:0006979;GO:0046872;GO:0098869;GO:0004601;GO:0005576;GO:0042744;GO:0016491	K00430	A2YDW9	Peroxidase	Peroxidase [Source:UniProtKB/TrEMBL;Acc:A2YDW9]
BGIOSGA034315	1216.24	750.547	1681.92	2.24093	1.1641	0.033026	0.222574	11	5201517	5202753	-	909	Peroxidase	GO:0020037;GO:0055114;GO:0006979;GO:0046872;GO:0098869;GO:0004601;GO:0005576;GO:0042744;GO:0016491	K00430	A2ZCJ4	Peroxidase	Peroxidase [Source:UniProtKB/TrEMBL;Acc:A2ZCJ4]
BGIOSGA005287	37.644	22.8054	52.4826	2.30133	1.20247	0.0331429	0.223097	1	47230203	47231169	+	897	-	GO:0016020;GO:0016021	-	B8AA87	Uncharacterized protein	-
BGIOSGA029750	19.8269	9.96696	29.6869	2.97853	1.5746	0.0333672	0.224018	9	13710534	13714009	-	1071	-	GO:0009553;GO:0008612	K00809	B8BF96	Uncharacterized protein	-
BGIOSGA001397	664.834	432.048	897.62	2.07759	1.05491	0.0336017	0.225019	1	23885634	23891094	-	2238	-	GO:2000028	K12125	B8AAB0	Uncharacterized protein	-
BGIOSGA019462	73.3618	44.6976	102.026	2.28258	1.19067	0.0336176	0.225019	5	10317419	10322099	+	2526	-	GO:0004823;GO:0005524;GO:0002161;GO:0006429;GO:0005737;GO:0016874;GO:0106074;GO:0006418;GO:0000166;GO:0006412;GO:0004812	-	A2Y285	Uncharacterized protein	-
BGIOSGA006935	59.3643	39.1347	79.5939	2.03385	1.02421	0.0336536	0.22509	2	6450678	6452287	-	636	Peptidylprolyl	GO:0003755;GO:0016853;GO:0000413;GO:0009507	-	B8ADS9	Peptidylprolyl isomerase	Peptidylprolyl isomerase [Source:UniProtKB/TrEMBL;Acc:B8ADS9]
BGIOSGA035187	748.404	109.062	1387.75	12.7243	3.66952	0.033827	0.226105	11	10955471	10955942	+	354	Non-specific	GO:0008289;GO:0006869	-	A2ZDR8	Non-specific lipid-transfer protein	Non-specific lipid-transfer protein [Source:UniProtKB/TrEMBL;Acc:A2ZDR8]
BGIOSGA027952	2624.8	7.17051	5242.43	731.11	9.51394	0.0339716	0.226542	8	2152972	2153896	+	831	-	-	-	A2YR08	Uncharacterized protein	-
BGIOSGA035226	73.7485	40.5211	106.976	2.64	1.40054	0.0339877	0.226601	11	12066550	12073212	+	570	-	GO:0006508;GO:0004185	-	B8BKD3	Uncharacterized protein	-
BGIOSGA029040	106.941	67.8568	146.025	2.15196	1.10565	0.0341016	0.227265	8	28125322	28127104	+	660	Proteasome	GO:0004175;GO:0005634;GO:0008233;GO:0004298;GO:0051603;GO:0000502;GO:0005737;GO:0005839;GO:0006508;GO:0016787	K02732	B8B967	Proteasome subunit beta	Proteasome subunit beta type [Source:UniProtKB/TrEMBL;Acc:B8B967]
BGIOSGA015920	11.5974	3.32441	19.8704	5.97714	2.57945	0.0342483	0.227904	4	4660341	4663395	+	585	-	-	-	B8AVC3	Uncharacterized protein	-
BGIOSGA017754	37.2748	10.0333	64.5163	6.43024	2.68487	0.0343149	0.228106	5	26481965	26484902	-	894	-	GO:0016788	-	A2Y6B7	Lipase_GDSL domain-containing protein	-
BGIOSGA023265	9.17933	3.51833	14.8403	4.21801	2.07656	0.0344123	0.228609	6	25618028	25620057	+	1644	-	-	K13096	B8B4L5	Uncharacterized protein	-
BGIOSGA024928	9.17431	3.35696	14.9917	4.46585	2.15893	0.0344488	0.228754	7	960127	961393	-	1143	-	GO:0005515	-	B8B6S6	Uncharacterized protein	-
BGIOSGA003019	196.563	77.7625	315.364	4.05547	2.01987	0.0345577	0.22909	1	7007021	7007539	+	519	-	-	-	A2WM51	Uncharacterized protein	-
BGIOSGA029451	161.482	107.647	215.317	2.00022	1.00016	0.0347076	0.229697	9	18697273	18707895	-	1407	-	GO:0004553;GO:0005975	K01188	A2Z317	Uncharacterized protein	-
BGIOSGA009207	92.5431	51.1798	133.906	2.61639	1.38758	0.03485	0.23029	2	36023857	36024225	+	156	60S	GO:0005840;GO:0005622;GO:0006412;GO:0003735	K02924	A2XAK5	60S ribosomal protein l39	60S ribosomal protein l39 [Source:UniProtKB/TrEMBL;Acc:A2XAK5]
BGIOSGA022533	78.0031	10.6765	145.33	13.6121	3.76682	0.0348559	0.23029	6	6474474	6475079	+	606	-	GO:0046983	-	A2YAK2	BHLH domain-containing protein	-
BGIOSGA028724	40.2715	25.374	55.1691	2.17424	1.12051	0.034913	0.230523	8	22485759	22488021	+	1110	-	GO:0003677;GO:0005634	K09422	A2YVI9	Uncharacterized protein	-
BGIOSGA036921	208.345	103.221	313.47	3.03689	1.6026	0.0349835	0.230843	12	1474012	1475327	+	1200	-	GO:0003677;GO:0005634;GO:0006355;GO:0043565	-	A2ZHM5	NAC domain-containing protein	-
BGIOSGA034039	71.7221	41.9812	101.463	2.41686	1.27314	0.0349983	0.230892	11	11840568	11842007	-	1440	-	GO:0016758;GO:0016740	K22772	A2ZDZ3	Uncharacterized protein	-
BGIOSGA020135	61.368	40.4884	82.2476	2.03139	1.02247	0.0351282	0.231409	5	26197644	26199128	+	924	-	GO:0016020;GO:0016746;GO:0016021	K13513	B8AZQ9	PlsC domain-containing protein	-
BGIOSGA011911	948.811	630.02	1267.6	2.012	1.00863	0.0351705	0.231639	3	3724515	3733982	+	7593	-	GO:0003779	-	B8ANV7	NAB domain-containing protein	-
BGIOSGA031286	14.4889	6.82393	22.1539	3.2465	1.69888	0.0352023	0.231752	9	21395249	21396402	+	396	-	GO:0016020;GO:0016021	-	A2Z458	Uncharacterized protein	-
BGIOSGA036964	4.21825	0.613076	7.82341	12.7609	3.67366	0.0353433	0.232485	12	2108714	2111338	+	888	-	-	-	B8BLZ2	RING-type domain-containing protein	-
BGIOSGA019947	106.307	63.7063	148.908	2.33742	1.22492	0.0354966	0.233201	5	23162837	23165509	+	2202	-	-	-	A2Y571	Uncharacterized protein	-
BGIOSGA022239	60.2652	39.884	80.6465	2.02203	1.0158	0.0356612	0.233845	6	1857222	1859033	+	1272	-	GO:0004553;GO:0016787;GO:0005975	-	B8B2C3	Uncharacterized protein	-
BGIOSGA037879	19.9961	6.85283	33.1393	4.83585	2.27377	0.0356631	0.233845	AAAA02035458.1	66142	67419	+	1278	-	GO:0016747	-	-	-	-
BGIOSGA016401	64.4396	42.9245	85.9546	2.00246	1.00177	0.0357005	0.233911	4	18685345	18686445	+	1101	-	GO:0016020;GO:0005524;GO:0004674;GO:0000166;GO:0004672;GO:0016021;GO:0006468	-	A2XTD9	Protein kinase domain-containing protein	-
BGIOSGA007671	19.1854	10.2535	28.1174	2.74223	1.45535	0.0357703	0.234239	2	5299017	5300146	+	1050	-	GO:0008356	-	A2X1M9	Uncharacterized protein	-
BGIOSGA022616	814.15	463.126	1165.17	2.51589	1.33107	0.0358455	0.234416	6	8536323	8541154	+	1659	-	GO:0005874;GO:0008017	-	A2YB74	Uncharacterized protein	-
BGIOSGA020754	6.68584	0.733188	12.6385	17.2377	4.1075	0.0359386	0.234827	6	28675453	28675770	-	192	-	-	-	A2YFT0	Uncharacterized protein	-
BGIOSGA010069	2.60064	0	5.20128	Inf	Inf	0.0359668	0.234916	3	30687373	30690294	-	441	-	-	-	B8AP50	Uncharacterized protein	-
BGIOSGA000131	38.2404	22.7591	53.7216	2.36045	1.23906	0.0360338	0.23499	1	45446231	45447174	-	861	-	GO:0004553;GO:0016787;GO:0008152;GO:0005975;GO:0016798	-	B8A938	Uncharacterized protein	-
BGIOSGA030395	44.0796	27.1256	61.0336	2.25003	1.16995	0.0361382	0.235343	9	4343559	4344312	+	207	-	-	-	A2YZ42	Uncharacterized protein	-
BGIOSGA028445	31.9189	0.366594	63.4712	173.138	7.43577	0.0361444	0.235343	8	15110951	15113110	+	1662	-	-	-	B8B9Q3	DUF659 domain-containing protein	-
BGIOSGA008720	316.035	132.775	499.296	3.76047	1.91091	0.0361879	0.23541	2	27974292	27975167	+	789	HOX24	GO:0003677;GO:0005634;GO:0006355;GO:0043565;GO:0003700	-	-	-	Homeobox-leucine zipper protein HOX24 [Source:UniProtKB/Swiss-Prot;Acc:A2X7U1]
BGIOSGA024076	1809.31	897.156	2721.47	3.03344	1.60096	0.0361921	0.23541	7	20693610	20694360	-	393	-	-	-	A2YMQ4	Uncharacterized protein	-
BGIOSGA033424	1054.52	329.05	1780	5.4095	2.4355	0.0362164	0.235504	10	20792672	20793160	+	489	Os10g0554800	-	-	A2ZA38	Os10g0554800 protein	Os10g0554800 protein [Source:UniProtKB/TrEMBL;Acc:A2ZA38]
BGIOSGA021197	88.8814	49.8501	127.913	2.56594	1.35949	0.0362935	0.235782	6	18554614	18556874	-	531	-	-	-	A2YD98	Uncharacterized protein	-
BGIOSGA034753	37.3091	23.0369	51.5813	2.23907	1.1629	0.0363316	0.235897	11	1506497	1507744	+	1248	-	GO:0005515	-	B8BJ00	F-box domain-containing protein	-
BGIOSGA020285	157.397	101.999	212.796	2.08626	1.06092	0.0363848	0.236028	5	28258804	28259838	+	1035	-	GO:0005634;GO:0048587;GO:0006355;GO:0048586;GO:0046983	-	B8AW73	BHLH domain-containing protein	-
BGIOSGA016773	8.56651	3.01787	14.1152	4.67719	2.22564	0.0364376	0.236274	4	24795132	24797877	+	2316	-	-	-	A2XVL7	Uncharacterized protein	-
BGIOSGA032283	607.493	263.494	951.492	3.61106	1.85242	0.0366907	0.237376	10	2747019	2748509	-	597	-	-	-	A2Z530	Uncharacterized protein	-
BGIOSGA017172	39.3817	23.9575	54.8058	2.28762	1.19385	0.0370459	0.238865	4	30810530	30815310	+	2031	-	-	-	B8AUW2	Uncharacterized protein	-
BGIOSGA019605	1180.62	677.764	1683.48	2.48387	1.31259	0.037069	0.23888	5	15533198	15538362	+	1407	-	-	-	B8AWK5	Uncharacterized protein	-
BGIOSGA031794	4.85973	1.03973	8.67973	8.34809	3.06145	0.0370751	0.23888	10	15117210	15117794	-	585	-	-	-	A2Z823	Uncharacterized protein	-
BGIOSGA034489	59.1604	38.9832	79.3377	2.03518	1.02515	0.0370829	0.238882	11	2114614	2116997	-	831	-	GO:0016020;GO:0016021	-	A2ZBH8	RING-type domain-containing protein	-
BGIOSGA003888	15.7452	1.71791	29.7725	17.3307	4.11525	0.0370981	0.238907	1	25874244	25877222	+	1980	-	GO:0016020;GO:0055085;GO:0015116;GO:0008272;GO:1902358;GO:0016021;GO:0008271	K17471	A2WS31	STAS domain-containing protein	-
BGIOSGA011664	2129.59	1249.8	3009.38	2.40788	1.26776	0.0371511	0.239027	3	502047	502583	+	537	QLTG3-1	-	-	A2XBH9	QLTG3-1 protein	QLTG3-1 protein [Source:UniProtKB/TrEMBL;Acc:A2XBH9]
BGIOSGA026239	69.2463	44.2516	94.2411	2.12967	1.09063	0.0379155	0.24305	7	24686273	24688909	+	948	-	GO:0003677;GO:0005634;GO:0042802;GO:0006355;GO:0043565;GO:0003700	K09419	A2YP61	HSF_DOMAIN domain-containing protein	-
BGIOSGA004402	40.4554	14.0308	66.8799	4.76665	2.25297	0.0379482	0.24321	1	33804819	33805677	+	750	-	GO:0003677;GO:0005634;GO:0006970;GO:0006355;GO:0043565;GO:0003700;GO:0009737	K09419	A2WUS9	HSF_DOMAIN domain-containing protein	-
BGIOSGA034298	704.77	103.623	1305.92	12.6026	3.65565	0.0382227	0.244671	11	5399320	5406664	-	2007	-	GO:0005515;GO:0005524;GO:0004672;GO:0006468	-	A2ZCL2	Uncharacterized protein	-
BGIOSGA016181	864.298	495.633	1232.96	2.48765	1.31478	0.0382414	0.244693	4	14410300	14416286	+	1500	Fatty	GO:0080019;GO:0102965;GO:0055114;GO:0016491;GO:0006629	K13356	B8AST6	Fatty acyl-CoA reductase	Fatty acyl-CoA reductase [Source:UniProtKB/TrEMBL;Acc:B8AST6]
BGIOSGA034798	26.1979	14.9591	37.4367	2.5026	1.32343	0.0382626	0.244715	11	2020498	2023786	+	777	-	-	-	B8BJ42	Uncharacterized protein	-
BGIOSGA026779	26.0926	14.839	37.3462	2.51676	1.33157	0.0385174	0.245956	8	25526168	25527782	-	909	-	GO:0046983	-	A2YWD4	BHLH domain-containing protein	-
BGIOSGA004976	210.675	128.711	292.639	2.27361	1.18499	0.0387089	0.246828	1	42609900	42615347	+	2823	-	GO:0010448;GO:0010449	K10750	B8A7P6	Uncharacterized protein	-
BGIOSGA020817	1079.72	694.488	1464.95	2.1094	1.07683	0.0388833	0.247639	6	27147344	27150273	-	2424	-	GO:0016020;GO:0005515;GO:0005524;GO:0004672;GO:0016021;GO:0006468	-	B8B0I4	Protein kinase domain-containing protein	-
BGIOSGA035537	19.0016	0	38.0031	Inf	Inf	0.0393113	0.249707	11	19242634	19244298	+	1665	-	GO:0006508;GO:0004190	-	B8BLB5	Retrotrans_gag domain-containing protein	-
BGIOSGA022681	336.053	211.448	460.657	2.17858	1.12339	0.0393317	0.249786	6	10156545	10158292	+	453	-	GO:0003723;GO:0005730	K11129	B8B0J9	Ribonucloprotein	-
BGIOSGA034490	25.6451	13.4889	37.8013	2.80239	1.48666	0.0394063	0.250064	11	2112790	2113463	-	342	-	-	-	A2ZBH5	Stress-response A/B barrel domain-containing protein	-
BGIOSGA021147	713.707	12.228	1415.19	115.733	6.85466	0.0396272	0.250802	6	19730874	19731511	-	384	-	GO:0006952	-	A2YDI1	Uncharacterized protein	-
BGIOSGA033464	47.0146	31.2136	62.8156	2.01245	1.00895	0.0397363	0.251088	10	21500205	21501310	+	1068	-	GO:0016020;GO:0016021	-	A2ZAC6	RING-type domain-containing protein	-
BGIOSGA029855	39.776	24.8711	54.6809	2.19857	1.13657	0.0397673	0.251176	9	11255747	11257090	-	1344	Glycosyltransferase	GO:0016757;GO:0016758;GO:0016740	-	A2Z0P8	Glycosyltransferase	Glycosyltransferase [Source:UniProtKB/TrEMBL;Acc:A2Z0P8]
BGIOSGA024847	2.46176	0	4.92351	Inf	Inf	0.0398703	0.251279	7	2073360	2074643	-	906	-	GO:0090698;GO:0005634;GO:0009909;GO:0009299;GO:0048449	-	B8B748	ALOG domain-containing protein	-
BGIOSGA020820	323.318	192.823	453.814	2.35353	1.23483	0.0399014	0.251399	6	27050825	27056615	-	1152	-	GO:0016788	-	B8B0H4	Lipase_GDSL domain-containing protein	-
BGIOSGA013005	44.1942	28.3781	60.0103	2.11467	1.08043	0.0399708	0.251567	3	24030739	24030921	+	183	-	-	-	B8AL52	Uncharacterized protein	-
BGIOSGA030296	52.9048	2.0657	103.744	50.2221	5.65025	0.0400561	0.251895	9	1222793	1223020	+	228	-	-	-	A2YYJ4	Uncharacterized protein	-
BGIOSGA011445	47.0047	29.2176	64.7918	2.21756	1.14897	0.0400892	0.252002	3	3174320	3175183	-	780	-	GO:0005634;GO:0048830;GO:0010311;GO:0042803	K13945	B8ANC2	LOB domain-containing protein	-
BGIOSGA032289	111.361	70.9657	151.756	2.13844	1.09656	0.0403002	0.253025	10	2652996	2658749	-	1644	Putative	GO:0016020;GO:0016021	K13946	A2Z521	Putative AUX1-like permease	Putative AUX1-like permease [Source:UniProtKB/TrEMBL;Acc:A2Z521]
BGIOSGA011296	30.7138	15.9875	45.4401	2.84222	1.50702	0.0404577	0.253711	3	5218390	5221550	-	1149	-	-	-	B8AQ46	Uncharacterized protein	-
BGIOSGA030607	200.618	119.854	281.383	2.34771	1.23126	0.0404723	0.253751	9	10359551	10360353	+	714	-	GO:0016020;GO:0016021	-	B8BEV9	Uncharacterized protein	-
BGIOSGA000153	356.907	171.781	542.032	3.15536	1.6578	0.0405926	0.254121	1	45109501	45112657	-	1605	-	GO:0008233;GO:0016787;GO:0006508;GO:0004190	-	B8A8V3	Peptidase A1 domain-containing protein	-
BGIOSGA026968	27.9155	16.4858	39.3452	2.38662	1.25497	0.0406595	0.254316	8	21291642	21292391	-	465	-	-	-	A2YV91	Uncharacterized protein	-
BGIOSGA020565	54.0512	26.8256	81.2768	3.02983	1.59923	0.0409701	0.255587	6	31716450	31718308	-	1398	-	GO:0035252;GO:0016020;GO:0009664;GO:0016757;GO:0016021;GO:0000139	-	A2YGU0	Uncharacterized protein	-
BGIOSGA004927	27.78	16.836	38.7241	2.30008	1.20168	0.0409747	0.255587	1	41917660	41920641	+	462	-	GO:0047617	K17362	B8A7A8	4HBT domain-containing protein	-
BGIOSGA001723	8.39212	3.03162	13.7526	4.53639	2.18154	0.0409765	0.255587	1	14803516	14804319	-	534	-	-	-	A2WPJ1	Uncharacterized protein	-
BGIOSGA023427	65.2107	25.4041	105.017	4.13388	2.0475	0.0410325	0.255867	6	29273090	29276899	+	843	-	GO:0005622;GO:0008270	-	A2YFZ0	B box-type domain-containing protein	-
BGIOSGA028911	47.3879	30.7479	64.0278	2.08235	1.05821	0.0412223	0.256611	8	26041641	26045609	+	1818	-	GO:0005515	-	B8BC26	Uncharacterized protein	-
BGIOSGA012519	452.014	263.831	640.197	2.42654	1.2789	0.0413228	0.25701	3	12929813	12933180	+	2742	-	GO:0016020;GO:0005524;GO:0042802;GO:0006468;GO:0005515;GO:0004672;GO:0016021;GO:0005886	-	B8ANE1	Protein kinase domain-containing protein	-
BGIOSGA034684	12050.1	7064.22	17036	2.41159	1.26998	0.0413546	0.257028	11	390666	391130	+	351	Non-specific	GO:0008289;GO:0006869	-	A2ZAT1	Non-specific lipid-transfer protein	Non-specific lipid-transfer protein [Source:UniProtKB/TrEMBL;Acc:A2ZAT1]
BGIOSGA015297	6.00719	1.71286	10.3015	6.01423	2.58838	0.0414085	0.257196	4	14134805	14135005	-	201	-	-	-	B8ASI3	Uncharacterized protein	-
BGIOSGA010666	290.183	6.25088	574.116	91.8457	6.52114	0.0414226	0.257196	3	16084950	16086019	-	972	Peroxidase	GO:0020037;GO:0055114;GO:0006979;GO:0046872;GO:0098869;GO:0004601;GO:0005576;GO:0042744;GO:0016491	K00430	B8AQ75	Peroxidase	Peroxidase [Source:UniProtKB/TrEMBL;Acc:B8AQ75]
BGIOSGA000704	102.897	64.2233	141.57	2.20435	1.14035	0.0414809	0.257406	1	36428698	36429537	-	840	-	-	-	A2WVQ3	Uncharacterized protein	-
BGIOSGA034637	61.738	41.0841	82.392	2.00545	1.00393	0.0415348	0.257608	11	163444	164079	-	636	-	GO:0003725	-	A2ZAP6	Uncharacterized protein	-
BGIOSGA013516	352.425	162.86	541.991	3.32795	1.73463	0.0415462	0.257608	3	34296392	34296743	+	249	-	GO:0004867;GO:0010951	-	A2XLR0	Uncharacterized protein	-
BGIOSGA014524	12.0781	3.24555	20.9106	6.44285	2.6877	0.0416031	0.257808	4	27490442	27494179	-	1443	-	GO:0016020;GO:0020037;GO:0005506;GO:0055114;GO:0046872;GO:0016705;GO:0016021;GO:0004497;GO:0016491	-	A2XWK3	Uncharacterized protein	-
BGIOSGA031295	49.5472	32.3093	66.785	2.06705	1.04758	0.0416213	0.257813	9	21504518	21504742	+	225	-	-	-	B8BEN0	Uncharacterized protein	-
BGIOSGA002184	3.38125	0.306538	6.45596	21.0609	4.39649	0.0417336	0.258058	1	5852793	5853476	-	684	-	GO:0003677;GO:0005634;GO:0006355;GO:0006351;GO:0003700	K09286	A2WLR9	AP2/ERF domain-containing protein	-
BGIOSGA007064	1074.41	538.523	1610.29	2.9902	1.58024	0.0418304	0.258402	2	4346024	4353350	-	1806	-	GO:0003677;GO:0005634;GO:0009072;GO:0042802;GO:0016701;GO:0003868;GO:0055114	K00457	B8AIH6	Uncharacterized protein	-
BGIOSGA020220	64.8825	17.833	111.932	6.27666	2.65	0.042	0.259246	5	27487116	27491371	+	2823	-	GO:0016020;GO:0005515;GO:0005524;GO:0004672;GO:0016021;GO:0006468	-	A2Y6N7	Protein kinase domain-containing protein	-
BGIOSGA013184	21.3808	11.9639	30.7976	2.57421	1.36413	0.042058	0.259451	3	28069331	28069724	+	285	Auxin-responsive	GO:0005634;GO:0005515;GO:0006355;GO:0009734;GO:0006351	-	A2XJW0	Auxin-responsive protein	Auxin-responsive protein [Source:UniProtKB/TrEMBL;Acc:A2XJW0]
BGIOSGA004581	73.0764	26.8143	119.339	4.45056	2.15399	0.0421239	0.259756	1	36623156	36627222	+	2535	-	GO:0016020;GO:0016310;GO:0005524;GO:0016301;GO:0006468;GO:0004674;GO:0000166;GO:0004672;GO:0048544;GO:0016021;GO:0016740	-	A2WVT4	Uncharacterized protein	-
BGIOSGA024009	3.35863	0.306538	6.41072	20.9133	4.38635	0.0422583	0.260217	7	21693250	21695540	-	654	-	-	-	B8B7T5	DBD_Tnp_Mut domain-containing protein	-
BGIOSGA009945	48.0209	30.8003	65.2416	2.11822	1.08285	0.0423804	0.260724	3	32763969	32766593	-	684	-	GO:0007131;GO:0051026	-	B8AQC3	Uncharacterized protein	-
BGIOSGA011984	14.0117	6.84273	21.1808	3.09537	1.63011	0.0425081	0.261356	3	4671181	4672446	+	1266	-	-	-	A2XD81	PORR domain-containing protein	-
BGIOSGA021153	46.8643	10.3973	83.3314	8.01474	3.00266	0.042525	0.261409	6	19515030	19515594	-	384	-	GO:0006952	-	-	-	-
BGIOSGA020116	15.0549	7.47461	22.6352	3.02829	1.5985	0.0425964	0.261643	5	26017260	26017517	+	258	-	-	-	A2Y661	Uncharacterized protein	-
BGIOSGA029695	25.7744	10.9203	40.6285	3.72044	1.89547	0.0426508	0.261824	9	14647946	14648512	-	567	-	GO:0009733	K14488	A2Z1M0	Uncharacterized protein	-
BGIOSGA002442	22.1613	12.3004	32.0222	2.60335	1.38037	0.0428107	0.262392	1	2309462	2309932	-	471	-	-	-	A2WKD8	Uncharacterized protein	-
BGIOSGA016044	17.9643	9.54031	26.3884	2.76599	1.46779	0.0429291	0.262789	4	9510025	9511059	+	1035	-	GO:0016020;GO:0016021;GO:0008374	-	A2XRB8	MBOAT_2 domain-containing protein	-
BGIOSGA006676	366.299	7.71099	724.887	94.0069	6.55469	0.0429608	0.262889	2	11652295	11655313	-	1662	Pectinesterase	GO:0045330;GO:0030599;GO:0016787;GO:0045490;GO:0005618;GO:0043086;GO:0004857;GO:0005576;GO:0071555;GO:0042545	-	A2X3K0	Pectinesterase	Pectinesterase [Source:UniProtKB/TrEMBL;Acc:A2X3K0]
BGIOSGA002434	42.3818	27.0494	57.7143	2.13366	1.09333	0.0432168	0.263787	1	2399114	2399290	-	177	-	-	-	B8AD53	Uncharacterized protein	-
BGIOSGA032434	135.025	81.0532	188.997	2.33176	1.22142	0.0432629	0.263937	10	815816	818499	+	1137	-	GO:0055114;GO:0016491	K22374	B8BFL3	Aldo_ket_red domain-containing protein	-
BGIOSGA012477	9.46575	3.87117	15.0603	3.89039	1.95991	0.0433615	0.264381	3	12170298	12171320	+	969	-	-	-	A2XFW3	Uncharacterized protein	-
BGIOSGA038128	353.564	6.64881	700.478	105.354	6.7191	0.0435586	0.265171	AAAA02036494.1	5241	6551	-	1311	-	GO:0006508;GO:0004190	-	-	-	-
BGIOSGA038044	39.563	25.214	53.912	2.13818	1.09638	0.0435743	0.265216	CH398351.1	17693	18508	+	816	-	GO:0045892	-	-	-	-
BGIOSGA005685	14599.7	1818.79	27380.6	15.0543	3.9121	0.0437388	0.265883	2	32336019	32339056	-	1662	-	GO:0016620;GO:0055114;GO:0016491	K00128	B8AI10	Aldedh domain-containing protein	-
BGIOSGA021912	7.19457	0.352843	14.0363	39.7806	5.31399	0.0437501	0.265883	6	2887962	2888924	-	825	-	GO:0016787;GO:0005507	-	-	-	-
BGIOSGA005317	144.624	92.0354	197.212	2.14278	1.09949	0.0439506	0.266433	2	37792032	37794366	-	840	-	GO:0003677;GO:0005634;GO:0006281;GO:0006260;GO:0006310	K10739	B8AF77	RPA_C domain-containing protein	-
BGIOSGA000615	30.9353	19.0806	42.79	2.24259	1.16517	0.0439693	0.266433	1	37972154	37974074	-	339	-	GO:0005840;GO:0003723;GO:0005622;GO:0006412;GO:0022625;GO:0003735	K02908	B8AB90	Ribosomal_L7Ae domain-containing protein	-
BGIOSGA022300	19.407	6.82777	31.9863	4.68473	2.22797	0.0440145	0.266533	6	2820902	2821261	+	360	-	GO:0016020;GO:0016021	-	B8B2N8	Uncharacterized protein	-
BGIOSGA016337	26.5981	15.4885	37.7077	2.43457	1.28366	0.0440225	0.266533	4	17905805	17907056	+	1110	-	GO:0016020;GO:0016021	-	B8ATH8	Uncharacterized protein	-
BGIOSGA037028	79.3488	48.2343	110.463	2.29013	1.19543	0.0440884	0.2666	12	3129729	3130766	+	1038	-	GO:0045892	-	A2ZI98	OVATE domain-containing protein	-
BGIOSGA030981	227.614	141.729	313.499	2.21196	1.14533	0.0441392	0.266744	9	17133838	17138022	+	1749	-	-	-	B8BCT4	CRAL-TRIO domain-containing protein	-
BGIOSGA010076	13.1041	6.50243	19.7057	3.03052	1.59956	0.0442942	0.26732	3	30496382	30496857	-	384	-	GO:0010374	-	A2XKI7	Uncharacterized protein	-
BGIOSGA029756	497.995	296.889	699.1	2.35475	1.23557	0.044452	0.268041	9	13522479	13523849	-	1371	Non-specific	GO:0016310;GO:0005524;GO:0007165;GO:0016301;GO:0006468;GO:0004674;GO:0000166;GO:0004672;GO:0016740	-	A2Z1A6	Non-specific serine/threonine protein kinase	Non-specific serine/threonine protein kinase [Source:UniProtKB/TrEMBL;Acc:A2Z1A6]
BGIOSGA033239	11.3665	4.95841	17.7746	3.58473	1.84187	0.0444562	0.268041	10	18301260	18302786	+	1527	-	GO:0005515	-	A2Z953	Uncharacterized protein	-
BGIOSGA036151	47.796	27.7262	67.8658	2.44771	1.29144	0.0446439	0.268812	12	15328235	15332682	-	690	-	-	-	B8BPS6	Usp domain-containing protein	-
BGIOSGA007170	42.9183	27.1068	58.7299	2.16661	1.11544	0.044677	0.26896	2	2063719	2067782	-	1563	-	GO:0005524;GO:0004672;GO:0006468;GO:0007050;GO:0000076	K06632	B8AHC8	Protein kinase domain-containing protein	-
BGIOSGA011766	52.3947	8.36551	96.4238	11.5264	3.52686	0.0450388	0.270672	3	1856051	1861946	+	2145	-	GO:0016020;GO:0055085;GO:0016021;GO:0005215;GO:0022857	-	A2XC14	MFS domain-containing protein	-
BGIOSGA000267	32.4065	18.9731	45.8399	2.41605	1.27265	0.0451438	0.271121	1	43552131	43553900	-	1770	-	GO:0005515	-	B8A850	Uncharacterized protein	-
BGIOSGA015767	35.6155	3.83112	67.4	17.5927	4.13691	0.045184	0.271121	4	497296	499651	+	2112	-	GO:0006457;GO:0005524;GO:0051082;GO:0061077;GO:0009816	K04079	A2XPL8	HATPase_c domain-containing protein	-
BGIOSGA014587	33.7877	1.09978	66.4755	60.4443	5.91753	0.0453578	0.271758	4	26488907	26490636	-	696	-	-	-	A2XW91	Uncharacterized protein	-
BGIOSGA029687	33.6633	11.1181	56.2084	5.05558	2.33788	0.0455948	0.272866	9	14824261	14826837	-	783	-	-	-	A2Z1N8	Uncharacterized protein	-
BGIOSGA032106	132.275	49.1491	215.402	4.38262	2.13179	0.0457529	0.273398	10	8404615	8407096	-	1464	Protein	GO:0016020;GO:0055085;GO:0015238;GO:0042910;GO:0016021;GO:0015297;GO:0042908;GO:0006855	-	A2Z674	Protein DETOXIFICATION	Protein DETOXIFICATION [Source:UniProtKB/TrEMBL;Acc:A2Z674]
BGIOSGA015937	36.6751	22.8905	50.4597	2.2044	1.14038	0.0457533	0.273398	4	4970818	4972089	+	1272	-	GO:0005515	-	A2XQL5	Uncharacterized protein	-
BGIOSGA012113	543.937	338.894	748.981	2.21008	1.1441	0.0457683	0.273436	3	6480929	6483998	+	1893	-	GO:0003677;GO:0005634;GO:0006281;GO:0006260;GO:0003676;GO:0046872;GO:0006310;GO:0005662	K07466	A2XDX4	Replication protein A subunit	-
BGIOSGA031199	47.1755	31.2934	63.0576	2.01504	1.01081	0.0457908	0.273518	9	20364571	20364903	+	333	-	GO:0009733	-	A2Z3P8	Uncharacterized protein	-
BGIOSGA018504	17.9457	8.75456	27.1367	3.09973	1.63214	0.0458752	0.273718	5	9147698	9150093	-	729	-	-	-	B8AZM5	Uncharacterized protein	-
BGIOSGA012475	13.8881	7.02795	20.7482	2.95224	1.56181	0.0460152	0.274286	3	12126966	12128320	+	1107	-	-	-	B8AMH8	Uncharacterized protein	-
BGIOSGA034303	16.7821	7.63353	25.9306	3.39694	1.76423	0.0463519	0.275528	11	5329482	5332614	-	1539	-	GO:0043531	-	B8BJP0	Uncharacterized protein	-
BGIOSGA021994	40.3848	25.9195	54.8502	2.11617	1.08146	0.046355	0.275528	6	2011262	2014502	-	1224	-	-	-	B8B292	Uncharacterized protein	-
BGIOSGA022222	160.65	104.072	217.228	2.08729	1.06163	0.0465865	0.276643	6	1634362	1635399	+	1038	-	GO:0009263;GO:0055114;GO:0016491	K10808	B8B1Y4	Uncharacterized protein	-
BGIOSGA004022	2.3812	0	4.76239	Inf	Inf	0.046921	0.277842	1	28015847	28016513	+	444	-	GO:0009269	-	B8ABY5	WHy domain-containing protein	-
BGIOSGA005374	8.12696	2.8652	13.3887	4.67287	2.22431	0.0469714	0.277931	2	37000785	37012024	-	10749	-	-	-	-	-	-
BGIOSGA035345	4.0104	0.719436	7.30137	10.1487	3.34323	0.047008	0.278043	11	15377711	15378870	+	699	-	-	-	B8BKR8	Uncharacterized protein	-
BGIOSGA033575	271.525	55.3314	487.719	8.8145	3.13988	0.0471925	0.278872	11	21757700	21761328	-	1902	-	-	-	A2ZGP0	VWFA domain-containing protein	-
BGIOSGA012935	37.4263	23.595	51.2575	2.17239	1.11928	0.0473875	0.279823	3	20451673	20452410	+	738	-	GO:0016020;GO:0016021	-	A2XIA1	Uncharacterized protein	-
BGIOSGA031961	9.78157	3.47707	16.0861	4.62633	2.20987	0.047389	0.279823	10	12035430	12036155	-	726	-	GO:0016747	-	A2Z723	Uncharacterized protein	-
BGIOSGA031788	10.3614	0.306538	20.4163	66.6028	6.05751	0.0475979	0.280434	10	15154725	15155300	-	576	-	-	-	A2Z830	Uncharacterized protein	-
BGIOSGA023104	302.479	199.666	405.292	2.02985	1.02138	0.0476451	0.280545	6	22584371	22585039	+	669	-	-	-	A2YE65	Uncharacterized protein	-
BGIOSGA028978	22.7088	12.528	32.8896	2.62528	1.39247	0.0476643	0.280598	8	27028221	27030904	+	1191	-	GO:0030915;GO:0005634;GO:0006281;GO:0006974;GO:0006310	-	B8BCB8	Non-structural maintenance of chromosomes element 4	-
BGIOSGA029693	10.6395	0.306538	20.9725	68.4173	6.09629	0.0478668	0.281271	9	14734705	14736038	-	654	-	GO:0016020;GO:0055085;GO:0016021;GO:0022857	-	A2Z1M7	Uncharacterized protein	-
BGIOSGA011954	52.3989	34.709	70.0888	2.01932	1.01387	0.0481433	0.282158	3	4295594	4296156	+	276	ILI3	GO:0040008;GO:0046983	-	-	-	Transcription factor ILI3 [Source:UniProtKB/Swiss-Prot;Acc:A2XD15]
BGIOSGA017755	7.67167	2.74388	12.5995	4.59183	2.19907	0.0483204	0.282813	5	26477878	26480164	-	1116	-	GO:0016788	-	A2Y6B6	Lipase_GDSL domain-containing protein	-
BGIOSGA011249	380.163	233.591	526.734	2.25494	1.17309	0.0484389	0.28331	3	6024329	6028179	-	1335	-	-	-	A2XDQ4	Uncharacterized protein	-
BGIOSGA013726	4.63909	0.965919	8.31225	8.60554	3.10527	0.0485673	0.283849	3	37414720	37415310	+	591	-	-	-	B8ALA7	Uncharacterized protein	-
BGIOSGA028027	29.9723	18.6239	41.3208	2.2187	1.14972	0.0486767	0.284224	8	3811297	3814846	+	993	-	GO:0003677;GO:0005634	-	B8BAX4	SANT domain-containing protein	-
BGIOSGA014690	19.9747	11.0079	28.9415	2.62916	1.3946	0.0488482	0.284803	4	24900301	24905080	-	1443	-	GO:0003723;GO:0005515;GO:0000184	-	B8AS40	MIF4G domain-containing protein	-
BGIOSGA006965	19.5516	10.7477	28.3555	2.63829	1.3996	0.0488626	0.284834	2	6046683	6049022	-	855	-	GO:0016020;GO:0016021	-	A2X1Y0	Glyco_trans_2-like domain-containing protein	-
BGIOSGA016481	6.66546	1.22615	12.1048	9.87216	3.30337	0.0489033	0.284913	4	20399258	20399905	+	648	HM700	GO:0005783;GO:0009408	K13993	A2XTX1	HM700 protein	HM700 protein [Source:UniProtKB/TrEMBL;Acc:A2XTX1]
BGIOSGA016182	49.044	32.6308	65.4573	2.00599	1.00432	0.0491824	0.286009	4	14478594	14480738	+	609	-	-	-	B8ASQ3	Uncharacterized protein	-
BGIOSGA028319	23.3171	13.9394	32.6948	2.34549	1.22989	0.0493201	0.286492	8	10925448	10926026	+	579	-	-	-	B8B8X9	Uncharacterized protein	-
BGIOSGA022474	13.8142	7.0243	20.6042	2.93327	1.55251	0.0495025	0.287203	6	5599131	5599697	+	567	-	-	-	A2YAB1	Uncharacterized protein	-
BGIOSGA023747	39.4349	25.3614	53.5084	2.10983	1.07713	0.0495507	0.287203	7	26206235	26209332	-	1812	-	GO:0016020;GO:0016021	-	B8B5T1	Uncharacterized protein	-
BGIOSGA022387	18.5181	9.98697	27.0492	2.70845	1.43747	0.0496007	0.287326	6	4054524	4055494	+	390	-	GO:0016020;GO:0016021	-	B8B399	Uncharacterized protein	-
BGIOSGA019073	17.1618	8.95595	25.3677	2.8325	1.50208	0.0497197	0.287803	5	1080819	1082735	+	1212	-	GO:0031390;GO:0007064	K11271	A2XZS1	Uncharacterized protein	-
BGIOSGA026034	140.044	89.2776	190.81	2.13727	1.09577	0.049847	0.288331	7	21880456	21881325	+	870	-	GO:0016020;GO:0016021	-	A2YN46	Uncharacterized protein	-
BGIOSGA014096	5.16511	1.27246	9.05776	7.11832	2.83154	0.0498905	0.288378	4	33654944	33655933	-	990	-	GO:0005515	-	B8ARG0	Uncharacterized protein	-
BGIOSGA012444	8.5409	2.73883	14.343	5.23689	2.38871	0.0498924	0.288378	3	11709626	11710637	+	297	-	-	-	B8AM37	Uncharacterized protein	-
BGIOSGA027322	69.3814	38.7377	100.025	2.58211	1.36855	0.0499236	0.288506	8	11339369	11342434	-	1578	-	GO:0008233;GO:0016787;GO:0006508;GO:0004190	-	A2YT82	Peptidase A1 domain-containing protein	-

## Sheet: Down
id	baseMean	baseMean_R_Un	baseMean_R_Tr	foldChange(R_Tr/R_Un)(R_Tr/R_Un)	log2FoldChange	pval	padj	Chromosome	Start Site	End Site	Direction	Length	Name	GO	KEGG	UniProtID	DescriptionInUniprot	Description
BGIOSGA000258	692.641	1352.71	32.5685	0.0240764	-5.37623	5.92856e-35	9.32237e-31	1	43654087	43654743	-	657	-	-	-	A2WYB0	Uncharacterized protein	-
BGIOSGA035979	5197.18	10326.5	67.8777	0.00657317	-7.24919	2.5858e-31	1.35534e-27	12	18905862	18906502	-	240	Metallothionein-like	GO:0046872	-	A2ZLT5	Metallothionein-like protein 1	Metallothionein-like protein 1 [Source:UniProtKB/TrEMBL;Acc:A2ZLT5]
BGIOSGA019338	432.424	814.55	50.2989	0.0617505	-4.0174	1.57959e-22	3.54833e-19	5	6643029	6643938	+	198	MT3B	GO:0046872;GO:0006878;GO:0005623	-	-	-	Metallothionein-like protein 3B [Source:UniProtKB/Swiss-Prot;Acc:A2Y1D7]
BGIOSGA008302	284.452	535.621	33.2833	0.0621397	-4.00834	5.15767e-21	9.54138e-18	2	19891614	19894558	+	1104	-	GO:0008081;GO:0006629	K18696	B8AIM1	GP-PDE domain-containing protein	-
BGIOSGA013439	95.9074	186.18	5.63433	0.0302627	-5.04631	3.87904e-20	6.28986e-17	3	32972233	32973876	+	543	-	-	-	A2XLB4	Uncharacterized protein	-
BGIOSGA027768	305.433	571.858	39.0092	0.0682149	-3.87377	4.00004e-20	6.28986e-17	8	720176	721609	-	1434	-	GO:0016747	-	A2YQK2	Uncharacterized protein	-
BGIOSGA018119	178.632	337.348	19.916	0.059037	-4.08224	5.78644e-19	7.91207e-16	5	20156962	20158214	-	732	-	GO:0051091	-	B8AXZ1	VQ domain-containing protein	-
BGIOSGA030103	104.731	205.063	4.39837	0.0214489	-5.54295	1.13104e-18	1.48208e-15	9	4964658	4965752	-	1095	-	GO:0016020;GO:0016021	-	B8BDP1	Uncharacterized protein	-
BGIOSGA009929	208.023	389.247	26.7996	0.0688499	-3.8604	1.54131e-18	1.93891e-15	3	32968521	32971120	-	1740	-	GO:0005524;GO:0004672;GO:0006468	-	B8AQD3	Uncharacterized protein	-
BGIOSGA017276	381.54	702.077	61.0037	0.0868903	-3.52466	3.44506e-18	4.16707e-15	4	32615003	32618022	+	1389	-	GO:0016020;GO:0016787;GO:0016021;GO:0006629	-	A2XYG7	Lipase_3 domain-containing protein	-
BGIOSGA000635	571.827	1037.65	106.001	0.102155	-3.29117	3.39472e-17	3.33627e-14	1	37471729	37473525	-	1197	WAT1-related	GO:0016020;GO:0055085;GO:0016021;GO:0022857	-	B8AAW9	WAT1-related protein	WAT1-related protein [Source:UniProtKB/TrEMBL;Acc:B8AAW9]
BGIOSGA025924	349.042	636.863	61.2202	0.0961277	-3.3789	7.93934e-17	7.34365e-14	7	20100779	20102590	+	531	Mitochondrial	GO:0006850;GO:0005743;GO:0005739	K22139	B8B791	Mitochondrial pyruvate carrier	Mitochondrial pyruvate carrier [Source:UniProtKB/TrEMBL;Acc:B8B791]
BGIOSGA029015	168.109	310.658	25.5598	0.0822763	-3.60338	2.90623e-16	2.34354e-13	8	27649265	27650078	+	753	-	GO:0016020;GO:0016021	-	A2YX57	Uncharacterized protein	-
BGIOSGA018540	287.679	540.458	34.9004	0.0645755	-3.95287	2.36067e-15	1.68729e-12	5	8293788	8294880	-	918	-	-	-	B8AZE6	Uncharacterized protein	-
BGIOSGA029456	97.8836	183.611	12.1559	0.0662042	-3.91693	2.8087e-15	1.91185e-12	9	18606396	18610714	-	1197	-	GO:0003824;GO:0016788	K01114	A2Z306	Uncharacterized protein	-
BGIOSGA014920	1756.19	3255.26	257.115	0.0789846	-3.66229	4.08037e-15	2.56647e-12	4	21820040	21821046	-	576	-	-	-	A2XUG7	Uncharacterized protein	-
BGIOSGA033581	191.537	350.446	32.6286	0.0931059	-3.42498	5.02367e-15	2.98093e-12	11	21664890	21668248	-	1542	-	GO:0005524;GO:0004672;GO:0006468;GO:0007166	-	B8BLI6	Protein kinase domain-containing protein	-
BGIOSGA034837	240.172	436.174	44.1707	0.101268	-3.30374	5.53067e-15	3.221e-12	11	2527179	2531768	+	1161	HVA22-like	GO:0016020	-	B8BJ70	HVA22-like protein	HVA22-like protein [Source:UniProtKB/TrEMBL;Acc:B8BJ70]
BGIOSGA012823	2402.12	4219.05	585.197	0.138704	-2.84992	6.69641e-15	3.82901e-12	3	18096152	18103070	+	2433	-	GO:0005515;GO:0005524;GO:0004672;GO:0006468	-	B8AQZ0	Protein kinase domain-containing protein	-
BGIOSGA021767	28.1085	56.2169	0	0	-Inf	1.25218e-14	6.67456e-12	6	4930848	4934164	-	2970	-	GO:0016020;GO:0016310;GO:0005524;GO:0016301;GO:0006468;GO:0005515;GO:0004674;GO:0000166;GO:0004672;GO:0016021;GO:0016740	-	A2YA36	Protein kinase domain-containing protein	-
BGIOSGA025592	3462.67	6490.21	435.134	0.0670447	-3.89873	2.08067e-14	1.03865e-11	7	13042697	13043231	+	288	-	-	-	A2YKP9	Uncharacterized protein	-
BGIOSGA033562	299.37	533.872	64.8684	0.121505	-3.04091	4.51993e-14	2.15375e-11	11	21993491	22004165	-	3657	-	GO:0043531	-	B8BIH4	Uncharacterized protein	-
BGIOSGA005856	101.069	186.769	15.3695	0.0822915	-3.60311	5.71671e-14	2.68336e-11	2	29185479	29187203	-	1467	-	GO:0016020;GO:0016021;GO:0015743	-	A2X880	Uncharacterized protein	-
BGIOSGA032395	581.167	1020.49	141.84	0.138991	-2.84694	9.54574e-14	4.41476e-11	10	527819	529311	-	981	Peroxidase	GO:0020037;GO:0055114;GO:0006979;GO:0046872;GO:0098869;GO:0004601;GO:0005576;GO:0042744;GO:0016491	K00430	A2Z4F3	Peroxidase	Peroxidase [Source:UniProtKB/TrEMBL;Acc:A2Z4F3]
BGIOSGA005809	470.976	828.958	112.995	0.13631	-2.87504	1.51627e-13	6.81218e-11	2	30172814	30175909	-	1833	-	GO:0016020;GO:0055085;GO:0016021;GO:0022857	-	B8AGS5	Uncharacterized protein	-
BGIOSGA000127	40.1656	78.2155	2.11571	0.0270497	-5.20824	3.42448e-13	1.49578e-10	1	45466384	45470464	-	1578	-	GO:0016020;GO:0055085;GO:0016021;GO:0022857	-	A2WYZ2	Uncharacterized protein	-
BGIOSGA010096	474.72	829.659	119.781	0.144374	-2.79212	8.02295e-13	3.2768e-10	3	30137873	30139093	-	1143	-	GO:0016788	-	B8AP21	Uncharacterized protein	-
BGIOSGA014344	917.803	1601.01	234.599	0.146532	-2.77071	1.20995e-12	4.81667e-10	4	30287487	30295125	-	2160	-	GO:0005524;GO:0004672;GO:0006468	-	B8AU77	Protein kinase domain-containing protein	-
BGIOSGA002260	592.279	1024.75	159.806	0.155946	-2.68088	1.37647e-12	5.41107e-10	1	4587898	4589220	-	1323	-	GO:0016747	-	A2WLD0	Uncharacterized protein	-
BGIOSGA009641	1018.9	1944.45	93.3559	0.0480115	-4.38048	1.44943e-12	5.62754e-10	3	37495334	37497615	-	972	-	GO:0006568;GO:0003824;GO:0004834;GO:0000162	K13222	A2XMX4	Uncharacterized protein	-
BGIOSGA028518	104.214	206.232	2.19528	0.0106447	-6.55372	3.57084e-12	1.30581e-09	8	17240130	17241485	+	1245	-	GO:0016020;GO:0016021	-	B8BA06	Uncharacterized protein	-
BGIOSGA033364	652.177	1153.42	150.935	0.130859	-2.93392	3.82197e-12	1.38158e-09	10	19953805	19954989	+	1185	-	GO:0008233;GO:0016787;GO:0006508;GO:0004190	-	A2Z9R9	Peptidase A1 domain-containing protein	-
BGIOSGA018835	86.2074	156.789	15.6261	0.0996637	-3.32679	1.00838e-11	3.37368e-09	5	2705981	2706268	-	288	-	-	-	A2Y0A0	Uncharacterized protein	-
BGIOSGA012504	61.2293	113.993	8.46556	0.0742639	-3.7512	1.12783e-11	3.7336e-09	3	12716330	12718084	+	1425	-	GO:0008233;GO:0016787;GO:0006508;GO:0004190	-	A2XG13	Peptidase A1 domain-containing protein	-
BGIOSGA005283	5626.44	9844.45	1408.43	0.143068	-2.80522	1.37849e-11	4.4237e-09	1	47136245	47137286	+	831	-	GO:0003677	K09422	B8A9Z1	Uncharacterized protein	-
BGIOSGA016094	36.7379	71.8961	1.57966	0.0219714	-5.50823	4.0505e-11	1.20174e-08	4	10882708	10885292	+	453	-	GO:0030246	-	A2XRK9	Jacalin-type lectin domain-containing protein	-
BGIOSGA028755	107.216	200.586	13.8456	0.0690255	-3.85673	4.57971e-11	1.34605e-08	8	22973988	22974656	+	669	-	GO:0016020;GO:0016021	-	A2YVP0	Uncharacterized protein	-
BGIOSGA019137	507.419	861.499	153.34	0.177992	-2.49011	5.55619e-11	1.56675e-08	5	2270551	2271860	+	453	-	GO:0006979;GO:0020037;GO:0004601;GO:0098869;GO:0055114	-	B8AXN5	Uncharacterized protein	-
BGIOSGA027481	224.774	388.39	61.1582	0.157466	-2.66689	5.57971e-11	1.56675e-08	8	6220276	6223777	-	867	-	GO:0003677;GO:0005634;GO:0006355	-	A2YS82	NAC domain-containing protein	-
BGIOSGA031076	140.28	246.638	33.9226	0.13754	-2.86208	6.03144e-11	1.66424e-08	9	18658829	18659389	+	561	-	-	-	A2Z313	Uncharacterized protein	-
BGIOSGA015351	90.3207	169.838	10.8032	0.0636091	-3.97462	7.10659e-11	1.94344e-08	4	12399503	12405419	-	2301	-	GO:0043531	-	-	-	-
BGIOSGA030945	808.622	1366.5	250.746	0.183495	-2.44619	7.31029e-11	1.98191e-08	9	16709297	16714051	+	2166	-	GO:0016020;GO:0005524;GO:0000166;GO:0016021;GO:0016887	-	B8BCP6	ABC transporter domain-containing protein	-
BGIOSGA027874	441.86	778.645	105.075	0.134946	-2.88954	7.57126e-11	2.03512e-08	8	794986	795936	+	951	Peroxidase	GO:0020037;GO:0055114;GO:0006979;GO:0046872;GO:0098869;GO:0004601;GO:0005576;GO:0042744;GO:0016491	K00430	B8BA60	Peroxidase	Peroxidase [Source:UniProtKB/TrEMBL;Acc:B8BA60]
BGIOSGA016324	4742.05	7903.72	1580.39	0.199955	-2.32225	9.21078e-11	2.41391e-08	4	17630651	17634495	+	2406	Potassium	GO:0016020;GO:0006813;GO:0016021;GO:0071805;GO:0006811;GO:0015079	K03549	A2XT08	Potassium transporter	Potassium transporter [Source:UniProtKB/TrEMBL;Acc:A2XT08]
BGIOSGA035690	39.9703	75.8485	4.09211	0.053951	-4.21221	9.30946e-11	2.41961e-08	11	22008453	22009308	+	375	-	-	-	B8BIH5	Uncharacterized protein	-
BGIOSGA037112	10947.6	18255.5	3639.74	0.199378	-2.32642	9.7719e-11	2.51899e-08	12	4641379	4644972	+	1074	-	GO:0003824	-	A2ZIS0	Uncharacterized protein	-
BGIOSGA020549	135.959	238.457	33.4607	0.140321	-2.83319	1.25808e-10	3.1401e-08	6	31885537	31886850	-	1314	-	GO:0005515	-	A2YGW8	Uncharacterized protein	-
BGIOSGA005557	737.377	1244.2	230.554	0.185303	-2.43204	1.72434e-10	4.1963e-08	2	34279420	34280149	-	639	-	GO:0003677;GO:0005634;GO:0006355;GO:0006351;GO:0003700	-	B8AJ39	AP2/ERF domain-containing protein	-
BGIOSGA001229	1829	3052.46	605.537	0.198377	-2.33368	1.73461e-10	4.1963e-08	1	27103157	27110954	-	4332	-	GO:0016020;GO:0005524;GO:0000166;GO:0016021;GO:0016887	-	A2WSH6	Uncharacterized protein	-
BGIOSGA017407	171.566	297.139	45.9926	0.154785	-2.69167	1.76514e-10	4.23754e-08	4	34502848	34505313	+	1035	-	GO:0003824;GO:0050662	K08695	B8ARW0	Epimerase domain-containing protein	-
BGIOSGA028793	85.5274	153.524	17.5311	0.114192	-3.13047	1.93443e-10	4.60879e-08	8	23794416	23794865	+	450	-	-	-	A2YVW5	Uncharacterized protein	-
BGIOSGA006167	488.641	942.316	34.9665	0.0371069	-4.75217	3.22925e-10	7.46739e-08	2	24233276	24234034	-	342	-	-	-	A2X6I6	Uncharacterized protein	-
BGIOSGA016419	66.7968	123.219	10.3746	0.084196	-3.5701	3.40028e-10	7.80551e-08	4	18894480	18895517	+	1038	Peroxidase	GO:0020037;GO:0055114;GO:0006979;GO:0046872;GO:0098869;GO:0004601;GO:0005576;GO:0042744;GO:0016491	K00430	A2XTH3	Peroxidase	Peroxidase [Source:UniProtKB/TrEMBL;Acc:A2XTH3]
BGIOSGA038062	165.993	299.704	32.2813	0.107711	-3.21477	4.89069e-10	1.07558e-07	AAAA02036172.1	5221	8271	+	3051	-	GO:0043531	-	-	-	-
BGIOSGA010845	1004.71	1676.24	333.184	0.198768	-2.33084	5.14361e-10	1.12334e-07	3	12877889	12885343	-	2040	-	GO:0046556;GO:0046373	K01209	B8ANG7	Alpha-L-AF_C domain-containing protein	-
BGIOSGA031591	295.821	502.718	88.9229	0.176884	-2.49912	5.47387e-10	1.17909e-07	10	18276938	18277237	-	300	-	GO:0006869	-	A2Z949	AAI domain-containing protein	-
BGIOSGA011983	1674.01	2772.03	575.997	0.207789	-2.26681	5.73331e-10	1.22658e-07	3	4655420	4656274	+	630	TIFY11C	-	K13464	-	-	Protein TIFY 11c [Source:UniProtKB/Swiss-Prot;Acc:A2XD79]
BGIOSGA026360	82.8707	146.568	19.1739	0.13082	-2.93435	7.9581e-10	1.65187e-07	7	26344602	26345534	+	933	-	-	-	A2YPS8	C2 domain-containing protein	-
BGIOSGA004099	479.614	851.897	107.332	0.125992	-2.9886	1.01508e-09	2.07293e-07	1	29158811	29159341	+	531	-	-	-	A2WT57	Uncharacterized protein	-
BGIOSGA001422	1626.69	2673.86	579.518	0.216734	-2.206	1.03513e-09	2.10025e-07	1	23347944	23352564	-	1287	-	GO:0070588;GO:0016020;GO:0055085;GO:0006812;GO:0006816;GO:0006811;GO:0005773;GO:0015369;GO:0005774;GO:0016021;GO:0015297;GO:0008324	K07300	B8AA35	Vacuolar cation/proton exchanger	-
BGIOSGA019054	6847.91	12225.9	1469.95	0.120233	-3.0561	1.16712e-09	2.35286e-07	5	833017	834572	+	837	-	GO:0003677	-	A2XZN8	Uncharacterized protein	-
BGIOSGA019503	504.513	837.204	171.822	0.205233	-2.28466	1.30326e-09	2.6106e-07	5	11446651	11457525	+	3324	-	GO:0016020;GO:0005524;GO:0004672;GO:0016021;GO:0006468	-	B8B034	Protein kinase domain-containing protein	-
BGIOSGA011075	281.78	471.584	91.977	0.195038	-2.35817	1.58942e-09	3.14375e-07	3	8870603	8872778	-	1623	-	GO:0015031	-	B8AKB5	Uncharacterized protein	-
BGIOSGA036110	201.768	341.346	62.1898	0.18219	-2.45648	1.867e-09	3.64691e-07	12	15974885	15978311	-	3066	-	GO:0043531	-	A2ZL01	NB-ARC domain-containing protein	-
BGIOSGA038034	150.51	256.722	44.2989	0.172556	-2.53486	2.73745e-09	5.31419e-07	AAAA02035993.1	10701	11207	+	507	-	-	-	-	-	-
BGIOSGA030912	43.5105	79.9494	7.07158	0.0884507	-3.49898	3.80752e-09	7.30139e-07	9	16001501	16001818	+	318	-	GO:0005509	-	A2Z221	Uncharacterized protein	-
BGIOSGA016875	2116.58	3453.89	779.279	0.225624	-2.14801	4.00431e-09	7.63222e-07	4	26220416	26222499	+	1107	-	GO:0016787	-	A2XW53	Nudix hydrolase domain-containing protein	-
BGIOSGA035933	254.427	443.731	65.1225	0.146761	-2.76846	5.37945e-09	9.95168e-07	12	19705348	19706972	-	1077	-	GO:0046872;GO:0020037;GO:0016705;GO:0005506;GO:0004497;GO:0055114;GO:0016491	-	A2ZM39	Uncharacterized protein	-
BGIOSGA036220	300.488	511.351	89.6248	0.17527	-2.51235	5.61667e-09	1.03297e-06	12	13297468	13302910	-	3066	-	GO:0043531	-	B8BPK2	Uncharacterized protein	-
BGIOSGA027576	92.9051	160.774	25.0365	0.155725	-2.68292	6.30869e-09	1.1535e-06	8	4461288	4462189	-	198	-	-	-	B8BB64	Uncharacterized protein	-
BGIOSGA021701	545.643	893.322	197.964	0.221604	-2.17394	6.48504e-09	1.17889e-06	6	6282085	6290701	-	2208	-	GO:0016020;GO:0055085;GO:0005216;GO:0034220;GO:0016021;GO:0006811	K05391	A2YAI2	Cyclic nucleotide-binding domain-containing protein	-
BGIOSGA010942	3727.09	6146.55	1307.62	0.212741	-2.23283	6.79277e-09	1.22774e-06	3	11060882	11064564	-	1773	-	GO:0005524;GO:0000166;GO:0006529;GO:0004066	K01953	B8ALL8	Asparagine synthetase [glutamine-hydrolyzing]	-
BGIOSGA005777	1038.3	1686.99	389.616	0.230953	-2.11433	6.85944e-09	1.22915e-06	2	30899834	30901702	-	1869	-	GO:0016702;GO:0046872;GO:0055114	K09840	A2X8P7	Uncharacterized protein	-
BGIOSGA021140	410.069	730.351	89.7874	0.122937	-3.02401	7.5225e-09	1.32907e-06	6	19957808	19958983	-	1005	Peroxidase	GO:0020037;GO:0055114;GO:0006979;GO:0046872;GO:0098869;GO:0004601;GO:0005576;GO:0042744;GO:0016491	K00430	A2YDJ4	Peroxidase	Peroxidase [Source:UniProtKB/TrEMBL;Acc:A2YDJ4]
BGIOSGA032034	128.177	218.323	38.0317	0.1742	-2.52119	7.82002e-09	1.37392e-06	10	10505493	10513210	-	1500	-	GO:0016020;GO:0020037;GO:0005506;GO:0055114;GO:0046872;GO:0016705;GO:0016021;GO:0004497;GO:0016491	-	B8BGJ4	Uncharacterized protein	-
BGIOSGA004226	121.525	207.126	35.9254	0.173448	-2.52743	8.39001e-09	1.46588e-06	1	31579408	31580717	+	1281	-	GO:0016758;GO:0016740	-	B8A7N2	Uncharacterized protein	-
BGIOSGA014341	99.0315	170.834	27.2291	0.159389	-2.64937	1.04952e-08	1.78413e-06	4	30358946	30359308	-	363	-	GO:0009733	K14488	B8AUI5	Uncharacterized protein	-
BGIOSGA024163	700.453	1287.09	113.812	0.0884259	-3.49939	1.11851e-08	1.89118e-06	7	19316342	19318393	-	1677	-	GO:0004553;GO:0016787;GO:0005975	-	B8B6Z9	Uncharacterized protein	-
BGIOSGA029417	1060.44	1720.08	400.793	0.233008	-2.10155	1.34332e-08	2.23524e-06	9	19170261	19170917	-	657	DREB1B	GO:0003677;GO:0005634;GO:0006355;GO:0003700	-	-	-	Dehydration-responsive element-binding protein 1B [Source:UniProtKB/Swiss-Prot;Acc:Q8GUW4]
BGIOSGA022922	90.8022	156.658	24.9464	0.159241	-2.65071	1.49426e-08	2.44291e-06	6	17167950	17169888	+	1299	-	GO:0016787;GO:0008152;GO:0005975;GO:0005576;GO:0071555;GO:0004650;GO:0016798	-	A2YCZ9	Uncharacterized protein	-
BGIOSGA022733	43.4681	79.1254	7.81089	0.0987154	-3.34058	1.55974e-08	2.49619e-06	6	11564045	11567667	+	2739	-	GO:0016020;GO:0016021	-	B8B0U0	Uncharacterized protein	-
BGIOSGA011265	124.784	211.028	38.5394	0.182627	-2.45303	1.60799e-08	2.55402e-06	3	5803608	5808046	-	1740	-	GO:0004553;GO:0005975;GO:0016798	-	B8AQH4	GH10 domain-containing protein	-
BGIOSGA011313	312.477	570.323	54.6323	0.095792	-3.38395	1.70691e-08	2.67984e-06	3	4993580	4994776	-	1197	-	GO:0016020;GO:0016021;GO:0005215	-	A2XDC9	Uncharacterized protein	-
BGIOSGA030727	240.205	397.135	83.2752	0.20969	-2.25367	1.70977e-08	2.67984e-06	9	12619706	12620714	+	840	-	GO:0003677;GO:0005634	K09422	A2Z126	Uncharacterized protein	-
BGIOSGA016949	159.494	309.122	9.86574	0.0319154	-4.9696	1.71277e-08	2.67984e-06	4	27620239	27620859	+	621	-	GO:0003677;GO:0005634;GO:0006355;GO:0006351;GO:0003700	-	B8AT48	AP2/ERF domain-containing protein	-
BGIOSGA012396	47.0368	84.9472	9.12643	0.107436	-3.21844	1.7274e-08	2.68936e-06	3	11057205	11060459	+	1287	-	-	-	B8ALL7	PMR5N domain-containing protein	-
BGIOSGA003897	761.194	1446.11	76.2807	0.052749	-4.24471	2.17413e-08	3.28722e-06	1	25977523	25979352	+	909	-	-	-	A2WS43	AB hydrolase-1 domain-containing protein	-
BGIOSGA020525	1591.66	2558.23	625.087	0.244344	-2.03302	2.18694e-08	3.28873e-06	6	32170336	32173026	-	1260	-	-	K19366	A2YH10	Senescence domain-containing protein	-
BGIOSGA004393	153.093	255.649	50.5361	0.197677	-2.33878	2.19604e-08	3.28873e-06	1	33701285	33703493	+	1029	-	GO:0009055;GO:0022900;GO:0005506	-	B8A909	Uncharacterized protein	-
BGIOSGA008030	71.7346	125.269	18.1998	0.145285	-2.78304	2.22418e-08	3.3007e-06	2	12580639	12581565	+	927	-	-	-	A2X3T7	Uncharacterized protein	-
BGIOSGA028172	999.209	1609.9	388.522	0.241334	-2.0509	2.23748e-08	3.3036e-06	8	6451402	6461604	+	3255	-	GO:0016020;GO:0005524;GO:0004672;GO:0016021;GO:0006468	-	B8BBQ1	Protein kinase domain-containing protein	-
BGIOSGA021452	123.55	214.199	32.9006	0.153598	-2.70277	2.33561e-08	3.40058e-06	6	10495422	10498009	-	1230	-	-	-	A2YBQ0	Uncharacterized protein	-
BGIOSGA015771	37.1317	73.0165	1.24687	0.0170765	-5.87184	2.40247e-08	3.48181e-06	4	630241	632073	+	1833	-	GO:0016020;GO:0030246;GO:0005524;GO:0004672;GO:0016021;GO:0006468	-	B8AU95	Protein kinase domain-containing protein	-
BGIOSGA008716	386.241	628.124	144.358	0.229823	-2.1214	2.63713e-08	3.80436e-06	2	27847156	27848474	+	813	-	GO:0005622;GO:0008270	-	A2X7T1	Uncharacterized protein	-
BGIOSGA008357	507.339	820.216	194.461	0.237086	-2.07652	3.36002e-08	4.76965e-06	2	21176732	21180318	+	1176	-	GO:0004553;GO:0016787;GO:0005975	-	A2X5N9	Uncharacterized protein	-
BGIOSGA023704	2357.12	3774.34	939.892	0.249022	-2.00566	3.38955e-08	4.78015e-06	7	26926906	26928935	-	1929	-	-	-	A2YPZ6	zinc_ribbon_12 domain-containing protein	-
BGIOSGA011717	105.511	178.695	32.327	0.180906	-2.46669	3.40473e-08	4.78015e-06	3	1169590	1170991	+	861	-	GO:0005515	-	A2XBS3	F-box domain-containing protein	-
BGIOSGA010387	337.462	548.628	126.295	0.230201	-2.11903	3.6828e-08	5.1248e-06	3	23704790	23713546	-	2403	Potassium	GO:0016020;GO:0006813;GO:0016021;GO:0071805;GO:0006811;GO:0015079	-	B8AL45	Potassium transporter	Potassium transporter [Source:UniProtKB/TrEMBL;Acc:B8AL45]
BGIOSGA033532	337.654	647.635	27.6722	0.0427281	-4.54867	4.45083e-08	6.1621e-06	11	22716612	22717533	-	714	-	GO:0003677	K09422	A2ZGY6	Uncharacterized protein	-
BGIOSGA005930	1704.31	2717.17	691.445	0.254472	-1.97442	4.46742e-08	6.1621e-06	2	28033512	28037662	-	2019	-	GO:0016020;GO:0055085;GO:0016021	-	A2X7U6	Uncharacterized protein	-
BGIOSGA026766	27.6277	51.729	3.52643	0.0681713	-3.87469	4.65735e-08	6.36821e-06	8	25723025	25723717	-	693	-	GO:0006355;GO:0003700	-	B8BC45	BZIP domain-containing protein	-
BGIOSGA033513	50575.5	79826.4	21324.5	0.267136	-1.90436	4.90944e-08	6.68386e-06	11	22984793	22987575	-	1401	-	GO:0005524	-	B8BIM0	ATPase_AAA_core domain-containing protein	-
BGIOSGA033475	125.362	234.993	15.731	0.0669424	-3.90094	5.41831e-08	7.28207e-06	10	21642376	21643377	+	324	-	-	-	A2ZAE8	Uncharacterized protein	-
BGIOSGA022497	138.688	231.848	45.5272	0.196367	-2.34838	5.70595e-08	7.57158e-06	6	5999355	6000748	+	705	-	GO:0016020;GO:0016021	-	A2YAF0	Uncharacterized protein	-
BGIOSGA011443	434.286	762.194	106.379	0.139569	-2.84095	5.8631e-08	7.74742e-06	3	3195708	3199660	-	1173	WAT1-related	GO:0016020;GO:0055085;GO:0016021;GO:0022857	-	B8ANC3	WAT1-related protein	WAT1-related protein [Source:UniProtKB/TrEMBL;Acc:B8ANC3]
BGIOSGA028761	134.821	224.488	45.1534	0.201139	-2.31373	6.01554e-08	7.9156e-06	8	23138931	23139473	+	543	-	GO:0016020;GO:0016021;GO:0080143	-	A2YVQ6	Uncharacterized protein	-
BGIOSGA030493	284.436	463.67	105.202	0.22689	-2.13993	6.1498e-08	8.05854e-06	9	7511320	7520737	+	4530	-	GO:0043531	-	B8BE89	Uncharacterized protein	-
BGIOSGA018508	435.118	700.08	170.156	0.243052	-2.04066	6.29381e-08	8.17909e-06	5	9078780	9079625	-	846	-	GO:0043531	-	A2Y1Z2	Uncharacterized protein	-
BGIOSGA016659	57.9434	101.623	14.2638	0.140359	-2.8328	6.52236e-08	8.40663e-06	4	22997749	22999542	+	1236	-	GO:0016020;GO:0016021	-	A2XUY6	Aa_trans domain-containing protein	-
BGIOSGA033417	2148.55	3408.02	889.075	0.260877	-1.93856	7.15521e-08	9.14733e-06	10	20634292	20636326	+	1473	Proline	GO:0004657;GO:0006562;GO:0055114;GO:0006560;GO:0016491	K00318	A2ZA15	Proline dehydrogenase	Proline dehydrogenase [Source:UniProtKB/TrEMBL;Acc:A2ZA15]
BGIOSGA037630	5563.79	8810.57	2317.01	0.262981	-1.92697	7.29689e-08	9.29069e-06	12	19026871	19027444	+	237	Metallothionein-like	GO:0046872	-	A6N134	Metallothionein-like protein 1	Metallothionein-like protein 1 [Source:UniProtKB/TrEMBL;Acc:A6N134]
BGIOSGA012069	1125.88	1811.68	440.081	0.242913	-2.04149	7.76338e-08	9.84478e-06	3	5909401	5913301	+	2934	Calcium-transporting	GO:0016020;GO:0070588;GO:0005524;GO:0005388;GO:0006816;GO:0006811;GO:0099132;GO:0000166;GO:0016021	K01537	A2XDN9	Calcium-transporting ATPase	Calcium-transporting ATPase [Source:UniProtKB/TrEMBL;Acc:A2XDN9]
BGIOSGA031671	681.877	1110.66	253.092	0.227874	-2.13369	8.44777e-08	1.065e-05	10	17112166	17116614	-	2118	-	GO:0009055;GO:0015035;GO:0005622;GO:0035556;GO:0055114;GO:0045454;GO:0022900;GO:0005623	-	B8BHJ3	Uncharacterized protein	-
BGIOSGA020060	3017.81	4779.83	1255.79	0.262728	-1.92836	8.52432e-08	1.06805e-05	5	25093123	25100891	+	2859	-	GO:0016020;GO:0016310;GO:0005524;GO:0016301;GO:0006468;GO:0005515;GO:0004674;GO:0000166;GO:0004672;GO:0016021;GO:0016740	-	B8AZB0	Protein kinase domain-containing protein	-
BGIOSGA006162	942.915	1502.1	383.727	0.25546	-1.96883	8.63444e-08	1.07756e-05	2	24275942	24276422	-	357	-	GO:0046872;GO:0030001	-	A2X6J3	HMA domain-containing protein	-
BGIOSGA009399	357.173	574.09	140.256	0.244311	-2.03321	8.83018e-08	1.09331e-05	3	40677783	40679222	-	1440	Protein	GO:0016020;GO:0055085;GO:0015238;GO:0071244;GO:0042910;GO:1902456;GO:0016021;GO:0042908;GO:0015297;GO:0005886;GO:0006855	K03327	A2XPA9	Protein DETOXIFICATION	Protein DETOXIFICATION [Source:UniProtKB/TrEMBL;Acc:A2XPA9]
BGIOSGA009733	87.8119	149.079	26.5451	0.178061	-2.48955	9.2246e-08	1.13074e-05	3	36310220	36312619	-	891	-	GO:0008168;GO:0032259	-	B8AKK8	Uncharacterized protein	-
BGIOSGA027114	152.34	252.028	52.6528	0.208917	-2.259	9.24033e-08	1.13074e-05	8	17395789	17397388	-	1440	-	GO:0016020;GO:0016021	-	A2YUD0	Uncharacterized protein	-
BGIOSGA020030	22.7415	43.2612	2.2218	0.0513579	-4.28327	9.40154e-08	1.146e-05	5	24659418	24660463	+	921	-	GO:0016020;GO:0055085;GO:0046873;GO:0030001;GO:0006811;GO:0005385;GO:0016021;GO:0071577	K14709	B8AZ40	Uncharacterized protein	-
BGIOSGA035055	115.368	192.861	37.8758	0.196389	-2.34821	9.67774e-08	1.17512e-05	11	6433545	6434450	+	744	-	-	-	B8BJU3	Rx_N domain-containing protein	-
BGIOSGA028221	17.3498	33.7433	0.956222	0.0283381	-5.14111	1.04913e-07	1.26414e-05	8	8274311	8276534	+	393	-	-	-	A2YSJ0	Uncharacterized protein	-
BGIOSGA002207	446.64	714.833	178.446	0.249633	-2.00212	1.11915e-07	1.34337e-05	1	5446646	5450887	-	1662	-	GO:0005737;GO:0045893;GO:0005515;GO:0010112;GO:2000031;GO:2000022;GO:0106167;GO:0009611;GO:0050832;GO:0005634;GO:0009862;GO:0009627;GO:0009408;GO:0001666;GO:0009682;GO:0009625;GO:0009617;GO:0031348	K14508	-	-	-
BGIOSGA033524	23.3406	44.2671	2.41416	0.0545362	-4.19664	1.15385e-07	1.37975e-05	11	22789402	22789908	-	507	-	GO:0003676	-	A2ZH01	Uncharacterized protein	-
BGIOSGA019971	1706.44	2690.48	722.405	0.268504	-1.89699	1.16896e-07	1.39253e-05	5	23738464	23740316	+	654	-	GO:0046983	-	A2Y5C1	Uncharacterized protein	-
BGIOSGA030862	15.8012	30.9368	0.665576	0.0215141	-5.53857	1.26091e-07	1.48099e-05	9	15178310	15179236	+	927	-	-	-	B8BCI0	RING-type domain-containing protein	-
BGIOSGA009114	165.773	274.788	56.758	0.206552	-2.27542	1.3305e-07	1.55515e-05	2	34485181	34485564	+	384	-	GO:0009733	K14488	A2XA13	Uncharacterized protein	-
BGIOSGA037633	3526.01	6985.24	66.7667	0.00955824	-6.70904	1.46879e-07	1.68893e-05	12	19039881	19040511	+	237	-	GO:0046872;GO:0009555;GO:0072593	-	B8BML3	Uncharacterized protein	-
BGIOSGA004035	1612.5	2545.87	679.131	0.266758	-1.9064	1.4973e-07	1.70913e-05	1	28220367	28224077	+	1596	-	GO:0016020;GO:0020037;GO:0005506;GO:0055114;GO:0046872;GO:0016705;GO:0016021;GO:0004497;GO:0016491	-	A2WSV0	Uncharacterized protein	-
BGIOSGA034728	954.792	1507.98	401.608	0.266322	-1.90875	1.49995e-07	1.70913e-05	11	1159190	1164468	+	1977	-	GO:0046556;GO:0046373	K01209	B8BIW4	Alpha-L-AF_C domain-containing protein	-
BGIOSGA010716	109.924	183.712	36.1363	0.196701	-2.34593	1.55497e-07	1.76543e-05	3	15121368	15123479	-	618	-	-	-	B8APT6	Uncharacterized protein	-
BGIOSGA033294	394.386	629.127	159.644	0.253755	-1.97849	1.58974e-07	1.79346e-05	10	19142476	19145596	+	1065	-	-	-	B8BHX2	AB hydrolase-1 domain-containing protein	-
BGIOSGA021518	1898.37	2984.45	812.286	0.272173	-1.8774	1.59107e-07	1.79346e-05	6	9026933	9029477	-	648	-	-	K17991	B8B0A5	Uncharacterized protein	-
BGIOSGA019700	155.956	271.537	40.3758	0.148694	-2.74958	1.64044e-07	1.84251e-05	5	18185992	18188135	+	1014	Pectinesterase	GO:0005618;GO:0016787;GO:0045330;GO:0045490;GO:0030599;GO:0042545	K01051	A2Y3Q6	Pectinesterase	Pectinesterase [Source:UniProtKB/TrEMBL;Acc:A2Y3Q6]
BGIOSGA038109	228.006	383.847	72.1658	0.188007	-2.41115	1.72647e-07	1.93223e-05	AAAA02036392.1	1775	3514	+	1740	-	GO:0043531	-	-	-	-
BGIOSGA018169	4695.82	7324.25	2067.38	0.282265	-1.82488	1.73578e-07	1.93577e-05	5	19143846	19147992	-	1005	-	GO:0004553;GO:0016787;GO:0008152;GO:0005975;GO:0016798	-	A2Y402	Uncharacterized protein	-
BGIOSGA022219	1354.41	2391.41	317.404	0.132727	-2.91347	1.91524e-07	2.11342e-05	6	1598848	1599492	+	645	DREB1C	GO:0003677;GO:0005634;GO:0006355;GO:0003700	-	-	-	Dehydration-responsive element-binding protein 1C [Source:UniProtKB/Swiss-Prot;Acc:A2Y8S6]
BGIOSGA037918	68.8293	117.633	20.026	0.170242	-2.55434	2.07801e-07	2.27706e-05	AAAA02035589.1	43985	47134	-	2877	-	GO:0043531	-	-	-	-
BGIOSGA014382	56.8622	98.6485	15.076	0.152825	-2.71005	2.13557e-07	2.33199e-05	4	29656770	29659559	-	1347	-	GO:0005623;GO:0045454	K17609	B8ATV8	Uncharacterized protein	-
BGIOSGA040514	167.545	272.406	62.6841	0.230112	-2.11959	2.15253e-07	2.34239e-05	CH398259.1	17054	18352	-	561	-	-	-	-	-	-
BGIOSGA029259	116.95	212.08	21.8202	0.102887	-3.28087	2.17005e-07	2.35331e-05	9	21302996	21304747	-	1050	-	GO:0008233;GO:0016787;GO:0006508;GO:0008234	-	A2Z445	Uncharacterized protein	-
BGIOSGA020790	123.349	204.134	42.5638	0.208509	-2.26182	2.17911e-07	2.35501e-05	6	27711901	27713489	-	807	-	GO:0016020;GO:0016021	-	B8B0Q5	Uncharacterized protein	-
BGIOSGA029778	3027.19	6043.05	11.328	0.00187456	-9.05924	2.31242e-07	2.49052e-05	9	13045254	13045616	-	363	-	-	-	B8BF70	Uncharacterized protein	-
BGIOSGA002640	577.137	1039.7	114.57	0.110195	-3.18187	2.3541e-07	2.52539e-05	1	879223	884479	+	1851	-	GO:0005516	-	A2WJW8	Uncharacterized protein	-
BGIOSGA010912	4862.77	7613.14	2112.4	0.277467	-1.84961	2.38482e-07	2.54238e-05	3	11555440	11555814	-	375	-	-	-	A2XFN9	Uncharacterized protein	-
BGIOSGA016519	54.466	104.121	4.81073	0.0462032	-4.43586	2.67562e-07	2.82367e-05	4	20805509	20807240	+	1563	-	GO:0016020;GO:0055085;GO:0016021;GO:0005215;GO:0022857	-	A2XU39	MFS domain-containing protein	-
BGIOSGA010865	120.48	199.199	41.7602	0.20964	-2.25401	2.7237e-07	2.8648e-05	3	12383257	12388343	-	1560	-	GO:0016020;GO:0031123;GO:0003723;GO:0005634;GO:0004652;GO:0016779;GO:0043631;GO:0016021	K14376	B8AMY0	Uncharacterized protein	-
BGIOSGA018710	1430.83	2231.33	630.329	0.28249	-1.82373	3.0277e-07	3.16339e-05	5	4797836	4798186	-	351	-	-	-	A2Y0X6	Uncharacterized protein	-
BGIOSGA005262	965.073	1512.94	417.203	0.275756	-1.85854	3.33394e-07	3.46037e-05	1	46873926	46874165	+	240	-	-	-	A2WZJ6	Uncharacterized protein	-
BGIOSGA001667	70.199	119.025	21.3728	0.179565	-2.47742	3.60298e-07	3.69088e-05	1	16179905	16183902	-	3888	-	GO:0043531;GO:0005515	-	B8A7X6	Uncharacterized protein	-
BGIOSGA009499	371.119	588.615	153.623	0.26099	-1.93793	3.75665e-07	3.82339e-05	3	39451927	39452154	-	228	-	-	-	A2XNR5	Uncharacterized protein	-
BGIOSGA014531	59.9714	118.952	0.990555	0.00832734	-6.90793	3.84037e-07	3.896e-05	4	27335929	27337738	-	1551	-	GO:0016020;GO:0016021;GO:0015743	-	A2XWI7	Uncharacterized protein	-
BGIOSGA015430	1328.58	2263.43	393.724	0.17395	-2.52325	3.91483e-07	3.94262e-05	4	9896595	9896951	-	357	-	GO:0009909	-	A2XRE0	Uncharacterized protein	-
BGIOSGA029595	56.0581	96.2826	15.8336	0.164449	-2.60428	3.93647e-07	3.94262e-05	9	16776217	16776738	-	522	-	GO:0006355;GO:0003700	-	B8BCQ0	BZIP domain-containing protein	-
BGIOSGA010046	45.9264	80.7028	11.15	0.138162	-2.85557	3.98753e-07	3.98108e-05	3	31172648	31174469	-	1755	-	GO:0016020;GO:0016021	-	A2XKQ5	Nodulin-like domain-containing protein	-
BGIOSGA009117	450.321	710.738	189.904	0.267192	-1.90405	4.08682e-07	4.05649e-05	2	34552556	34555882	+	1611	-	GO:0005524;GO:0004672;GO:0006468	-	B8AJ56	Protein kinase domain-containing protein	-
BGIOSGA010572	84.7858	142.149	27.4227	0.192915	-2.37396	4.08887e-07	4.05649e-05	3	18074789	18077157	-	2262	-	GO:0016020;GO:0005515;GO:0016021	-	A2XHQ8	LRRNT_2 domain-containing protein	-
BGIOSGA017492	89.9771	155.929	24.0256	0.154081	-2.69824	4.23047e-07	4.18377e-05	5	30192762	30193353	-	273	-	GO:0003677	-	A2Y7V6	SANT domain-containing protein	-
BGIOSGA006307	145.247	235.74	54.7533	0.232261	-2.10618	4.2567e-07	4.19652e-05	2	21329993	21330943	-	951	-	GO:0016020;GO:0005515;GO:0016021	-	A2X5Q3	F-box domain-containing protein	-
BGIOSGA014155	236.151	377.076	95.2257	0.252537	-1.98543	4.36674e-07	4.29155e-05	4	33029819	33032148	-	1677	-	GO:0004553;GO:0016787;GO:0008152;GO:0005975;GO:0016798	K01193	B8AVZ1	Uncharacterized protein	-
BGIOSGA014853	123.004	202.18	43.8287	0.216781	-2.20569	4.43851e-07	4.34849e-05	4	22566668	22567240	-	573	-	-	-	B8AVJ0	Uncharacterized protein	-
BGIOSGA034264	248.127	397.043	99.2099	0.249872	-2.00074	4.71331e-07	4.59273e-05	11	5898619	5901650	-	2805	-	GO:0043531	-	B8BJR7	Uncharacterized protein	-
BGIOSGA002446	2120.66	3301.59	939.722	0.284627	-1.81285	4.717e-07	4.59273e-05	1	2276639	2277184	-	546	-	GO:0005509	K13448	A2WKD1	Uncharacterized protein	-
BGIOSGA011688	226.318	362.071	90.5654	0.250131	-1.99924	4.92549e-07	4.75158e-05	3	810679	812810	+	2031	-	-	-	B8ALF5	Uncharacterized protein	-
BGIOSGA017040	480.676	897.652	63.6998	0.0709627	-3.8168	5.05846e-07	4.85822e-05	4	29007656	29011245	+	1782	-	GO:0016020;GO:0055085;GO:0016021;GO:0022857	-	B8ATK8	Uncharacterized protein	-
BGIOSGA035031	109.218	179.441	38.9959	0.217319	-2.20211	5.12673e-07	4.90063e-05	11	5906282	5907746	+	918	-	GO:0005524;GO:0004674;GO:0000166;GO:0004672;GO:0006468	-	B8BJR9	Protein kinase domain-containing protein	-
BGIOSGA037049	374.183	624.759	123.607	0.197848	-2.33754	5.18651e-07	4.94275e-05	12	3611458	3611904	+	447	-	-	-	A2ZIE3	Uncharacterized protein	-
BGIOSGA032857	279.981	443.181	116.782	0.263509	-1.92408	5.46367e-07	5.18891e-05	10	11495845	11497596	+	981	-	GO:0016788	-	B8BGN4	Lipase_GDSL domain-containing protein	-
BGIOSGA016491	6798.39	11686.6	1910.22	0.163455	-2.61304	5.80207e-07	5.45469e-05	4	20508218	20512247	+	2682	Lipoxygenase	GO:0016702;GO:0055114;GO:0051213;GO:0046872;GO:0005515;GO:0006633;GO:0031408;GO:0016491	K00454	A2XTZ0	Lipoxygenase	Lipoxygenase [Source:UniProtKB/TrEMBL;Acc:A2XTZ0]
BGIOSGA023363	730.867	1143.48	318.249	0.278316	-1.84521	5.8028e-07	5.45469e-05	6	27741079	27741387	+	309	-	-	-	A2YFL1	Uncharacterized protein	-
BGIOSGA016546	562.001	880.485	243.517	0.276571	-1.85428	5.81042e-07	5.45469e-05	4	21163238	21164524	+	1032	-	GO:0003677;GO:0005634;GO:0006355	-	B8AUR1	NAC domain-containing protein	-
BGIOSGA022607	502.888	785.773	220.002	0.279982	-1.83659	5.85177e-07	5.47715e-05	6	8273719	8274834	+	1116	-	GO:0031012;GO:0008233;GO:0004222;GO:0046872;GO:0008237;GO:0006508;GO:0016787;GO:0008270	-	A2YB49	ZnMc domain-containing protein	-
BGIOSGA024785	756.877	1177.44	336.316	0.285634	-1.80776	5.90604e-07	5.51155e-05	7	3138849	3141020	-	567	-	GO:0009507	K08234	B8B7F2	VOC domain-containing protein	-
BGIOSGA010095	2556.78	4091.14	1022.41	0.249909	-2.00052	6.55253e-07	6.00789e-05	3	30139467	30144656	-	2133	-	GO:0005515;GO:0042742	K14508	A2XKE1	Uncharacterized protein	-
BGIOSGA036973	95.3455	158.3	32.3907	0.204615	-2.28901	6.95851e-07	6.34314e-05	12	2182802	2184013	+	1212	-	GO:0016020;GO:0016021	-	A2ZHZ1	Uncharacterized protein	-
BGIOSGA008010	43.7572	77.8305	9.68393	0.124423	-3.00667	7.00408e-07	6.36623e-05	2	12178549	12181055	+	2037	-	GO:0005524	-	A2X3Q3	Uncharacterized protein	-
BGIOSGA031098	278.223	441.927	114.52	0.259137	-1.94821	7.11531e-07	6.43016e-05	9	18980879	18981592	+	714	-	GO:0016757;GO:0016758;GO:0016740	-	A2Z359	UDPGT domain-containing protein	-
BGIOSGA028794	131.45	241.37	21.5293	0.0891961	-3.48687	7.2621e-07	6.52531e-05	8	23795685	23796146	+	462	-	GO:0016020;GO:0016021	-	A2YVW6	Uncharacterized protein	-
BGIOSGA038112	55.2351	99.2484	11.2218	0.113068	-3.14474	8.33945e-07	7.2852e-05	AAAA02036401.1	5147	7989	-	1659	-	-	-	-	-	-
BGIOSGA001472	67.7836	114.366	21.2015	0.185383	-2.43142	8.83174e-07	7.67264e-05	1	22094341	22095255	-	915	-	GO:0016020;GO:0016021	-	A2WR23	DUF3778 domain-containing protein	-
BGIOSGA033416	20.9271	39.2497	2.60454	0.0663583	-3.91358	8.87916e-07	7.69258e-05	10	20630819	20631877	+	165	-	-	-	A2ZA14	Uncharacterized protein	-
BGIOSGA009858	484.749	873.019	96.4803	0.110513	-3.17771	8.91447e-07	7.70196e-05	3	34300554	34300868	-	315	-	-	-	A2XLR2	Uncharacterized protein	-
BGIOSGA011512	430.042	669.691	190.392	0.284299	-1.81452	9.01324e-07	7.76596e-05	3	2118929	2121384	-	1647	-	GO:0003824	-	A2XC55	Uncharacterized protein	-
BGIOSGA037118	19.5078	36.8999	2.11571	0.0573363	-4.12441	9.11253e-07	7.83006e-05	12	4791719	4793958	+	1587	-	GO:0003824	-	A2ZIT0	Aminotran_5 domain-containing protein	-
BGIOSGA019397	108.193	214.439	1.94678	0.00907848	-6.78333	9.55827e-07	8.14629e-05	5	8260340	8263699	+	1734	Laccase	GO:0046274;GO:0048046;GO:0055114;GO:0046872;GO:0052716;GO:0005507;GO:0005576;GO:0016491	K05909	B8AZE5	Laccase	Laccase [Source:UniProtKB/TrEMBL;Acc:B8AZE5]
BGIOSGA036486	67.9933	114.679	21.3076	0.185802	-2.42817	9.99691e-07	8.4971e-05	12	5038695	5042702	-	2787	-	GO:0043531	-	A2ZIU9	Uncharacterized protein	-
BGIOSGA018391	554.491	899.771	209.211	0.232515	-2.1046	1.04737e-06	8.8545e-05	5	12749109	12754370	-	1299	-	GO:0016747	-	A2Y2N7	Uncharacterized protein	-
BGIOSGA020695	571.465	928.312	214.617	0.231191	-2.11284	1.05486e-06	8.89393e-05	6	29687269	29690017	-	1467	-	GO:0016020;GO:0016021	-	A2YG39	Uncharacterized protein	-
BGIOSGA037398	157.215	251.956	62.4747	0.247959	-2.01183	1.06482e-06	8.95386e-05	12	14283129	14284922	+	1794	-	GO:0016020;GO:0016021	-	A2ZKJ0	Nodulin-like domain-containing protein	-
BGIOSGA020696	152.466	244.224	60.7079	0.248575	-2.00825	1.10876e-06	9.24915e-05	6	29680827	29681171	-	345	-	GO:0016020;GO:0016021	-	B8B181	Uncharacterized protein	-
BGIOSGA017326	128.645	240.221	17.0688	0.0710545	-3.81493	1.13634e-06	9.42923e-05	4	33240808	33244348	+	1629	-	GO:0005515;GO:0005509;GO:0005525	K12483	B8ARH4	Uncharacterized protein	-
BGIOSGA031572	896.652	1386.07	407.234	0.293805	-1.76707	1.14791e-06	9.48395e-05	10	18592545	18592910	-	366	-	GO:0009733	K14488	B8BHU4	Uncharacterized protein	-
BGIOSGA025165	3003.33	4600.82	1405.85	0.305565	-1.71045	1.15457e-06	9.48395e-05	7	2767845	2770581	+	1110	GLO5	GO:0052852;GO:0009854;GO:0003973;GO:0003824;GO:0005777;GO:0055114;GO:0016032;GO:0008891;GO:0010181;GO:0052854;GO:0009853;GO:0019048;GO:0010109;GO:0016491;GO:0052853	K11517	-	-	Peroxisomal (S)-2-hydroxy-acid oxidase GLO5 [Source:UniProtKB/Swiss-Prot;Acc:B8B7C5]
BGIOSGA009481	74.7498	124.994	24.5059	0.196057	-2.35066	1.155e-06	9.48395e-05	3	39665269	39665691	-	423	-	-	-	A2XNV1	Uncharacterized protein	-
BGIOSGA004168	302.323	473.538	131.107	0.276867	-1.85274	1.18424e-06	9.69873e-05	1	30541174	30542549	+	564	-	GO:0016020;GO:0016021	-	A2WTJ9	Uncharacterized protein	-
BGIOSGA012836	1664.6	2846.18	483.015	0.169707	-2.55889	1.23255e-06	0.000100682	3	18471613	18478597	+	1767	-	GO:0005623;GO:0045454	K17609	A2XHT7	Uncharacterized protein	-
BGIOSGA002866	196.754	313.793	79.7155	0.254039	-1.97688	1.24432e-06	0.00010138	1	4194320	4196102	+	960	Peroxidase	GO:0020037;GO:0055114;GO:0006979;GO:0046872;GO:0098869;GO:0004601;GO:0005576;GO:0042744;GO:0016491	K00430	A2WL79	Peroxidase	Peroxidase [Source:UniProtKB/TrEMBL;Acc:A2WL79]
BGIOSGA006682	34.2798	61.5645	6.9951	0.113622	-3.13768	1.25355e-06	0.000101868	2	11569598	11573083	-	2796	-	GO:0043531	-	A2X3J0	Uncharacterized protein	-
BGIOSGA007657	421.216	654.974	187.459	0.286208	-1.80486	1.31688e-06	0.000106464	2	5025690	5026929	+	1044	-	GO:0005634;GO:0005515;GO:0008270	-	A2X1K2	Uncharacterized protein	-
BGIOSGA017642	30.9031	55.4689	6.33734	0.11425	-3.12973	1.36134e-06	0.000109776	5	28286475	28286872	-	270	-	-	-	A2Y716	Uncharacterized protein	-
BGIOSGA014047	859.599	1322.94	396.261	0.299531	-1.73922	1.43555e-06	0.000114585	4	34295405	34301263	-	1611	-	GO:0005524;GO:0004672;GO:0006468	-	B8ART9	Protein kinase domain-containing protein	-
BGIOSGA028170	462.306	878.371	46.2402	0.0526431	-4.24761	1.44017e-06	0.000114663	8	6425163	6432354	+	2676	-	GO:0016020;GO:0005524;GO:0004672;GO:0016021;GO:0006468	-	B8BBP9	Protein kinase domain-containing protein	-
BGIOSGA014039	56.4891	96.024	16.9541	0.176561	-2.50176	1.44771e-06	0.000114972	4	34380513	34381610	-	918	Peroxidase	GO:0020037;GO:0055114;GO:0006979;GO:0046872;GO:0098869;GO:0004601;GO:0005576;GO:0042744;GO:0016491	-	A2XZ81	Peroxidase	Peroxidase [Source:UniProtKB/TrEMBL;Acc:A2XZ81]
BGIOSGA005539	773.255	1459.73	86.7766	0.0594469	-4.07226	1.53688e-06	0.000120685	2	34419343	34421807	-	1155	WAT1-related	GO:0016020;GO:0055085;GO:0016021;GO:0022857	-	B8AJ52	WAT1-related protein	WAT1-related protein [Source:UniProtKB/TrEMBL;Acc:B8AJ52]
BGIOSGA004888	4934.6	7535.76	2333.44	0.309649	-1.69129	1.59473e-06	0.000124758	1	41339155	41340669	+	1515	-	GO:0003676	-	A2WXE9	C2H2-type domain-containing protein	-
BGIOSGA025648	44.9728	86.7971	3.1484	0.0362731	-4.78495	1.66907e-06	0.000129607	7	14745421	14748227	+	459	-	-	-	A2YL11	Uncharacterized protein	-
BGIOSGA011542	3559.78	6068.69	1050.87	0.173163	-2.5298	1.69682e-06	0.00013122	3	1742107	1745871	-	1377	Non-specific	GO:0016310;GO:0005524;GO:0007165;GO:0016301;GO:0006468;GO:0004674;GO:0000166;GO:0004672;GO:0016740	-	B8AMF4	Non-specific serine/threonine protein kinase	Non-specific serine/threonine protein kinase [Source:UniProtKB/TrEMBL;Acc:B8AMF4]
BGIOSGA013892	342.864	547.144	138.584	0.253286	-1.98116	1.71847e-06	0.000132137	3	39501663	39502301	+	639	-	GO:0016020;GO:0016021	-	A2XNS5	LEA_2 domain-containing protein	-
BGIOSGA036370	260.748	407.698	113.799	0.279126	-1.84101	1.73508e-06	0.000133089	12	8402766	8407975	-	3102	-	GO:0043531;GO:0005623;GO:0045454	-	B8BP45	Thioredoxin domain-containing protein	-
BGIOSGA020694	41.22	71.8321	10.6078	0.147675	-2.75951	1.78709e-06	0.000136745	6	29694923	29704161	-	537	-	GO:0016020;GO:0016021	-	B8B182	Uncharacterized protein	-
BGIOSGA004197	256.919	448.304	65.5349	0.146184	-2.77414	1.88028e-06	0.000143501	1	31153517	31156246	+	2730	-	GO:0016020;GO:0016021	-	A2WTR6	Uncharacterized protein	-
BGIOSGA037048	160.363	255.568	65.1583	0.254955	-1.97169	1.90797e-06	0.000144681	12	3596579	3599143	+	438	-	-	-	B8BNC1	Uncharacterized protein	-
BGIOSGA014188	222.098	379.332	64.8652	0.170999	-2.54794	1.94817e-06	0.000147278	4	32609739	32612966	-	1224	-	GO:0008299;GO:0004337;GO:0045337;GO:0004161;GO:0033384;GO:0016740	K00787	A2XYG6	Uncharacterized protein	-
BGIOSGA006243	811.878	1388.75	235.004	0.16922	-2.56303	1.9587e-06	0.00014772	2	22986812	22991134	-	1350	MLO-like	GO:0016020;GO:0006952;GO:0016021;GO:0005516;GO:0009607	K08472	A2X651	MLO-like protein	MLO-like protein [Source:UniProtKB/TrEMBL;Acc:A2X651]
BGIOSGA036544	99.0083	161.575	36.4414	0.225538	-2.14856	1.98357e-06	0.000149237	12	4048358	4049287	-	303	-	GO:0016020;GO:0016021	-	B8BNF0	Uncharacterized protein	-
BGIOSGA035258	27.4087	49.5533	5.26411	0.106231	-3.23472	2.04774e-06	0.000153092	11	13262876	13263663	+	399	-	-	-	A2ZE76	Uncharacterized protein	-
BGIOSGA015329	41.7106	83.4212	0	0	-Inf	2.05427e-06	0.000153092	4	13321721	13326369	-	1572	-	GO:0000287;GO:0046872;GO:0016829;GO:0010333	-	A2XRZ7	Uncharacterized protein	-
BGIOSGA004224	247.216	389.011	105.421	0.270998	-1.88365	2.06397e-06	0.000153451	1	31567333	31567899	+	567	-	-	-	B8A7N0	Uncharacterized protein	-
BGIOSGA015346	65.073	113.542	16.604	0.146237	-2.77362	2.11794e-06	0.000156723	4	12605185	12606678	-	1494	Glycosyltransferase	GO:0016757;GO:0016758;GO:0016740	-	A2XRV6	Glycosyltransferase	Glycosyltransferase [Source:UniProtKB/TrEMBL;Acc:A2XRV6]
BGIOSGA012117	882.288	1352.1	412.476	0.305064	-1.71282	2.20429e-06	0.000162729	3	6587478	6591818	+	1548	-	GO:0010051;GO:0007010;GO:0008017;GO:0009832	-	B8AQT6	Uncharacterized protein	-
BGIOSGA031544	748.786	1151.04	346.527	0.301055	-1.7319	2.3644e-06	0.000174141	10	19029072	19030679	-	1608	-	GO:0016020;GO:0005524;GO:0016021	-	A2Z9D7	AAA domain-containing protein	-
BGIOSGA019579	705.531	1085.32	325.744	0.300137	-1.73631	2.37439e-06	0.000174468	5	14727241	14732440	+	2541	Lipoxygenase	GO:0016702;GO:0055114;GO:0051213;GO:0046872;GO:0005515;GO:0006633;GO:0031408;GO:0016491	K00454	B8AWC1	Lipoxygenase	Lipoxygenase [Source:UniProtKB/TrEMBL;Acc:B8AWC1]
BGIOSGA034662	77.6981	127.973	27.4234	0.214291	-2.22236	2.47304e-06	0.000180452	11	144920	150670	+	1050	-	-	-	B8BIP0	Uncharacterized protein	-
BGIOSGA016520	234.589	392.472	76.7067	0.195445	-2.35516	2.51944e-06	0.000183412	4	20810159	20812397	+	1365	-	GO:0016020;GO:0055085;GO:0016021;GO:0005215;GO:0022857	-	B8AUR9	MFS domain-containing protein	-
BGIOSGA014578	1282.16	1950.85	613.475	0.314465	-1.66903	2.68511e-06	0.000194572	4	26597669	26601600	-	1746	-	GO:0016020;GO:0055085;GO:0016021	K13783	A2XWA5	MFS domain-containing protein	-
BGIOSGA035095	541.88	851.883	231.878	0.272194	-1.87729	2.83104e-06	0.000203737	11	7674872	7678628	+	2400	-	GO:0043531	-	A2ZD83	Uncharacterized protein	-
BGIOSGA022090	122.204	239.852	4.55603	0.0189951	-5.71823	2.91513e-06	0.000208833	6	544115	544726	-	612	-	GO:0003677;GO:0005634;GO:0006355;GO:0006351	-	A2Y8E1	TF-B3 domain-containing protein	-
BGIOSGA012253	819.988	1253.26	386.718	0.308571	-1.69633	3.00008e-06	0.000213117	3	8776958	8780292	+	2097	-	GO:0006355	-	B8AKA8	Uncharacterized protein	-
BGIOSGA028779	1019.97	1550.26	489.674	0.315866	-1.66262	3.00203e-06	0.000213117	8	23604945	23605934	+	435	-	-	-	B8BBA1	Uncharacterized protein	-
BGIOSGA017631	148.948	236.008	61.887	0.262224	-1.93113	3.17021e-06	0.000222544	5	28451361	28454065	-	1560	-	GO:0005524;GO:0004672;GO:0006468	-	B8AW96	Protein kinase domain-containing protein	-
BGIOSGA016118	896.723	1367.12	426.326	0.311843	-1.68111	3.39732e-06	0.000236901	4	12226904	12229174	+	1047	-	GO:0008233;GO:0016787;GO:0006508;GO:0008234	K01373	A2XRT6	Pept_C1 domain-containing protein	-
BGIOSGA011160	473.793	849.241	98.346	0.115805	-3.11024	3.41458e-06	0.000237422	3	7611412	7613092	-	1008	Peroxidase	GO:0020037;GO:0055114;GO:0006979;GO:0046872;GO:0098869;GO:0004601;GO:0005576;GO:0042744;GO:0016491	K00430	A2XEA5	Peroxidase	Peroxidase [Source:UniProtKB/TrEMBL;Acc:A2XEA5]
BGIOSGA025299	148.761	235.345	62.1765	0.264192	-1.92034	3.57171e-06	0.000246672	7	4616227	4617291	+	930	-	-	-	B8B7Y2	Uncharacterized protein	-
BGIOSGA001314	1285.2	1959.71	610.69	0.311623	-1.68213	3.57694e-06	0.000246672	1	25616677	25620234	-	729	Cytokinin	GO:0048509;GO:0016787;GO:0009691	K22522	A2WRZ6	Cytokinin riboside 5'-monophosphate phosphoribohydrolase	Cytokinin riboside 5'-monophosphate phosphoribohydrolase [Source:UniProtKB/TrEMBL;Acc:A2WRZ6]
BGIOSGA027788	104.069	167.526	40.6115	0.242418	-2.04443	3.5845e-06	0.000246672	8	361723	362397	-	675	-	GO:0016020;GO:0016021	-	A2YQF5	Uncharacterized protein	-
BGIOSGA033181	130.301	207.706	52.8962	0.254668	-1.97331	3.68506e-06	0.000253038	10	17499714	17500355	+	642	-	-	-	A2Z8T4	Uncharacterized protein	-
BGIOSGA030104	177.859	308.862	46.8566	0.151707	-2.72064	3.74851e-06	0.000256834	9	4942804	4945575	-	2670	-	GO:0043531;GO:0005515	K03094	B8BDP0	NB-ARC domain-containing protein	-
BGIOSGA016468	749.085	1154.46	343.71	0.297724	-1.74795	3.75858e-06	0.000256964	4	20176299	20178183	+	1164	-	GO:0005737	-	B8AUB6	Smr domain-containing protein	-
BGIOSGA014538	921.544	1418.74	424.347	0.299101	-1.7413	4.03368e-06	0.000273985	4	27154160	27155437	-	1278	-	GO:0016020;GO:0016021	K14209	A2XWH6	Aa_trans domain-containing protein	-
BGIOSGA026384	219.874	342.384	97.3638	0.28437	-1.81416	4.05055e-06	0.000274538	7	26676114	26677371	+	474	-	GO:0046983	-	B8B5V7	Uncharacterized protein	-
BGIOSGA016624	686.632	1049.66	323.604	0.308295	-1.69762	4.193e-06	0.000281764	4	22567091	22570634	+	1767	-	GO:0016020;GO:0016021	-	B8AVJ1	Uncharacterized protein	-
BGIOSGA018757	169.213	277.467	60.9597	0.219701	-2.18639	4.31128e-06	0.000287867	5	3877328	3878613	-	741	-	GO:0003677;GO:0005634	-	A2Y0Q0	HTH myb-type domain-containing protein	-
BGIOSGA034285	793.89	1205.82	381.956	0.316759	-1.65854	4.45417e-06	0.000294903	11	5555450	5556663	-	714	-	GO:0010598;GO:0016020;GO:0009535;GO:0016021;GO:0009507	K23051	A2ZCN1	J domain-containing protein	-
BGIOSGA004716	400.127	615.844	184.411	0.299444	-1.73964	4.5394e-06	0.00029866	1	38684994	38687376	+	1203	-	GO:0016020;GO:0016021	-	A2WWI4	Uncharacterized protein	-
BGIOSGA010073	48.287	82.5537	14.0203	0.169833	-2.55781	4.59368e-06	0.000300972	3	30522346	30527251	-	1014	-	GO:0003677;GO:0005634;GO:0006355;GO:0043565	-	B8AP43	Uncharacterized protein	-
BGIOSGA037742	487.509	762.415	212.603	0.278854	-1.84242	4.72302e-06	0.000308798	12	20868534	20873926	+	897	-	GO:0006355;GO:0003700	-	A2ZMF4	BZIP domain-containing protein	-
BGIOSGA002563	2907.1	4383.93	1430.27	0.326253	-1.61594	4.73311e-06	0.000308798	1	200635	201296	-	387	-	GO:0007623;GO:0071482;GO:0009535;GO:0098807;GO:0009941;GO:0009570;GO:0009507	-	A2WJN0	Uncharacterized protein	-
BGIOSGA012043	502.856	969.678	36.0342	0.0371609	-4.75007	4.7524e-06	0.000308798	3	5439879	5443594	+	1989	-	GO:0016020;GO:0055085;GO:0008272;GO:1902358;GO:0015116;GO:0016021;GO:0008271;GO:0005886	K17470	A2XDI5	STAS domain-containing protein	-
BGIOSGA003294	293.782	450.939	136.625	0.302978	-1.72271	4.7815e-06	0.000310048	1	11314647	11316520	+	687	-	-	-	B8ACN4	Uncharacterized protein	-
BGIOSGA014865	1267.39	1917.86	616.924	0.321673	-1.63633	4.89013e-06	0.00031644	4	22478637	22482457	-	1899	-	GO:0003824	-	B8AVI0	Uncharacterized protein	-
BGIOSGA005831	656.165	1043.46	268.87	0.257671	-1.9564	4.91443e-06	0.000316709	2	29818882	29819517	-	528	-	-	-	A2X8D8	Uncharacterized protein	-
BGIOSGA029491	282.848	436.548	129.147	0.295838	-1.75712	4.97446e-06	0.000318946	9	18081094	18081966	-	465	-	-	-	B8BDC9	Uncharacterized protein	-
BGIOSGA008911	103.719	165.869	41.5694	0.250616	-1.99645	4.98721e-06	0.000318946	2	31431909	31432361	+	453	-	-	-	A2X8V9	Uncharacterized protein	-
BGIOSGA037338	71.3753	117.728	25.0221	0.212541	-2.23419	4.98828e-06	0.000318946	12	12307464	12310801	+	2997	-	GO:0016020;GO:0005515;GO:0005524;GO:0004672;GO:0016021;GO:0006468	-	B8BPG9	Protein kinase domain-containing protein	-
BGIOSGA005998	3566.79	5377.32	1756.26	0.326605	-1.61438	4.99986e-06	0.000318946	2	26751532	26753792	-	2142	ZB8	GO:0045548;GO:0003824;GO:0016841;GO:0009800;GO:0005737;GO:0016829;GO:0009698;GO:0006559	K10775	-	-	Phenylalanine ammonia-lyase [Source:UniProtKB/Swiss-Prot;Acc:A2X7F7]
BGIOSGA026154	194.83	366.145	23.5142	0.0642211	-3.96081	5.02126e-06	0.000319164	7	23627794	23628258	+	465	-	GO:0005509	-	A2YNR9	Uncharacterized protein	-
BGIOSGA019256	616.452	935.654	297.251	0.317693	-1.65429	5.09509e-06	0.000321926	5	4383871	4388103	+	1056	-	GO:0016020;GO:0055085;GO:0016021;GO:0022857	-	B8AYL2	TPT domain-containing protein	-
BGIOSGA023342	37.8714	74.1975	1.54532	0.0208271	-5.58539	5.09774e-06	0.000321926	6	27290976	27291911	+	936	-	GO:0016020;GO:0020037;GO:0016705;GO:0005506;GO:0016021;GO:0055114	-	A2YFG7	Uncharacterized protein	-
BGIOSGA002956	270.349	420.232	120.465	0.286663	-1.80257	5.27051e-06	0.000330873	1	5906357	5907960	+	1443	-	GO:0016020;GO:0008375;GO:0016021	-	B8A6K0	Uncharacterized protein	-
BGIOSGA028607	5620.38	10054.2	1186.59	0.11802	-3.0829	5.27098e-06	0.000330873	8	19680729	19685238	+	1401	-	GO:0016020;GO:0016021	-	B8BAH1	Uncharacterized protein	-
BGIOSGA014401	34.9191	60.8479	8.99022	0.147749	-2.75878	5.38338e-06	0.000335917	4	29348080	29351012	-	966	Xyloglucan	GO:0016762;GO:0048046;GO:0008152;GO:0006073;GO:0042546;GO:0016798;GO:0004553;GO:0016787;GO:0005618;GO:0010411;GO:0005975;GO:0005576;GO:0016740;GO:0071555	-	A2XX85	Xyloglucan endotransglucosylase/hydrolase	Xyloglucan endotransglucosylase/hydrolase [Source:UniProtKB/TrEMBL;Acc:A2XX85]
BGIOSGA027527	97.9656	158.139	37.792	0.238979	-2.06504	5.57695e-06	0.000345038	8	5492675	5496794	-	3069	-	GO:0043531	-	A2YRY6	Uncharacterized protein	-
BGIOSGA015910	149.09	236.672	61.5093	0.259893	-1.94401	5.58442e-06	0.000345038	4	4369675	4370715	+	945	-	GO:0008233;GO:0016787;GO:0006508;GO:0008234	-	A2XQH0	Uncharacterized protein	-
BGIOSGA011441	168.234	262.709	73.7598	0.280766	-1.83256	5.64464e-06	0.000348075	3	3225871	3226743	-	873	-	GO:0016020;GO:0016021	-	A2XCK5	RING-type domain-containing protein	-
BGIOSGA016903	426.842	652.879	200.805	0.307569	-1.70102	5.72714e-06	0.000352471	4	26644446	26649902	+	3006	-	GO:0016020;GO:0005524;GO:0019829;GO:0010273;GO:0006812;GO:0046688;GO:0030001;GO:0046872;GO:0099132;GO:0005507;GO:0000166;GO:0016021	K17686	A2XWB0	Uncharacterized protein	-
BGIOSGA011557	9.06675	18.1335	0	0	-Inf	5.82881e-06	0.000358028	3	1420489	1421301	-	813	-	GO:0006979;GO:0020037;GO:0004601;GO:0098869;GO:0055114	K00430	B8ALX5	PEROXIDASE_4 domain-containing protein	-
BGIOSGA014680	375.498	573.609	177.387	0.309246	-1.69317	5.94857e-06	0.000364672	4	25063435	25064363	-	702	-	-	-	A2XVQ3	GRAM domain-containing protein	-
BGIOSGA001287	73.2932	120.312	26.2745	0.218386	-2.19505	6.0127e-06	0.000367886	1	26211426	26213331	-	1557	-	GO:0005515	-	A2WS68	FBD domain-containing protein	-
BGIOSGA040597	202.269	314.949	89.5892	0.284456	-1.81372	6.06225e-06	0.000370197	CH398337.1	12213	13900	+	798	-	GO:0046872;GO:0030001	-	-	-	-
BGIOSGA004809	200.363	391.733	8.99345	0.0229581	-5.44485	6.14169e-06	0.000374322	1	40119874	40122262	+	1665	Laccase	GO:0046274;GO:0048046;GO:0055114;GO:0046872;GO:0052716;GO:0005507;GO:0005576;GO:0016491	-	B8ACE8	Laccase	Laccase [Source:UniProtKB/TrEMBL;Acc:B8ACE8]
BGIOSGA037624	427.962	796.188	59.7364	0.075028	-3.73643	6.28315e-06	0.000381465	12	18954549	18955250	+	702	-	-	-	A2ZLU3	Uncharacterized protein	-
BGIOSGA007875	476.613	938.987	14.2388	0.015164	-6.0432	6.30219e-06	0.000381884	2	9196730	9197855	+	771	-	GO:0003723;GO:0090502;GO:0033897	K01166	A2X2W7	Uncharacterized protein	-
BGIOSGA000659	764.602	1175.04	354.163	0.301405	-1.73023	6.39587e-06	0.000386815	1	37034944	37035264	-	321	-	-	-	A2WVX8	Uncharacterized protein	-
BGIOSGA031097	280.879	445.067	116.692	0.26219	-1.93132	6.47855e-06	0.000389567	9	18975086	18975859	+	774	-	-	K13691	A2Z358	Uncharacterized protein	-
BGIOSGA020134	311.653	479.35	143.956	0.300316	-1.73545	6.6322e-06	0.000397288	5	26184246	26188500	+	1998	-	GO:0016020;GO:0055085;GO:0005216;GO:0034220;GO:0016021;GO:0006811	K05391	A2Y691	Cyclic nucleotide-binding domain-containing protein	-
BGIOSGA027812	923.37	1391.97	454.768	0.326708	-1.61393	6.73718e-06	0.000402167	8	168558	177922	-	1941	-	GO:0005524;GO:0004672;GO:0006468	-	B8B9Y1	Uncharacterized protein	-
BGIOSGA014687	631.395	960.804	301.985	0.314304	-1.66977	6.73923e-06	0.000402167	4	24957927	24961613	-	2175	-	GO:0016020;GO:0055085;GO:0016021	-	A2XVN8	Uncharacterized protein	-
BGIOSGA015350	30.8436	59.2121	2.47502	0.0417992	-4.58038	6.89131e-06	0.000408915	4	12469283	12472132	-	2115	-	GO:0043531	-	B8AS89	AAA domain-containing protein	-
BGIOSGA011988	894.959	1356.86	433.054	0.319158	-1.64766	7.04957e-06	0.000417124	3	4698629	4701034	+	1722	-	-	-	A2XD85	Uncharacterized protein	-
BGIOSGA003537	86.5278	157.689	15.3667	0.0974496	-3.3592	7.05618e-06	0.000417124	1	16980651	16983126	+	651	-	GO:0005515	K00799	A2WQ36	Uncharacterized protein	-
BGIOSGA026378	26.6158	50.3551	2.87647	0.0571238	-4.12976	7.15735e-06	0.00042152	7	26553249	26554116	+	438	-	-	-	A2YPV5	Uncharacterized protein	-
BGIOSGA016947	2138.31	3543.87	732.751	0.206766	-2.27393	7.18435e-06	0.000422319	4	27580068	27581750	+	1683	Protein	GO:0016020;GO:0055085;GO:0015238;GO:0042910;GO:0016021;GO:0015297;GO:0042908;GO:0006855	K03327	A2XWL2	Protein DETOXIFICATION	Protein DETOXIFICATION [Source:UniProtKB/TrEMBL;Acc:A2XWL2]
BGIOSGA020960	134.62	218.335	50.9041	0.233146	-2.10069	7.36094e-06	0.000430718	6	23918573	23925983	-	2850	-	GO:0016020;GO:0055085;GO:0005524;GO:0042626;GO:0000166;GO:0016021;GO:0099131;GO:0016887	-	B8B454	ABC transporter domain-containing protein	-
BGIOSGA011181	183.847	319.849	47.8461	0.14959	-2.74092	7.46579e-06	0.000434914	3	7241402	7242373	-	870	-	GO:0016020;GO:0016021	-	A2XE65	Uncharacterized protein	-
BGIOSGA040472	129.531	204.734	54.329	0.265364	-1.91396	7.48159e-06	0.000434914	CH398239.1	23775	26264	-	1305	-	GO:0004185;GO:0006508	K16296	-	-	-
BGIOSGA016199	48.5421	94.942	2.14223	0.0225636	-5.46986	7.57982e-06	0.000439811	4	14976029	14976580	+	552	-	-	-	A2XSB0	Uncharacterized protein	-
BGIOSGA032463	103.013	164.644	41.382	0.251342	-1.99227	7.67804e-06	0.000443514	10	1444351	1445859	+	804	-	GO:0004535;GO:0030014;GO:0090503;GO:0003676	-	B8BFI5	Uncharacterized protein	-
BGIOSGA018535	81.1726	130.823	31.5225	0.240956	-2.05316	7.68594e-06	0.000443514	5	8447951	8448606	-	381	-	-	-	A2Y1U8	NmrA domain-containing protein	-
BGIOSGA001055	1771.71	2657.66	885.763	0.333287	-1.58516	8.05252e-06	0.000459225	1	30635804	30636247	-	444	-	GO:0009055;GO:0015035;GO:0022900;GO:0005623;GO:0055114;GO:0045454	-	A2WTL1	Glutaredoxin domain-containing protein	-
BGIOSGA034101	99.8077	158.882	40.7335	0.256376	-1.96367	8.05533e-06	0.000459225	11	10453094	10454377	-	1107	-	GO:0008171;GO:0008168;GO:0016740;GO:0032259;GO:0046983	-	A2ZDP0	Uncharacterized protein	-
BGIOSGA026721	8109.82	12102.7	4116.92	0.340164	-1.5557	8.06041e-06	0.000459225	8	26473849	26475540	-	1209	-	GO:0003824	K00830	A2YWR6	Aminotran_5 domain-containing protein	-
BGIOSGA029526	125.881	199.476	52.2862	0.262117	-1.93172	8.15713e-06	0.0004638	9	17689418	17692188	-	783	-	GO:0003824;GO:0050662	-	B8BD24	Epimerase domain-containing protein	-
BGIOSGA009230	800.123	1208.78	391.466	0.323853	-1.62659	8.22733e-06	0.0004662	2	36315878	36319356	+	1710	-	GO:0030276;GO:0005545;GO:0048268;GO:0030136;GO:0005543	-	B8AEE5	ENTH domain-containing protein	-
BGIOSGA038033	87.3592	153.28	21.4383	0.139864	-2.83791	8.24929e-06	0.000466604	AAAA02035993.1	5220	5549	+	330	-	-	-	-	-	-
BGIOSGA017809	12.991	25.0601	0.921888	0.036787	-4.76466	8.35435e-06	0.000470853	5	25637631	25638197	-	567	-	GO:0051091	-	A2Y614	VQ domain-containing protein	-
BGIOSGA024200	153.89	249.393	58.3866	0.234115	-2.09471	8.42717e-06	0.000474108	7	18493176	18494970	-	1095	WAT1-related	GO:0016020;GO:0055085;GO:0016021;GO:0022857	-	A2YM04	WAT1-related protein	WAT1-related protein [Source:UniProtKB/TrEMBL;Acc:A2YM04]
BGIOSGA017458	118.593	198.873	38.3124	0.192647	-2.37597	8.57096e-06	0.000481336	5	30738370	30740172	-	900	-	-	-	A2Y832	AB hydrolase-1 domain-containing protein	-
BGIOSGA025966	253.02	389.625	116.414	0.298783	-1.74283	8.6193e-06	0.000483188	7	20868475	20872241	+	1881	-	GO:0016020;GO:0005524;GO:0004672;GO:0016021;GO:0006468	-	A2YMS2	Protein kinase domain-containing protein	-
BGIOSGA018532	207.598	320.163	95.0341	0.296831	-1.75229	8.66373e-06	0.000484814	5	8512540	8513765	-	636	-	-	-	B8AZF2	NmrA domain-containing protein	-
BGIOSGA023093	3694.74	5801.45	1588.03	0.27373	-1.86918	8.76303e-06	0.0004895	6	22212898	22216441	+	927	-	GO:0019310;GO:0005506;GO:0005737;GO:0055114;GO:0050113	K00469	A2YE34	Uncharacterized protein	-
BGIOSGA001178	91.5311	151.91	31.1522	0.205071	-2.28581	9.06763e-06	0.000502941	1	28029014	28030567	-	1080	-	GO:0003677;GO:0005634;GO:0006355;GO:0043565;GO:0003700	K13425	B8ABY7	WRKY domain-containing protein	-
BGIOSGA014487	867.011	1337.07	396.953	0.296883	-1.75203	9.13461e-06	0.000505765	4	28273756	28274424	-	546	-	-	-	A2XWT2	Uncharacterized protein	-
BGIOSGA007923	54.2023	89.8751	18.5295	0.206169	-2.2781	9.35774e-06	0.000514979	2	10178761	10180779	+	1782	-	-	-	B8AFA9	Uncharacterized protein	-
BGIOSGA015686	44.6575	75.5092	13.8057	0.182834	-2.45139	9.64565e-06	0.000527558	4	1363730	1369785	-	2316	-	GO:0016020;GO:0005515;GO:0016021	-	B8AUK1	LRRNT_2 domain-containing protein	-
BGIOSGA027117	264.566	406.927	122.205	0.300312	-1.73546	9.69996e-06	0.000529608	8	17331974	17333966	-	1674	-	-	-	A2YUC6	Uncharacterized protein	-
BGIOSGA023609	197.17	304.882	89.4575	0.293417	-1.76898	1.02914e-05	0.000555152	6	32183999	32184637	+	552	-	GO:0016020;GO:0009055;GO:0022900;GO:0016021	-	A2YH12	Phytocyanin domain-containing protein	-
BGIOSGA005257	250.362	478.132	22.5929	0.0472524	-4.40347	1.05817e-05	0.000568192	1	46762939	46763598	+	660	DREB1F	GO:0003677;GO:0005634;GO:0006355;GO:0006351;GO:0003700	-	A0A0H5BVM5	Transcription factor	Dehydration-responsive element-binding protein 1F [Source:UniProtKB/Swiss-Prot;Acc:A2WZI4]
BGIOSGA016495	334.477	516.591	152.362	0.294938	-1.76152	1.05873e-05	0.000568192	4	20533399	20535301	+	1503	Glutamate	GO:0019752;GO:0016831;GO:0006536;GO:0016829;GO:0004351;GO:0003824;GO:0030170	K01580	B8AUD4	Glutamate decarboxylase	Glutamate decarboxylase [Source:UniProtKB/TrEMBL;Acc:B8AUD4]
BGIOSGA037853	516.043	780.541	251.546	0.322271	-1.63365	1.09524e-05	0.000585787	12	22609863	22612474	+	1263	-	-	-	A2ZN18	Uncharacterized protein	-
BGIOSGA025494	667.693	1008.29	327.092	0.324402	-1.62415	1.11723e-05	0.000594513	7	9733257	9736796	+	993	-	GO:0016787;GO:0006629	-	A2YK45	Lipase_3 domain-containing protein	-
BGIOSGA011332	1325.58	2454.44	196.731	0.0801534	-3.64109	1.13298e-05	0.000600861	3	4650975	4651514	-	540	TIFY11A	GO:0005634	K13464	-	-	Protein TIFY 11a [Source:UniProtKB/Swiss-Prot;Acc:A2XD78]
BGIOSGA036799	1996.74	2973.89	1019.6	0.34285	-1.54435	1.18067e-05	0.00062116	12	459999	464732	-	2793	-	-	-	B8BNT3	Uncharacterized protein	-
BGIOSGA032837	15.8898	30.1235	1.65613	0.0549781	-4.185	1.19325e-05	0.000626486	10	11047202	11050081	+	435	-	-	-	A2Z6S3	Uncharacterized protein	-
BGIOSGA014727	154.981	240.447	69.5157	0.28911	-1.79031	1.21678e-05	0.000636716	4	24327102	24331738	-	3048	-	GO:0043531	-	B8ARQ9	Uncharacterized protein	-
BGIOSGA012670	362.458	550.7	174.216	0.316355	-1.66039	1.23124e-05	0.000642145	3	15664466	15667319	+	2574	-	GO:0016020;GO:0016021	-	A2XGZ5	Uncharacterized protein	-
BGIOSGA022579	19.5665	37.2815	1.85159	0.049665	-4.33163	1.24523e-05	0.000648363	6	7708308	7710695	+	1242	-	GO:0016020;GO:0016021	-	B8B490	Aa_trans domain-containing protein	-
BGIOSGA014886	2826.39	4185.51	1467.26	0.350556	-1.51228	1.30152e-05	0.000671951	4	22205851	22211772	-	2364	Amine	GO:0046872;GO:0008131;GO:0005507;GO:0048038;GO:0055114;GO:0009308;GO:0016491	K00276	A2XUL8	Amine oxidase	Amine oxidase [Source:UniProtKB/TrEMBL;Acc:A2XUL8]
BGIOSGA017834	3427.96	5120.27	1735.66	0.338979	-1.56073	1.30335e-05	0.000671951	5	25356784	25362482	-	2919	-	GO:0016020;GO:0016310;GO:0005524;GO:0016301;GO:0006468;GO:0005515;GO:0004674;GO:0000166;GO:0004672;GO:0016021;GO:0016740	-	B8AZK3	Protein kinase domain-containing protein	-
BGIOSGA030535	3309.26	5360.97	1257.54	0.234574	-2.09189	1.3114e-05	0.000673894	9	8864727	8866350	+	1086	WRKY	GO:0003677;GO:0005634;GO:0006355;GO:0043565;GO:0003700	-	Q6IEK7	WRKY transcription factor 74	WRKY transcription factor 74 [Source:UniProtKB/TrEMBL;Acc:Q6IEK7]
BGIOSGA036252	135.577	249.315	21.839	0.0875959	-3.51299	1.32703e-05	0.00068081	12	12175957	12177608	-	1095	-	GO:0008171;GO:0008168;GO:0016740;GO:0032259;GO:0046983	-	A2ZK57	Uncharacterized protein	-
BGIOSGA035437	73.3889	134.705	12.0731	0.089626	-3.47994	1.35213e-05	0.000691671	11	17347735	17351583	+	3339	-	GO:0043531	-	B8BL12	Uncharacterized protein	-
BGIOSGA029415	1994.69	3260.46	728.914	0.223562	-2.16126	1.36476e-05	0.000693384	9	19178562	19179278	-	717	DREB1A	GO:0003677;GO:0005634;GO:0006355;GO:0006351;GO:0003700	-	G9I217	DREB1A	Dehydration-responsive element-binding protein 1A [Source:UniProtKB/Swiss-Prot;Acc:A2Z389]
BGIOSGA027872	206.542	319.016	94.068	0.294869	-1.76185	1.37455e-05	0.000696107	8	775153	777005	+	627	-	GO:0005634;GO:0003677;GO:0045944;GO:0000977;GO:0006355;GO:0003700;GO:0046983	-	-	-	-
BGIOSGA017200	337.337	512.274	162.4	0.317017	-1.65737	1.38275e-05	0.000699134	4	31126111	31128335	+	1320	-	GO:0046983	-	A2XXX7	BHLH domain-containing protein	-
BGIOSGA008483	18.8638	34.5153	3.21236	0.0930706	-3.42553	1.43673e-05	0.000722938	2	23854324	23857256	+	969	-	GO:0000145;GO:0006887	-	B8AEB7	Uncharacterized protein	-
BGIOSGA023952	80.6189	129.158	32.0797	0.248376	-2.0094	1.44042e-05	0.000723637	7	22600969	22601997	-	1029	-	-	-	A2YNE4	Uncharacterized protein	-
BGIOSGA031075	163.851	274.409	53.2925	0.194208	-2.36433	1.44545e-05	0.000725007	9	18652347	18652940	+	594	-	-	-	A2Z312	Uncharacterized protein	-
BGIOSGA030199	754.599	1125.28	383.915	0.341172	-1.55143	1.46194e-05	0.000729033	9	1916506	1921905	-	1581	-	-	-	B8BD14	Uncharacterized protein	-
BGIOSGA006602	872.582	1369.05	376.118	0.27473	-1.86391	1.46275e-05	0.000729033	2	13218408	13224925	-	2217	-	GO:0016020;GO:0008289;GO:0006869;GO:0016021	-	A2X3Z8	Uncharacterized protein	-
BGIOSGA020149	1425.71	2130.31	721.118	0.338504	-1.56276	1.46509e-05	0.000729043	5	26497286	26503470	+	1893	-	GO:0016020;GO:0006457;GO:0005840;GO:0005783;GO:0005622;GO:0005515;GO:0051082;GO:0005509;GO:0006412;GO:0016021;GO:0003735	K08057	B8AZS4	Uncharacterized protein	-
BGIOSGA005596	36.681	62.7485	10.6136	0.169146	-2.56366	1.49215e-05	0.000740169	2	33832781	33834330	-	1461	Glycosyltransferase	GO:0016757;GO:0016758;GO:0016740	-	A2X9R8	Glycosyltransferase	Glycosyltransferase [Source:UniProtKB/TrEMBL;Acc:A2X9R8]
BGIOSGA004711	517.88	774.574	261.187	0.337201	-1.56832	1.50247e-05	0.000744111	1	38621636	38622395	+	513	-	GO:0009658;GO:0045893	-	A2WWH6	Uncharacterized protein	-
BGIOSGA003169	636.938	1020.86	253.014	0.247843	-2.0125	1.51116e-05	0.000746068	1	9241222	9244738	+	2286	-	GO:0016020;GO:0016787;GO:0016021;GO:0006629	-	A2WMZ0	Lipase_3 domain-containing protein	-
BGIOSGA001974	36.6181	68.5535	4.68282	0.068309	-3.87178	1.52107e-05	0.000749783	1	9310489	9310755	-	267	-	GO:0016020;GO:0016021	-	A2WMZ7	Uncharacterized protein	-
BGIOSGA026153	586.404	918.877	253.93	0.276348	-1.85544	1.58248e-05	0.000778833	7	23621210	23621485	+	276	-	GO:0005509	-	A2YNR8	Uncharacterized protein	-
BGIOSGA029361	217.692	333.317	102.068	0.306217	-1.70737	1.59649e-05	0.000784498	9	19972888	19978654	-	810	-	GO:0016020;GO:0005777;GO:0055114;GO:0016021;GO:0009735;GO:0005739;GO:0009941;GO:0009507;GO:0020037;GO:0009506;GO:0005773;GO:0006979;GO:0005774;GO:0004601;GO:0098869;GO:0009536	K00434	A2Z3J3	Uncharacterized protein	-
BGIOSGA002960	44.5834	74.5172	14.6496	0.196593	-2.34671	1.61532e-05	0.000792514	1	6097214	6097540	+	327	-	GO:0016020;GO:0016021	-	A2WLU0	Uncharacterized protein	-
BGIOSGA011102	1113.12	1657.26	568.978	0.343324	-1.54236	1.63748e-05	0.000802138	3	8525135	8528891	-	966	-	GO:0005634;GO:0046982;GO:0005737;GO:0048579	-	B8AKD0	CBFD_NFYB_HMF domain-containing protein	-
BGIOSGA021240	34.7318	59.5514	9.91211	0.166446	-2.58687	1.65474e-05	0.000809332	6	17079827	17080631	-	612	-	-	-	B8B2D3	NmrA domain-containing protein	-
BGIOSGA008101	1587.06	2363.25	810.882	0.343122	-1.5432	1.67338e-05	0.000815909	2	14121020	14127663	+	1452	-	GO:0016020;GO:0004252;GO:0006508;GO:0016021	-	B8AGM6	Rhomboid domain-containing protein	-
BGIOSGA023347	13.7487	26.9004	0.596909	0.0221896	-5.49397	1.68448e-05	0.000820048	6	27310308	27310904	+	597	-	GO:0046872;GO:0020037;GO:0016705;GO:0005506;GO:0004497;GO:0055114;GO:0016491	-	A2YFH2	Uncharacterized protein	-
BGIOSGA026934	81.728	132.21	31.246	0.236336	-2.08109	1.69405e-05	0.000823434	8	22350396	22352368	-	1014	-	GO:0003677;GO:0005634;GO:0006355	-	A2YVI1	NAC domain-containing protein	-
BGIOSGA036760	65.9402	123.774	8.10589	0.0654892	-3.9326	1.75882e-05	0.000848363	12	986294	987586	-	1014	-	GO:0003677;GO:0005634;GO:0006355;GO:0043565;GO:0003700	-	A2ZHG2	WRKY domain-containing protein	-
BGIOSGA011916	1231.69	1831.57	631.807	0.344954	-1.53552	1.77033e-05	0.000851907	3	3795239	3797263	+	1140	-	GO:0003677;GO:0005634;GO:0006355;GO:0043565;GO:0003700	K08967	A2XCT9	HSF_DOMAIN domain-containing protein	-
BGIOSGA033070	282.713	431.266	134.16	0.311084	-1.68463	1.77219e-05	0.000851907	10	15218972	15219757	+	786	-	-	K00059	A2Z839	Uncharacterized protein	-
BGIOSGA029974	40.1423	73.9706	6.31391	0.085357	-3.55035	1.7743e-05	0.000851907	9	8517687	8519981	-	1428	-	GO:0016020;GO:0005515;GO:0016021	-	B8BEH2	ANK_REP_REGION domain-containing protein	-
BGIOSGA018321	82.57	141.483	23.6574	0.167211	-2.58026	1.85119e-05	0.000884771	5	15314482	15315075	-	594	-	GO:0005509	K13448	A2Y330	Uncharacterized protein	-
BGIOSGA024792	1358.76	2643.46	74.0656	0.0280184	-5.15748	1.85408e-05	0.000884809	7	3032526	3033587	-	1062	-	GO:0005524;GO:0004674;GO:0000166;GO:0004672;GO:0006468	-	B8B7E2	Protein kinase domain-containing protein	-
BGIOSGA002869	48.6772	92.4515	4.90283	0.0530313	-4.23701	1.87447e-05	0.000889145	1	4241383	4243345	+	651	-	-	-	A2WL84	VOC domain-containing protein	-
BGIOSGA009701	515.867	772.683	259.05	0.33526	-1.57665	1.89078e-05	0.000895528	3	36764443	36768732	-	1950	-	-	-	B8AKX0	Uncharacterized protein	-
BGIOSGA032416	54.9689	105.722	4.21544	0.0398727	-4.64845	1.90593e-05	0.000901348	10	278168	281138	+	1404	-	GO:0016831;GO:0019752;GO:0016829;GO:0003824;GO:0030170	K01590	A2Z4D2	Uncharacterized protein	-
BGIOSGA021415	42.4149	71.5917	13.2381	0.184911	-2.4351	1.93707e-05	0.000911166	6	11603323	11604303	-	981	-	GO:0016020;GO:0016021	-	B8B0U2	Uncharacterized protein	-
BGIOSGA009755	3340.44	5443.4	1237.48	0.227336	-2.1371	1.97811e-05	0.000925739	3	35967241	35968779	-	1539	-	GO:0016020;GO:0009535;GO:0009620;GO:0005506;GO:0009978;GO:0009534;GO:0055114;GO:0016705;GO:0009941;GO:0005739;GO:0009507;GO:0009611;GO:0050832;GO:0010287;GO:0020037;GO:0009753;GO:0009579;GO:0031407;GO:0046872;GO:0009695;GO:0004497	K01723	A2XMB9	Uncharacterized protein	-
[truncated: 1,940 more rows]
