# Supplementary material for: Comparative transcriptomic analysis of the super hybrid rice Chaoyouqianhao under salt stress
Source: BMC Plant Biol. 2022 May 7;22:233. doi: 10.1186/s12870-022-03586-w (PMC9077912; doi:10.1186/s12870-022-03586-w)
Supplement: Supplementary file 5 — Additional file 5: Table S4. T DEGs of GX24S under salt stress treatment. [file 12870_2022_3586_MOESM5_ESM.xlsx]

## Sheet: Up
Table S4 DEGs of GX24S under salt stress treatment
id	baseMean	baseMean_G_Un	baseMean_G_Tr	foldChange(G_Tr/G_Un)(G_Tr/G_Un)	log2FoldChange	pval	padj	Chromosome	Start Site	End Site	Direction	Length	Name	GO	KEGG	UniProtID	DescriptionInUniprot	Description
BGIOSGA009609	206.315	12.4285	400.202	32.2005	5.00901	3.77683e-19	1.15733e-14	3	37953526	37955314	-	1410	Glycosyltransferase	GO:0016757;GO:0016758;GO:0016740	-	B8ALS5	Glycosyltransferase	Glycosyltransferase [Source:UniProtKB/TrEMBL;Acc:B8ALS5]
BGIOSGA020667	3243.21	371.959	6114.47	16.4385	4.03901	9.1763e-18	1.40595e-13	6	30245556	30246504	-	840	-	GO:0016020;GO:0009055;GO:0022900;GO:0016021	-	A2YG93	Phytocyanin domain-containing protein	-
BGIOSGA020289	7842.25	977.385	14707.1	15.0474	3.91144	4.18681e-17	3.59084e-13	5	28307568	28308474	+	603	LEA19	GO:1902584	-	-	-	Late embryogenesis abundant protein, group 3 [Source:UniProtKB/Swiss-Prot;Acc:A2Y720]
BGIOSGA030277	380.58	39.1162	722.044	18.4589	4.20625	5.85915e-17	3.59084e-13	9	570988	571298	+	228	-	-	-	A2YYE5	Uncharacterized protein	-
BGIOSGA033867	551.159	62.9404	1039.38	16.5137	4.04559	1.25845e-16	6.42712e-13	11	16275336	16275839	-	504	-	-	-	B8BKV9	Uncharacterized protein	-
BGIOSGA023379	263.991	26.3395	501.642	19.0452	4.25135	2.42194e-16	1.06022e-12	6	28177832	28178162	+	243	-	-	-	A2YFP3	Uncharacterized protein	-
BGIOSGA016377	226.497	16.9652	436.03	25.7014	4.68378	2.81894e-16	1.07976e-12	4	18392075	18392713	+	351	-	GO:0005504;GO:0009627	-	A2XTA2	AAI domain-containing protein	-
BGIOSGA015387	1096.98	141.798	2052.16	14.4725	3.85524	4.43584e-16	1.42099e-12	4	11538599	11538994	-	396	-	GO:0016020;GO:0016021	-	A2XRN3	Uncharacterized protein	-
BGIOSGA036504	199.448	18.7238	380.172	20.3042	4.3437	4.63725e-16	1.42099e-12	12	4562417	4564654	-	393	-	-	-	A2ZIR4	Uncharacterized protein	-
BGIOSGA011591	205.272	20.5041	390.04	19.0226	4.24964	1.10166e-15	3.06891e-12	3	887988	888275	-	288	-	GO:0006869	-	-	-	-
BGIOSGA011783	614.706	51.6721	1177.74	22.7926	4.51049	1.40256e-15	3.58156e-12	3	2103639	2103986	+	348	-	-	-	A2XC50	Uncharacterized protein	-
BGIOSGA012243	487.91	63.3696	912.45	14.3989	3.84788	3.54417e-15	7.75743e-12	3	8506943	8507689	+	477	-	-	-	A2XEL3	Uncharacterized protein	-
BGIOSGA010954	333.68	42.921	624.439	14.5486	3.86281	7.35395e-15	1.42024e-11	3	10798322	10798610	-	165	-	GO:0016020;GO:0016021	-	A2XFD8	Uncharacterized protein	-
BGIOSGA033383	199.042	22.1274	375.957	16.9906	4.08666	7.41568e-15	1.42024e-11	10	20181546	20181897	+	264	-	GO:0008270	-	A2Z9V1	Uncharacterized protein	-
BGIOSGA009154	305.384	28.985	581.783	20.0719	4.3271	7.26391e-14	1.30934e-10	2	35305700	35306306	+	519	-	GO:0009644;GO:0042542;GO:0009408	K13993	B8AJJ8	SHSP domain-containing protein	-
BGIOSGA023108	3306.79	563.105	6050.48	10.7448	3.42557	8.82843e-14	1.50294e-10	6	22664240	22667688	+	1569	-	GO:0046872;GO:0005507;GO:0055114;GO:0016491	K00423	A2YE69	Uncharacterized protein	-
BGIOSGA011380	1464.67	135.562	2793.77	20.6089	4.36519	1.01783e-13	1.64154e-10	3	4131250	4132521	-	1143	-	-	-	A2XCY6	Uncharacterized protein	-
BGIOSGA007506	303.576	44.0001	563.152	12.7989	3.67794	1.23069e-13	1.74117e-10	2	2417142	2418487	+	1035	-	-	-	B8AHE9	Uncharacterized protein	-
BGIOSGA012459	235.012	21.7067	448.317	20.6533	4.3683	1.25006e-13	1.74117e-10	3	11956491	11957621	+	567	-	-	-	A2XFS7	Uncharacterized protein	-
BGIOSGA007572	74.1323	5.53807	142.727	25.7719	4.68773	2.26199e-13	3.01366e-10	2	3751027	3753063	+	1266	-	-	-	A2X147	Uncharacterized protein	-
BGIOSGA034050	15412.4	2909.16	27915.7	9.59582	3.26241	4.36465e-13	5.57275e-10	11	11650223	11650792	-	483	-	GO:0009415	-	-	-	-
BGIOSGA023337	80.0842	7.39781	152.771	20.6508	4.36812	1.36711e-12	1.55157e-09	6	27237312	27238271	+	960	-	GO:0016020;GO:0020037;GO:0016705;GO:0005506;GO:0016021;GO:0055114	-	A2YFG3	Uncharacterized protein	-
BGIOSGA002445	100.811	11.6517	189.971	16.3042	4.02717	2.6437e-12	2.79348e-09	1	2291608	2292057	-	450	-	GO:0009408	K13993	A2WKD4	SHSP domain-containing protein	-
BGIOSGA019693	357.209	32.3477	682.07	21.0856	4.39819	2.93286e-12	2.99572e-09	5	18079880	18082749	+	897	-	GO:0016020;GO:0016021	-	B8AXG4	RING-type domain-containing protein	-
BGIOSGA029543	1476.59	287.601	2665.58	9.26833	3.21231	3.99498e-12	3.94897e-09	9	17579635	17582396	-	1503	-	GO:0004553;GO:0005975	K01188	A2Z2L2	Uncharacterized protein	-
BGIOSGA014735	1339.77	238.19	2441.35	10.2496	3.3575	4.49646e-12	4.22878e-09	4	24257974	24259408	-	735	PXG	GO:0016020;GO:0043231;GO:0005783;GO:0031090;GO:0055114;GO:0046872;GO:0005811;GO:1990137;GO:0016491	K17991	-	-	Peroxygenase [Source:UniProtKB/Swiss-Prot;Acc:A2XVG1]
BGIOSGA017018	684.308	133.221	1235.4	9.27331	3.21308	4.55405e-12	4.22878e-09	4	28646360	28646728	+	369	-	GO:0009793	-	A2XWY8	Uncharacterized protein	-
BGIOSGA021147	422.614	76.9017	768.327	9.99102	3.32063	5.52085e-12	4.97575e-09	6	19730874	19731511	-	384	-	GO:0006952	-	A2YDI1	Uncharacterized protein	-
BGIOSGA002483	1284.61	261.918	2307.31	8.80928	3.13902	6.66397e-12	5.8344e-09	1	1642256	1642816	-	561	-	GO:0010466;GO:0010951;GO:0004867;GO:0005576;GO:0030414	-	B8AD05	BOWMAN_BIRK domain-containing protein	-
BGIOSGA025300	293.457	52.2337	534.681	10.2363	3.35563	7.78353e-12	6.6253e-09	7	4620378	4623837	+	1806	-	GO:0006486;GO:0016757	-	A2YIY4	Exostosin domain-containing protein	-
BGIOSGA026654	338.625	61.5757	615.674	9.99864	3.32173	8.90378e-12	7.28778e-09	8	27620414	27621118	-	705	-	-	-	A2YX52	Uncharacterized protein	-
BGIOSGA011108	41.1259	1.97574	80.2761	40.631	5.34451	9.03748e-12	7.28778e-09	3	8444622	8449365	-	1416	-	GO:0046872;GO:0020037;GO:0016705;GO:0005506;GO:0004497;GO:0055114;GO:0016491	-	B8AKC8	Uncharacterized protein	-
BGIOSGA016268	227.88	21.0804	434.68	20.6201	4.36598	1.15045e-11	9.03929e-09	4	16574928	16575839	+	732	-	GO:0016020;GO:0016021	-	B8AT71	Uncharacterized protein	-
BGIOSGA008720	855.939	62.3853	1649.49	26.4404	4.72467	2.21291e-11	1.61453e-08	2	27974292	27975167	+	789	HOX24	GO:0003677;GO:0005634;GO:0006355;GO:0043565;GO:0003700	-	-	-	Homeobox-leucine zipper protein HOX24 [Source:UniProtKB/Swiss-Prot;Acc:A2X7U1]
BGIOSGA003800	95.0413	13.2455	176.837	13.3507	3.73884	5.10785e-11	3.26083e-08	1	24257435	24259992	+	1152	-	GO:0003677;GO:0005634;GO:0006355;GO:0043565;GO:0003700	K09419	A2WRL9	HSF_DOMAIN domain-containing protein	-
BGIOSGA017886	1130.52	213.546	2047.49	9.58804	3.26124	7.39964e-11	4.53495e-08	5	24492471	24493068	-	504	-	-	-	B8AZ26	Uncharacterized protein	-
BGIOSGA011002	479.128	106.457	851.8	8.00136	3.00025	1.25836e-10	7.41539e-08	3	10134834	10138668	-	1248	-	GO:0005524;GO:0000166	-	A2XF47	Uncharacterized protein	-
BGIOSGA028757	193.262	37.2042	349.321	9.38927	3.23101	1.45493e-10	8.25272e-08	8	22987931	22989097	+	273	-	-	-	B8BBB7	Uncharacterized protein	-
BGIOSGA004721	140.367	24.7627	255.971	10.337	3.36974	1.48125e-10	8.25272e-08	1	38752842	38753332	+	210	-	GO:0046872;GO:0030001	-	A2WWJ3	HMA domain-containing protein	-
BGIOSGA022620	262.813	53.4004	472.226	8.84311	3.14455	1.68144e-10	9.2008e-08	6	8609246	8612201	+	1197	Pyruvate	GO:0043231;GO:0004739;GO:0055114;GO:0016624;GO:0006086;GO:0016491	K00161	A2YB83	Pyruvate dehydrogenase E1 component subunit alpha	Pyruvate dehydrogenase E1 component subunit alpha [Source:UniProtKB/TrEMBL;Acc:A2YB83]
BGIOSGA019694	116.677	19.6947	213.66	10.8486	3.43944	1.79816e-10	9.66682e-08	5	18115036	18115644	+	609	-	GO:0016020;GO:0016021	-	A2Y3Q1	RING-type domain-containing protein	-
BGIOSGA009926	129.686	22.9692	236.403	10.2922	3.36348	1.93473e-10	1.00872e-07	3	33005321	33008834	-	1113	Glutamine	GO:0006807;GO:0005524;GO:0004356;GO:0000166;GO:0006542;GO:0003824;GO:0016874	K01915	B8AQE3	Glutamine synthetase	Glutamine synthetase [Source:UniProtKB/TrEMBL;Acc:B8AQE3]
BGIOSGA020318	464.523	105.344	823.702	7.8192	2.96702	1.94218e-10	1.00872e-07	5	28639671	28639961	+	291	-	GO:0006869	-	A2Y769	AAI domain-containing protein	-
BGIOSGA018907	32.4574	1.32159	63.5932	48.1189	5.58853	3.67057e-10	1.73977e-07	5	1354642	1354878	-	165	-	GO:0016020;GO:0016021	-	A2XZU8	Uncharacterized protein	-
BGIOSGA017803	79.9589	11.6168	148.301	12.7661	3.67425	3.69041e-10	1.73977e-07	5	25761894	25762808	-	915	-	GO:0005515	-	A2Y631	F-box domain-containing protein	-
BGIOSGA006512	128.589	23.406	233.773	9.9877	3.32015	3.90277e-10	1.81201e-07	2	16734993	16735238	-	246	-	-	-	A2X4L2	Uncharacterized protein	-
BGIOSGA034139	127.982	23.3427	232.622	9.9655	3.31694	4.90071e-10	2.24138e-07	11	8937761	8949516	-	1656	-	GO:0016866	-	B8BK34	SQHop_cyclase_C domain-containing protein	-
BGIOSGA025149	302.523	68.2262	536.82	7.86824	2.97604	5.50514e-10	2.44484e-07	7	2438714	2439663	+	420	-	GO:0016020;GO:0009523;GO:0016021;GO:0015979;GO:0009654;GO:0042651	K03541	B8B7B0	Uncharacterized protein	-
BGIOSGA033238	1456.13	162.383	2749.87	16.9345	4.08189	6.35366e-10	2.74219e-07	10	18297428	18299093	+	1341	-	GO:0009737	-	B8BHR8	Uncharacterized protein	-
BGIOSGA037378	90.2381	14.5586	165.918	11.3965	3.51052	6.51548e-10	2.76044e-07	12	13611207	13613134	+	1794	-	-	-	A2ZKE1	Uncharacterized protein	-
BGIOSGA007285	2133.31	545.834	3720.78	6.81669	2.76907	6.57612e-10	2.76044e-07	2	430439	431819	-	1200	-	GO:0009058;GO:0016746;GO:0016740;GO:0003824;GO:0016747	-	A2WZW9	Uncharacterized protein	-
BGIOSGA015319	180.744	0.64087	360.848	563.059	9.13714	7.04203e-10	2.91607e-07	4	13587107	13591663	-	1503	-	GO:0000287;GO:0046872;GO:0016829;GO:0010333	-	B8ASF9	Uncharacterized protein	-
BGIOSGA034054	1252.61	149.96	2355.27	15.706	3.97324	7.307e-10	2.98545e-07	11	11614137	11614979	-	456	RAB16D	GO:0009415	-	-	-	Dehydrin Rab16D [Source:UniProtKB/Swiss-Prot;Acc:A2ZDX4]
BGIOSGA004557	356.575	82.8905	630.26	7.60352	2.92667	7.47768e-10	3.01498e-07	1	36237014	36237422	+	204	-	-	-	B8AAD8	CYSTM domain-containing protein	-
BGIOSGA021054	967.149	244.205	1690.09	6.92079	2.79094	8.3399e-10	3.31896e-07	6	21736028	21738004	-	840	-	GO:0003677;GO:0005634;GO:0006355;GO:0043565;GO:0003700	K09419	B8B3K9	HSF_DOMAIN domain-containing protein	-
BGIOSGA014483	237.543	52.7778	422.308	8.00162	3.00029	9.27195e-10	3.59646e-07	4	28313332	28315530	-	1392	-	GO:0003677;GO:0005634	-	A2XWU1	HTH myb-type domain-containing protein	-
BGIOSGA017975	127.452	19.4884	235.416	12.0798	3.59453	9.90973e-10	3.7958e-07	5	22847268	22847930	-	663	-	GO:0016020;GO:0016021	-	A2Y535	RING-type domain-containing protein	-
BGIOSGA034620	19.1458	0	38.2915	Inf	Inf	1.02675e-09	3.88427e-07	11	414684	415857	-	687	-	-	-	B8BIQ8	Uncharacterized protein	-
BGIOSGA007694	165.208	34.8242	295.592	8.48811	3.08544	1.13158e-09	4.18472e-07	2	5642839	5644448	+	1530	-	GO:0046872;GO:0020037;GO:0016705;GO:0005506;GO:0004497;GO:0055114;GO:0016491	-	A2X1S1	Uncharacterized protein	-
BGIOSGA034106	235.284	52.4796	418.088	7.96667	2.99398	1.13348e-09	4.18472e-07	11	10177184	10179189	-	1023	-	GO:0008171;GO:0008168;GO:0016740;GO:0032259;GO:0046983	-	A2ZDN0	Uncharacterized protein	-
BGIOSGA019696	82.8005	13.6782	151.923	11.1069	3.47338	1.31111e-09	4.72664e-07	5	18132339	18132941	+	603	-	GO:0016020;GO:0016021	-	A2Y3Q2	RING-type domain-containing protein	-
BGIOSGA022189	40.0256	3.65158	76.3997	20.9224	4.38697	1.45485e-09	5.12424e-07	6	1117185	1117912	+	633	-	-	-	A2Y8L4	Uncharacterized protein	-
BGIOSGA014736	92.5944	10.2101	174.979	17.1378	4.09911	1.66038e-09	5.71674e-07	4	24251647	24252994	-	858	-	GO:0016020;GO:0016021	K17991	B8ARQ4	Uncharacterized protein	-
BGIOSGA023339	41.0421	3.84168	78.2426	20.3667	4.34814	1.75373e-09	5.90546e-07	6	27254676	27256742	+	1200	-	GO:0016705;GO:0020037;GO:0005506;GO:0055114	-	-	-	-
BGIOSGA001811	155.763	24.7259	286.8	11.5992	3.53595	1.91211e-09	6.36878e-07	1	12295414	12296689	-	519	-	-	-	B8A6Q5	Uncharacterized protein	-
BGIOSGA035137	1726.57	460.329	2992.81	6.50144	2.70076	2.00098e-09	6.59313e-07	11	9080728	9083249	+	1455	-	GO:0016020;GO:0020037;GO:0005506;GO:0055114;GO:0046872;GO:0016705;GO:0016021;GO:0004497;GO:0016491	-	B8BK38	Uncharacterized protein	-
BGIOSGA005053	18.3598	0	36.7197	Inf	Inf	2.06822e-09	6.74219e-07	1	43790125	43790922	+	663	-	-	-	A2WYC7	Jas domain-containing protein	-
BGIOSGA027791	76.5215	12.4743	140.569	11.2686	3.49424	2.33349e-09	7.52687e-07	8	335792	337318	-	1527	-	GO:0046872;GO:0020037;GO:0016705;GO:0005506;GO:0004497;GO:0055114;GO:0016491	-	A2YQF1	Uncharacterized protein	-
BGIOSGA007915	228.377	41.4326	415.322	10.024	3.32539	2.56695e-09	8.19366e-07	2	10034279	10038403	+	2646	-	GO:0005515;GO:0051087	-	B8AFA4	BAG domain-containing protein	-
BGIOSGA015910	727.738	190.873	1264.6	6.62536	2.728	2.90805e-09	8.8229e-07	4	4369675	4370715	+	945	-	GO:0008233;GO:0016787;GO:0006508;GO:0008234	-	A2XQH0	Uncharacterized protein	-
BGIOSGA031329	2278.98	633.689	3924.27	6.19275	2.63058	3.30362e-09	9.82842e-07	10	22141460	22144858	-	1377	-	GO:0016020;GO:0016021	-	B8BIF1	Uncharacterized protein	-
BGIOSGA034051	1857.77	431.91	3283.64	7.60259	2.92649	4.34677e-09	1.28075e-06	11	11642234	11642823	-	495	-	GO:0009415	-	-	-	-
BGIOSGA019071	542.075	134.813	949.337	7.04189	2.81596	4.56864e-09	1.3333e-06	5	1058316	1059161	+	846	-	GO:0010044;GO:0016020;GO:0012506;GO:0005460;GO:0016021;GO:0005886	K02069	A2XZR6	Uncharacterized protein	-
BGIOSGA025729	137.981	31.3011	244.661	7.81637	2.9665	8.53947e-09	2.37886e-06	7	16541496	16541933	+	438	-	GO:0046872;GO:0020037;GO:0016705;GO:0005506;GO:0004497;GO:0055114;GO:0016491	-	B8B685	Uncharacterized protein	-
BGIOSGA029364	3860.15	1116.53	6603.76	5.91452	2.56426	8.96268e-09	2.47427e-06	9	19938283	19940342	-	780	-	GO:0003723;GO:0090502;GO:0033897	K01166	A2Z3I8	Uncharacterized protein	-
BGIOSGA008727	251.257	64.7095	437.805	6.7657	2.75824	1.01738e-08	2.7589e-06	2	28093861	28094508	+	648	-	-	-	A2X7V5	Uncharacterized protein	-
BGIOSGA031462	207.891	23.808	391.974	16.464	4.04124	1.12086e-08	2.98666e-06	10	20445157	20445990	-	834	-	GO:0016020;GO:0016021	-	A2Z9Y9	Uncharacterized protein	-
BGIOSGA009877	1162.06	337.603	1986.51	5.88415	2.55683	1.22425e-08	3.23403e-06	3	33971995	33974092	-	1761	EGY3	GO:0016020;GO:0008233;GO:0008237;GO:0006508;GO:0016787;GO:0016021;GO:0009536;GO:0031969;GO:0009507	-	-	-	Probable zinc metalloprotease EGY3, chloroplastic [Source:UniProtKB/Swiss-Prot;Acc:A2XLM6]
BGIOSGA013792	651.378	186.98	1115.78	5.96735	2.57709	1.56211e-08	4.0225e-06	3	38184465	38188741	+	2313	-	GO:0003824	K06617	A2XN73	Uncharacterized protein	-
BGIOSGA025849	3677.79	1043.4	6312.18	6.04963	2.59685	2.08622e-08	5.2833e-06	7	18836875	18838014	+	1062	Thiamine	GO:0016763;GO:0005506;GO:0009228;GO:0005829;GO:0008270;GO:0005739;GO:0009941;GO:0006974;GO:0009507;GO:0009409;GO:0052837;GO:0042803;GO:0009579;GO:0046872;GO:0019904;GO:0009536;GO:0016740;GO:0010319;GO:0009570	K03146	A2YM28	Thiamine thiazole synthase, chloroplastic	Thiamine thiazole synthase, chloroplastic [Source:UniProtKB/TrEMBL;Acc:A2YM28]
BGIOSGA032230	1289.95	394.693	2185.22	5.53649	2.46897	2.63819e-08	6.57252e-06	10	4587518	4591383	-	1173	-	GO:0005509	-	B8BFY6	Uncharacterized protein	-
BGIOSGA019933	1018.79	240.981	1796.59	7.45533	2.89827	2.79194e-08	6.89947e-06	5	22849522	22850218	+	357	-	GO:0016020;GO:0016021	-	A2Y536	Uncharacterized protein	-
BGIOSGA025728	194.489	51.3351	337.643	6.57724	2.71748	3.17729e-08	7.60638e-06	7	16540399	16541361	+	963	-	GO:0020037;GO:0016705;GO:0005506;GO:0055114	-	B8B684	Uncharacterized protein	-
BGIOSGA001725	26.1337	1.95041	50.317	25.7981	4.68919	4.01058e-08	9.31033e-06	1	14793724	14795202	-	1479	Glycosyltransferase	GO:0016757;GO:0016758;GO:0016740	-	A2WPI9	Glycosyltransferase	Glycosyltransferase [Source:UniProtKB/TrEMBL;Acc:A2WPI9]
BGIOSGA036988	1349.24	101.128	2597.35	25.6838	4.68278	5.74605e-08	1.28523e-05	12	2488795	2489238	+	444	-	-	-	A2ZI22	Uncharacterized protein	-
BGIOSGA013833	1834.89	527.218	3142.57	5.96065	2.57547	5.9034e-08	1.31085e-05	3	38778180	38778796	+	453	-	GO:0003779;GO:0005622;GO:0015629;GO:0030042	K05765	A2XNF7	ADF-H domain-containing protein	-
BGIOSGA036201	853.521	265.952	1441.09	5.41861	2.43792	6.05643e-08	1.33516e-05	12	13833352	13834962	-	870	-	GO:0098755;GO:0009845;GO:0010029;GO:0009793	-	A2ZKG0	GRAM domain-containing protein	-
BGIOSGA030201	197.954	33.3772	362.531	10.8616	3.44117	8.51716e-08	1.82511e-05	9	1842442	1842807	-	366	-	GO:0016020;GO:0016021	-	A2YYM6	Uncharacterized protein	-
BGIOSGA026537	736.355	232.822	1239.89	5.32547	2.41291	8.75358e-08	1.85353e-05	8	29183956	29185178	-	1122	-	GO:0003677;GO:0005634;GO:0006355;GO:0043565;GO:0003700	K09419	A2YXS1	HSF_DOMAIN domain-containing protein	-
BGIOSGA001697	66.4888	13.7639	119.214	8.6613	3.11458	1.00798e-07	2.09686e-05	1	15471225	15475088	-	2757	-	GO:0043531	-	B8A7Y4	NB-ARC domain-containing protein	-
BGIOSGA001100	935.656	122.035	1749.28	14.3342	3.84139	1.0118e-07	2.09686e-05	1	29737619	29737870	-	252	-	-	-	A2WTC4	Uncharacterized protein	-
BGIOSGA019747	589.473	101.611	1077.34	10.6026	3.40634	1.14189e-07	2.33273e-05	5	19041409	19042731	+	1323	-	GO:0006415;GO:0005737;GO:0003747	K03265	A2Y3Z6	eRF1_1 domain-containing protein	-
BGIOSGA027800	328.335	89.3049	567.365	6.35313	2.66747	1.21082e-07	2.44099e-05	8	259567	259878	-	291	-	-	-	B8B9Y8	Uncharacterized protein	-
BGIOSGA030517	1011.4	219.594	1803.2	8.21152	3.03765	1.53445e-07	3.05325e-05	9	8372863	8373930	+	1068	-	GO:0046872;GO:0043169;GO:0016787;GO:0004721;GO:0006470;GO:0003824;GO:0004722	K14497	A2YZW2	PPM-type phosphatase domain-containing protein	-
BGIOSGA013147	96.8597	14.2207	179.499	12.6223	3.65791	1.67372e-07	3.30633e-05	3	27452686	27453602	+	474	-	-	-	B8AML9	Uncharacterized protein	-
BGIOSGA014388	48.5484	8.81007	88.2867	10.0211	3.32497	1.69899e-07	3.30633e-05	4	29501537	29505012	-	1263	-	-	-	B8ATV1	Uncharacterized protein	-
BGIOSGA008267	1159.51	385.143	1933.88	5.02121	2.32803	1.7048e-07	3.30633e-05	2	19095151	19097069	+	1356	-	GO:0046872;GO:0020037;GO:0016705;GO:0005506;GO:0004497;GO:0055114;GO:0016491	-	A2X553	Uncharacterized protein	-
BGIOSGA027044	150.494	42.4044	258.583	6.09803	2.60834	1.77097e-07	3.41307e-05	8	19425785	19426060	-	276	-	-	-	A2YUT4	Uncharacterized protein	-
BGIOSGA019692	19.1362	0.968567	37.3039	38.5145	5.26733	2.19631e-07	4.12893e-05	5	18054574	18054987	+	414	-	-	-	B8AXG3	RING-type domain-containing protein	-
BGIOSGA001545	2065.03	712.879	3417.19	4.7935	2.26108	2.62587e-07	4.84726e-05	1	19961446	19963824	-	504	-	-	-	B8A8X3	Usp domain-containing protein	-
BGIOSGA019191	146.532	11.134	281.93	25.3214	4.66229	3.01612e-07	5.40486e-05	5	3228788	3229326	+	321	-	GO:0016020;GO:0016021	-	B8AY52	Uncharacterized protein	-
BGIOSGA000881	60.6759	9.10518	112.247	12.3278	3.62384	3.09364e-07	5.48614e-05	1	33629786	33630633	-	753	-	-	-	B8A904	Uncharacterized protein	-
BGIOSGA023734	61.6957	13.8424	109.549	7.91403	2.98441	3.29894e-07	5.77654e-05	7	26439667	26441091	-	1425	Glycosyltransferase	GO:0016757;GO:0016758;GO:0016740	-	A2YPU1	Glycosyltransferase	Glycosyltransferase [Source:UniProtKB/TrEMBL;Acc:A2YPU1]
BGIOSGA020602	810.885	182.322	1439.45	7.8951	2.98096	3.45308e-07	6.01209e-05	6	31147707	31150174	-	984	-	GO:0046872;GO:0043169;GO:0016787;GO:0004721;GO:0006470;GO:0003824;GO:0004722	K17506	A2YGM0	PPM-type phosphatase domain-containing protein	-
BGIOSGA012056	696.38	237.37	1155.39	4.86747	2.28317	3.7764e-07	6.39338e-05	3	5735232	5736830	+	648	-	-	-	B8AQ49	Uncharacterized protein	-
BGIOSGA002477	9386.75	3350.1	15423.4	4.60386	2.20284	4.20662e-07	7.00563e-05	1	1667938	1668483	-	546	-	GO:0010466;GO:0010951;GO:0004867;GO:0005576;GO:0030414	-	A2WK53	BOWMAN_BIRK domain-containing protein	-
BGIOSGA010694	71.186	16.9581	125.414	7.39551	2.88665	4.24355e-07	7.02892e-05	3	15488944	15489558	-	615	-	-	-	A2XGX4	Uncharacterized protein	-
BGIOSGA022578	37.7088	6.30201	69.1156	10.9672	3.45513	4.41045e-07	7.22724e-05	6	7641779	7642558	+	780	-	GO:0005515	-	A2YAX5	Uncharacterized protein	-
BGIOSGA026502	162.127	12.2454	312.009	25.4796	4.67127	4.58644e-07	7.47566e-05	8	29769900	29770454	-	555	-	GO:0016020;GO:0016021;GO:0007166	-	B8B9G8	Uncharacterized protein	-
BGIOSGA002840	65.8676	15.3323	116.403	7.59202	2.92448	4.6229e-07	7.48443e-05	1	3686615	3689626	+	3012	-	GO:0016020;GO:0005515;GO:0016021	-	A2WKZ8	LRRNT_2 domain-containing protein	-
BGIOSGA017524	100.14	27.4457	172.834	6.29731	2.65474	4.87375e-07	7.77845e-05	5	29863908	29865920	-	1146	-	GO:0005634;GO:0003824;GO:0004722;GO:0043169;GO:0046872;GO:0016787;GO:0010030;GO:0004721;GO:0006470;GO:0009788	K14497	B8AWV1	PPM-type phosphatase domain-containing protein	-
BGIOSGA020660	150.329	44.8679	255.79	5.70095	2.5112	4.93806e-07	7.84026e-05	6	30357917	30359593	-	1128	-	GO:0003824;GO:0050662	-	B8B1V2	Epimerase domain-containing protein	-
BGIOSGA012811	185.461	57.4005	313.522	5.462	2.44943	5.03964e-07	7.9603e-05	3	17827597	17829075	+	1479	-	GO:0016020;GO:0004553;GO:0016787;GO:0008152;GO:0016021;GO:0005975;GO:0016798	-	A2XHN4	X8 domain-containing protein	-
BGIOSGA025743	110.914	20.2166	201.611	9.97253	3.31796	5.07971e-07	7.98244e-05	7	16727568	16730732	+	1251	-	GO:0005524;GO:0004672;GO:0006468	-	B8B6D1	Protein kinase domain-containing protein	-
BGIOSGA009908	468.138	160.54	775.737	4.83205	2.27263	5.56452e-07	8.6177e-05	3	33386866	33389748	-	1179	-	-	K01054	A2XLG1	Hydrolase_4 domain-containing protein	-
BGIOSGA010003	1252.03	450.074	2053.99	4.56368	2.1902	5.56834e-07	8.6177e-05	3	31845100	31845789	-	690	Oxalate	GO:0046872;GO:0045735;GO:0050162;GO:0005576;GO:0055114;GO:0016491;GO:0030145	-	A2XKX4	Germin-like protein	Oxalate oxidase 4 [Source:UniProtKB/TrEMBL;Acc:A2XKX4]
BGIOSGA024333	2600.98	946.863	4255.1	4.4939	2.16797	6.53575e-07	0.000100641	7	15313875	15314822	-	948	-	GO:0016787	-	A2YL56	Abhydrolase_3 domain-containing protein	-
BGIOSGA019695	21.8359	1.91659	41.7553	21.7862	4.44534	6.86048e-07	0.000105049	5	18125054	18126004	+	441	-	-	-	B8AXD6	Uncharacterized protein	-
BGIOSGA030622	40.8761	7.71719	74.035	9.59351	3.26206	9.03895e-07	0.000135775	9	10657180	10658719	+	1023	-	GO:0005544;GO:0005509	K17098	B8BEX3	Uncharacterized protein	-
BGIOSGA005228	1526.33	562.844	2489.81	4.42362	2.14523	9.61663e-07	0.000142324	1	46485261	46486404	+	993	-	GO:0016020;GO:0016021	-	A2WZD0	Uncharacterized protein	-
BGIOSGA025171	1896.8	701.307	3092.3	4.40933	2.14056	9.75866e-07	0.000143079	7	2900958	2902226	+	1176	-	GO:0055114;GO:0016491	-	A2YIA7	DAO domain-containing protein	-
BGIOSGA011770	214.432	28.4554	400.408	14.0714	3.8147	1.02405e-06	0.000148721	3	1949496	1949821	+	246	-	GO:0006952	-	B8AMD8	Knot1 domain-containing protein	-
BGIOSGA007761	60.7391	14.619	106.859	7.30962	2.8698	1.03584e-06	0.000149723	2	6902809	6904777	+	1479	-	GO:0016758;GO:0016740	-	B8ADV5	Uncharacterized protein	-
BGIOSGA000697	35.5739	6.07269	65.0751	10.716	3.4217	1.10133e-06	0.000156968	1	36546617	36550908	-	2022	-	GO:0016020;GO:0055085;GO:0005216;GO:0034220;GO:0016021;GO:0006811	-	A2WVR9	Cyclic nucleotide-binding domain-containing protein	-
BGIOSGA005732	29.7495	4.56702	54.9319	12.028	3.58832	1.37624e-06	0.000191691	2	31644271	31644489	-	219	-	GO:0016020;GO:0055085;GO:0016021;GO:0022857	-	B8AHM1	Uncharacterized protein	-
BGIOSGA012293	2121.35	796.916	3445.78	4.32389	2.11233	1.50717e-06	0.000208037	3	9354802	9355287	+	486	-	GO:0009408	K13993	A2XEW1	SHSP domain-containing protein	-
BGIOSGA018448	622.508	177.932	1067.08	5.99715	2.58428	1.5211e-06	0.000209019	5	10577457	10578528	-	981	-	GO:0009415	-	A2Y2B1	Uncharacterized protein	-
BGIOSGA018439	1700.83	641.089	2760.57	4.30606	2.10637	1.54199e-06	0.000210943	5	10733624	10734517	-	894	-	GO:0005975	K01183	A2Y2C8	Glyco_hydro_18 domain-containing protein	-
BGIOSGA001085	400.796	145.685	655.908	4.50224	2.17064	2.03414e-06	0.000271009	1	30000616	30005171	-	1125	-	GO:0006355;GO:0003700	K09060	A2WTF1	BZIP domain-containing protein	-
BGIOSGA004784	400.618	145.951	655.286	4.48977	2.16664	2.11854e-06	0.000281032	1	39724533	39725615	+	558	Peptidylprolyl	GO:0003755;GO:0016853;GO:0000413	K01802	B8AC26	Peptidylprolyl isomerase	Peptidylprolyl isomerase [Source:UniProtKB/TrEMBL;Acc:B8AC26]
BGIOSGA019257	397.971	116.138	679.804	5.85342	2.54928	2.13001e-06	0.000281335	5	4394952	4395578	+	534	-	GO:0005515	-	A2Y0V1	Uncharacterized protein	-
BGIOSGA034810	70.6531	19.3211	121.985	6.31356	2.65845	2.21944e-06	0.00029189	11	2211052	2214915	+	585	-	GO:0046872;GO:0003993;GO:0016311	-	B8BJ51	Pur_ac_phosph_N domain-containing protein	-
BGIOSGA034797	31.2884	2.26359	60.3132	26.645	4.73579	2.2606e-06	0.000296032	11	2019273	2019713	+	441	-	-	-	A2ZBG3	Uncharacterized protein	-
BGIOSGA007838	992.186	377.245	1607.13	4.26017	2.09091	2.27695e-06	0.000296905	2	8396886	8397877	+	906	-	GO:0003677;GO:0005634;GO:0006355;GO:0043565;GO:0003700	K09419	A2X2Q3	HSF_DOMAIN domain-containing protein	-
BGIOSGA030110	1047.3	405.245	1689.35	4.16871	2.0596	2.4426e-06	0.00031449	9	4856948	4857742	-	522	-	-	-	B8BDN5	Uncharacterized protein	-
BGIOSGA038232	831.537	23.444	1639.63	69.9381	6.12801	2.45695e-06	0.000315014	CH398634.1	2302	4313	-	1101	-	GO:0008146	-	-	-	-
BGIOSGA004279	120.426	10.6783	230.173	21.5552	4.42996	2.59464e-06	0.000329906	1	32380675	32385306	+	1920	-	GO:0009415	-	B8A8B0	J domain-containing protein	-
BGIOSGA026956	2247.28	880.083	3614.48	4.10698	2.03808	2.84006e-06	0.00035814	8	21782244	21785336	-	675	-	GO:0016020;GO:0016021	-	B8BAZ7	Uncharacterized protein	-
BGIOSGA002992	342.564	125.184	559.944	4.47297	2.16123	2.9317e-06	0.000368181	1	6705648	6706003	+	234	-	GO:0016020;GO:0016021	-	A2WM18	Uncharacterized protein	-
BGIOSGA004423	40.4606	2.92624	77.9949	26.6536	4.73626	2.97996e-06	0.000371199	1	34013180	34013857	+	678	-	GO:0046872	-	A2WUV8	C3H1-type domain-containing protein	-
BGIOSGA008094	12.6244	0.333717	24.9151	74.6596	6.22226	3.19159e-06	0.00039277	2	14043486	14043791	+	306	-	GO:0009793	-	A2X469	Uncharacterized protein	-
BGIOSGA025341	303.536	81.7427	525.33	6.42662	2.68406	3.43404e-06	0.00041924	7	5374425	5376002	+	1470	Glycosyltransferase	GO:0016757;GO:0016758;GO:0016740	-	A2YJ68	Glycosyltransferase	Glycosyltransferase [Source:UniProtKB/TrEMBL;Acc:A2YJ68]
BGIOSGA033482	142.714	45.7493	239.68	5.23898	2.38929	3.79236e-06	0.000455723	10	21718226	21719838	+	981	-	GO:0003677;GO:0005634;GO:0006355	-	A2ZAF9	NAC domain-containing protein	-
BGIOSGA004402	130.008	21.1231	238.893	11.3096	3.49947	3.82007e-06	0.00045726	1	33804819	33805677	+	750	-	GO:0003677;GO:0005634;GO:0006970;GO:0006355;GO:0043565;GO:0003700;GO:0009737	K09419	A2WUS9	HSF_DOMAIN domain-containing protein	-
BGIOSGA032423	18.8066	0.320435	37.2927	116.381	6.86272	3.88084e-06	0.000462726	10	431483	432787	+	1248	-	GO:0016747	-	A2Z4E7	Uncharacterized protein	-
BGIOSGA025083	910.86	25.2356	1796.48	71.1884	6.15357	3.94773e-06	0.000468878	7	1468034	1468507	+	474	-	GO:0005576	-	B8B6W2	SCP domain-containing protein	-
BGIOSGA017089	224.195	51.307	397.083	7.73935	2.95221	4.18198e-06	0.000492878	4	29824945	29825870	+	780	-	-	-	A2XXE0	Uncharacterized protein	-
BGIOSGA008466	418.769	161.108	676.431	4.19862	2.06991	4.8799e-06	0.00056642	2	23460544	23462043	+	1500	-	GO:0016020;GO:0020037;GO:0005506;GO:0055114;GO:0046872;GO:0016705;GO:0016021;GO:0004497;GO:0016491	K16084	A2X6A0	Uncharacterized protein	-
BGIOSGA012172	1250.14	409.614	2090.66	5.10397	2.35162	5.0057e-06	0.000577497	3	7358553	7361291	+	1392	-	GO:0003950	-	B8AJL8	PARP catalytic domain-containing protein	-
BGIOSGA012598	712.684	279.714	1145.65	4.09581	2.03415	5.06543e-06	0.000581348	3	14244156	14246177	+	996	-	GO:0016020;GO:0008643;GO:0016021	K15382	B8APE0	Uncharacterized protein	-
BGIOSGA006779	37.6899	8.04489	67.3348	8.36989	3.06521	5.1059e-06	0.000583807	2	9479434	9480850	-	1353	-	-	-	B8AEZ7	Uncharacterized protein	-
BGIOSGA017714	1424.53	572.239	2276.82	3.9788	1.99233	5.2441e-06	0.00059108	5	27252159	27255267	-	2742	-	GO:0005524;GO:0000166;GO:0019538;GO:0034605	K03695	B8B007	Uncharacterized protein	-
BGIOSGA021469	73.0065	21.752	124.261	5.71263	2.51415	5.69632e-06	0.000639386	6	10083155	10084753	-	1317	-	-	-	A2YBL3	PMR5N domain-containing protein	-
BGIOSGA019373	2615.03	761.479	4468.58	5.86829	2.55294	5.72594e-06	0.000640365	5	7449952	7450314	+	363	-	-	-	B8AZ79	Uncharacterized protein	-
BGIOSGA017659	835.208	332.527	1337.89	4.0234	2.00842	5.86794e-06	0.00065149	5	28075734	28077926	-	1002	-	GO:0046872;GO:0043169;GO:0016787;GO:0004721;GO:0006470;GO:0003824;GO:0004722	K14497	B8AW54	PPM-type phosphatase domain-containing protein	-
BGIOSGA033953	74.7408	22.2868	127.195	5.70718	2.51278	6.2165e-06	0.000680548	11	14358810	14359680	-	804	-	-	-	A2ZEH3	Uncharacterized protein	-
BGIOSGA011204	589.285	233.359	945.211	4.05046	2.01808	6.2185e-06	0.000680548	3	6720476	6722212	-	1737	-	GO:0009644;GO:0005524;GO:0000166;GO:0042542;GO:0009408	K09489	A2XE02	Uncharacterized protein	-
BGIOSGA033376	193.095	70.9449	315.245	4.44352	2.1517	6.82386e-06	0.000738882	10	20054813	20055525	+	510	-	-	-	A2Z9T7	Uncharacterized protein	-
BGIOSGA026382	18.4989	2.0023	34.9955	17.4777	4.12744	7.01779e-06	0.000754548	7	26585189	26586041	+	840	-	-	-	B8B5V2	Uncharacterized protein	-
BGIOSGA040160	11.7918	0.320435	23.2631	72.5985	6.18187	7.11592e-06	0.00075888	AAAA02047295.1	645	2124	+	1410	-	GO:0016758	-	-	-	-
BGIOSGA017916	1692.69	695.408	2689.97	3.86819	1.95166	7.40967e-06	0.000781373	5	23997313	24000054	-	1233	-	GO:0005524;GO:0000166	-	A2Y5F9	Uncharacterized protein	-
BGIOSGA017925	775.037	309.627	1240.45	4.00627	2.00226	7.42027e-06	0.000781373	5	23820018	23821548	-	1251	-	GO:0046872;GO:0043169;GO:0016787;GO:0004721;GO:0006470;GO:0003824;GO:0004722	K14497	A2Y5D5	PPM-type phosphatase domain-containing protein	-
BGIOSGA018441	5811.57	2402.02	9221.11	3.83889	1.94069	7.54479e-06	0.000789062	5	10702325	10703218	-	894	-	GO:0005975	K01183	A2Y2C4	Glyco_hydro_18 domain-containing protein	-
BGIOSGA016300	17.0647	1.62272	32.5066	20.0322	4.32425	7.63941e-06	0.000796239	4	17007798	17010894	+	1143	-	GO:0008081;GO:0006629	K18696	B8AT95	GP-PDE domain-containing protein	-
BGIOSGA005068	42.5921	10.3253	74.859	7.25005	2.85799	7.89651e-06	0.000815021	1	44015269	44017340	+	1119	-	-	-	B8A8F3	Uncharacterized protein	-
BGIOSGA039441	19.3375	2.33602	36.3391	15.556	3.9594	7.89939e-06	0.000815021	AAAA02043369.1	1285	1808	-	453	-	-	-	B8AG07	FLZ-type domain-containing protein	-
BGIOSGA012296	82.6231	26.1718	139.074	5.31389	2.40977	8.27133e-06	0.000850531	3	9393548	9394030	+	483	Hsp18.0	GO:0046686;GO:0046685;GO:0009408;GO:0042542;GO:0046688;GO:0045471	K13993	A2XEW8	Hsp18.0	Hsp18.0 [Source:UniProtKB/TrEMBL;Acc:A2XEW8]
BGIOSGA024893	140.768	3.84293	277.692	72.2606	6.17514	8.5476e-06	0.00087308	7	1412267	1413362	-	297	-	-	-	A2YHS2	SCP domain-containing protein	-
BGIOSGA013465	427.961	169.032	686.891	4.06368	2.02279	8.65238e-06	0.000880847	3	33346753	33347124	+	372	-	-	-	A2XLF6	AAI domain-containing protein	-
BGIOSGA005057	62.1257	18.0315	106.22	5.89079	2.55846	8.8862e-06	0.000898936	1	43876866	43878651	+	822	-	-	-	B8A8I0	Uncharacterized protein	-
BGIOSGA023336	480.335	192.578	768.091	3.98847	1.99583	8.89365e-06	0.000898936	6	27230699	27231307	+	609	-	GO:0046872;GO:0020037;GO:0016705;GO:0005506;GO:0004497;GO:0055114;GO:0016491	-	A2YFG2	Uncharacterized protein	-
BGIOSGA021197	136.504	48.6566	224.352	4.61093	2.20506	8.94741e-06	0.000898936	6	18554614	18556874	-	531	-	-	-	A2YD98	Uncharacterized protein	-
BGIOSGA034550	20.2878	2.57924	37.9963	14.7316	3.88084	9.00355e-06	0.00090162	11	1351494	1358848	-	1083	-	GO:0016020;GO:0055085;GO:0016021	-	B8BIY5	Uncharacterized protein	-
BGIOSGA020661	864.371	354.634	1374.11	3.87473	1.9541	9.0435e-06	0.000902671	6	30351649	30353698	-	909	-	GO:0010286;GO:0003824;GO:0009408;GO:0010608	-	B8B1H6	Uncharacterized protein	-
BGIOSGA018514	307.91	74.5217	541.298	7.26363	2.86069	9.34629e-06	0.000926855	5	8940479	8941937	-	1017	Sulfotransferase	GO:0008146;GO:0016740	-	A2Y1Y1	Sulfotransferase	Sulfotransferase [Source:UniProtKB/TrEMBL;Acc:A2Y1Y1]
BGIOSGA032582	19.0779	2.25881	35.8969	15.892	3.99022	9.75373e-06	0.000954899	10	3905414	3908184	+	1326	-	GO:0032196	-	A2Z5B5	Uncharacterized protein	-
BGIOSGA018930	933.721	386.537	1480.9	3.8312	1.9378	1.00067e-05	0.000976541	5	924394	928410	-	405	-	-	-	B8AXA9	Uncharacterized protein	-
BGIOSGA015545	136.554	48.7678	224.34	4.60016	2.20168	1.0471e-05	0.00101219	4	5153886	5158306	-	1566	Flavin-containing	GO:0050661;GO:0050660;GO:0004499;GO:0004497;GO:0055114;GO:0016491	K00485	B8AVP3	Flavin-containing monooxygenase	Flavin-containing monooxygenase [Source:UniProtKB/TrEMBL;Acc:B8AVP3]
BGIOSGA024262	275.304	0.314415	550.294	1750.22	10.7733	1.08872e-05	0.00104582	7	17084322	17085950	-	1218	-	GO:0009058;GO:0016746;GO:0016740;GO:0003824;GO:0016747	-	A2YLL4	Uncharacterized protein	-
BGIOSGA003250	46.8044	3.29856	90.3102	27.3786	4.77498	1.11259e-05	0.00105601	1	10610359	10611187	+	726	-	-	-	A2WNE9	Uncharacterized protein	-
BGIOSGA013726	23.0305	3.63228	42.4288	11.681	3.5461	1.11545e-05	0.00105601	3	37414720	37415310	+	591	-	-	-	B8ALA7	Uncharacterized protein	-
BGIOSGA038246	953.63	356.803	1550.46	4.34541	2.11949	1.11656e-05	0.00105601	AAAA02037149.1	3994	6754	-	675	-	-	-	-	-	-
BGIOSGA031590	5041.37	2127.64	7955.1	3.73894	1.90263	1.21527e-05	0.0011183	10	18280080	18280361	-	282	-	GO:0006869	-	A2Z950	AAI domain-containing protein	-
BGIOSGA026912	38.1332	9.15707	67.1093	7.32868	2.87355	1.26662e-05	0.0011586	8	22933655	22934329	-	675	-	-	-	B8BBB5	Uncharacterized protein	-
BGIOSGA011001	22.7558	3.59368	41.918	11.6644	3.54404	1.34583e-05	0.00122012	3	10140690	10141475	-	552	-	-	-	B8AL24	VOC domain-containing protein	-
BGIOSGA004598	2072.16	879.503	3264.82	3.71212	1.89224	1.37822e-05	0.00124581	1	37053808	37055959	+	1167	-	GO:0005623;GO:0045454	K17609	B8AAX8	Thioredoxin domain-containing protein	-
BGIOSGA022466	159.728	59.7365	259.719	4.34774	2.12027	1.3967e-05	0.0012588	6	5435784	5437745	+	696	-	-	-	A2YA96	J domain-containing protein	-
BGIOSGA011995	49.8061	8.93501	90.6772	10.1485	3.3432	1.4088e-05	0.00126598	3	4814217	4815819	+	639	-	-	-	A2XDA2	Uncharacterized protein	-
BGIOSGA017490	1922.72	819.299	3026.15	3.69359	1.88502	1.44959e-05	0.00129882	5	30219471	30222858	-	1560	Glucose-1-phosphate	GO:0005524;GO:0008878;GO:0016779;GO:0019252;GO:0005978;GO:0009058;GO:0000166;GO:0009536;GO:0016740;GO:0009507	K00975	A2Y7W1	Glucose-1-phosphate adenylyltransferase	Glucose-1-phosphate adenylyltransferase [Source:UniProtKB/TrEMBL;Acc:A2Y7W1]
BGIOSGA009079	731.972	303.5	1160.44	3.82353	1.93491	1.47683e-05	0.00131937	2	33850975	33852598	+	1458	Glycosyltransferase	GO:0016757;GO:0016758;GO:0016740	-	A2X9S1	Glycosyltransferase	Glycosyltransferase [Source:UniProtKB/TrEMBL;Acc:A2X9S1]
BGIOSGA007879	325.022	130.417	519.627	3.98435	1.99435	1.54239e-05	0.00137394	2	9228781	9229338	+	558	-	-	-	A2X2X3	RING-type domain-containing protein	-
BGIOSGA022789	53.5007	15.5502	91.4511	5.88103	2.55607	1.55664e-05	0.00138261	6	13042729	13043470	+	426	-	-	-	-	-	-
BGIOSGA006758	91.0957	31.0496	151.142	4.86776	2.28326	1.69443e-05	0.00149202	2	9703715	9706419	-	1077	-	-	-	B8AF90	Uncharacterized protein	-
BGIOSGA032996	12.138	0.648132	23.6278	36.4552	5.18805	2.12051e-05	0.00181493	10	13784383	13785009	+	474	-	-	-	A2Z7M7	Uncharacterized protein	-
BGIOSGA004025	93.7102	32.8049	154.616	4.71318	2.2367	2.12321e-05	0.00181493	1	28050989	28052083	+	939	-	GO:0003677;GO:0005634;GO:0006355;GO:0043565;GO:0003700	K09419	B8ABZ5	HSF_DOMAIN domain-containing protein	-
BGIOSGA036883	1124.29	486.354	1762.23	3.62334	1.85732	2.12629e-05	0.00181493	12	925042	925513	+	357	Non-specific	GO:0008289;GO:0006869	-	A2ZHF2	Non-specific lipid-transfer protein	Non-specific lipid-transfer protein [Source:UniProtKB/TrEMBL;Acc:A2ZHF2]
BGIOSGA017173	290.868	119.298	462.438	3.87633	1.95469	2.22947e-05	0.00188723	4	30819807	30821088	+	879	1-acyl-sn-glycerol-3-phosphate	GO:0016020;GO:0008654;GO:0016746;GO:0016021;GO:0016740;GO:0003841;GO:0006629	-	B8AUW3	1-acyl-sn-glycerol-3-phosphate acyltransferase	1-acyl-sn-glycerol-3-phosphate acyltransferase [Source:UniProtKB/TrEMBL;Acc:B8AUW3]
BGIOSGA008488	389.201	139.478	638.923	4.5808	2.1956	2.23584e-05	0.0018874	2	23964094	23965688	+	1464	Glycosyltransferase	GO:0016757;GO:0016758;GO:0016740	-	A2X6F4	Glycosyltransferase	Glycosyltransferase [Source:UniProtKB/TrEMBL;Acc:A2X6F4]
BGIOSGA014338	358.041	14.5266	701.556	48.2944	5.59379	2.46743e-05	0.00203943	4	30402643	30404139	-	699	-	GO:0046872;GO:0045735;GO:0005576;GO:0030145	-	A2XXL8	Germin-like protein	-
BGIOSGA038265	133.505	50.7529	216.258	4.261	2.09119	2.50251e-05	0.00206138	CH398702.1	696	1203	+	402	-	-	-	-	-	-
BGIOSGA000489	241.488	62.2575	420.719	6.75772	2.75654	2.50921e-05	0.00206138	1	40009043	40009261	-	123	-	GO:0005504;GO:0009627	-	B8AC49	Uncharacterized protein	-
BGIOSGA000974	1278.45	557.262	1999.63	3.58831	1.8433	2.55722e-05	0.00208962	1	32065227	32068309	-	1071	-	GO:0008299;GO:0004337;GO:0045337;GO:0004161;GO:0033384;GO:0016740	K00787	B8A815	Uncharacterized protein	-
BGIOSGA021760	353.771	149.079	558.463	3.74608	1.90538	2.85109e-05	0.0023174	6	5016753	5018300	-	1548	Glycosyltransferase	GO:0016757;GO:0016758;GO:0016740	-	A2YA46	Glycosyltransferase	Glycosyltransferase [Source:UniProtKB/TrEMBL;Acc:A2YA46]
BGIOSGA029228	559.018	240.377	877.658	3.65118	1.86836	2.87291e-05	0.00232281	9	21690034	21692091	-	1176	-	GO:0005524;GO:0000166;GO:0016887	-	A2Z4A5	ABC transporter domain-containing protein	-
BGIOSGA016278	41.3372	11.1467	71.5277	6.41693	2.68188	2.94326e-05	0.0023672	4	16747394	16749385	+	1992	Acetolactate	GO:0000287;GO:0008652;GO:0050660;GO:0003824;GO:0009097;GO:0009082;GO:0003984;GO:0009099;GO:0046872;GO:0016740;GO:0030976	K01652	A2XST3	Acetolactate synthase	Acetolactate synthase [Source:UniProtKB/TrEMBL;Acc:A2XST3]
BGIOSGA035187	327.537	101.736	553.338	5.43894	2.44333	3.14711e-05	0.00251794	11	10955471	10955942	+	354	Non-specific	GO:0008289;GO:0006869	-	A2ZDR8	Non-specific lipid-transfer protein	Non-specific lipid-transfer protein [Source:UniProtKB/TrEMBL;Acc:A2ZDR8]
BGIOSGA011481	10.2382	0.333717	20.1428	60.3589	5.91549	3.20744e-05	0.002554	3	2651468	2652273	-	576	-	GO:0003723;GO:0003676	-	B8AMV9	RRM domain-containing protein	-
BGIOSGA019479	1012.78	119.084	1906.47	16.0095	4.00085	3.20885e-05	0.002554	5	10775822	10776703	+	882	-	GO:0005975	K01183	A2Y2D1	Glyco_hydro_18 domain-containing protein	-
BGIOSGA021639	370.284	157.624	582.944	3.69831	1.88687	3.22273e-05	0.0025584	6	7361137	7362542	-	429	-	-	-	A2YAU4	FLZ-type domain-containing protein	-
BGIOSGA000101	82.3246	18.6611	145.988	7.8231	2.96774	3.2617e-05	0.00258265	1	45914031	45915671	-	1470	-	GO:0016020;GO:0020037;GO:0005506;GO:0055114;GO:0046872;GO:0016705;GO:0016021;GO:0004497;GO:0016491	-	A2WZ48	Uncharacterized protein	-
BGIOSGA029853	800.419	354.098	1246.74	3.52089	1.81594	3.298e-05	0.00260466	9	11269810	11271837	-	783	HOX25	GO:0003677;GO:0005634;GO:0006355;GO:0043565;GO:0003700	K09338	-	-	Homeobox-leucine zipper protein HOX25 [Source:UniProtKB/Swiss-Prot;Acc:A2Z0Q0]
BGIOSGA001128	238.284	12.8026	463.765	36.2242	5.17888	3.36485e-05	0.00263706	1	29139205	29139429	-	225	-	GO:0016020;GO:0016021	-	A2WT56	Uncharacterized protein	-
BGIOSGA030814	933.647	405.248	1462.05	3.60778	1.85111	3.5525e-05	0.00276996	9	14459651	14460286	+	525	-	-	-	A2Z1K2	FLZ-type domain-containing protein	-
BGIOSGA014911	233.138	97.4303	368.845	3.78573	1.92057	3.7659e-05	0.00292889	4	21918013	21920254	-	1326	-	GO:0016020;GO:0016021	-	A2XUH9	Uncharacterized protein	-
BGIOSGA002667	66.5678	22.3044	110.831	4.96902	2.31296	3.90444e-05	0.00302896	1	1525613	1526716	+	1014	-	GO:0005634;GO:0046872;GO:0005515;GO:0006511;GO:0007275;GO:0008270	-	A2WK31	SIAH-type domain-containing protein	-
BGIOSGA029735	30.8742	0.949265	60.7991	64.0486	6.00109	3.92892e-05	0.00304025	9	13916168	13916971	-	804	-	-	-	A2Z1E5	Uncharacterized protein	-
BGIOSGA030039	1703.42	765.908	2640.94	3.44811	1.78581	4.01367e-05	0.00309022	9	6767691	6771421	-	1509	Glucose-1-phosphate	GO:0005524;GO:0008878;GO:0016779;GO:0019252;GO:0005978;GO:0009058;GO:0000166;GO:0009536;GO:0016740;GO:0009507	K00975	B8BE16	Glucose-1-phosphate adenylyltransferase	Glucose-1-phosphate adenylyltransferase [Source:UniProtKB/TrEMBL;Acc:B8BE16]
BGIOSGA009145	81.1043	29.0985	133.11	4.57446	2.1936	4.04917e-05	0.00310974	2	35119337	35119630	+	294	-	GO:0016020;GO:0016021	-	B8AJI1	Uncharacterized protein	-
BGIOSGA015767	108.756	6.13432	211.378	34.4582	5.10678	4.13308e-05	0.00315835	4	497296	499651	+	2112	-	GO:0006457;GO:0005524;GO:0051082;GO:0061077;GO:0009816	K04079	A2XPL8	HATPase_c domain-containing protein	-
BGIOSGA002478	27.6294	0	55.2587	Inf	Inf	4.29425e-05	0.00325715	1	1665793	1666365	-	573	-	GO:0010466;GO:0010951;GO:0004867;GO:0005576;GO:0030414	-	B8AD07	BOWMAN_BIRK domain-containing protein	-
BGIOSGA020775	46.18	14.1037	78.2563	5.54864	2.47214	4.75412e-05	0.00355145	6	28119639	28119854	-	216	-	GO:0016020;GO:0016021	-	B8B0T1	Uncharacterized protein	-
BGIOSGA002354	97.9702	36.7808	159.16	4.32724	2.11345	5.21521e-05	0.00384158	1	3532756	3533640	-	669	-	-	-	A2WKX6	Uncharacterized protein	-
BGIOSGA006749	74.3787	14.8363	133.921	9.0266	3.17418	5.26765e-05	0.00387091	2	9873351	9875402	-	915	-	GO:0016020;GO:0016021	-	A2X344	Uncharacterized protein	-
BGIOSGA021860	519.192	229.556	808.828	3.52344	1.81699	5.36345e-05	0.00392249	6	3609454	3616267	-	1926	Soluble	GO:0033201;GO:0009501;GO:0019252;GO:0010021;GO:0004373;GO:0016757;GO:0009011;GO:0016740;GO:0009536;GO:0009960;GO:0009507	K00703	D0TZM8	Starch synthase, chloroplastic/amyloplastic	Soluble starch synthase 1, chloroplastic/amyloplastic [Source:UniProtKB/Swiss-Prot;Acc:A2Y9M4]
BGIOSGA022533	43.272	12.7308	73.8131	5.79798	2.53555	5.55276e-05	0.00404164	6	6474474	6475079	+	606	-	GO:0046983	-	A2YAK2	BHLH domain-containing protein	-
BGIOSGA031535	279.704	71.8863	487.522	6.78185	2.76168	6.16949e-05	0.00445877	10	19119451	19123731	-	1692	Trehalase	GO:0004555;GO:0008152;GO:0003824;GO:0016798;GO:0016787;GO:0005993;GO:0005991;GO:0005886	K01194	B8BHX0	Trehalase	Trehalase [Source:UniProtKB/TrEMBL;Acc:B8BHX0]
BGIOSGA021286	76.699	27.5858	125.812	4.56077	2.18928	6.33201e-05	0.00455473	6	15121263	15122889	-	1380	-	GO:0016020;GO:0020037;GO:0005506;GO:0055114;GO:0046872;GO:0016705;GO:0016021;GO:0004497;GO:0016491	-	B8B1Q0	Uncharacterized protein	-
BGIOSGA019340	29.3771	7.18487	51.5694	7.1775	2.84348	6.41022e-05	0.00459272	5	6704884	6706180	+	801	-	-	-	B8AZ85	BURP domain-containing protein	-
BGIOSGA008255	537.658	167.729	907.587	5.41102	2.4359	6.46978e-05	0.00462129	2	18910371	18913246	+	1518	-	GO:0046872;GO:0020037;GO:0016705;GO:0005506;GO:0004497;GO:0055114;GO:0016491	-	A2X540	Uncharacterized protein	-
BGIOSGA019656	29.5553	0	59.1106	Inf	Inf	6.59058e-05	0.00469663	5	17063828	17064222	+	288	-	GO:0009737	-	A2Y3H0	Uncharacterized protein	-
BGIOSGA015026	1920.01	892.225	2947.79	3.30386	1.72415	6.82761e-05	0.00483184	4	20210341	20215891	-	2412	Chloride	GO:0016020;GO:0055085;GO:0006821;GO:0016021;GO:0005247;GO:0006811;GO:1902476	K05016	A2XTU8	Uncharacterized protein	Chloride channel protein [Source:UniProtKB/TrEMBL;Acc:A2XTU8]
BGIOSGA016021	494.534	224.277	764.791	3.41003	1.76978	7.07202e-05	0.00495899	4	8586256	8591864	+	2145	-	GO:0003824;GO:0004802	K00615	A2XR63	TRANSKETOLASE_1 domain-containing protein	-
BGIOSGA004789	2532.33	1184.1	3880.57	3.27724	1.71248	7.17378e-05	0.004996	1	39803810	39805363	+	1245	-	GO:0016020;GO:0003824;GO:0004722;GO:0046872;GO:0043169;GO:0016787;GO:0004721;GO:0006470;GO:0016021	K14497	B8AC29	PPM-type phosphatase domain-containing protein	-
BGIOSGA023234	1619.53	506.271	2732.79	5.39789	2.4324	7.48479e-05	0.00513102	6	25151984	25152765	+	714	-	GO:0005515	-	A2YEV0	TPR_REGION domain-containing protein	-
BGIOSGA014898	67.7193	24.1598	111.279	4.60595	2.2035	8.08567e-05	0.00545747	4	22096861	22098283	-	765	-	GO:0004553;GO:0005975	-	A2XUK0	Uncharacterized protein	-
BGIOSGA032751	7.64099	0	15.282	Inf	Inf	8.16947e-05	0.00549154	10	8930447	8932936	+	1824	-	GO:0004553;GO:0005975	-	B8BGE1	GH10 domain-containing protein	-
BGIOSGA014215	131.359	54.4014	208.317	3.82926	1.93706	8.20784e-05	0.00549154	4	32113199	32113492	-	294	-	GO:0016020;GO:0016021	-	A2XYB2	Uncharacterized protein	-
BGIOSGA035307	112.018	44.767	179.268	4.00447	2.00161	8.24721e-05	0.00550587	11	14439762	14440647	+	459	HVA22-like	GO:0016020;GO:0016021	K17279	A2ZEH9	HVA22-like protein	HVA22-like protein [Source:UniProtKB/TrEMBL;Acc:A2ZEH9]
BGIOSGA037209	310.346	138.185	482.507	3.49175	1.80395	8.31055e-05	0.00553402	12	7350176	7351117	+	930	-	-	-	B8BP20	Uncharacterized protein	-
BGIOSGA010742	868.745	370.127	1367.36	3.6943	1.8853	8.3255e-05	0.00553402	3	14609233	14621850	-	3708	-	GO:0000287;GO:0043531;GO:0016829;GO:0010333	-	B8APF5	Uncharacterized protein	-
BGIOSGA034053	854.373	180.638	1528.11	8.45948	3.08057	8.54045e-05	0.00565238	11	11632935	11633514	-	495	RAB16C	GO:0009415	-	-	-	Dehydrin Rab16C [Source:UniProtKB/Swiss-Prot;Acc:A2ZDX6]
BGIOSGA008174	52.5297	17.5297	87.5298	4.99324	2.31998	8.57369e-05	0.00565623	2	16882427	16883494	+	1068	ITPK4	GO:0010264;GO:0000287;GO:0016310;GO:0005524;GO:0052725;GO:0052746;GO:0016301;GO:0005622;GO:0047325;GO:0032957;GO:0046872;GO:0005829;GO:0000166;GO:0052726;GO:0016740	K00913	-	-	Inositol-tetrakisphosphate 1-kinase 4 [Source:UniProtKB/Swiss-Prot;Acc:A2X4M8]
BGIOSGA017414	157.947	66.6086	249.286	3.74255	1.90402	8.58318e-05	0.00565623	4	34596056	34601150	+	4125	-	GO:0016307;GO:0016310;GO:0005524;GO:0016301;GO:0046854;GO:0046488;GO:0000166;GO:0016740	K00921	A2XZA6	PIPK domain-containing protein	-
BGIOSGA005821	41.8221	7.31831	76.3259	10.4294	3.38259	8.7154e-05	0.00573103	2	29951279	29951799	-	441	-	-	-	B8AGR7	FLZ-type domain-containing protein	-
BGIOSGA005731	579.062	265.815	892.31	3.35689	1.74712	8.76795e-05	0.00575111	2	31655845	31658909	-	1683	-	GO:0016020;GO:0055085;GO:0016021;GO:0022857	-	B8AHM2	Uncharacterized protein	-
BGIOSGA016030	91.5323	35.7992	147.265	4.11365	2.04042	9.0671e-05	0.00590918	4	8906499	8908043	+	837	-	GO:0046872;GO:0008270;GO:0004089	K01674	B8ARK6	Alpha-carbonic anhydrase domain-containing protein	-
BGIOSGA024904	27.7119	6.79077	48.633	7.16164	2.84029	9.13e-05	0.00592734	7	1199742	1202892	-	2439	-	GO:0016020;GO:0016310;GO:0005524;GO:0016301;GO:0006468;GO:0005515;GO:0004674;GO:0000166;GO:0004672;GO:0016021;GO:0016740	-	B8B6U0	Protein kinase domain-containing protein	-
BGIOSGA040548	69.7465	24.5539	114.939	4.68109	2.22685	9.38552e-05	0.00605475	CH398278.1	14510	21943	+	2829	-	GO:0043531	-	-	-	-
BGIOSGA005156	7.55697	0	15.1139	Inf	Inf	9.44665e-05	0.00606963	1	45619108	45620233	+	996	-	GO:0004553;GO:0016787;GO:0008152;GO:0005975;GO:0016798	-	B8A946	Uncharacterized protein	-
BGIOSGA025820	326.296	147.425	505.167	3.4266	1.77678	9.6565e-05	0.00618614	7	18139832	18142239	+	1428	-	GO:0046872;GO:0020037;GO:0016705;GO:0005506;GO:0004497;GO:0055114;GO:0016491	-	A2YLX0	Uncharacterized protein	-
BGIOSGA022122	1885.27	892.836	2877.71	3.22311	1.68846	9.66994e-05	0.00618614	6	190381	192067	+	1557	-	GO:0016020;GO:0020037;GO:0005506;GO:0055114;GO:0046872;GO:0016705;GO:0016021;GO:0004497;GO:0016491	K23135	A2Y889	Uncharacterized protein	-
BGIOSGA009185	85.759	32.8518	138.666	4.22097	2.07757	9.80672e-05	0.00624755	2	35724714	35729620	+	1863	-	GO:0005524;GO:0004672;GO:0006468	K08835	B8AE28	Protein kinase domain-containing protein	-
BGIOSGA021012	154.552	61.7146	247.389	4.0086	2.0031	9.8482e-05	0.00626096	6	22694234	22703821	-	1461	-	GO:0046872;GO:0020037;GO:0016705;GO:0005506;GO:0004497;GO:0055114;GO:0016491	K04122	B8B3T5	Uncharacterized protein	-
BGIOSGA013483	1143.68	303.943	1983.41	6.5256	2.70611	9.88976e-05	0.00627437	3	33641958	33643333	+	522	-	-	-	B8AQR0	Uncharacterized protein	-
BGIOSGA002090	35.1012	10.2016	60.0009	5.88151	2.55619	0.000100193	0.00634343	1	7390131	7391723	-	309	-	-	-	A2WMA0	LEA_2 domain-containing protein	-
BGIOSGA003019	265.992	118.452	413.532	3.49112	1.80369	0.000103281	0.00651205	1	7007021	7007539	+	519	-	-	-	A2WM51	Uncharacterized protein	-
BGIOSGA024890	274.52	13.9704	535.07	38.3002	5.25928	0.000106644	0.00669651	7	1458331	1458861	-	531	-	GO:0005576	-	A2YHS8	SCP domain-containing protein	-
BGIOSGA002049	105.178	2.88392	207.471	71.9409	6.16874	0.000109429	0.00684331	1	8231398	8232502	-	516	-	-	-	B8ABG4	NmrA domain-containing protein	-
BGIOSGA019254	108.705	44.9928	172.418	3.83213	1.93814	0.000110204	0.00687776	5	4342095	4343223	+	408	-	-	-	B8AYK9	Usp domain-containing protein	-
BGIOSGA023572	198.816	86.7346	310.897	3.58447	1.84176	0.000110861	0.00690469	6	31669137	31671277	+	1722	-	GO:0016020;GO:0055085;GO:0016021;GO:0022857	-	A2YGT3	Uncharacterized protein	-
BGIOSGA013947	119.569	48.9815	190.156	3.8822	1.95687	0.000111169	0.00690982	3	40183567	40185043	+	777	-	GO:0016020;GO:0016021	-	B8ANP0	Uncharacterized protein	-
BGIOSGA030409	179.005	33.7853	324.225	9.59664	3.26253	0.000115185	0.00710183	9	4907524	4908099	+	204	-	-	-	A2YZ74	Uncharacterized protein	-
BGIOSGA003839	2134.31	1020.35	3248.28	3.18351	1.67062	0.000117792	0.0072335	1	25105463	25110747	+	1059	-	GO:0046872;GO:0043169;GO:0016787;GO:0004721;GO:0006470;GO:0003824;GO:0004722	K14497	B8AAR7	PPM-type phosphatase domain-containing protein	-
BGIOSGA010627	146.186	30.705	261.666	8.52193	3.09118	0.000119713	0.00732915	3	16900585	16901280	-	600	-	GO:0016020;GO:0016021	-	A2XHE6	Uncharacterized protein	-
BGIOSGA011914	526.972	247.903	806.042	3.25144	1.70108	0.000122201	0.00745936	3	3767876	3770058	+	717	-	-	-	B8ANV8	EGF-like domain-containing protein	-
BGIOSGA030458	172.181	58.5882	285.774	4.87768	2.28619	0.000124219	0.00755245	9	6348421	6351492	+	1551	-	GO:0016020;GO:0016021	-	B8BDZ7	Uncharacterized protein	-
BGIOSGA000319	532.752	250.06	815.444	3.26099	1.70531	0.000125727	0.00762903	1	42765091	42767651	-	1365	-	GO:0008168;GO:0032259	-	A2WXZ4	Uncharacterized protein	-
BGIOSGA028461	290.001	29.2737	550.729	18.8131	4.23367	0.000126491	0.00766019	8	15572061	15572513	+	453	-	GO:0009793	-	A2YTZ6	Uncharacterized protein	-
BGIOSGA030124	15.3518	1.60342	29.1001	18.1488	4.1818	0.000130987	0.00788572	9	4468343	4468999	-	504	-	-	-	B8BDR6	Uncharacterized protein	-
BGIOSGA023830	533.215	250.412	816.018	3.25871	1.7043	0.000132928	0.00798687	7	24766228	24768462	-	1176	-	-	-	A2YP70	Uncharacterized protein	-
BGIOSGA020821	57.0256	20.3905	93.6606	4.59334	2.19954	0.00013364	0.00801395	6	27039657	27044202	-	1233	-	GO:0016020;GO:0016021	-	B8B0H2	Uncharacterized protein	-
BGIOSGA012219	10710	3859.47	17560.5	4.54998	2.18586	0.000135528	0.00811132	3	8153144	8155396	+	1098	-	-	-	A2XEG5	Uncharacterized protein	-
BGIOSGA023633	1568.39	460.415	2676.37	5.81295	2.53927	0.000137004	0.00815185	6	32583889	32584860	+	972	-	GO:0006032;GO:0008061;GO:0016998;GO:0005975;GO:0004568	K20547	A2YH55	Chitin-binding type-1 domain-containing protein	-
BGIOSGA013985	521.155	175.089	867.221	4.95301	2.30831	0.000137393	0.00815916	3	40577291	40578403	+	1113	-	GO:0046872;GO:0055114;GO:0016491	K05282	A2XP95	Fe2OG dioxygenase domain-containing protein	-
BGIOSGA029041	34.8842	7.54515	62.2233	8.2468	3.04383	0.000150988	0.00882181	8	28133923	28135038	+	1116	-	GO:0005515	-	A2YXD6	F-box domain-containing protein	-
BGIOSGA010737	568.694	269.879	867.508	3.21444	1.68457	0.000151142	0.00882181	3	14695785	14697945	-	783	-	GO:0008270	K10144	B8APF9	Uncharacterized protein	-
BGIOSGA021333	66.8063	4.26111	129.352	30.3563	4.92392	0.000160667	0.00927177	6	13369610	13369932	-	246	-	GO:0009793	-	A2YCC7	Uncharacterized protein	-
BGIOSGA016774	113.649	47.841	179.456	3.75109	1.90731	0.000161565	0.00928861	4	24798436	24798909	+	474	-	-	-	A2XVL8	Uncharacterized protein	-
BGIOSGA030840	267.71	122.885	412.534	3.35708	1.74721	0.00016969	0.00971927	9	14873426	14876198	+	2313	-	GO:0004252;GO:0016787;GO:0006508	-	A2Z1P5	Uncharacterized protein	-
BGIOSGA007690	65.8198	7.09686	124.543	17.549	4.13332	0.000170739	0.00976112	2	5600304	5601266	+	963	-	GO:0020037;GO:0016705;GO:0005506;GO:0055114	-	A2X1R5	Uncharacterized protein	-
BGIOSGA000133	1097.43	464.608	1730.25	3.7241	1.89689	0.000178926	0.0101722	1	45440072	45441827	-	1005	-	GO:0004553;GO:0016787;GO:0008152;GO:0005975;GO:0016798	-	A2WYY7	Uncharacterized protein	-
BGIOSGA014629	612.508	297.159	927.857	3.12243	1.64267	0.000184363	0.0104233	4	25921356	25924966	-	2151	-	GO:0016020;GO:0055085;GO:0016021	-	A2XW10	Uncharacterized protein	-
BGIOSGA038158	4106.65	2046.93	6166.36	3.01249	1.59095	0.000190149	0.0107078	AAAA02036649.1	7483	8376	+	894	-	GO:0005975	K01183	-	-	-
BGIOSGA008045	569.729	274.6	864.858	3.14952	1.65513	0.000190444	0.0107078	2	12948405	12949918	+	960	-	GO:0016020;GO:0020037;GO:0016705;GO:0005506;GO:0016021;GO:0055114	-	B8AG76	Uncharacterized protein	-
BGIOSGA019120	860.308	423.662	1296.95	3.06129	1.61414	0.000203606	0.011406	5	1952251	1955285	+	2016	-	GO:0016020;GO:0005524;GO:0004672;GO:0016021;GO:0006468	-	B8AXL2	Uncharacterized protein	-
BGIOSGA017035	13.6923	1.96246	25.4222	12.9543	3.69536	0.000210814	0.0117241	4	28923631	28926396	+	2214	-	GO:0016020;GO:0055085;GO:0016021	-	B8ATK0	Uncharacterized protein	-
BGIOSGA034953	6.81718	0	13.6344	Inf	Inf	0.000213961	0.0118561	11	4222950	4226507	+	2709	-	GO:0016020;GO:0008168;GO:0016021;GO:0032259	-	B8BJI3	Uncharacterized protein	-
BGIOSGA035012	3400.16	1715.61	5084.71	2.96379	1.56744	0.000230474	0.0126567	11	5614651	5617323	+	1125	Methylthioribose-1-phosphate	GO:0071732;GO:0005634;GO:0008652;GO:0009506;GO:0016853;GO:0046523;GO:0019284;GO:0019509;GO:0005737;GO:0071281;GO:0044237;GO:0044249;GO:0009086;GO:0071369	K08963	-	-	Methylthioribose-1-phosphate isomerase [Source:UniProtKB/Swiss-Prot;Acc:A2ZCP0]
BGIOSGA036886	18547.9	9372.28	27723.6	2.95804	1.56464	0.000232424	0.0127182	12	960233	961306	+	357	Non-specific	GO:0008289;GO:0006869	-	A2ZHF7	Non-specific lipid-transfer protein	Non-specific lipid-transfer protein [Source:UniProtKB/TrEMBL;Acc:A2ZHF7]
BGIOSGA033987	12333.7	6261.49	18405.8	2.93953	1.55559	0.000235353	0.0128436	11	13585199	13592135	-	1557	Probable	GO:0000287;GO:0008652;GO:0019284;GO:0019509;GO:0005737;GO:0016829;GO:0016787;GO:0043715;GO:0008270;GO:0016311;GO:0009086;GO:0043716;GO:0008152;GO:0003824;GO:0046570;GO:0046872;GO:0043874	K16054	-	-	Probable bifunctional methylthioribulose-1-phosphate dehydratase/enolase-phosphatase E1 [Source:UniProtKB/Swiss-Prot;Acc:B8BKI7]
BGIOSGA011168	236.98	104.38	369.581	3.54073	1.82405	0.000236054	0.0128436	3	7516100	7518341	-	1308	-	GO:0006629;GO:0008374	-	B8AJM8	Uncharacterized protein	-
BGIOSGA018652	1788.85	896.868	2680.84	2.98911	1.57972	0.000236392	0.0128436	5	6067963	6069177	-	1215	-	GO:0046872	-	A2Y194	Uncharacterized protein	-
BGIOSGA022474	73.7928	28.2489	119.337	4.22448	2.07877	0.000237205	0.0128649	6	5599131	5599697	+	567	-	-	-	A2YAB1	Uncharacterized protein	-
BGIOSGA013057	23.2696	5.75101	40.7882	7.09235	2.82626	0.000238781	0.0129047	3	25210900	25212580	+	1536	-	GO:0046872;GO:0020037;GO:0016705;GO:0005506;GO:0004497;GO:0055114;GO:0016491	-	A2XJ42	Uncharacterized protein	-
BGIOSGA034684	18108.3	9223.17	26993.3	2.92669	1.54927	0.000245951	0.0132223	11	390666	391130	+	351	Non-specific	GO:0008289;GO:0006869	-	A2ZAT1	Non-specific lipid-transfer protein	Non-specific lipid-transfer protein [Source:UniProtKB/TrEMBL;Acc:A2ZAT1]
BGIOSGA022693	59.0558	22.5877	95.5238	4.22901	2.08032	0.000262773	0.0139615	6	10491503	10492424	+	717	-	-	-	B8B0L2	Uncharacterized protein	-
BGIOSGA021524	180.153	83.0718	277.234	3.33728	1.73867	0.000263344	0.0139615	6	8966233	8966673	-	441	-	GO:0006457;GO:0005782;GO:0009408;GO:0000302	K13993	A2YBC0	SHSP domain-containing protein	-
BGIOSGA007333	233.524	110.824	356.224	3.21433	1.68452	0.000264061	0.0139615	2	201862	207626	+	798	-	GO:0003677;GO:0005634;GO:0006355;GO:0006351;GO:0046983;GO:0045944;GO:0000977;GO:0003700	-	B8AGW1	Uncharacterized protein	-
BGIOSGA032580	638.96	249.483	1028.44	4.12227	2.04344	0.000264539	0.0139615	10	3806982	3812472	+	1506	-	GO:0016020;GO:0020037;GO:0005506;GO:0055114;GO:0046872;GO:0016705;GO:0016021;GO:0004497;GO:0016491	-	A2Z5B1	Uncharacterized protein	-
BGIOSGA019666	59.1516	22.4238	95.8794	4.2758	2.09619	0.000271588	0.0142261	5	17371329	17378270	+	2907	-	GO:0043531	-	B8AX20	Uncharacterized protein	-
BGIOSGA029112	18.3704	3.85497	32.8858	8.53076	3.09267	0.000274799	0.0143697	8	29166310	29166678	+	285	-	-	-	B8B9C7	AAI domain-containing protein	-
BGIOSGA016481	15.1654	2.61785	27.713	10.5862	3.40411	0.000278735	0.0145462	4	20399258	20399905	+	648	HM700	GO:0005783;GO:0009408	K13993	A2XTX1	HM700 protein	HM700 protein [Source:UniProtKB/TrEMBL;Acc:A2XTX1]
BGIOSGA032240	92.8864	39.535	146.238	3.69894	1.88711	0.000282066	0.0146746	10	4249976	4251450	-	1068	-	GO:0020037;GO:0016705;GO:0005506;GO:0055114	-	B8BFT4	Uncharacterized protein	-
BGIOSGA005650	146.023	62.0223	230.023	3.70871	1.89092	0.000293207	0.0151769	2	32967946	32969391	-	1152	-	GO:0016788	-	A2X9G0	Lipase_GDSL domain-containing protein	-
BGIOSGA013392	942.184	473.702	1410.67	2.97796	1.57433	0.000295194	0.0152283	3	32226968	32231396	+	2571	Lipoxygenase	GO:0016702;GO:0055114;GO:0051213;GO:0046872;GO:0005515;GO:0006633;GO:0031408;GO:0016491	K15718	A2XL19	Lipoxygenase	Lipoxygenase [Source:UniProtKB/TrEMBL;Acc:A2XL19]
BGIOSGA036214	586.562	291.519	881.606	3.02418	1.59654	0.000299617	0.0154046	12	13472254	13474461	-	1143	-	-	-	B8BPK8	Uncharacterized protein	-
BGIOSGA000276	18.2583	3.86701	32.6496	8.44311	3.07777	0.000301062	0.015453	1	43437820	43441228	-	2184	-	GO:0003677;GO:0005634;GO:0006355;GO:0006351;GO:0009737	-	A2WY76	TF-B3 domain-containing protein	-
BGIOSGA008469	1414.18	722.854	2105.5	2.91276	1.54239	0.000318138	0.016167	2	23562957	23568968	+	2403	CPS2	GO:0000287;GO:0046872;GO:0016829;GO:0016853;GO:0006952;GO:0009905;GO:0010333	K04120	-	-	Ent-copalyl diphosphate synthase 2 [Source:UniProtKB/Swiss-Prot;Acc:Q5MQ85]
BGIOSGA002479	141.744	15.4896	267.999	17.3019	4.11286	0.000319999	0.0161811	1	1658635	1663339	-	2769	-	GO:0016020;GO:0005515;GO:0005524;GO:0004672;GO:0016021;GO:0006468	-	B8AD06	Protein kinase domain-containing protein	-
BGIOSGA008200	248.828	120.103	377.552	3.14357	1.6524	0.000326627	0.0164349	2	17457610	17459789	+	1275	-	GO:0016020;GO:0016021;GO:0009941	K03453	B8AHZ3	Uncharacterized protein	-
BGIOSGA031618	115.015	51.3953	178.635	3.47571	1.79731	0.000331661	0.0166548	10	17791834	17792655	-	822	-	GO:0003677;GO:0005634;GO:0006355	-	A2Z8Y2	Dof-type domain-containing protein	-
BGIOSGA009321	3788.73	1953	5624.46	2.87991	1.52602	0.000336143	0.0168276	2	37556598	37557697	+	867	-	GO:0016020;GO:0055085;GO:0016021;GO:0015267	K09872	A2XB64	Uncharacterized protein	-
BGIOSGA006975	43.5412	15.561	71.5214	4.5962	2.20044	0.00033663	0.0168276	2	5920566	5921078	-	513	-	GO:0006355;GO:0003700	-	A2X1W5	BZIP domain-containing protein	-
BGIOSGA033188	4656.47	2398.14	6914.8	2.8834	1.52777	0.000339035	0.0168928	10	17590321	17593841	+	1242	Alpha-galactosidase	GO:0048046;GO:0052692;GO:0008152;GO:0003824;GO:0016798;GO:0009505;GO:0004553;GO:0016787;GO:0005975;GO:0004557	K07407	B8BHM7	Alpha-galactosidase	Alpha-galactosidase [Source:UniProtKB/TrEMBL;Acc:B8BHM7]
BGIOSGA001007	72.6694	29.9868	115.352	3.84676	1.94365	0.000341466	0.0169863	1	31599482	31601471	-	834	-	GO:0016020;GO:0046872;GO:0016021;GO:0008270	-	A2WTW5	RING-CH-type domain-containing protein	-
BGIOSGA021519	54.9147	21.0495	88.78	4.21768	2.07645	0.000342238	0.0169971	6	9009377	9018041	-	813	-	GO:0005509	K17991	A2YBC8	EF-hand domain-containing protein	-
BGIOSGA011594	17.1606	3.57189	30.7494	8.60871	3.1058	0.00034979	0.0173441	3	875273	875566	-	294	-	-	-	B8ALG1	Uncharacterized protein	-
BGIOSGA033308	115.308	51.7742	178.841	3.45426	1.78837	0.000352527	0.0173953	10	19363269	19363589	+	321	-	-	-	A2Z9I0	LysM domain-containing protein	-
BGIOSGA011777	136.24	62.3299	210.151	3.37159	1.75343	0.000356328	0.0175227	3	2047059	2048111	+	699	-	-	-	A2XC40	Uncharacterized protein	-
BGIOSGA007064	2074.2	1068.6	3079.8	2.88209	1.52712	0.000360433	0.0176619	2	4346024	4353350	-	1806	-	GO:0003677;GO:0005634;GO:0009072;GO:0042802;GO:0016701;GO:0003868;GO:0055114	K00457	B8AIH6	Uncharacterized protein	-
BGIOSGA017802	443.521	221.294	665.748	3.00843	1.58901	0.000360811	0.0176619	5	25779868	25780728	-	861	-	GO:0061630;GO:0016567	-	A2Y634	RING-type domain-containing protein	-
BGIOSGA022835	292.025	143.836	440.213	3.06052	1.61378	0.000363092	0.0177452	6	14177140	14180803	+	930	Xyloglucan	GO:0016762;GO:0048046;GO:0008152;GO:0006073;GO:0042546;GO:0016798;GO:0004553;GO:0016787;GO:0005618;GO:0010411;GO:0005975;GO:0005576;GO:0016740;GO:0071555	K08235	A2YCI1	Xyloglucan endotransglucosylase/hydrolase	Xyloglucan endotransglucosylase/hydrolase [Source:UniProtKB/TrEMBL;Acc:A2YCI1]
BGIOSGA003951	32.7849	9.08942	56.4805	6.21387	2.63549	0.000364668	0.0177915	1	26785510	26788130	+	780	SWEET6A	GO:0016020;GO:0008643;GO:0034219;GO:0005887;GO:0016021;GO:0051119;GO:0005886	K15382	-	-	Bidirectional sugar transporter SWEET6a [Source:UniProtKB/Swiss-Prot;Acc:A2WSD8]
BGIOSGA004642	179.933	85.4813	274.384	3.20988	1.68252	0.000365202	0.0177915	1	37527069	37530227	+	1404	Glycosyltransferase	GO:0016757;GO:0016758;GO:0016740	-	B8AAX4	Glycosyltransferase	Glycosyltransferase [Source:UniProtKB/TrEMBL;Acc:B8AAX4]
BGIOSGA014731	33.2353	10.7314	55.7392	5.19401	2.37685	0.000374218	0.0180801	4	24294442	24301119	-	1686	-	GO:0016020;GO:0005506;GO:0016021;GO:0055114;GO:0016491;GO:0008610	-	B8ARQ6	Uncharacterized protein	-
BGIOSGA025082	808.523	43.3515	1573.7	36.3008	5.18193	0.000375255	0.0180801	7	1464073	1464591	+	519	-	GO:0005576	-	B8B6W1	SCP domain-containing protein	-
BGIOSGA037384	6.32451	0	12.649	Inf	Inf	0.00038525	0.0184779	12	13831534	13831863	+	330	-	-	-	B8BPM2	Uncharacterized protein	-
BGIOSGA003401	899.601	459.612	1339.59	2.91461	1.5433	0.000395365	0.018871	1	13836710	13841136	+	1050	Peroxidase	GO:0020037;GO:0055114;GO:0006979;GO:0046872;GO:0098869;GO:0004601;GO:0005576;GO:0042744;GO:0016491	K00430	B8A755	Peroxidase	Peroxidase [Source:UniProtKB/TrEMBL;Acc:B8A755]
BGIOSGA005271	13.7938	2.31671	25.2708	10.908	3.44732	0.000396867	0.0189132	1	47013937	47015121	+	1185	-	GO:0005515	-	A2WZL5	F-box domain-containing protein	-
BGIOSGA028600	36.9952	12.5382	61.4522	4.90118	2.29313	0.000403604	0.0192044	8	19544302	19545660	+	1359	-	GO:0016788	-	B8BAC5	Uncharacterized protein	-
BGIOSGA021531	753.24	386.76	1119.72	2.89513	1.53363	0.000406201	0.0192359	6	8846732	8853763	-	2574	-	GO:0016020;GO:0005244;GO:0055085;GO:0005249;GO:0006813;GO:0005267;GO:0034765;GO:0006811;GO:0005515;GO:0005216;GO:0016021;GO:0071805	K21867	A2YBA9	Uncharacterized protein	-
BGIOSGA010997	162.204	45.6432	278.765	6.10748	2.61058	0.000406249	0.0192359	3	10154754	10155639	-	798	-	-	-	A2XF52	Uncharacterized protein	-
BGIOSGA023185	12.063	0	24.1259	Inf	Inf	0.000407247	0.0192359	6	24107380	24107808	+	429	-	-	-	A2YEL1	Uncharacterized protein	-
BGIOSGA019063	1756.51	907.708	2605.32	2.87022	1.52116	0.000411438	0.0193667	5	957866	960321	+	468	-	GO:0005515;GO:0098869;GO:0033355;GO:0045174	K21888	B8AXB4	GST N-terminal domain-containing protein	-
BGIOSGA000202	40.5532	0	81.1063	Inf	Inf	0.00043404	0.0202275	1	44628920	44633069	-	1500	-	GO:0016020;GO:0009058;GO:0016021;GO:0003824;GO:0016740;GO:0030170	K00654	A2WYN0	Aminotran_1_2 domain-containing protein	-
BGIOSGA014910	86.1186	37.6106	134.627	3.57949	1.83975	0.000434348	0.0202275	4	21924622	21927709	-	447	-	GO:0016020;GO:0016021	-	B8AV60	Aa_trans domain-containing protein	-
BGIOSGA026225	40.8672	14.7445	66.9898	4.54336	2.18376	0.000439348	0.0203675	7	24576188	24577061	+	663	1-Cys	GO:0005634;GO:0005737;GO:0055114;GO:0045454;GO:0051920;GO:0016209;GO:0098869;GO:0004601;GO:0016491	K11188	-	-	1-Cys peroxiredoxin A [Source:UniProtKB/Swiss-Prot;Acc:P0C5C8]
BGIOSGA026522	69.8765	28.9659	110.787	3.82474	1.93536	0.000441837	0.020395	8	29428510	29430146	-	1197	-	GO:0016020;GO:0055085;GO:0015238;GO:0042910;GO:0016021;GO:0015297;GO:0042908;GO:0006855	K03327	A2YXV4	Uncharacterized protein	-
BGIOSGA014808	4695.07	1716.61	7673.53	4.47018	2.16033	0.000452214	0.0208379	4	23289886	23291041	-	690	PR-3	GO:0006032;GO:0016998;GO:0005975;GO:0004568	-	Q7GC32	PR-3 class IV chitinase	PR-3 class IV chitinase [Source:UniProtKB/TrEMBL;Acc:Q7GC32]
BGIOSGA037296	45.3124	7.89941	82.7254	10.4724	3.38851	0.000458132	0.0210789	12	10495206	10503305	+	459	-	GO:0004553;GO:0005975	-	A2ZJX2	Uncharacterized protein	-
BGIOSGA019480	112.712	1.64202	223.782	136.285	7.09048	0.000460755	0.0211678	5	10798203	10799096	+	894	-	GO:0005975	K01183	A2Y2D4	Glyco_hydro_18 domain-containing protein	-
BGIOSGA006902	329.251	165.601	492.901	2.97644	1.57359	0.000466894	0.0214177	2	6883786	6885289	-	1419	Glycosyltransferase	GO:0016757;GO:0016758;GO:0016740	-	A2X288	Glycosyltransferase	Glycosyltransferase [Source:UniProtKB/TrEMBL;Acc:A2X288]
BGIOSGA015920	26.4468	6.1777	46.716	7.56203	2.91877	0.000470896	0.021569	4	4660341	4663395	+	585	-	-	-	B8AVC3	Uncharacterized protein	-
BGIOSGA029452	794.222	410.595	1177.85	2.86864	1.52037	0.000478442	0.0218493	9	18686752	18692713	-	1998	-	GO:0004553;GO:0005975	K01188	B8BDH9	Uncharacterized protein	-
BGIOSGA006142	72.6287	26.1127	119.145	4.56271	2.18989	0.000482493	0.0220015	2	24607598	24608656	-	756	-	GO:0046872;GO:0055114;GO:0016491	-	B8AEQ0	Fe2OG dioxygenase domain-containing protein	-
BGIOSGA040670	337.526	169.97	505.083	2.9716	1.57124	0.000488404	0.022205	CH398590.1	4520	9210	-	1134	-	-	-	-	-	-
BGIOSGA027771	52.373	14.3662	90.3797	6.29114	2.65332	0.000489444	0.0222193	8	646907	647972	-	750	-	-	-	A2YQJ4	Uncharacterized protein	-
BGIOSGA011516	12.6487	1.95644	23.341	11.9304	3.57657	0.000496494	0.022506	3	2059936	2060330	-	246	-	-	-	A2XC43	Uncharacterized protein	-
BGIOSGA027620	56.3448	21.9776	90.712	4.12748	2.04526	0.000506965	0.0229467	8	3685776	3687464	-	1689	-	GO:0050660;GO:0055114;GO:0016491;GO:0071949	-	A2YRF0	FAD-binding PCMH-type domain-containing protein	-
BGIOSGA001723	10.8044	1.289	20.3199	15.764	3.97857	0.000509561	0.0230302	1	14803516	14804319	-	534	-	-	-	A2WPJ1	Uncharacterized protein	-
BGIOSGA016852	1140.08	595.021	1685.14	2.83206	1.50185	0.000528049	0.0237468	4	25896310	25897215	+	789	-	GO:0003677;GO:0005634;GO:0006355;GO:0043565;GO:0003700	-	B8ASL8	Homeobox domain-containing protein	-
BGIOSGA026841	142.172	67.9443	216.4	3.18496	1.67128	0.000528516	0.0237468	8	24570966	24574660	-	1581	-	GO:0042128;GO:0046872;GO:0043546;GO:0030151;GO:0055114;GO:0016491	-	B8BBJ9	Uncharacterized protein	-
BGIOSGA005463	1646.22	868.326	2424.11	2.79171	1.48115	0.000539635	0.0240855	2	35621368	35626747	-	1662	-	GO:0016020;GO:0016021	K15015	A2XAE7	Aa_trans domain-containing protein	-
BGIOSGA031012	4564.29	2412.06	6716.52	2.78456	1.47745	0.000539984	0.0240855	9	17659645	17660517	+	873	-	GO:0046872;GO:0003723;GO:0000398;GO:0089701;GO:0003676	K12836	A2Z2M2	Uncharacterized protein	-
BGIOSGA027801	35.4604	12.5003	58.4206	4.67355	2.22452	0.000545582	0.0242631	8	255100	255411	-	312	-	-	-	A2YQD7	Uncharacterized protein	-
BGIOSGA010447	279.027	79.2984	478.755	6.03739	2.59392	0.000546341	0.0242631	3	21911994	21913514	-	1521	-	GO:0046872;GO:0020037;GO:0016705;GO:0005506;GO:0004497;GO:0055114;GO:0016491	-	A2XIG8	Uncharacterized protein	-
BGIOSGA002484	2469.88	1282	3657.75	2.85315	1.51255	0.000557082	0.0247043	1	1639128	1639691	-	564	-	GO:0010466;GO:0010951;GO:0004867;GO:0005576;GO:0030414	-	A2WK45	Uncharacterized protein	-
BGIOSGA006395	153.773	10.0314	297.515	29.6583	4.89037	0.000577678	0.0254702	2	19783789	19785909	-	960	SWEET15	GO:0016020;GO:0008643;GO:0034219;GO:0005887;GO:0016021;GO:0051119;GO:0005886	K15382	-	-	Bidirectional sugar transporter SWEET15 [Source:UniProtKB/Swiss-Prot;Acc:A2X5B4]
BGIOSGA008915	4326.05	2089.95	6562.15	3.13985	1.6507	0.00058513	0.0256879	2	31507845	31509656	+	978	-	GO:0000287;GO:0004749;GO:0009506;GO:0009116;GO:0009165;GO:0005737;GO:0005829;GO:0005886	-	B8AHL6	Uncharacterized protein	-
BGIOSGA025436	146.208	56.3438	236.072	4.18985	2.0669	0.000587507	0.0257553	7	7842144	7845436	+	1425	-	GO:0016758;GO:0016740	-	A2YJS4	Uncharacterized protein	-
BGIOSGA016447	49.2242	1.66858	96.7798	58.0012	5.85801	0.000591334	0.0258492	4	19548570	19550223	+	1575	-	GO:0016020;GO:0016021	-	A2XTN2	DUF4149 domain-containing protein	-
BGIOSGA033940	27.3271	6.13184	48.5224	7.91319	2.98426	0.000593356	0.0259006	11	14756547	14757938	-	1392	-	GO:0005515;GO:0051087	-	A2ZEJ9	BAG domain-containing protein	-
BGIOSGA029066	19.4587	4.92004	33.9974	6.90998	2.78868	0.000608499	0.0263994	8	28496363	28496944	+	504	CASP-like	GO:0016020;GO:0016021;GO:0005886	-	-	-	CASP-like protein UU1 [Source:UniProtKB/Swiss-Prot;Acc:A2YXI1]
BGIOSGA011250	149.642	71.764	227.52	3.17039	1.66466	0.000609092	0.0263994	3	6015633	6017067	-	1215	-	-	-	B8AQG1	N-acetyltransferase domain-containing protein	-
BGIOSGA013862	46.9791	18.3112	75.647	4.13118	2.04655	0.000613241	0.0264931	3	39155476	39160153	+	2343	-	GO:0016020;GO:0055085;GO:1902600;GO:0016021;GO:0015299;GO:0006812	-	A2XNL5	Na_H_Exchanger domain-containing protein	-
BGIOSGA030505	72.8017	30.1837	115.42	3.82391	1.93505	0.000613846	0.0264931	9	8140463	8142984	+	552	-	GO:0005524;GO:0000166;GO:0016740	K10579	B8BEJ0	UBIQUITIN_CONJUGAT_2 domain-containing protein	-
BGIOSGA020285	231.803	116.618	346.987	2.97541	1.57309	0.000622864	0.0268445	5	28258804	28259838	+	1035	-	GO:0005634;GO:0048587;GO:0006355;GO:0048586;GO:0046983	-	B8AW73	BHLH domain-containing protein	-
BGIOSGA003529	181.894	90.4966	273.292	3.01992	1.59451	0.000636528	0.0273949	1	16761952	16762263	+	312	-	GO:0009055;GO:0015035;GO:0022900;GO:0005623;GO:0055114;GO:0045454	-	A2WQ16	Glutaredoxin domain-containing protein	-
BGIOSGA001587	115.382	54.5352	176.229	3.23147	1.69219	0.00065824	0.0280678	1	17995523	17997582	-	1878	-	GO:0016020;GO:0055085;GO:0008308;GO:0005623;GO:0016021;GO:0006873	-	A2WQC0	Uncharacterized protein	-
BGIOSGA032723	17.0831	3.95873	30.2074	7.63056	2.93179	0.00066076	0.0281218	10	7998187	8001524	+	3102	-	GO:0016020;GO:0016310;GO:0005524;GO:0016301;GO:0006468;GO:0005515;GO:0004674;GO:0000166;GO:0004672;GO:0016021;GO:0016740	-	A2Z647	Protein kinase domain-containing protein	-
BGIOSGA032425	22.9643	1.60218	44.3264	27.6664	4.79006	0.000667373	0.0283385	10	444240	445583	+	1344	-	GO:0016747	-	A2Z4E9	Uncharacterized protein	-
BGIOSGA003474	15.4789	3.25996	27.6979	8.49639	3.08685	0.000667702	0.0283385	1	15469291	15470865	+	1575	-	GO:0046872;GO:0020037;GO:0016705;GO:0005506;GO:0004497;GO:0055114;GO:0016491	-	A2WPP5	Uncharacterized protein	-
BGIOSGA034379	26.6631	6.10173	47.2245	7.73952	2.95224	0.000677132	0.028699	11	4039005	4047779	-	3291	-	GO:0016020;GO:0005515;GO:0016021	-	B8BJG7	Uncharacterized protein	-
BGIOSGA023939	174.141	86.1861	262.097	3.04106	1.60457	0.000680001	0.0287411	7	22754171	22756165	-	840	-	GO:0007165	-	B8B8D7	Uncharacterized protein	-
BGIOSGA018579	12352.3	3703.44	21001.1	5.67072	2.50353	0.000681808	0.0287755	5	7437901	7438281	-	381	-	-	-	A2Y1M0	BURP domain-containing protein	-
BGIOSGA033401	22.7076	6.41845	38.9967	6.07573	2.60306	0.000682694	0.0287755	10	20337876	20338995	+	507	-	-	-	A2Z9X7	Uncharacterized protein	-
BGIOSGA021350	16.8876	3.89835	29.8768	7.66396	2.93809	0.000684476	0.0287768	6	12939203	12943213	-	1251	-	GO:0008168;GO:0032259	-	B8B138	Uncharacterized protein	-
BGIOSGA020715	952.784	504.599	1400.97	2.7764	1.47322	0.000704301	0.0293295	6	29395257	29398039	-	1206	Phosphoglycerate	GO:0016310;GO:0005524;GO:0016301;GO:0006096;GO:0016740;GO:0004618	K00927	A2YG06	Phosphoglycerate kinase	Phosphoglycerate kinase [Source:UniProtKB/TrEMBL;Acc:A2YG06]
BGIOSGA020823	346.76	179.464	514.057	2.86441	1.51824	0.000710512	0.0295417	6	26961868	26964147	-	1359	-	GO:0016020;GO:0016021	-	B8B0G7	Uncharacterized protein	-
BGIOSGA034138	32.7342	11.2866	54.1819	4.80055	2.2632	0.000712766	0.029562	11	8961278	8961505	-	228	-	-	-	B8BK36	Uncharacterized protein	-
BGIOSGA030009	179.264	88.9889	269.539	3.02891	1.5988	0.000715518	0.0295892	9	7591150	7593041	-	615	-	GO:0016702;GO:0055114	K10712	B8BE95	Uncharacterized protein	-
BGIOSGA009340	136.094	52.5994	219.589	4.17475	2.06169	0.00071727	0.0296054	2	37752450	37753691	+	1242	-	-	-	B8AF69	Uncharacterized protein	-
BGIOSGA036447	205.779	103.028	308.531	2.99463	1.58238	0.000717841	0.0296054	12	6081939	6082148	-	210	-	-	-	A2ZJ27	Uncharacterized protein	-
BGIOSGA031483	566.761	290.244	843.278	2.90541	1.53874	0.000760559	0.0309918	10	20051841	20053886	-	2046	-	GO:0005515;GO:0008270	-	A2Z9T6	DYW_deaminase domain-containing protein	-
BGIOSGA015140	2334.86	1252.03	3417.69	2.72971	1.44875	0.000765704	0.0310951	4	18021907	18031764	-	2910	-	GO:0004553;GO:0043169;GO:0005978;GO:0016787;GO:0005975;GO:0003844;GO:0003824	-	B8ATS0	Aamy domain-containing protein	-
BGIOSGA023029	3625.57	1960.07	5291.06	2.69942	1.43265	0.000766417	0.0310951	6	20362260	20366320	+	1164	-	GO:0006595;GO:0016740;GO:0003824;GO:0006596	K00797	B8B3A5	PABS domain-containing protein	-
BGIOSGA004441	181.183	90.8589	271.507	2.98823	1.57929	0.00076817	0.0310951	1	34283334	34287683	+	1722	Malic	GO:0004471;GO:0046872;GO:0004470;GO:0051287;GO:0055114;GO:0016491	K00029	A2WUY6	Malic enzyme	Malic enzyme [Source:UniProtKB/TrEMBL;Acc:A2WUY6]
BGIOSGA029733	776.046	413.69	1138.4	2.75182	1.46039	0.000780389	0.0314651	9	13944334	13946328	-	1158	WAT1-related	GO:0016020;GO:0055085;GO:0016021;GO:0022857	-	B8BFB2	WAT1-related protein	WAT1-related protein [Source:UniProtKB/TrEMBL;Acc:B8BFB2]
BGIOSGA032583	377.848	164.65	591.045	3.58971	1.84387	0.000783917	0.0315658	10	3912905	3915694	+	1485	-	GO:0046872;GO:0020037;GO:0016705;GO:0005506;GO:0004497;GO:0055114;GO:0016491	-	B8BFV0	Uncharacterized protein	-
BGIOSGA002088	29.2266	9.80272	48.6504	4.96295	2.3112	0.000787399	0.0316644	1	7566181	7567537	-	990	-	-	-	-	-	-
BGIOSGA036323	1341.03	720.406	1961.66	2.72298	1.44519	0.00081814	0.0325374	12	9857840	9861297	-	1563	-	GO:0016020;GO:0005524;GO:0016021;GO:0016887	-	B8BP96	Uncharacterized protein	-
BGIOSGA000572	38.1131	14.1043	62.122	4.40447	2.13897	0.000819764	0.0325374	1	38622777	38624090	-	1314	-	GO:0009959;GO:0009639	-	B8ABP8	DUF641 domain-containing protein	-
BGIOSGA021377	1343.33	621.477	2065.18	3.32301	1.73249	0.000829494	0.03284	6	12306379	12313296	-	1464	-	-	-	B8B0X8	Uncharacterized protein	-
BGIOSGA017285	7633.29	686.288	14580.3	21.2452	4.40906	0.000833432	0.0329534	4	32712881	32713657	+	777	-	-	-	A2XYI5	Uncharacterized protein	-
BGIOSGA020064	61.026	23.0706	98.9813	4.29036	2.1011	0.000840896	0.0332057	5	25177171	25177806	+	636	-	GO:0016020;GO:0016021	-	A2Y5U9	LEA_2 domain-containing protein	-
BGIOSGA020441	58.7879	25.1379	92.4379	3.67723	1.87862	0.000847604	0.0334274	5	30360712	30362052	+	1341	Carboxypeptidase	GO:0004180;GO:0008233;GO:0016787;GO:0006508;GO:0004185	K09645	A2Y7Y2	Carboxypeptidase	Carboxypeptidase [Source:UniProtKB/TrEMBL;Acc:A2Y7Y2]
BGIOSGA000452	58.0053	24.5539	91.4568	3.72473	1.89714	0.000859684	0.0337302	1	40631138	40632722	-	1125	-	GO:0003676	-	B8ACI2	C2H2-type domain-containing protein	-
BGIOSGA017126	138.956	68.0713	209.841	3.08266	1.62418	0.000873666	0.0341796	4	30210276	30212466	+	696	-	-	-	A2XXJ3	Uncharacterized protein	-
BGIOSGA013948	730.667	388.461	1072.87	2.76186	1.46564	0.000876024	0.0341962	3	40194199	40200533	+	1584	-	GO:0016020;GO:0020037;GO:0005506;GO:0055114;GO:0046872;GO:0016705;GO:0016021;GO:0004497;GO:0016491	K13029	A2XP35	Uncharacterized protein	-
BGIOSGA020973	79.8604	36.5851	123.136	3.36573	1.75092	0.000880657	0.0342897	6	23638824	23639198	-	234	-	-	-	A2YEG1	Uncharacterized protein	-
BGIOSGA013949	552.59	221.53	883.651	3.98886	1.99598	0.000914613	0.0353258	3	40210700	40214569	+	1002	-	-	-	B8ANP3	ACT domain-containing protein	-
BGIOSGA023535	53.3714	22.7477	83.995	3.69246	1.88458	0.000916491	0.0353258	6	31090544	31093298	+	1863	-	GO:0005524;GO:0003676	K13116	A2YGL3	Uncharacterized protein	-
BGIOSGA025650	12.5957	2.21897	22.9725	10.3528	3.37195	0.000943379	0.036271	7	14759062	14760599	+	1107	-	GO:0008171;GO:0008168;GO:0016740;GO:0032259;GO:0046983	-	A2YL13	Uncharacterized protein	-
BGIOSGA004728	188.565	95.7032	281.427	2.94062	1.55612	0.000954214	0.03655	1	38840096	38841872	+	981	-	GO:0009964;GO:0033729;GO:0003824;GO:0050662	-	B8ABM6	Epimerase domain-containing protein	-
BGIOSGA009762	41.7436	11.7193	71.768	6.12391	2.61445	0.000955905	0.036569	3	35889567	35892701	-	1758	-	GO:0005643;GO:0006913;GO:0017056;GO:0008139	-	B8AKI5	Uncharacterized protein	-
BGIOSGA012431	522.745	279.223	766.267	2.74428	1.45643	0.000964145	0.0368383	3	11495717	11497879	+	621	CASP-like	GO:0016020;GO:0016021;GO:0005886	-	A2XFN2	CASP-like protein	CASP-like protein [Source:UniProtKB/TrEMBL;Acc:A2XFN2]
BGIOSGA026446	1542.29	837.91	2246.68	2.68129	1.42293	0.000971225	0.0370001	7	27619028	27625182	+	2448	-	GO:0019239;GO:0032264;GO:0003876;GO:0009168	K01490	A2YQ78	A_deaminase domain-containing protein	-
BGIOSGA011028	26.3571	0.314415	52.3997	166.658	7.38074	0.000971361	0.0370001	3	9585366	9587976	-	1707	-	GO:0016020;GO:0005524;GO:0004672;GO:0016021;GO:0006468	-	B8AKP4	Protein kinase domain-containing protein	-
BGIOSGA013150	339.451	179.002	499.899	2.7927	1.48166	0.000977479	0.0371163	3	27524230	27524541	+	312	-	-	-	A2XJP7	Uncharacterized protein	-
BGIOSGA010764	505.863	167.204	844.522	5.05086	2.33653	0.000984958	0.037354	3	14258633	14259624	-	549	-	-	-	A2XGJ7	Uncharacterized protein	-
BGIOSGA021946	856.846	464.434	1249.26	2.68985	1.42753	0.000997587	0.0376931	6	2454552	2460216	-	2016	-	GO:0016020;GO:0055085;GO:0009506;GO:0008272;GO:1902358;GO:0015116;GO:0016021;GO:0008271	K17471	B8B2Q8	STAS domain-containing protein	-
BGIOSGA034686	18060.8	9986.01	26135.6	2.61722	1.38804	0.00100899	0.0379836	11	409680	410142	+	357	Non-specific	GO:0008289;GO:0006869	-	A2ZAT2	Non-specific lipid-transfer protein	Non-specific lipid-transfer protein [Source:UniProtKB/TrEMBL;Acc:A2ZAT2]
BGIOSGA001129	14.6598	0	29.3196	Inf	Inf	0.00102075	0.0383479	1	29136418	29137566	-	1149	-	GO:0005515	-	B8ACE4	Uncharacterized protein	-
BGIOSGA007252	38227	21175.6	55278.4	2.61047	1.38431	0.00102117	0.0383479	2	855008	857272	-	1479	Catalase	GO:0009414;GO:0009416;GO:0005777;GO:0005737;GO:0055114;GO:0004096;GO:0005886;GO:0009514;GO:0016491;GO:0007623;GO:0020037;GO:0009408;GO:0042542;GO:0009737;GO:0006979;GO:0046872;GO:0004601;GO:0098869;GO:1902074;GO:0042744;GO:0009617	K03781	B8AGH7	Catalase	Catalase isozyme A [Source:UniProtKB/Swiss-Prot;Acc:P0C549]
BGIOSGA025892	39.3416	15.2177	63.4655	4.1705	2.06022	0.00102724	0.0385056	7	19550188	19552570	+	1899	Beta-amylase	GO:0016787;GO:0008152;GO:0005975;GO:0000272;GO:0102229;GO:0016161;GO:0016798	-	B8B797	Beta-amylase	Beta-amylase [Source:UniProtKB/TrEMBL;Acc:B8B797]
BGIOSGA026201	1281.78	698.96	1864.61	2.66769	1.41559	0.00102795	0.0385056	7	24311072	24313758	+	651	-	GO:0003723;GO:0003676	K12900	B8B4Y2	RRM domain-containing protein	-
BGIOSGA015611	188.425	95.5928	281.256	2.94223	1.55691	0.00102983	0.0385056	4	3690318	3695652	-	1305	-	GO:0046872;GO:0043169;GO:0016787;GO:0004721;GO:0006470;GO:0003824;GO:0004722	K14497	B8AV11	PPM-type phosphatase domain-containing protein	-
BGIOSGA026853	205.067	101.573	308.561	3.03782	1.60304	0.00103139	0.0385056	8	24107691	24108464	-	774	-	GO:0016020;GO:0016021	-	A2YVZ6	Uncharacterized protein	-
BGIOSGA011208	321.448	169.392	473.504	2.79532	1.48302	0.00103166	0.0385056	3	6639193	6643441	-	1590	Protein	GO:0016020;GO:0055085;GO:0015238;GO:0042910;GO:0016021;GO:0015297;GO:0042908;GO:0006855	-	B8AQU3	Protein DETOXIFICATION	Protein DETOXIFICATION [Source:UniProtKB/TrEMBL;Acc:B8AQU3]
BGIOSGA002389	1128.2	550.95	1705.44	3.09546	1.63016	0.00103636	0.0385872	1	3160509	3161953	-	249	-	GO:0046872	-	A2WKP7	Uncharacterized protein	-
BGIOSGA004298	204.37	104.973	303.768	2.89378	1.53295	0.00104645	0.0389156	1	32576953	32577210	+	258	-	-	-	A2WU96	Uncharacterized protein	-
BGIOSGA020050	1509.4	825.768	2193.03	2.65574	1.40911	0.00104791	0.0389227	5	24934756	24935172	+	417	Non-specific	GO:0008289;GO:0006869	-	A2Y5R8	Non-specific lipid-transfer protein	Non-specific lipid-transfer protein [Source:UniProtKB/TrEMBL;Acc:A2Y5R8]
BGIOSGA037712	212.287	84.2752	340.298	4.03793	2.01362	0.00106991	0.0396917	12	20454036	20455433	+	1398	-	GO:0005515	-	A2ZMA4	WD_REPEATS_REGION domain-containing protein	-
BGIOSGA021558	86.4191	40.1961	132.642	3.29988	1.72241	0.00108688	0.0402239	6	8441304	8443491	-	1122	-	GO:0008168;GO:0032259	K21482	A2YB63	Uncharacterized protein	-
BGIOSGA022930	7182.82	3982.55	10383.1	2.60715	1.38247	0.00109801	0.040573	6	17520338	17523527	+	1131	Formate	GO:0016616;GO:0042183;GO:0051287;GO:0005739;GO:0008863;GO:0055114;GO:0016491	K00122	B8B2F2	Formate dehydrogenase, mitochondrial	Formate dehydrogenase, mitochondrial [Source:UniProtKB/TrEMBL;Acc:B8B2F2]
BGIOSGA013441	6.78558	0.314415	13.2567	42.1632	5.39791	0.00109897	0.040573	3	33002994	33003992	+	999	-	-	-	B8AQE2	Uncharacterized protein	-
BGIOSGA021477	225.728	117.888	333.567	2.82952	1.50056	0.0011144	0.0410342	6	9966123	9966987	-	702	-	GO:0016020;GO:0071805;GO:0015079	-	B8B0M8	Uncharacterized protein	-
BGIOSGA003513	506.832	273.904	739.759	2.70079	1.43338	0.001124	0.0412488	1	16384775	16388674	+	648	CASP-like	GO:0016020;GO:0016021;GO:0005886	-	-	-	CASP-like protein 1E1 [Source:UniProtKB/Swiss-Prot;Acc:B8A7Z5]
BGIOSGA020867	22.2819	6.69072	37.873	5.66053	2.50094	0.00113432	0.0415279	6	26121472	26125125	-	3549	-	GO:0043531	-	A2YF47	Uncharacterized protein	-
BGIOSGA017696	306.937	162.518	451.356	2.77726	1.47366	0.00115406	0.0421498	5	27610938	27612395	-	1458	Glycosyltransferase	GO:0016757;GO:0016758;GO:0016740	-	A2Y6Q8	Glycosyltransferase	Glycosyltransferase [Source:UniProtKB/TrEMBL;Acc:A2Y6Q8]
BGIOSGA023181	1829.99	1015.74	2644.24	2.60327	1.38033	0.00116109	0.0423058	6	24095434	24096229	+	381	-	-	-	A2YEK7	Uncharacterized protein	-
BGIOSGA006014	507.081	273.5	740.662	2.70809	1.43727	0.00116316	0.0423242	2	26520213	26523021	-	705	-	GO:0003723;GO:0003676	-	A2X7D1	RRM domain-containing protein	-
BGIOSGA001373	95.1664	45.5546	144.778	3.17812	1.66818	0.00116435	0.0423242	1	24262848	24264233	-	1101	-	-	-	A2WRM0	Uncharacterized protein	-
BGIOSGA026408	1642.98	906.43	2379.53	2.62517	1.39241	0.00118044	0.042656	7	27070870	27073586	+	1572	-	-	-	B8B642	Uncharacterized protein	-
BGIOSGA026185	1693.75	931.554	2455.94	2.63639	1.39857	0.00119138	0.0430005	7	24042478	24046564	+	1668	4-alpha-glucanotransferase	GO:0006006;GO:0004134;GO:0102500;GO:0005977;GO:0016757;GO:0005975;GO:0016740;GO:0000025;GO:0005983;GO:0009507	K00705	B8B4V9	4-alpha-glucanotransferase	4-alpha-glucanotransferase [Source:UniProtKB/TrEMBL;Acc:B8B4V9]
BGIOSGA020063	491.155	258.992	723.319	2.79283	1.48173	0.00119321	0.0430159	5	25166724	25176292	+	1497	-	GO:0016020;GO:0020037;GO:0016705;GO:0005506;GO:0045487;GO:0016021;GO:0055114	K20663	B8AZB6	Uncharacterized protein	-
BGIOSGA031275	23.5381	7.50655	39.5697	5.27137	2.39818	0.00120545	0.0434061	9	21240279	21240879	+	330	-	GO:0006662;GO:0015035;GO:0005623;GO:0045454	-	B8BEL0	Thioredoxin domain-containing protein	-
BGIOSGA027641	71.2726	11.0338	131.511	11.9189	3.57518	0.00121314	0.0435295	8	3212716	3213546	-	831	-	GO:0016020;GO:0016021	-	A2YRB1	Uncharacterized protein	-
BGIOSGA027745	518.457	275.793	761.12	2.75975	1.46454	0.00122666	0.0438607	8	1169228	1171408	-	1302	-	-	-	B8BAC9	Uncharacterized protein	-
BGIOSGA000395	298.499	158.826	438.173	2.75882	1.46405	0.00122823	0.0438657	1	41724114	41726508	-	1398	-	GO:0016020;GO:0016021	-	A2WXK0	Aa_trans domain-containing protein	-
BGIOSGA006976	1982.95	895.454	3070.45	3.42893	1.77776	0.00123556	0.0440759	2	5911476	5913663	-	1380	-	GO:0016020;GO:0016021	K14207	A2X1W3	Aa_trans domain-containing protein	-
BGIOSGA002666	74.9955	34.7694	115.222	3.31388	1.72852	0.00123779	0.0440988	1	1521437	1522593	+	999	E3	GO:0046872;GO:0005634;GO:0005515;GO:0006511;GO:0007275;GO:0016567;GO:0008270	K04506	A2WK30	SIAH-type domain-containing protein	E3 ubiquitin-protein ligase [Source:UniProtKB/TrEMBL;Acc:A2WK30]
BGIOSGA033114	51.0449	21.7943	80.2956	3.68425	1.88137	0.00126756	0.0448521	10	16183858	16187050	+	2952	-	-	-	A2Z8F5	Uncharacterized protein	-
BGIOSGA011413	103.852	50.3731	157.331	3.12332	1.64308	0.00128455	0.0449349	3	3649739	3650741	-	831	-	-	-	A2XCR7	Uncharacterized protein	-
BGIOSGA009327	86.8491	19.9423	153.756	7.71006	2.94674	0.00128457	0.0449349	2	37632177	37633240	+	540	-	-	-	B8AF56	Remorin_C domain-containing protein	-
BGIOSGA000945	511.084	106.03	916.139	8.64038	3.1111	0.00131234	0.0457496	1	32493262	32494121	-	648	Group	GO:0005634	-	A2WU85	Group 3 late embryogenesis abundant protein	Group 3 late embryogenesis abundant protein [Source:UniProtKB/TrEMBL;Acc:A2WU85]
BGIOSGA016603	74.5472	34.8624	114.232	3.27666	1.71222	0.00131852	0.045913	4	22231419	22237952	+	3072	-	GO:0016020;GO:0016021	-	B8AVG2	Uncharacterized protein	-
BGIOSGA021387	29.8669	5.82344	53.9103	9.25747	3.21062	0.0013216	0.0459678	6	12007141	12010763	-	1770	-	GO:0016020;GO:0016021;GO:0010228	-	B8B0W0	Uncharacterized protein	-
BGIOSGA001300	23.2127	7.47998	38.9454	5.20662	2.38035	0.00132508	0.0460272	1	25795892	25796089	-	198	-	GO:0016020;GO:0016021	-	A2WS21	Uncharacterized protein	-
BGIOSGA033187	60.1707	12.8371	107.504	8.37452	3.06601	0.00132708	0.0460272	10	17583770	17584751	+	795	-	GO:0016020;GO:0055085;GO:0016021;GO:0015267	K09873	A2Z8V2	Uncharacterized protein	-
BGIOSGA033685	61.1203	27.2267	95.0139	3.48973	1.80311	0.00132781	0.0460272	11	19679346	19680609	-	1191	-	-	K18881	A2ZG23	Uncharacterized protein	-
BGIOSGA012297	61.7932	27.6834	95.903	3.46428	1.79256	0.00134851	0.0466394	3	9395331	9395795	+	465	-	-	K13993	A2XEX0	SHSP domain-containing protein	-
BGIOSGA024424	3344.15	1876.46	4811.83	2.56431	1.35857	0.00138102	0.0475744	7	12148263	12152181	-	1827	Starch	GO:0019252;GO:0016757;GO:0004373;GO:0009501;GO:0009507	K13679	B8B5F4	Starch synthase, chloroplastic/amyloplastic	Starch synthase, chloroplastic/amyloplastic [Source:UniProtKB/TrEMBL;Acc:B8B5F4]
BGIOSGA012040	694.764	230.37	1159.16	5.03172	2.33105	0.00138894	0.0477143	3	5361069	5361650	+	582	-	-	-	A2XDH9	DOMON domain-containing protein	-
BGIOSGA029461	133.627	67.186	200.069	2.97783	1.57426	0.00139669	0.04782	9	18492461	18494787	-	978	-	GO:0005634;GO:0005515	-	A2Z2Z4	CCT domain-containing protein	-
BGIOSGA011340	365.379	198.351	532.406	2.68416	1.42447	0.00141167	0.0479873	3	4543452	4548428	-	993	-	-	-	B8APN0	AB hydrolase-1 domain-containing protein	-
BGIOSGA022987	2996.78	1680.15	4313.41	2.56728	1.36024	0.00141187	0.0479873	6	18931449	18940586	+	2973	Reticulon-like	GO:0016020;GO:0005783;GO:0016021;GO:0005789;GO:0003676	-	B8B2W6	Reticulon-like protein	Reticulon-like protein [Source:UniProtKB/TrEMBL;Acc:B8B2W6]
BGIOSGA009556	4859.09	2733.39	6984.78	2.55536	1.35352	0.00141757	0.0481048	3	38745981	38746936	-	702	CHI	GO:0016872;GO:0045430;GO:0016853;GO:0009813	K01859	-	-	Chalcone--flavonone isomerase [Source:UniProtKB/Swiss-Prot;Acc:A2XNF0]
BGIOSGA019698	394.9	198.222	591.579	2.98443	1.57746	0.00145212	0.0490057	5	18144104	18145713	+	1536	-	GO:0016020;GO:0020037;GO:0005506;GO:0055114;GO:0046872;GO:0016705;GO:0016021;GO:0004497;GO:0016491	-	B8AXD7	Uncharacterized protein	-
BGIOSGA036882	16834.4	9541.25	24127.5	2.52876	1.33843	0.00146501	0.0493321	12	916286	916774	+	351	LTP	GO:0008289;GO:0006869	-	-	-	Non-specific lipid-transfer protein 1 [Source:UniProtKB/Swiss-Prot;Acc:A2ZHF1]
BGIOSGA006898	440.046	241.134	638.958	2.64981	1.40589	0.00148689	0.0499043	2	6955987	6957018	-	1032	-	GO:0005783;GO:0009506;GO:0090430;GO:0010043;GO:0042542;GO:0004622;GO:0006979;GO:0046686;GO:0003846;GO:0016787;GO:0005794;GO:0005886	K18368	A2X294	Hydrolase_4 domain-containing protein	-
BGIOSGA023756	1993.18	1112.04	2874.32	2.58473	1.37002	0.00152574	0.0508186	7	26073544	26077561	-	1371	Superoxide	GO:0004784;GO:0006801;GO:0019430;GO:0046872;GO:0055114;GO:0016491	-	B8B5M4	Superoxide dismutase [Cu-Zn]	Superoxide dismutase [Cu-Zn] [Source:UniProtKB/TrEMBL;Acc:B8B5M4]
BGIOSGA005069	74.8873	35.1129	114.662	3.26552	1.70731	0.00154577	0.0512076	1	44019146	44020462	+	1116	-	-	-	B8A8F4	Uncharacterized protein	-
BGIOSGA037375	20.9867	6.45705	35.5163	5.50039	2.45953	0.00157713	0.0521338	12	13532295	13532813	+	519	-	-	-	A2ZKD8	Hydrophob_seed domain-containing protein	-
BGIOSGA002076	39.2425	1.64202	76.8429	46.7978	5.54837	0.00161308	0.0531983	1	7717069	7719889	-	1065	-	GO:0009116;GO:0003824	-	A2WME3	PNP_UDP_1 domain-containing protein	-
BGIOSGA009339	884.733	495.861	1273.61	2.56847	1.36091	0.00164041	0.0537615	2	37741908	37745989	+	1260	-	-	-	A2XB94	Uncharacterized protein	-
BGIOSGA010605	698.682	390.566	1006.8	2.57779	1.36613	0.00166761	0.0543345	3	17386518	17390423	-	1029	-	GO:0005524;GO:0004674;GO:0000166;GO:0004672;GO:0006468	K14498	B8AQM4	Protein kinase domain-containing protein	-
BGIOSGA013153	79.2146	38.1325	120.297	3.1547	1.6575	0.00166853	0.0543345	3	27572274	27577396	+	1473	-	GO:0005515	-	B8AMM3	WD_REPEATS_REGION domain-containing protein	-
BGIOSGA030664	243.687	128.769	358.606	2.78488	1.47762	0.00173042	0.0557485	9	11272295	11272498	+	204	-	-	-	A2Z0Q1	Uncharacterized protein	-
BGIOSGA011561	114.575	17.7154	211.435	11.9351	3.57714	0.0017312	0.0557485	3	1355564	1355869	-	306	-	-	-	B8ALX2	Uncharacterized protein	-
BGIOSGA037274	23.4431	7.8523	39.0339	4.97101	2.31354	0.00174203	0.0560137	12	9973037	9973779	+	423	-	-	-	B8BP99	Uncharacterized protein	-
BGIOSGA000870	828.89	469.051	1188.73	2.53433	1.3416	0.00175196	0.056274	1	33741056	33742075	-	801	-	-	-	A2WUS0	Uncharacterized protein	-
BGIOSGA013946	36.2846	14.427	58.1422	4.03009	2.01081	0.00175601	0.0563316	3	40173277	40175385	+	885	-	-	-	B8ANN9	Uncharacterized protein	-
BGIOSGA012309	2759.73	1559.95	3959.51	2.53823	1.34382	0.00175743	0.0563316	3	9660932	9661747	+	303	-	-	-	A2XF02	Uncharacterized protein	-
BGIOSGA020688	1941.96	1103.88	2780.04	2.51843	1.33253	0.00180091	0.0574607	6	29868590	29873912	-	2694	-	GO:0004553;GO:0030246;GO:0016787;GO:0008152;GO:0005975;GO:0003824;GO:0016798	K01187	B8B1F4	Uncharacterized protein	-
BGIOSGA016359	62.1012	26.0787	98.1237	3.7626	1.91173	0.00181944	0.0578951	4	18216182	18217723	+	828	-	GO:0046872;GO:0008270;GO:0004089	K01674	A2XT75	Alpha-carbonic anhydrase domain-containing protein	-
BGIOSGA012784	5319.76	3035.36	7604.17	2.5052	1.32492	0.00183849	0.0583802	3	17362136	17366437	+	1413	Phospho-2-dehydro-3-deoxyheptonate	GO:0008652;GO:0009423;GO:0003849;GO:0003824;GO:0009073;GO:0009536;GO:0016740;GO:0009507	-	A2XHI6	Phospho-2-dehydro-3-deoxyheptonate aldolase	Phospho-2-dehydro-3-deoxyheptonate aldolase [Source:UniProtKB/TrEMBL;Acc:A2XHI6]
BGIOSGA004140	105.214	53.0921	157.336	2.96346	1.56728	0.00187361	0.0594338	1	29839864	29846459	+	1380	-	GO:0046872;GO:0043169;GO:0016787;GO:0004721;GO:0006470;GO:0003824;GO:0004722	K14497	B8A6V5	PPM-type phosphatase domain-containing protein	-
BGIOSGA017284	8.26012	0.961306	15.5589	16.1852	4.0166	0.00190779	0.0603509	4	32709385	32709705	+	321	-	-	-	B8AW06	Uncharacterized protein	-
BGIOSGA024124	706.451	369.01	1043.89	2.8289	1.50024	0.00192346	0.0606913	7	19917114	19921710	-	2574	-	GO:0016020;GO:0016310;GO:0005524;GO:0016301;GO:0006468;GO:0004674;GO:0000166;GO:0004672;GO:0048544;GO:0016021;GO:0016740	-	B8B784	Uncharacterized protein	-
BGIOSGA006176	1889.77	781.47	2998.06	3.83644	1.93977	0.00192514	0.0606913	2	24116299	24121466	-	2163	-	GO:0016020;GO:0055085;GO:0016021;GO:0022857	-	B8AEM6	Uncharacterized protein	-
BGIOSGA037469	120.519	61.9589	179.079	2.89028	1.53121	0.00193971	0.0610251	12	15979086	15985921	+	1329	-	GO:0050661;GO:0050660;GO:0004499;GO:0055114;GO:0016491	K11816	A2ZL02	Uncharacterized protein	-
BGIOSGA013561	15.1132	3.81034	26.416	6.93271	2.79342	0.00194682	0.0611862	3	35052385	35054618	+	1914	-	GO:0004553;GO:0016787;GO:0005975	K05349	A2XM07	Uncharacterized protein	-
BGIOSGA031177	3313.15	1880.54	4745.76	2.52362	1.33549	0.00195648	0.0613365	9	20106134	20107107	+	873	-	GO:0016020;GO:0055085;GO:0016021;GO:0015267	K09872	A2Z3L2	Uncharacterized protein	-
BGIOSGA022790	888.454	315.813	1461.1	4.62645	2.20991	0.00196102	0.0613437	6	13049303	13050484	+	411	-	-	-	B8B140	Uncharacterized protein	-
BGIOSGA020609	358.054	187.641	528.468	2.81638	1.49384	0.00196185	0.0613437	6	31044685	31047865	-	1119	-	GO:0010044;GO:0016020;GO:0005524;GO:0015786;GO:0012506;GO:0005315;GO:0005460;GO:0000166;GO:0035435;GO:0016887	-	B8B231	ABC transporter domain-containing protein	-
BGIOSGA025080	44.9508	3.8176	86.0839	22.5492	4.495	0.00196534	0.0613903	7	1430609	1431127	+	519	-	GO:0005576	-	A2YHS4	SCP domain-containing protein	-
BGIOSGA030726	1368.94	780.434	1957.45	2.50815	1.32663	0.00202152	0.0628887	9	12610372	12610668	+	189	-	-	-	B8BF57	Uncharacterized protein	-
BGIOSGA005763	218.806	118.794	318.818	2.68379	1.42427	0.00207275	0.0642118	2	31118971	31124093	-	534	-	-	-	A2X8S3	Usp domain-containing protein	-
BGIOSGA002653	1309.68	746.902	1872.46	2.50697	1.32595	0.00207679	0.0642118	1	1082266	1084058	+	1128	WAT1-related	GO:0016020;GO:0055085;GO:0016021;GO:0022857	-	A2WJZ7	WAT1-related protein	WAT1-related protein [Source:UniProtKB/TrEMBL;Acc:A2WJZ7]
BGIOSGA001968	3914.8	1572.75	6256.85	3.97829	1.99215	0.00208138	0.0642118	1	9403468	9403806	-	339	-	-	-	B8ABU3	Uncharacterized protein	-
BGIOSGA032264	1160.4	659.901	1660.9	2.5169	1.33165	0.00208244	0.0642118	10	3460693	3467715	-	1212	-	GO:0046872;GO:0008270;GO:0055114;GO:0016491	K00001	A2Z585	Uncharacterized protein	-
BGIOSGA017693	14.3805	3.55985	25.2012	7.07929	2.8236	0.00208781	0.0642983	5	27652708	27654076	-	1308	Glycosyltransferase	GO:0016757;GO:0016758;GO:0016740	-	A2Y6R2	Glycosyltransferase	Glycosyltransferase [Source:UniProtKB/TrEMBL;Acc:A2Y6R2]
BGIOSGA015919	21.7129	7.09668	36.329	5.11916	2.35591	0.00211738	0.0650781	4	4596689	4597223	+	399	-	GO:0000160;GO:0005622	-	A2XQI8	Response regulatory domain-containing protein	-
BGIOSGA026347	723.015	408.186	1037.84	2.54258	1.34629	0.00213504	0.0654896	7	26160063	26164198	+	1497	-	GO:0016020;GO:0055085;GO:0055075;GO:0015299;GO:0006812;GO:0005774;GO:1902600;GO:0009651;GO:0016021;GO:0005886;GO:0015297;GO:0006814	-	B8B5V9	Na_H_Exchanger domain-containing protein	-
BGIOSGA000121	102.607	26.7982	178.416	6.65775	2.73504	0.0021766	0.0665398	1	45629205	45631261	-	396	-	-	-	B8A948	Uncharacterized protein	-
BGIOSGA021008	1095.49	627.401	1563.57	2.49214	1.31738	0.00217797	0.0665398	6	22789819	22796540	-	1461	-	GO:0020037;GO:0005506;GO:0055114;GO:0009686;GO:0016705;GO:0046872;GO:0052615;GO:0004497;GO:0010241;GO:0016491	K04122	B8B3T9	Uncharacterized protein	-
BGIOSGA000639	31.1647	8.12334	54.206	6.67287	2.73831	0.00220487	0.0671707	1	37418003	37420278	-	1242	Auxin	GO:0016020;GO:0055085;GO:0016021;GO:0009734	K13947	B8AAW7	Auxin efflux carrier component	Auxin efflux carrier component [Source:UniProtKB/TrEMBL;Acc:B8AAW7]
BGIOSGA000382	1576.06	908.965	2243.16	2.46782	1.30324	0.00220739	0.0671707	1	41904987	41907572	-	1140	-	GO:0005515	K03875	A2WXM4	Uncharacterized protein	-
BGIOSGA014587	18.1178	0.320435	35.9152	112.083	6.80842	0.00223714	0.0676038	4	26488907	26490636	-	696	-	-	-	A2XW91	Uncharacterized protein	-
BGIOSGA035510	210.143	113.906	306.381	2.68976	1.42748	0.00224052	0.0676038	11	18678472	18685197	+	2472	Protein	GO:0016020;GO:0005783;GO:0003924;GO:0016787;GO:0000166;GO:0016021;GO:0005525;GO:0005789	K22698	B8BL90	Protein ROOT HAIR DEFECTIVE 3 homolog	Protein ROOT HAIR DEFECTIVE 3 homolog [Source:UniProtKB/TrEMBL;Acc:B8BL90]
BGIOSGA031464	257.433	141.804	373.061	2.63082	1.39551	0.00224354	0.0676038	10	20436054	20438660	-	975	-	-	-	B8BI42	Uncharacterized protein	-
BGIOSGA034077	65.7851	31.3683	100.202	3.19437	1.67553	0.00224647	0.0676038	11	11234880	11246186	-	1398	-	GO:0006508;GO:0004185	K16296	B8BK98	Uncharacterized protein	-
BGIOSGA040533	228.782	109.107	348.457	3.19371	1.67523	0.00224809	0.0676038	CH398271.1	10593	11745	+	879	-	GO:0008146	-	-	-	-
BGIOSGA007695	634.191	359.992	908.389	2.52336	1.33534	0.00226117	0.0678145	2	5644996	5646510	+	1422	-	GO:0016020;GO:0020037;GO:0005506;GO:0055114;GO:0046872;GO:0016705;GO:0016021;GO:0004497;GO:0016491	-	A2X1S2	Uncharacterized protein	-
BGIOSGA028722	2633.99	1305.36	3962.62	3.03565	1.60201	0.0022634	0.0678145	8	22375904	22377547	+	690	-	GO:0003723;GO:0090502;GO:0033897	K01166	A2YVI4	Uncharacterized protein	-
BGIOSGA015679	175.709	2.84178	348.576	122.661	6.93854	0.00226395	0.0678145	4	1610216	1612520	-	1128	-	GO:0008168;GO:0032259	-	A2XPW3	Uncharacterized protein	-
BGIOSGA011032	665.339	214.328	1116.35	5.20861	2.3809	0.00227331	0.0679057	3	9534684	9536253	-	1221	-	GO:0005634;GO:0009738;GO:0009845;GO:0003824;GO:0004722;GO:0043169;GO:0046872;GO:0090351;GO:0016787;GO:0004721;GO:0006470	K14497	A2XEY7	PPM-type phosphatase domain-containing protein	-
BGIOSGA023571	763.671	263.494	1263.85	4.79651	2.26198	0.00227337	0.0679057	6	31662412	31662708	+	150	-	GO:0006869	-	B8B275	Uncharacterized protein	-
BGIOSGA006218	235.771	128.64	342.902	2.6656	1.41446	0.00227745	0.0679532	2	23366095	23370586	-	2289	-	GO:0016567;GO:0009638;GO:0005886	-	A2X694	NPH3 domain-containing protein	-
BGIOSGA034039	101.108	51.6009	150.615	2.91884	1.5454	0.00230092	0.0684533	11	11840568	11842007	-	1440	-	GO:0016758;GO:0016740	K22772	A2ZDZ3	Uncharacterized protein	-
BGIOSGA020326	6321.05	3455.34	9186.76	2.65872	1.41073	0.00232628	0.0691408	5	28826202	28829604	+	1503	Protein	GO:0016020;GO:0055085;GO:0015238;GO:0042910;GO:0016021;GO:0015297;GO:0042908;GO:0006855	K03327	B8AWG0	Protein DETOXIFICATION	Protein DETOXIFICATION [Source:UniProtKB/TrEMBL;Acc:B8AWG0]
BGIOSGA029365	2103.97	620.273	3587.67	5.78402	2.53207	0.0023679	0.0699706	9	19929014	19930683	-	759	-	GO:0003723;GO:0090502;GO:0033897	K01166	A2Z3I6	Uncharacterized protein	-
BGIOSGA028112	79.8992	38.7746	121.024	3.12121	1.64211	0.0024109	0.0709674	8	5529308	5530162	+	678	-	GO:0046872;GO:0045735;GO:0005576;GO:0030145	-	A2YRZ0	Germin-like protein	-
BGIOSGA029369	2425.39	1404.16	3446.61	2.45456	1.29547	0.00242187	0.0711538	9	19836242	19837255	-	1014	-	GO:0008081;GO:0006629	-	A2Z3H3	PLCXc domain-containing protein	-
BGIOSGA037299	275.787	45.1731	506.401	11.2102	3.48674	0.00244119	0.0715157	12	10513344	10516170	+	1479	-	GO:0004553;GO:0005975	K05350	B8BPB6	Uncharacterized protein	-
BGIOSGA010435	842.316	483.684	1200.95	2.48292	1.31204	0.00246103	0.0720282	3	22527278	22528012	-	735	-	-	-	A2XII9	Uncharacterized protein	-
BGIOSGA007751	717.444	410.624	1024.26	2.49441	1.3187	0.00247386	0.0723345	2	6646197	6647128	+	276	-	GO:0016021	-	B8ADU3	Uncharacterized protein	-
BGIOSGA019508	9.38176	0.943245	17.8203	18.8925	4.23974	0.00249003	0.0727379	5	11774113	11774754	+	312	-	-	-	A2Y2J2	Uncharacterized protein	-
BGIOSGA004808	2629.76	1529.28	3730.24	2.43921	1.28642	0.0025126	0.073188	1	40108434	40112917	+	1680	Laccase	GO:0046274;GO:0048046;GO:0055114;GO:0046872;GO:0052716;GO:0005507;GO:0005576;GO:0016491	K05909	B8ACE7	Laccase	Laccase [Source:UniProtKB/TrEMBL;Acc:B8ACE7]
BGIOSGA012663	100.165	51.5829	148.747	2.88364	1.52789	0.00256556	0.0743769	3	15510464	15513822	+	1572	-	-	-	A2XGX9	Endo/exonuclease/phosphatase domain-containing protein	-
BGIOSGA021117	405.333	230.224	580.442	2.52121	1.33411	0.00265723	0.07656	6	20367007	20368464	-	1458	Flavin-containing	GO:0050661;GO:0050660;GO:0004499;GO:0004497;GO:0055114;GO:0016491	-	A2YDN5	Flavin-containing monooxygenase	Flavin-containing monooxygenase [Source:UniProtKB/TrEMBL;Acc:A2YDN5]
BGIOSGA006666	122.298	64.8901	179.705	2.76938	1.46956	0.00265769	0.07656	2	11810809	11812789	-	711	-	GO:0005509	K06268	B8AFV3	Uncharacterized protein	-
BGIOSGA015753	89.4751	45.4913	133.459	2.93372	1.55273	0.0026684	0.0767772	4	300766	301518	+	753	-	GO:0008171;GO:0008168;GO:0016740;GO:0032259;GO:0046983	-	B8ATY9	Uncharacterized protein	-
BGIOSGA029129	38.5626	16.6719	60.4534	3.62606	1.8584	0.0026847	0.0771618	8	29416792	29417337	+	546	-	GO:0016020;GO:0016021	-	A2YXV1	Uncharacterized protein	-
BGIOSGA029528	191.208	105.737	276.68	2.61668	1.38774	0.0026868	0.0771618	9	17676689	17678515	-	879	-	-	-	B8BD23	NAD(P)-bd_dom domain-containing protein	-
BGIOSGA002463	255.368	142.35	368.386	2.58789	1.37178	0.00273231	0.078252	1	1995067	1997565	-	1887	-	GO:0005840;GO:0016020;GO:0006412;GO:0016021;GO:0003735	-	B8AD28	Uncharacterized protein	-
BGIOSGA000954	255.688	142.237	369.14	2.59524	1.37587	0.00273242	0.078252	1	32339748	32344486	-	2013	-	GO:0016020;GO:0016021	-	B8A8D1	CRAL-TRIO domain-containing protein	-
BGIOSGA006553	10.7586	0	21.5172	Inf	Inf	0.00276541	0.0790489	2	15068049	15069314	-	1266	-	GO:0016747	-	A2X4C0	Uncharacterized protein	-
BGIOSGA021349	3174.09	1733.67	4614.5	2.6617	1.41235	0.00277168	0.0791543	6	13022171	13022882	-	408	-	-	-	A2YC95	Uncharacterized protein	-
BGIOSGA016976	88.2356	37.9646	138.506	3.6483	1.86723	0.0027757	0.0791954	4	27957183	27958634	+	453	-	-	-	A2XWQ0	Uncharacterized protein	-
BGIOSGA003412	5.88671	0.333717	11.4397	34.2797	5.09928	0.00281312	0.0801883	1	14033321	14034513	+	1101	-	GO:0006508;GO:0008234	-	A2WPD6	Uncharacterized protein	-
BGIOSGA002050	54.0533	2.56348	105.543	41.1718	5.36358	0.00282942	0.0804356	1	8228781	8229300	-	366	-	-	-	A2WMK3	NmrA domain-containing protein	-
BGIOSGA029515	30.0563	12.0192	48.0934	4.00138	2.0005	0.00289971	0.0821219	9	17798693	17799937	-	969	-	-	-	A2Z2P2	Uncharacterized protein	-
BGIOSGA017084	115.059	56.6256	173.492	3.06384	1.61534	0.00290474	0.0821884	4	29732084	29733908	+	669	-	GO:0003824;GO:0050662	-	B8ATW5	Epimerase domain-containing protein	-
BGIOSGA008931	97.779	43.2036	152.354	3.52642	1.81821	0.00291783	0.0824826	2	31733867	31734076	+	210	-	GO:0016020;GO:0016021	-	A2X8Z8	Uncharacterized protein	-
BGIOSGA029304	102.547	49.5542	155.539	3.13877	1.6502	0.00292531	0.0825224	9	20724937	20726085	-	1065	-	GO:0045735	-	A2Z3V4	Uncharacterized protein	-
BGIOSGA017572	22.8524	8.05445	37.6504	4.67449	2.22481	0.00292732	0.0825224	5	29175124	29175366	-	243	-	GO:0043565;GO:0006351	-	A2Y7E7	DOG1 domain-containing protein	-
BGIOSGA010384	9.44984	1.64928	17.2504	10.4593	3.38672	0.00294509	0.082871	3	23849082	23853145	-	1554	-	GO:0016020;GO:0071805;GO:0015079	-	B8AL47	FAR1 domain-containing protein	-
BGIOSGA013860	525.972	113.634	938.309	8.25726	3.04566	0.00295139	0.082972	3	39140293	39141896	+	1401	-	GO:0004553;GO:0016787;GO:0008152;GO:0005975;GO:0016798	K19355	A2XNL3	Cellulase domain-containing protein	-
BGIOSGA037347	223.857	124.768	322.947	2.58839	1.37205	0.00297814	0.0834967	12	12814074	12814955	+	471	CASP-like	GO:0016020;GO:0016021;GO:0005886	-	-	-	CASP-like protein 5C1 [Source:UniProtKB/Swiss-Prot;Acc:B8BPI2]
BGIOSGA012290	267.016	150.546	383.486	2.5473	1.34897	0.00299664	0.0837829	3	9337722	9338117	+	396	-	GO:0016020;GO:0016021	-	A2XEV6	Uncharacterized protein	-
BGIOSGA023026	119.525	63.759	175.291	2.74928	1.45905	0.00304885	0.0846249	6	20286703	20293775	+	882	-	-	-	A2YDM5	Cyclic nucleotide-binding domain-containing protein	-
BGIOSGA025894	97.0353	50.2634	143.807	2.86107	1.51656	0.00308376	0.0852849	7	19568007	19570604	+	1467	Beta-amylase	GO:0016787;GO:0008152;GO:0005975;GO:0000272;GO:0102229;GO:0016161;GO:0016798	-	A2YMB7	Beta-amylase	Beta-amylase [Source:UniProtKB/TrEMBL;Acc:A2YMB7]
BGIOSGA037618	122.661	66.0665	179.255	2.71325	1.44002	0.00308688	0.0852943	12	18914717	18915372	+	549	CASP-like	GO:0016020;GO:0016021;GO:0005886	-	A2ZLT7	CASP-like protein	CASP-like protein [Source:UniProtKB/TrEMBL;Acc:A2ZLT7]
BGIOSGA008459	309.052	175.401	442.703	2.52394	1.33568	0.00310444	0.0856249	2	23346354	23347325	+	972	-	GO:0016787	-	A2X691	Abhydrolase_3 domain-containing protein	-
BGIOSGA022850	237.485	82.1883	392.781	4.77904	2.25672	0.00312949	0.0862382	6	14456018	14457044	+	834	-	-	-	A2YCK6	Uncharacterized protein	-
BGIOSGA000430	1121.22	657.228	1585.22	2.41198	1.27022	0.00313795	0.0863936	1	41102586	41105145	-	840	-	GO:0009789;GO:0005634;GO:0006355;GO:1902584;GO:1901002;GO:0045893;GO:0043565;GO:0003700	K14432	B8A6X9	BZIP domain-containing protein	-
BGIOSGA024291	318.915	183.088	454.742	2.48373	1.31251	0.00317167	0.0870873	7	16405769	16407265	-	1497	Glycosyltransferase	GO:0016757;GO:0016758;GO:0016740	-	A2YLE3	Glycosyltransferase	Glycosyltransferase [Source:UniProtKB/TrEMBL;Acc:A2YLE3]
BGIOSGA031805	54.2131	0.333717	108.092	323.905	8.33943	0.0032071	0.0875892	10	15029562	15030416	-	762	-	GO:0016020;GO:0016021	-	B8BH82	Uncharacterized protein	-
BGIOSGA006215	311.499	178.239	444.76	2.49531	1.31922	0.00321759	0.0877195	2	23525585	23528377	-	1557	-	GO:0020037;GO:0005506;GO:0055114;GO:0016102;GO:0016705;GO:0046872;GO:0004497;GO:0016491	K21291	A2X6A3	Uncharacterized protein	-
BGIOSGA034233	1088.97	638.796	1539.14	2.40945	1.2687	0.00322446	0.0878284	11	6520079	6521134	-	1056	-	GO:0016787	-	B8BJU7	Abhydrolase_3 domain-containing protein	-
BGIOSGA009260	11.7282	2.55746	20.8989	8.17174	3.03064	0.00324448	0.0882574	2	36859849	36861273	+	1038	-	GO:0003824;GO:0050662	K09753	A2XAV8	Epimerase domain-containing protein	-
BGIOSGA001705	533.587	309	758.174	2.45363	1.29492	0.00324597	0.0882574	1	15279281	15283262	-	2217	-	GO:0005886	-	A2WPM5	Uncharacterized protein	-
BGIOSGA021805	451.966	262.058	641.874	2.44936	1.29241	0.00332439	0.0901498	6	4443308	4445331	-	798	-	-	-	A2Y9X2	BSD domain-containing protein	-
BGIOSGA016436	348.583	200.928	496.238	2.46973	1.30435	0.00342599	0.0925773	4	19278367	19280700	+	1722	-	GO:0004252;GO:0016787;GO:0006508	-	B8ATZ3	Uncharacterized protein	-
BGIOSGA001190	297.461	170.991	423.932	2.47927	1.30992	0.00354887	0.095226	1	27760625	27762073	-	1449	Glycosyltransferase	GO:0016757;GO:0016758;GO:0016740	-	A2WSQ2	Glycosyltransferase	Glycosyltransferase [Source:UniProtKB/TrEMBL;Acc:A2WSQ2]
BGIOSGA030147	101.549	5.48848	197.61	36.0044	5.1701	0.00358869	0.0961261	9	3900151	3900513	-	363	Cysteine	GO:0010951;GO:0004869	-	A2YZ02	Cystatin domain-containing protein	Cysteine proteinase inhibitor [Source:UniProtKB/TrEMBL;Acc:A2YZ02]
BGIOSGA002480	3782.21	2069.93	5494.49	2.65443	1.4084	0.00359299	0.0961571	1	1656016	1656765	-	750	-	GO:0004867;GO:0005576	-	-	-	-
BGIOSGA017575	201.123	113.607	288.638	2.54067	1.34521	0.00362805	0.0968683	5	29151280	29151951	-	672	-	GO:0080167;GO:0043565;GO:0006351	-	A2Y7E1	DOG1 domain-containing protein	-
BGIOSGA019509	107.517	9.11803	205.915	22.5833	4.49718	0.00363515	0.0969112	5	11780407	11786712	+	2454	-	GO:0016020;GO:0005524;GO:0004672;GO:0016021;GO:0006468	-	B8B041	Protein kinase domain-containing protein	-
BGIOSGA036678	1882.14	825.628	2938.66	3.5593	1.83159	0.00364014	0.0969112	12	1893140	1897138	-	1320	-	GO:0005634;GO:0005515	K14848	B8BLX4	WD_REPEATS_REGION domain-containing protein	-
BGIOSGA032644	2459.22	963.081	3955.35	4.10698	2.03808	0.00364688	0.0969427	10	5522484	5523014	+	531	-	GO:0005576	K13449	A2Z5N7	SCP domain-containing protein	-
BGIOSGA004589	411.936	213.586	610.287	2.85734	1.51467	0.00364904	0.0969427	1	36872537	36878475	+	792	-	-	-	A2WVV5	AB hydrolase-1 domain-containing protein	-
BGIOSGA006055	1637.91	972.804	2303.01	2.3674	1.2433	0.00366242	0.0970826	2	25850509	25851096	-	588	-	-	K03098	A2X753	Lipocln_cytosolic_FA-bd_dom domain-containing protein	-
BGIOSGA009157	173.226	72.5427	273.909	3.77583	1.91679	0.00369391	0.0976658	2	35405931	35407232	+	1302	-	GO:0005515	-	A2XAB5	F-box domain-containing protein	-
BGIOSGA025711	115.541	30.5348	200.546	6.56779	2.71541	0.00369398	0.0976658	7	16191700	16193703	+	1383	-	GO:0046872;GO:0020037;GO:0016705;GO:0005506;GO:0004497;GO:0055114;GO:0016491	K20660	B8B662	Uncharacterized protein	-
BGIOSGA027872	388.406	159.819	616.994	3.86058	1.94882	0.00372782	0.0983908	8	775153	777005	+	627	-	GO:0005634;GO:0003677;GO:0045944;GO:0000977;GO:0006355;GO:0003700;GO:0046983	-	-	-	-
BGIOSGA026734	247.165	140.591	353.738	2.51608	1.33118	0.0037594	0.098986	8	26283308	26286056	-	2025	-	GO:0003677;GO:0005634;GO:0006355;GO:0043565;GO:0003700	K18835	B8BC43	Uncharacterized protein	-
BGIOSGA005531	47.7466	20.4216	75.0715	3.67608	1.87817	0.00379949	0.0997668	2	34617118	34620156	-	2682	Nitrate	GO:0020037;GO:0030151;GO:0055114;GO:0042128;GO:0046872;GO:0050464;GO:0043546;GO:0006809;GO:0016491	K10534	B8AJ60	Nitrate reductase	Nitrate reductase [Source:UniProtKB/TrEMBL;Acc:B8AJ60]
BGIOSGA021189	100.565	53.8558	147.274	2.7346	1.45133	0.00381461	0.099907	6	18739993	18741510	-	1518	-	GO:0016020;GO:0020037;GO:0005506;GO:0055114;GO:0046872;GO:0016705;GO:0016021;GO:0004497;GO:0016491	-	A2YDB2	Uncharacterized protein	-
BGIOSGA005616	130.606	8.03409	253.178	31.5129	4.97787	0.00383012	0.100227	2	33549482	33551652	-	1731	Laccase	GO:0046274;GO:0048046;GO:0055114;GO:0046872;GO:0052716;GO:0005507;GO:0005576;GO:0016491	K05909	B8AIR4	Laccase	Laccase [Source:UniProtKB/TrEMBL;Acc:B8AIR4]
BGIOSGA028886	95.1182	50.1839	140.053	2.79079	1.48067	0.00383492	0.100268	8	25803647	25804896	+	501	-	GO:0003723;GO:0003676	-	A2YWH0	RRM domain-containing protein	-
BGIOSGA014689	246.922	141.234	352.609	2.49663	1.31998	0.00386492	0.10088	4	24927365	24928834	-	1470	Glycosyltransferase	GO:0016757;GO:0016758;GO:0016740	-	B8AS41	Glycosyltransferase	Glycosyltransferase [Source:UniProtKB/TrEMBL;Acc:B8AS41]
BGIOSGA012780	5.61935	0.320435	10.9183	34.0732	5.09057	0.00392751	0.102165	3	17278262	17279614	+	810	-	GO:0003824	-	B8AQL5	AB hydrolase-1 domain-containing protein	-
BGIOSGA033309	23.392	8.6978	38.0863	4.37884	2.13055	0.00397322	0.103179	10	19369828	19371850	+	1767	Putative	GO:0016614;GO:0050660;GO:0055114	-	A2Z9I1	Putative glucose-methanol-choline(GMC) oxidoreductase	Putative glucose-methanol-choline(GMC) oxidoreductase [Source:UniProtKB/TrEMBL;Acc:A2Z9I1]
BGIOSGA025339	4391.72	2653.29	6130.15	2.3104	1.20814	0.00400797	0.103818	7	5335125	5339066	+	597	-	GO:0016020;GO:0016021	-	B8B869	AAI domain-containing protein	-
BGIOSGA002926	999.1	582.62	1415.58	2.42968	1.28076	0.00407312	0.105061	1	5204125	5205874	+	999	-	GO:0005634;GO:0055114;GO:0016491	-	B8ADP2	TauD domain-containing protein	-
BGIOSGA001322	285.825	165.508	406.142	2.4539	1.29508	0.00408076	0.10517	1	25517277	25520516	-	3240	-	GO:0016020;GO:0009506;GO:0005829;GO:0099402;GO:0016021;GO:0005886;GO:0009911	-	A2WRY2	Uncharacterized protein	-
BGIOSGA030194	31.6473	12.9732	50.3214	3.87886	1.95563	0.00416514	0.106984	9	2163668	2164264	-	597	-	-	-	B8BD56	Uncharacterized protein	-
BGIOSGA003358	222.621	127.397	317.845	2.49491	1.31899	0.00423647	0.108445	1	12735344	12737574	+	777	-	GO:0016020;GO:0016021	-	A2WP14	RING-type domain-containing protein	-
BGIOSGA013360	394.739	231.42	558.059	2.41146	1.26991	0.00423971	0.108445	3	31549954	31556655	+	2901	Plasma	GO:0016020;GO:0120029;GO:0005524;GO:0006811;GO:0046872;GO:0000166;GO:0016021;GO:0008553;GO:0005886	K01535	B8AQ08	Plasma membrane ATPase	Plasma membrane ATPase [Source:UniProtKB/TrEMBL;Acc:B8AQ08]
BGIOSGA037984	1051.98	626.936	1477.03	2.35596	1.23631	0.00427943	0.109365	AAAA02035822.1	18019	22715	+	1401	-	GO:0005515	-	-	-	-
BGIOSGA035343	78.8994	40.7929	117.006	2.86829	1.52019	0.00430692	0.109706	11	15285341	15288943	+	1161	-	-	-	B8BKR3	Uncharacterized protein	-
BGIOSGA016954	1317.18	788.398	1845.97	2.34142	1.22738	0.00436123	0.110539	4	27674722	27678622	+	2091	SPX	GO:0016020;GO:0055085;GO:0016021	-	-	-	SPX domain-containing membrane protein OsI_17046 [Source:UniProtKB/Swiss-Prot;Acc:B8AT51]
BGIOSGA026790	297.934	134.687	461.181	3.42409	1.77572	0.00443368	0.11194	8	25417259	25419911	-	1041	-	GO:0003824;GO:0050662	-	B8BBT2	Epimerase domain-containing protein	-
BGIOSGA001862	18.2512	6.01727	30.4852	5.06628	2.34093	0.00445795	0.112325	1	11485543	11486916	-	1374	-	GO:0016747	-	A2WNP7	Uncharacterized protein	-
BGIOSGA014100	2471.5	1495.87	3447.12	2.30443	1.20441	0.00456939	0.114209	4	33568776	33573095	-	3009	-	-	-	B8ARF6	Uncharacterized protein	-
BGIOSGA018523	965.044	581.597	1348.49	2.3186	1.21326	0.00457379	0.114226	5	8791390	8793045	-	1560	-	GO:0020037;GO:0005506;GO:0055114;GO:0016705;GO:0046872;GO:0005789;GO:0004497;GO:0006587;GO:0016491	-	A2Y1X0	Uncharacterized protein	-
BGIOSGA033530	2647.49	709.02	4585.95	6.46802	2.69332	0.00462598	0.115059	11	22726757	22727677	-	921	-	GO:0005975	K01183	A2ZGY8	Glyco_hydro_18 domain-containing protein	-
BGIOSGA017288	306.889	180.418	433.359	2.40197	1.26422	0.00463346	0.115059	4	32738775	32740890	+	1413	-	GO:0016020;GO:0016021	-	A2XYJ0	Aa_trans domain-containing protein	-
BGIOSGA005059	6.37786	0.62883	12.1269	19.2849	4.2694	0.0047344	0.116808	1	43897441	43900703	+	1794	Protein	GO:0016020;GO:0055085;GO:0015238;GO:0042910;GO:0016021;GO:0015297;GO:0042908;GO:0006855	-	B8A8E0	Protein DETOXIFICATION	Protein DETOXIFICATION [Source:UniProtKB/TrEMBL;Acc:B8A8E0]
BGIOSGA015693	150.904	85.0969	216.71	2.54663	1.34859	0.00475286	0.117075	4	1087567	1090055	-	924	-	-	-	B8AUM4	Uncharacterized protein	-
BGIOSGA000664	68.7409	18.515	118.967	6.42541	2.68379	0.00476233	0.117102	1	36991834	36992779	-	807	-	GO:0046872;GO:0055114;GO:0016491	-	B8AAI7	Tyrosinase_Cu-bd domain-containing protein	-
BGIOSGA016535	1646.57	997.113	2296.02	2.30267	1.20331	0.0047654	0.117102	4	21033868	21035763	+	1896	-	-	-	B8AUP9	Uncharacterized protein	-
BGIOSGA002093	124.542	68.85	180.233	2.61776	1.38833	0.00481516	0.118041	1	7344447	7346464	-	729	-	GO:0006561;GO:0016020;GO:0055085;GO:0015189;GO:0000064;GO:0089709;GO:0006972;GO:0005290;GO:1903826;GO:0016021;GO:0015181;GO:0005739;GO:1903401;GO:0022857;GO:1903352	K15109	A2WM94	Uncharacterized protein	-
BGIOSGA006179	143.318	80.2921	206.343	2.56991	1.36172	0.00483919	0.11844	2	24093471	24094319	-	849	-	GO:0016020	K17080	A2X6H0	PHB domain-containing protein	-
BGIOSGA013010	51.3044	25.167	77.4419	3.07712	1.62158	0.00486007	0.118762	3	24070407	24074325	+	3396	-	GO:0043531	-	B8AL56	Uncharacterized protein	-
BGIOSGA018524	748.45	450.542	1046.36	2.32244	1.21564	0.0048685	0.118778	5	8776936	8778216	-	474	-	GO:0055085;GO:0005524;GO:0016021;GO:0042626;GO:0099131	-	B8AZP5	ABC transmembrane type-1 domain-containing protein	-
BGIOSGA030388	20.6436	7.6236	33.6636	4.41571	2.14265	0.00487519	0.118847	9	4251302	4252408	+	1107	-	-	-	A2YZ32	Uncharacterized protein	-
BGIOSGA003667	13.847	3.59244	24.1015	6.70896	2.74609	0.00490736	0.119299	1	20987719	20990868	+	2334	-	GO:0016020;GO:0016021	-	A2WQV1	Uncharacterized protein	-
BGIOSGA014897	43.7807	20.6398	66.9216	3.24236	1.69704	0.00490914	0.119299	4	22098987	22101071	-	642	-	GO:0004553;GO:0005975	-	B8AVE7	Uncharacterized protein	-
BGIOSGA025534	292.968	172.426	413.511	2.3982	1.26195	0.0049093	0.119299	7	10937477	10937791	+	315	-	GO:0005504;GO:0009627	-	A2YKC1	AAI domain-containing protein	-
BGIOSGA020636	12.9337	1.57207	24.2954	15.4543	3.94994	0.00493472	0.119726	6	30739284	30742237	-	1104	-	GO:0030247;GO:0005509	-	A2YGG1	Uncharacterized protein	-
BGIOSGA015155	20.0847	7.11493	33.0546	4.6458	2.21593	0.00495659	0.120137	4	17831930	17833084	-	972	-	-	-	A2XT28	Uncharacterized protein	-
BGIOSGA005604	3301.9	2008.46	4595.35	2.288	1.19409	0.00498772	0.12044	2	33731301	33733257	-	945	Annexin	GO:0005544;GO:0005509	K17098	A2X9Q4	Annexin	Annexin [Source:UniProtKB/TrEMBL;Acc:A2X9Q4]
BGIOSGA001109	260.911	152.726	369.097	2.41673	1.27306	0.00500416	0.12056	1	29563800	29567033	-	420	-	GO:0008970	-	B8A6T9	Uncharacterized protein	-
BGIOSGA004899	712.898	429.212	996.585	2.3219	1.2153	0.00501236	0.12056	1	41432515	41438418	+	2166	-	GO:0016020;GO:0055085;GO:0016021;GO:0022857	-	B8A702	CRIB domain-containing protein	-
BGIOSGA007446	83.4963	44.6778	122.315	2.73771	1.45297	0.00502409	0.120729	2	1541029	1541562	+	534	-	-	K13993	A2X0F6	SHSP domain-containing protein	-
BGIOSGA033334	267.985	8.19285	527.777	64.4192	6.00942	0.00502727	0.120729	10	19570475	19571272	+	705	-	GO:0005515	K00799	A2Z9L6	Uncharacterized protein	-
BGIOSGA021800	255.112	148.529	361.695	2.43518	1.28403	0.00511522	0.12255	6	4541256	4544037	-	1704	-	GO:0016020;GO:0055085;GO:0016021	-	A2Y9Y8	Nodulin-like domain-containing protein	-
BGIOSGA014103	61.7916	31.8475	91.7356	2.88046	1.5263	0.005145	0.122882	4	33547591	33551040	-	2076	-	GO:0016020;GO:0055085;GO:0016021	-	B8ARF4	Uncharacterized protein	-
BGIOSGA017727	110.573	39.9755	181.17	4.53203	2.18016	0.00523043	0.123861	5	27037051	27040211	-	1392	-	GO:0008171;GO:0008168;GO:0016740;GO:0032259;GO:0046983	-	A2Y6I3	Uncharacterized protein	-
BGIOSGA015291	15.3942	3.19479	27.5936	8.63705	3.11054	0.00524171	0.123936	4	14186343	14186798	-	456	-	GO:0004869	-	-	-	-
BGIOSGA002063	126.097	70.4319	181.763	2.58069	1.36776	0.0052619	0.124318	1	8038167	8045602	-	1491	-	-	K10581	B8AB20	UBIQUITIN_CONJUGAT_2 domain-containing protein	-
BGIOSGA009523	1488.17	334.422	2641.91	7.89995	2.98184	0.00528011	0.124649	3	39094796	39095775	-	654	-	-	-	A2XNK7	Uncharacterized protein	-
BGIOSGA023315	27969.8	17139.4	38800.1	2.26379	1.17874	0.00529508	0.124732	6	26902816	26904933	+	1377	-	GO:0016020;GO:0016021	K14207	B8B0G3	Aa_trans domain-containing protein	-
BGIOSGA003230	82.1393	43.6996	120.579	2.75926	1.46428	0.00532685	0.125177	1	10211633	10221036	+	2916	-	GO:0043531	-	B8AC93	Uncharacterized protein	-
BGIOSGA004895	17.4175	5.92845	28.9065	4.87589	2.28567	0.0053604	0.125712	1	41411653	41413562	+	1416	-	GO:0016020;GO:0055085;GO:0016021;GO:0022857	-	A2WXF8	Uncharacterized protein	-
BGIOSGA038437	28.2784	7.98326	48.5735	6.08442	2.60512	0.005372	0.125852	AAAA02038159.1	6866	7132	-	267	-	-	-	-	-	-
BGIOSGA024289	229.83	134.193	325.467	2.42536	1.2782	0.00539637	0.126326	7	16450610	16452052	-	1443	Glycosyltransferase	GO:0016757;GO:0016758;GO:0016740	-	B8B675	Glycosyltransferase	Glycosyltransferase [Source:UniProtKB/TrEMBL;Acc:B8B675]
BGIOSGA002089	50.278	20.8892	79.6668	3.81377	1.93122	0.00549134	0.128158	1	7425560	7430968	-	2526	-	GO:0005524	-	B8AAY6	AAA domain-containing protein	-
BGIOSGA022820	121.565	68.3727	174.757	2.55594	1.35385	0.00553393	0.128832	6	13729112	13729558	+	447	-	-	-	A2YCF3	Uncharacterized protein	-
BGIOSGA002215	1154.88	706.059	1603.7	2.27134	1.18355	0.00553582	0.128832	1	5350359	5351895	-	921	-	GO:0003677;GO:0005634;GO:0008270;GO:0003676	-	A2WLL8	Uncharacterized protein	-
BGIOSGA017440	30.4031	13.1743	47.6318	3.6155	1.85419	0.00553704	0.128832	5	30975692	30978686	-	996	-	GO:0016020;GO:0005576;GO:0016021	-	B8AXH6	SCP domain-containing protein	-
BGIOSGA026957	242.014	129.782	354.246	2.72955	1.44866	0.00554317	0.128877	8	21771409	21773210	-	1257	-	GO:0016787;GO:0046856	-	A2YVD8	IPPc domain-containing protein	-
BGIOSGA026464	10.04	2.21897	17.8611	8.0493	3.00886	0.00563063	0.130613	8	30264765	30265460	-	696	-	GO:0003677;GO:0005634;GO:0006355;GO:0006351;GO:0003700	-	A2YY88	AP2/ERF domain-containing protein	-
BGIOSGA033690	1465.32	743.727	2186.91	2.94048	1.55605	0.00566453	0.1312	11	19659597	19660122	-	441	-	GO:0050832;GO:0042742	-	A2ZG17	Barwin domain-containing protein	-
BGIOSGA010793	4.12791	0	8.25582	Inf	Inf	0.0056818	0.131402	3	13776601	13777056	-	456	-	-	-	A2XGD9	Uncharacterized protein	-
BGIOSGA014129	2231.82	1378.51	3085.13	2.23801	1.16222	0.00569651	0.131578	4	33264194	33266826	-	1284	-	GO:0016310;GO:0046522;GO:0009086	K00899	A2XYS8	APH domain-containing protein	-
BGIOSGA009867	56.7269	28.7982	84.6555	2.93961	1.55563	0.00571075	0.131773	3	34172485	34176417	-	1449	-	GO:0046872;GO:0051745;GO:0055114;GO:0019288;GO:0050992	K03527	A2XLP6	Uncharacterized protein	-
BGIOSGA025019	107.363	59.4974	155.228	2.60899	1.38349	0.00572445	0.13199	7	469857	470906	+	1050	-	GO:0016020;GO:0005249;GO:0005242;GO:0005267;GO:0006811;GO:0022841;GO:0005774;GO:0009705;GO:0030007;GO:0005887;GO:0016021;GO:0071805	K05389	A2YHF0	Uncharacterized protein	-
BGIOSGA037183	469.862	282.32	657.404	2.32858	1.21945	0.00576379	0.132697	12	6640566	6641295	+	546	-	-	-	-	-	-
BGIOSGA018780	253.144	148.92	357.368	2.39973	1.26287	0.00577248	0.132698	5	3473708	3476362	-	1908	ERS2	GO:0016020;GO:0023014;GO:0005783;GO:0016310;GO:0005524;GO:0009873;GO:0004673;GO:0005515;GO:0000160;GO:0000166;GO:0016021;GO:0018106;GO:0007165;GO:0016301;GO:0000155;GO:0046872;GO:0005789;GO:0016740;GO:0016772	K14509	-	-	Probable ethylene response sensor 2 [Source:UniProtKB/Swiss-Prot;Acc:B8AY75]
BGIOSGA038024	36.0149	16.4571	55.5727	3.37682	1.75566	0.005789	0.132931	AAAA02035981.1	18354	20086	-	1644	-	GO:0016020;GO:0055085;GO:0022857	-	-	-	-
BGIOSGA034954	4.09766	0	8.19531	Inf	Inf	0.0057913	0.132931	11	4227188	4228549	+	720	-	GO:0008168;GO:0032259	-	A2ZC86	Uncharacterized protein	-
BGIOSGA006759	3956.96	2442.04	5471.88	2.2407	1.16395	0.00581766	0.133436	2	9697100	9700695	-	1194	-	GO:0006595;GO:0016740;GO:0003824;GO:0006596	K00797	B8AF89	PABS domain-containing protein	-
BGIOSGA033941	4.07495	0	8.14989	Inf	Inf	0.00587533	0.134357	11	14755151	14755807	-	657	-	-	-	A2ZEJ8	Uncharacterized protein	-
BGIOSGA031952	893.469	545.787	1241.15	2.27406	1.18527	0.00590372	0.134504	10	12293749	12295911	-	1305	-	GO:0003677;GO:0005634;GO:0006355	-	B8BGR5	Dof-type domain-containing protein	-
BGIOSGA021272	100.004	54.9962	145.013	2.63678	1.39877	0.00593269	0.134663	6	15962469	15963989	-	855	-	-	-	A2YCT3	Uncharacterized protein	-
BGIOSGA000758	56.242	28.7872	83.6967	2.90743	1.53974	0.00595087	0.134976	1	35564051	35565415	-	1236	-	GO:0005615	K13963	A2WVE7	SERPIN domain-containing protein	-
BGIOSGA015726	360.244	70.2837	650.205	9.25115	3.20963	0.00597736	0.135376	4	480176	481662	-	1152	-	GO:0006508;GO:0008234	-	A2XPL6	Uncharacterized protein	-
BGIOSGA010563	148.652	65.4105	231.893	3.54519	1.82586	0.006024	0.136231	3	18239934	18240341	-	408	-	-	-	A2XHS2	Uncharacterized protein	-
BGIOSGA022782	29.6979	12.1182	47.2776	3.90137	1.96398	0.00603916	0.136473	6	12830188	12831708	+	1521	-	GO:0000943	-	B8B134	gag_pre-integrs domain-containing protein	-
BGIOSGA032176	1330.62	825.184	1836.05	2.22502	1.15382	0.00604669	0.136502	10	6288628	6289568	-	831	-	-	-	A2Z5T3	Uncharacterized protein	-
BGIOSGA013628	104.793	35.1525	174.434	4.96219	2.31098	0.00608431	0.137134	3	35958016	35958270	+	255	-	-	-	A2XMB7	Uncharacterized protein	-
BGIOSGA029259	510.748	308.671	712.826	2.30934	1.20748	0.00608628	0.137134	9	21302996	21304747	-	1050	-	GO:0008233;GO:0016787;GO:0006508;GO:0008234	-	A2Z445	Uncharacterized protein	-
BGIOSGA030012	435.544	263.213	607.876	2.30945	1.20755	0.00610735	0.137477	9	7565923	7570702	-	2916	-	GO:0006099;GO:0015977;GO:0008964;GO:0003824	K01595	A2YZQ5	Uncharacterized protein	-
BGIOSGA008463	120.774	54.2458	187.302	3.45284	1.78778	0.00611226	0.137477	2	23403404	23404909	+	1506	-	GO:0016020;GO:0020037;GO:0005506;GO:0055114;GO:0046872;GO:0016705;GO:0051502;GO:0016021;GO:0004497;GO:0016491	-	A2X697	Uncharacterized protein	-
BGIOSGA004098	1469.88	906.244	2033.51	2.24389	1.166	0.00613872	0.137842	1	29134275	29135868	+	393	-	-	-	B8ACE3	Uncharacterized protein	-
BGIOSGA033411	11.3926	2.92624	19.859	6.78651	2.76267	0.00617093	0.138329	10	20536014	20537524	+	411	-	-	-	B8BI50	Uncharacterized protein	-
BGIOSGA031484	509.2	309.996	708.403	2.2852	1.19232	0.0061792	0.138395	10	20048017	20048793	-	777	-	GO:0016020;GO:0016021	-	A2Z9T5	RING-type domain-containing protein	-
BGIOSGA031610	12.611	1.289	23.933	18.5671	4.21467	0.00621181	0.138667	10	18028217	18030156	-	885	-	GO:0003677;GO:0005634	-	A2Z911	Uncharacterized protein	-
BGIOSGA002902	193.423	113.652	273.195	2.40378	1.2653	0.00623118	0.138867	1	4871276	4872793	+	1518	-	GO:0046872;GO:0020037;GO:0016705;GO:0005506;GO:0004497;GO:0055114;GO:0016491	-	A2WLG1	Uncharacterized protein	-
BGIOSGA001083	27.1661	10.4183	43.9139	4.21508	2.07556	0.00627048	0.139641	1	30102741	30103970	-	1230	-	GO:0005515	-	A2WTF8	DUF295 domain-containing protein	-
BGIOSGA014407	628.196	381.69	874.702	2.29165	1.19639	0.00629399	0.140039	4	29289212	29293079	-	369	-	-	-	B8ATT5	Uncharacterized protein	-
BGIOSGA021922	1278.11	787.103	1769.12	2.24764	1.16841	0.00638555	0.141382	6	2800559	2803306	-	831	-	GO:0016020;GO:0016021	-	B8B2N7	Uncharacterized protein	-
BGIOSGA001198	254.91	151.652	358.168	2.36177	1.23987	0.00640332	0.141623	1	27631599	27633734	-	1035	-	-	-	B8ABW4	Aldo_ket_red domain-containing protein	-
BGIOSGA006001	62523.6	37086.6	87960.7	2.37177	1.24596	0.00640567	0.141623	2	26726136	26728317	-	879	-	GO:0003824	-	B8AFQ6	Uncharacterized protein	-
BGIOSGA004861	39.7539	18.8168	60.691	3.22536	1.68946	0.00644643	0.142301	1	41048193	41048834	+	642	-	GO:0016020;GO:0016021	-	A2WXA9	RING-type domain-containing protein	-
BGIOSGA036677	1121.05	571.215	1670.89	2.92515	1.54851	0.00645029	0.142301	12	1899193	1903071	-	1149	-	GO:0016020;GO:0055085;GO:0016021;GO:0022857	-	B8BLX5	Uncharacterized protein	-
BGIOSGA029381	1826.28	1125.78	2526.77	2.24446	1.16637	0.00648078	0.142768	9	19666837	19670905	-	1872	-	GO:0005634;GO:0005515;GO:0000160	K12130	B8BDU3	Uncharacterized protein	-
BGIOSGA029558	31.5978	14.2189	48.9767	3.44449	1.78429	0.0065261	0.143663	9	17318225	17320090	-	798	-	-	-	B8BCV0	Uncharacterized protein	-
BGIOSGA036322	330.631	197.767	463.496	2.34365	1.22876	0.00660794	0.145361	12	9873730	9874347	-	501	-	GO:0005524;GO:0016887	-	B8BP97	ABC transporter domain-containing protein	-
BGIOSGA014548	198.751	117.622	279.881	2.37949	1.25065	0.00661997	0.145407	4	26936460	26938386	-	1527	-	GO:0016020;GO:0016021	-	B8ASY8	Aa_trans domain-containing protein	-
BGIOSGA016391	26.9572	10.3218	43.5926	4.22337	2.0784	0.00664304	0.14561	4	18597546	18598244	+	678	-	-	-	B8ATQ0	Uncharacterized protein	-
BGIOSGA006214	56.3141	28.7818	83.8465	2.91317	1.54259	0.00665278	0.145679	2	23575545	23587483	-	2364	-	GO:0000287;GO:0016829;GO:0010333	-	-	-	-
BGIOSGA030874	39.2244	18.6931	59.7557	3.19667	1.67657	0.00665571	0.145679	9	15437203	15439222	+	1023	-	-	-	B8BCI6	DUF1618 domain-containing protein	-
BGIOSGA025658	5.16639	0.320435	10.0123	31.2461	4.9656	0.00667452	0.145987	7	14926561	14930196	+	1485	-	GO:0046872;GO:0020037;GO:0016705;GO:0005506;GO:0004497;GO:0055114;GO:0016491	-	A2YL29	Uncharacterized protein	-
BGIOSGA022251	47.7174	24.076	71.3589	2.96391	1.5675	0.00672377	0.14675	6	2092714	2093284	+	372	-	-	-	A2Y901	Uncharacterized protein	-
BGIOSGA018704	2119.92	1315.99	2923.85	2.22178	1.15172	0.00676924	0.147427	5	4862768	4864870	-	165	-	-	-	B8AYM8	CYSTM domain-containing protein	-
BGIOSGA024150	86.7225	47.5019	125.943	2.65133	1.40672	0.00682913	0.148373	7	19479240	19482526	-	2397	-	GO:0016020;GO:0005524;GO:0004672;GO:0016021;GO:0006468	-	A2YMA6	Uncharacterized protein	-
BGIOSGA015091	392.974	237.631	548.317	2.30743	1.20628	0.00690943	0.149342	4	19241299	19244180	-	1242	-	GO:0008081;GO:0006629	-	B8ATZ1	Uncharacterized protein	-
BGIOSGA008184	635.453	374.996	895.91	2.38912	1.25648	0.00691591	0.149348	2	17068215	17078712	+	2436	-	-	-	B8AHJ3	Morc6_S5 domain-containing protein	-
BGIOSGA010019	839.654	519.409	1159.9	2.23311	1.15906	0.00692119	0.149356	3	31620100	31621221	-	1122	-	GO:0046872;GO:0055114;GO:0016491	-	A2XKV2	Fe2OG dioxygenase domain-containing protein	-
BGIOSGA026306	64.9112	34.3288	95.4936	2.78173	1.47598	0.00693339	0.149514	7	25593766	25594942	+	618	-	GO:0016020;GO:0016021	-	B8B5E4	Uncharacterized protein	-
BGIOSGA023921	36.248	17.1077	55.3883	3.23761	1.69493	0.00697979	0.150078	7	23036347	23039101	-	1200	Pectinesterase	GO:0005618;GO:0016787;GO:0045330;GO:0045490;GO:0030599;GO:0042545	K01051	B8B8C0	Pectinesterase	Pectinesterase [Source:UniProtKB/TrEMBL;Acc:B8B8C0]
BGIOSGA029855	54.3794	25.6148	83.1439	3.24593	1.69863	0.00703717	0.150481	9	11255747	11257090	-	1344	Glycosyltransferase	GO:0016757;GO:0016758;GO:0016740	-	A2Z0P8	Glycosyltransferase	Glycosyltransferase [Source:UniProtKB/TrEMBL;Acc:A2Z0P8]
BGIOSGA016537	134.524	58.4593	210.588	3.6023	1.84892	0.00704305	0.150481	4	21045846	21048642	+	1092	Aldose	GO:0030246;GO:0004034;GO:0016853;GO:0005975;GO:0003824;GO:0019318	K01785	A2XU77	Aldose 1-epimerase	Aldose 1-epimerase [Source:UniProtKB/TrEMBL;Acc:A2XU77]
BGIOSGA037460	45.8744	20.1253	71.6234	3.55888	1.83142	0.00704789	0.150481	12	15760063	15761071	+	597	-	GO:0046983	-	A2ZKY0	BHLH domain-containing protein	-
BGIOSGA009497	7.68745	1.33487	14.04	10.5179	3.39478	0.00705187	0.150481	3	39457665	39458201	-	537	-	GO:0000943	-	B8AMT4	gag_pre-integrs domain-containing protein	-
BGIOSGA010583	1536.71	952.032	2121.39	2.22827	1.15593	0.00706472	0.15065	3	17829722	17835237	-	2262	-	GO:0016020;GO:0005515;GO:0005524;GO:0000166;GO:0004672;GO:0016021;GO:0006468	-	A2XHN5	Protein kinase domain-containing protein	-
BGIOSGA025978	265.056	158.991	371.122	2.33424	1.22295	0.00712258	0.151567	7	21138052	21142246	+	2112	Amine	GO:0046872;GO:0008131;GO:0005507;GO:0048038;GO:0055114;GO:0009308;GO:0016491	K00276	B8B7J8	Amine oxidase	Amine oxidase [Source:UniProtKB/TrEMBL;Acc:B8B7J8]
BGIOSGA030418	532.669	325.361	739.976	2.27432	1.18543	0.00713252	0.151569	9	5259228	5260849	+	1233	-	GO:0016757	-	A2YZ97	Uncharacterized protein	-
BGIOSGA023869	135.415	78.7916	192.039	2.43731	1.28529	0.00719036	0.15185	7	24105683	24107684	-	798	-	GO:0046983	-	B8B4W8	BHLH domain-containing protein	-
BGIOSGA012414	39.659	9.05684	70.2613	7.75781	2.95565	0.00727516	0.153218	3	11343479	11344526	+	786	-	-	-	A2XFL1	Uncharacterized protein	-
BGIOSGA020668	22.5317	9.14379	35.9197	3.92832	1.97391	0.00730255	0.153584	6	30240672	30242812	-	1866	-	-	-	A2YG92	DUF629 domain-containing protein	-
BGIOSGA030985	418.644	254.939	582.348	2.28427	1.19173	0.00736502	0.154368	9	17184745	17186911	+	1458	-	GO:0008233;GO:0016787;GO:0006508;GO:0004190	-	A2Z2G2	Peptidase A1 domain-containing protein	-
BGIOSGA028114	105.798	58.6003	152.996	2.61084	1.38452	0.00737416	0.154454	8	5539076	5539940	+	675	-	GO:0046872;GO:0045735;GO:0005576;GO:0030145	-	A2YRZ2	Germin-like protein	-
BGIOSGA003852	228.399	136.299	320.499	2.35145	1.23355	0.0073845	0.154565	1	25251265	25255575	+	1176	-	GO:0016020;GO:0016021	-	A2WRV7	Uncharacterized protein	-
BGIOSGA016499	24.6581	9.09792	40.2182	4.42059	2.14424	0.00739327	0.154643	4	20561256	20562509	+	1254	-	GO:0043067;GO:0008233;GO:0016787;GO:0006508;GO:0004190	-	A2XU04	Peptidase A1 domain-containing protein	-
BGIOSGA015508	308.564	186.697	430.431	2.30551	1.20508	0.00744495	0.155512	4	6344170	6346177	-	1128	-	GO:0046872;GO:0055114;GO:0016491	-	A2XQV8	Fe2OG dioxygenase domain-containing protein	-
BGIOSGA019378	8601.18	4789.33	12413	2.59181	1.37396	0.0074729	0.155989	5	7577015	7578158	+	855	-	-	-	A2Y1M9	BURP domain-containing protein	-
BGIOSGA029530	449.158	275.612	622.703	2.25935	1.1759	0.00753284	0.156921	9	17668310	17671879	-	1032	-	GO:0003824;GO:0050662	-	B8BD21	Epimerase domain-containing protein	-
BGIOSGA024686	23.0182	8.79679	37.2396	4.23331	2.08179	0.00759377	0.15776	7	4847609	4850124	-	1131	-	-	-	B8B7Z8	DUF223 domain-containing protein	-
BGIOSGA006344	115.155	66.0182	164.291	2.48857	1.31532	0.00767328	0.158853	2	20764778	20775734	-	2478	Starch	GO:0004553;GO:0043169;GO:0005978;GO:0005975;GO:0003844;GO:0003824	K00700	A2X5K0	Starch branching enzyme 3	Starch branching enzyme 3 [Source:UniProtKB/TrEMBL;Acc:A2X5K0]
BGIOSGA034195	6.46526	0	12.9305	Inf	Inf	0.0076851	0.158903	11	7215907	7218129	-	1137	-	GO:0008233;GO:0016787;GO:0006508;GO:0008234	K16292	A2ZD46	Uncharacterized protein	-
BGIOSGA015031	507.829	289.87	725.788	2.50384	1.32414	0.00770941	0.159191	4	20115760	20119282	-	1053	-	GO:0016020;GO:0055085;GO:0006821;GO:0016021;GO:0005247;GO:1902476	-	B8AUE4	Uncharacterized protein	-
BGIOSGA023858	1918.36	1202.18	2634.54	2.19148	1.1319	0.0077725	0.160015	7	24304850	24310115	-	753	-	-	-	B8B4Y1	X8 domain-containing protein	-
BGIOSGA004055	58.5772	30.9634	86.191	2.78364	1.47697	0.00778418	0.160058	1	28498549	28500976	+	1314	-	-	-	A2WSY1	Uncharacterized protein	-
BGIOSGA012199	254.301	153.529	355.073	2.31273	1.2096	0.00778794	0.160058	3	7790104	7792635	+	573	-	-	-	B8AJY9	Uncharacterized protein	-
BGIOSGA031465	25.8838	10.294	41.4737	4.02894	2.0104	0.00780982	0.1604	10	20424039	20428009	-	639	-	-	-	B8BI41	Uncharacterized protein	-
BGIOSGA028821	87.4408	46.249	128.633	2.7813	1.47576	0.00782634	0.160631	8	24552081	24556123	+	1305	-	GO:0042128;GO:0030151;GO:0055114;GO:0016491	-	B8BBJ7	FAD-binding FR-type domain-containing protein	-
BGIOSGA035000	39.5951	13.7486	65.4417	4.75988	2.25092	0.00797026	0.163148	11	5282005	5282271	+	267	-	GO:0008200;GO:0005576;GO:0009405	-	A2ZCK3	DUF5637 domain-containing protein	-
BGIOSGA013313	128.012	51.4073	204.616	3.9803	1.99288	0.00799129	0.163469	3	30735044	30735538	+	495	-	-	-	A2XKL2	Uncharacterized protein	-
BGIOSGA019954	1035.2	645.346	1425.06	2.20822	1.14288	0.00800481	0.163637	5	23360108	23363087	+	1821	-	GO:0004553;GO:0016787;GO:0008152;GO:0005975;GO:0016798	K05349	B8AYS1	Uncharacterized protein	-
BGIOSGA028819	55.5665	18.0653	93.0676	5.15172	2.36506	0.00802502	0.16394	8	24500393	24501286	+	378	HVA22-like	GO:0016020;GO:0016021;GO:0009737	K17279	B8BBJ6	HVA22-like protein	HVA22-like protein [Source:UniProtKB/TrEMBL;Acc:B8BBJ6]
BGIOSGA034533	14.6861	4.94058	24.4316	4.94509	2.306	0.0080661	0.16456	11	1554043	1554246	-	204	-	GO:0016020;GO:0016021	-	A2ZB90	Uncharacterized protein	-
BGIOSGA013973	199.525	99.4955	299.554	3.01073	1.59011	0.00811178	0.165272	3	40489325	40490122	+	798	-	-	-	A2XP83	DUF295 domain-containing protein	-
BGIOSGA036014	327.855	18.8668	636.843	33.7547	5.07701	0.00813823	0.165591	12	18367286	18372540	-	2757	Lipoxygenase	GO:0016702;GO:0055114;GO:0051213;GO:0046872;GO:0005515;GO:0006633;GO:0031408;GO:0016491	K00454	B8BMH5	Lipoxygenase	Lipoxygenase [Source:UniProtKB/TrEMBL;Acc:B8BMH5]
BGIOSGA008491	1379.97	866.987	1892.95	2.18337	1.12656	0.00822938	0.166908	2	23991170	23993342	+	564	-	GO:0016020;GO:0016021	-	B8AED1	Uncharacterized protein	-
BGIOSGA035719	639.899	0.314415	1279.48	4069.41	11.9906	0.00824425	0.167017	11	22748894	22749763	+	870	-	GO:0005975	K01183	A2ZGZ2	Glyco_hydro_18 domain-containing protein	-
BGIOSGA040465	291.834	165.687	417.981	2.52272	1.33498	0.00826411	0.167153	CH398237.1	12831	13738	-	663	-	GO:0016705;GO:0020037;GO:0005506;GO:0055114	-	-	-	-
BGIOSGA034245	376.958	231.565	522.351	2.25574	1.1736	0.00829375	0.167351	11	6309622	6314218	-	1851	-	GO:0016020;GO:0055085;GO:0016021;GO:0022857	-	B8BJT9	Uncharacterized protein	-
BGIOSGA000736	55.2457	13.6705	96.8208	7.08245	2.82425	0.00839922	0.168661	1	35887724	35888642	-	738	-	GO:0009867;GO:0009753;GO:1900150	-	A2WVI9	LOB domain-containing protein	-
BGIOSGA005562	64.1958	34.6771	93.7145	2.70249	1.43429	0.00842417	0.169052	2	34232025	34233039	-	825	-	-	-	B8AJ64	Uncharacterized protein	-
BGIOSGA032004	227.225	137.648	316.803	2.30154	1.2026	0.00843106	0.169079	10	11363121	11364599	-	1479	-	GO:0005515	-	A2Z6V4	Uncharacterized protein	-
BGIOSGA026670	8.227	1.62998	14.824	9.0946	3.18501	0.00851422	0.170301	8	27436596	27438024	-	1005	-	-	-	B8B8W7	Uncharacterized protein	-
BGIOSGA002627	2033.74	1279.01	2788.48	2.18018	1.12445	0.0085457	0.170597	1	688484	691620	+	1251	-	GO:0016746;GO:0016740;GO:0003824;GO:0016747	K00626	B8ACV4	Uncharacterized protein	-
BGIOSGA023063	174.165	26.1724	322.158	12.3091	3.62165	0.00859037	0.171043	6	21251016	21256024	+	1833	-	GO:0000287;GO:0046872;GO:0016829;GO:0010333	-	A2YDV8	Uncharacterized protein	-
BGIOSGA007082	44929.9	23728.8	66130.9	2.78694	1.47868	0.00864811	0.171969	2	3940552	3941925	-	1374	-	GO:0005515	K08770	B8AI68	Uncharacterized protein	-
BGIOSGA001700	13982	7878.65	20085.4	2.54935	1.35013	0.00866992	0.172179	1	15367652	15372355	-	1164	-	GO:0030246	-	-	-	-
BGIOSGA008268	315.928	148.117	483.738	3.26592	1.70749	0.00872738	0.172791	2	19102352	19103770	+	1329	-	GO:0020037;GO:0016705;GO:0005506;GO:0055114	-	A2X554	Uncharacterized protein	-
BGIOSGA013480	413.997	257.04	570.955	2.22127	1.15139	0.00874524	0.172791	3	33580404	33582894	+	1347	-	GO:0004553;GO:0016787;GO:0005975	-	A2XLI5	Uncharacterized protein	-
BGIOSGA002555	111.413	64.5518	158.275	2.45191	1.29391	0.00874713	0.172791	1	342038	343515	-	417	-	GO:0097428;GO:0005198;GO:0051536	K22063	B8ACT2	Fe-S_biosyn domain-containing protein	-
BGIOSGA036673	963.088	605.13	1321.04	2.18308	1.12636	0.00875146	0.172791	12	1932299	1938972	-	1455	-	GO:0016020;GO:0055085;GO:0016021	-	B8BLX7	MFS domain-containing protein	-
BGIOSGA006468	61.4551	32.9215	89.9888	2.73343	1.45071	0.00883384	0.173745	2	17839602	17840952	-	1284	-	GO:0003824;GO:0006596	-	A2X4V3	Uncharacterized protein	-
BGIOSGA013824	635.527	397.366	873.688	2.1987	1.13665	0.00888521	0.174144	3	38684023	38689142	+	1560	-	GO:0016311;GO:0016791	K03103	A2XNE2	Uncharacterized protein	-
BGIOSGA007229	6.60657	0.987868	12.2253	12.3754	3.6294	0.00888603	0.174144	2	1172277	1174658	-	1656	-	GO:0005634;GO:0000978;GO:0009555;GO:0003682;GO:0048658;GO:0046983	-	B8AGK6	BHLH domain-containing protein	-
BGIOSGA009805	1373.4	865.206	1881.58	2.17472	1.12083	0.00888818	0.174144	3	35109310	35112063	-	1011	-	GO:0005515	-	B8AJW6	TPR_REGION domain-containing protein	-
BGIOSGA027297	15.6705	5.4837	25.8574	4.71531	2.23735	0.00892989	0.174737	8	12011185	12014618	-	1065	Sulfotransferase	GO:0008146;GO:0016740	-	B8B902	Sulfotransferase	Sulfotransferase [Source:UniProtKB/TrEMBL;Acc:B8B902]
BGIOSGA025568	256.894	68.0157	445.772	6.55396	2.71237	0.00894166	0.174779	7	12383277	12384365	+	1089	-	GO:0016020;GO:0016021;GO:0055114;GO:0006629;GO:0016717	-	A2YKK4	Uncharacterized protein	-
BGIOSGA013831	687.223	238.538	1135.91	4.76195	2.25155	0.00894905	0.174779	3	38771864	38772376	+	513	-	GO:0003676	-	A2XNF5	Uncharacterized protein	-
BGIOSGA013541	218.67	132.264	305.076	2.30657	1.20575	0.00900098	0.174779	3	34737989	34741873	+	1407	-	GO:0005515	-	A2XLW1	Uncharacterized protein	-
BGIOSGA018150	4.36444	0	8.72887	Inf	Inf	0.00908859	0.1756	5	19448657	19449019	-	363	-	GO:0016020;GO:0016021	-	B8AXR5	Uncharacterized protein	-
BGIOSGA036179	165.551	55.888	275.214	4.92438	2.29994	0.00910735	0.175741	12	14611072	14615047	-	1773	-	GO:0000287;GO:0016829;GO:0010333	-	B8BPP9	Uncharacterized protein	-
BGIOSGA034145	24.2496	10.2047	38.2944	3.75262	1.9079	0.0091236	0.175833	11	8808594	8818028	-	1221	-	-	-	B8BK31	SQHop_cyclase_C domain-containing protein	-
BGIOSGA015981	1426.23	819.691	2032.78	2.47993	1.3103	0.00919594	0.176942	4	6553171	6555010	+	1506	-	GO:0016020;GO:0020037;GO:0036209;GO:0005506;GO:0055114;GO:0071395;GO:0046872;GO:0016705;GO:0016101;GO:0016021;GO:0004497;GO:0016491	K16085	A2XQW8	Uncharacterized protein	-
BGIOSGA002224	182.987	109.949	256.025	2.32858	1.21945	0.00921676	0.177145	1	5223013	5225505	-	1416	Phosphotransferase	GO:0016310;GO:0005524;GO:0016301;GO:0006096;GO:0016773;GO:0005536;GO:0046835;GO:0001678;GO:0000166;GO:0005623;GO:0005975;GO:0016740;GO:0004396	K00844	B8ADP4	Phosphotransferase	Phosphotransferase [Source:UniProtKB/TrEMBL;Acc:B8ADP4]
BGIOSGA021421	1224.55	712.452	1736.65	2.43757	1.28545	0.00926231	0.177432	6	11400834	11402279	-	1446	Glycosyltransferase	GO:0016757;GO:0016758;GO:0016740	K23154	A2YBW4	Glycosyltransferase	Glycosyltransferase [Source:UniProtKB/TrEMBL;Acc:A2YBW4]
BGIOSGA012816	13.7237	1.94439	25.503	13.1162	3.71328	0.00928648	0.177435	3	17920364	17922252	+	1812	Pectinesterase	GO:0016020;GO:0045330;GO:0030599;GO:0005618;GO:0045490;GO:0016787;GO:0043086;GO:0004857;GO:0016021;GO:0042545	-	A2XHP1	Pectinesterase	Pectinesterase [Source:UniProtKB/TrEMBL;Acc:A2XHP1]
BGIOSGA032818	193.622	116.572	270.672	2.32194	1.21533	0.00928779	0.177435	10	10433143	10436935	+	906	-	GO:0003677;GO:0005634;GO:0006355;GO:0043565;GO:0003700	-	B8BGJ1	Homeobox domain-containing protein	-
BGIOSGA002993	3084.22	1605.7	4562.74	2.84159	1.5067	0.00931619	0.177867	1	6714072	6717048	+	1194	-	GO:0016788	-	B8AAJ1	Lipase_GDSL domain-containing protein	-
BGIOSGA014723	3001.03	687.713	5314.35	7.72756	2.95001	0.00940468	0.178887	4	24366073	24374550	-	1551	-	GO:0004553;GO:0005975	K05350	B8ARR8	Uncharacterized protein	-
BGIOSGA035767	145.362	56.8101	233.914	4.11748	2.04176	0.00946643	0.179434	12	22794276	22795160	-	885	-	GO:0016020;GO:0016021	-	A2ZN41	Uncharacterized protein	-
BGIOSGA037228	356.786	113.681	599.89	5.27694	2.3997	0.00952862	0.179794	12	7887571	7891718	+	1086	-	GO:0005507;GO:0055114	-	B8BP33	Uncharacterized protein	-
BGIOSGA014666	747.886	471.193	1024.58	2.17444	1.12064	0.00956071	0.180052	4	25282072	25284148	-	543	-	GO:0015035;GO:0006662;GO:0005623;GO:0055114;GO:0045454	K03671	A2XVT3	Thioredoxin domain-containing protein	-
BGIOSGA031755	270.29	166.138	374.441	2.25379	1.17235	0.00958095	0.180116	10	15576234	15576551	-	318	-	-	-	B8BHB5	Uncharacterized protein	-
BGIOSGA023875	21.2243	8.60253	33.846	3.93443	1.97615	0.00958993	0.18012	7	24069752	24070860	-	495	-	GO:0016020;GO:0016021	-	B8B4W3	Uncharacterized protein	-
BGIOSGA022095	2891.26	1846.2	3936.32	2.13211	1.09228	0.0096226	0.180236	6	473786	475890	-	1458	-	GO:0016787;GO:0008152;GO:0005975;GO:0005576;GO:0071555;GO:0004650;GO:0016798	-	A2Y8D0	Uncharacterized protein	-
BGIOSGA002949	11.3152	3.2141	19.4163	6.04098	2.59478	0.00964826	0.180385	1	5780692	5781270	+	579	-	-	-	A2WLQ7	Uncharacterized protein	-
BGIOSGA031804	384.793	2.82973	766.756	270.964	8.08196	0.00971152	0.181457	10	15038854	15039411	-	558	-	-	-	-	-	-
BGIOSGA014130	5601.55	3591.39	7611.72	2.11943	1.08368	0.0097485	0.181926	4	33258304	33261013	-	1293	-	GO:0016310;GO:0046522;GO:0009086	K00899	A2XYS7	APH domain-containing protein	-
BGIOSGA025603	12.4102	1.89251	22.9278	12.115	3.59873	0.00982065	0.183017	7	13296352	13297580	+	354	-	-	-	B8B5N6	Inhibitor I9 domain-containing protein	-
BGIOSGA017342	18.3645	7.20417	29.5248	4.09829	2.03502	0.00982484	0.183017	4	33601311	33603119	+	1458	-	GO:0016020;GO:0016021;GO:0009507	-	A2XYX1	J domain-containing protein	-
BGIOSGA017114	8.76807	1.93111	15.605	8.08084	3.01451	0.00986806	0.183487	4	30094817	30100489	+	1482	-	GO:0008483;GO:0003824;GO:0030170	K16871	-	-	-
BGIOSGA006632	72.3594	22.9694	121.75	5.30052	2.40613	0.00994256	0.184648	2	12588504	12589160	-	657	-	-	-	A2X3T9	Uncharacterized protein	-
BGIOSGA031474	169.37	102.119	236.622	2.31712	1.21233	0.0100213	0.185772	10	20250157	20252196	-	1143	-	GO:0046983	-	B8BI31	BHLH domain-containing protein	-
BGIOSGA027018	179.281	108.707	249.855	2.29843	1.20065	0.0100403	0.186009	8	20228108	20229390	-	681	-	GO:0003729;GO:0016787;GO:0006378;GO:0005849	K14397	A2YUZ5	Uncharacterized protein	-
BGIOSGA030746	94.4883	54.4633	134.513	2.4698	1.30439	0.0100534	0.186009	9	13195595	13196582	+	297	-	-	-	A2Z171	Uncharacterized protein	-
BGIOSGA034455	337.889	209.232	466.545	2.2298	1.15691	0.0100644	0.186009	11	2763088	2768195	-	2076	-	GO:0046872	-	B8BJ89	Uncharacterized protein	-
BGIOSGA010007	22.8534	5.33947	40.3674	7.56019	2.91842	0.010106	0.186416	3	31827780	31829624	-	861	-	GO:0046872;GO:0045735;GO:0005576;GO:0030145	-	B8APY0	Germin-like protein	-
BGIOSGA025383	449.399	281.301	617.496	2.19514	1.13431	0.0101193	0.186416	7	6068734	6073089	+	2103	-	GO:0000145;GO:0015031;GO:0006887	-	B8B8E5	Exocyst subunit Exo70 family protein	-
BGIOSGA000232	7.18191	1.26368	13.1001	10.3667	3.37388	0.0101267	0.186416	1	44042917	44044519	-	1308	-	-	-	A2WYG8	Uncharacterized protein	-
BGIOSGA000830	222.692	107.613	337.77	3.13874	1.65018	0.010131	0.186416	1	34507747	34508175	-	429	-	-	-	A2WV17	Uncharacterized protein	-
BGIOSGA010126	14.9094	5.12467	24.6941	4.81868	2.26864	0.0101351	0.186416	3	29406587	29408022	-	603	-	GO:0003677;GO:0005634	-	B8ANJ6	Uncharacterized protein	-
BGIOSGA034071	4477.36	2872.12	6082.61	2.11781	1.08257	0.0101615	0.186776	11	11328487	11338155	-	1794	Carboxypeptidase	GO:0004180;GO:0008233;GO:0016787;GO:0006508;GO:0004185	K16296	B8BKA4	Carboxypeptidase	Carboxypeptidase [Source:UniProtKB/TrEMBL;Acc:B8BKA4]
BGIOSGA005489	19.4571	7.13652	31.7777	4.45282	2.15472	0.0101688	0.186776	2	35122705	35123790	-	948	-	GO:0016787	-	B8AJI3	Uncharacterized protein	-
BGIOSGA026866	1192.08	762.632	1621.52	2.12622	1.08829	0.0102523	0.187783	8	23997223	23999690	-	1353	-	GO:0019139;GO:0009690;GO:0050660;GO:0003824;GO:0055114;GO:0016491;GO:0071949	K00279	B8BBB8	FAD-binding PCMH-type domain-containing protein	-
BGIOSGA026794	52.4727	11.2492	93.6962	8.32911	3.05816	0.0102747	0.187951	8	25347481	25348773	-	801	-	GO:0016702;GO:0055114	K10712	A2YWB2	Uncharacterized protein	-
BGIOSGA020844	9.27496	2.25155	16.2984	7.23874	2.85574	0.010286	0.187951	6	26543627	26544694	-	1017	Sulfotransferase	GO:0008146;GO:0016740	-	A2YF85	Sulfotransferase	Sulfotransferase [Source:UniProtKB/TrEMBL;Acc:A2YF85]
BGIOSGA020161	407.964	257.278	558.649	2.17138	1.11861	0.0103258	0.188444	5	26740367	26741081	+	630	-	-	-	B8AZU0	Uncharacterized protein	-
BGIOSGA026594	306.571	189.341	423.801	2.23829	1.1624	0.0103383	0.188458	8	28154485	28158896	-	1260	Lipase	GO:0016042;GO:0016787;GO:0016298;GO:0002213;GO:0016788;GO:0006629	-	A2YXE1	Lipase	Lipase [Source:UniProtKB/TrEMBL;Acc:A2YXE1]
BGIOSGA017826	587.158	372.659	801.657	2.15118	1.10513	0.0103563	0.188605	5	25498840	25500748	-	633	-	GO:0016020;GO:0016021	-	B8AZH4	AAI domain-containing protein	-
BGIOSGA005477	1108.07	705.27	1510.88	2.14226	1.09914	0.0104253	0.189435	2	35372905	35374619	-	642	-	GO:0016020;GO:0016021	K14157	B8AE43	Sacchrp_dh_C domain-containing protein	-
BGIOSGA017872	59.6135	32.4453	86.7816	2.67471	1.41938	0.0104352	0.189435	5	24837414	24838061	-	648	-	-	-	A2Y5Q2	Uncharacterized protein	-
BGIOSGA013817	86.8359	49.9531	123.719	2.4767	1.30842	0.0104488	0.189506	3	38588010	38588504	+	495	-	-	-	B8AMA0	Uncharacterized protein	-
BGIOSGA015589	61.7681	20.8141	102.722	4.93521	2.30311	0.0104515	0.189506	4	4183410	4184675	-	1041	-	-	-	A2XQF0	Uncharacterized protein	-
BGIOSGA008660	3301.01	2122.35	4479.68	2.11072	1.07773	0.0104794	0.189675	2	26870291	26873566	+	867	-	GO:0016020;GO:0055085;GO:0016021;GO:0015267	K09872	A2X7G8	Uncharacterized protein	-
BGIOSGA025520	620.016	381.603	858.43	2.24954	1.16963	0.0105169	0.190129	7	10486513	10492718	+	3936	-	GO:0051537;GO:0005506;GO:0050660;GO:0055114;GO:0051536;GO:0046872;GO:0071949;GO:0016491	K09842	B8B565	FAD-binding PCMH-type domain-containing protein	-
BGIOSGA027414	398.262	249.008	547.515	2.19879	1.13671	0.0105277	0.190187	8	8595848	8599725	-	1347	-	GO:0005515	-	B8BC61	Uncharacterized protein	-
BGIOSGA009258	30.618	12.9842	48.2518	3.71619	1.89382	0.0105944	0.191114	2	36840531	36843023	+	1581	-	GO:0016020;GO:0030247;GO:0005509;GO:0016021	-	B8AEI1	EGF_CA domain-containing protein	-
BGIOSGA038229	1709.38	1039.02	2379.75	2.29039	1.19559	0.0105963	0.191114	AAAA02037077.1	2254	2757	+	504	Pathogenesis-related	GO:0005576	K13449	A0N0C3	Pathogenesis-related protein PR1c	Pathogenesis-related protein PR1c [Source:UniProtKB/TrEMBL;Acc:A0N0C3]
BGIOSGA027813	1912.46	1228.17	2596.75	2.11433	1.0802	0.0106156	0.191236	8	154206	155198	-	618	-	GO:0016020;GO:0016021	-	A2YQC2	LEA_2 domain-containing protein	-
BGIOSGA026417	14.4566	1.92987	26.9834	13.9819	3.80549	0.0107695	0.193214	7	27227432	27227845	+	414	-	-	-	B8B651	Uncharacterized protein	-
BGIOSGA028070	8.91706	0.943245	16.8909	17.9072	4.16247	0.0107806	0.1933	8	4528428	4529480	+	480	-	-	-	A2YRP9	Uncharacterized protein	-
BGIOSGA014984	55.9343	27.8066	84.0621	3.0231	1.59603	0.0108114	0.193739	4	20845051	20846386	-	1044	-	GO:0016020;GO:0055085;GO:0016021;GO:0022857	-	A2XU46	Uncharacterized protein	-
BGIOSGA033741	153.656	92.4945	214.817	2.32249	1.21567	0.0108448	0.194223	11	18820813	18823830	-	1701	-	GO:2001070;GO:0005982;GO:0009570;GO:0009507;GO:0043036	-	A2ZFR8	Uncharacterized protein	-
BGIOSGA029755	2875.88	1850.34	3901.42	2.10849	1.07621	0.0108873	0.194758	9	13590923	13593763	-	1074	-	GO:0003824;GO:0050662	K09753	B8BF94	Epimerase domain-containing protein	-
BGIOSGA014523	1359.11	685.513	2032.7	2.96523	1.56814	0.0108943	0.194769	4	27509812	27513669	-	1449	-	GO:0016020;GO:0020037;GO:0005506;GO:0055114;GO:0046872;GO:0016705;GO:0016021;GO:0004497;GO:0016491	-	B8AT45	Uncharacterized protein	-
BGIOSGA003064	68.6412	38.3558	98.9266	2.57918	1.36691	0.0109878	0.195479	1	7688978	7689737	+	525	-	GO:0047617	-	A2WMD8	4HBT domain-containing protein	-
BGIOSGA035902	100.807	58.919	142.694	2.42187	1.27612	0.0109914	0.195479	12	20533788	20534910	-	435	-	-	-	A2ZMB6	Uncharacterized protein	-
BGIOSGA000196	104.205	61.2852	147.124	2.40065	1.26343	0.0110078	0.195657	1	44707133	44707831	-	699	-	-	-	A2WYP1	Uncharacterized protein	-
BGIOSGA023393	133.022	79.4918	186.552	2.3468	1.2307	0.0110153	0.195674	6	28429510	28430064	+	555	-	GO:0016020;GO:0016021;GO:0080143	-	B8B0Y3	Uncharacterized protein	-
BGIOSGA012736	454.449	289.773	619.126	2.13659	1.09531	0.0110775	0.196422	3	16536156	16538233	+	1062	-	GO:0004553;GO:0016787;GO:0005975	-	B8AQ96	X8 domain-containing protein	-
BGIOSGA025264	1510.6	973.202	2048	2.1044	1.07341	0.0110891	0.196422	7	4199406	4200738	+	1170	-	-	-	A2YIS9	Uncharacterized protein	-
BGIOSGA004823	1149.21	739.55	1558.87	2.10787	1.07579	0.0110893	0.196422	1	40391245	40393963	+	2280	-	GO:0005515	-	B8ACG3	TPR_REGION domain-containing protein	-
BGIOSGA024672	319.964	154.9	485.028	3.13124	1.64673	0.0111118	0.196582	7	5119914	5125621	-	1464	-	GO:0016705;GO:0005506;GO:0055114;GO:0031418;GO:0016491	K00472	B8B862	Fe2OG dioxygenase domain-containing protein	-
BGIOSGA004465	216.705	133.571	299.839	2.24479	1.16658	0.0111119	0.196582	1	34670202	34670393	+	192	-	GO:0016020;GO:0016021	-	B8A9G2	Uncharacterized protein	-
BGIOSGA016903	1051.25	674.841	1427.67	2.11556	1.08104	0.0111594	0.197207	4	26644446	26649902	+	3006	-	GO:0016020;GO:0005524;GO:0019829;GO:0010273;GO:0006812;GO:0046688;GO:0030001;GO:0046872;GO:0099132;GO:0005507;GO:0000166;GO:0016021	K17686	A2XWB0	Uncharacterized protein	-
BGIOSGA004982	1683.48	1080.74	2286.22	2.11542	1.08094	0.0111891	0.197617	1	42661161	42668402	+	1419	-	GO:0071732;GO:0009866;GO:0071281;GO:0004553;GO:1990641;GO:0005829;GO:0005975;GO:0019748	K01188	B8A7Q2	Uncharacterized protein	-
BGIOSGA011466	43.6348	22.694	64.5756	2.84549	1.50868	0.0111998	0.197693	3	2950031	2951314	-	1284	-	GO:0046872;GO:0005515	-	A2XCG3	Uncharacterized protein	-
BGIOSGA006346	113.335	66.8238	159.846	2.39205	1.25825	0.011227	0.197836	2	20717894	20718166	-	273	-	-	-	B8AIZ0	Uncharacterized protein	-
BGIOSGA030518	64.2568	35.0031	93.5106	2.6715	1.41765	0.0112272	0.197836	9	8375948	8376638	+	636	-	-	-	B8BEG7	Uncharacterized protein	-
BGIOSGA029201	2819.21	1816.59	3821.83	2.10385	1.07304	0.0112538	0.19819	8	30068660	30071270	+	612	Superoxide	GO:0004784;GO:0006801;GO:0048046;GO:0071329;GO:0055114;GO:0009507;GO:0016491;GO:0071493;GO:0019430;GO:0010039;GO:0009579;GO:0046688;GO:0006979;GO:0046872;GO:0034599;GO:0071484;GO:0071472;GO:0035195;GO:0071457;GO:0009570	K04565	A2YY59	Superoxide dismutase [Cu-Zn]	Superoxide dismutase [Cu-Zn] [Source:UniProtKB/TrEMBL;Acc:A2YY59]
BGIOSGA013729	939.091	602.725	1275.46	2.11615	1.08144	0.0112802	0.198312	3	37522666	37526213	+	885	-	GO:0046983	-	B8ALB2	BHLH domain-containing protein	-
BGIOSGA034557	5541.39	2783.9	8298.89	2.98103	1.57581	0.0113543	0.1995	11	1286151	1291156	-	1392	-	GO:0016020;GO:0055085;GO:0016021	-	B8BIX9	MFS domain-containing protein	-
BGIOSGA023489	459.838	290.989	628.688	2.16052	1.11138	0.0114347	0.20035	6	30461315	30466632	+	1623	-	GO:0016020;GO:0008289;GO:0006869;GO:0016021	-	B8B1S1	Uncharacterized protein	-
BGIOSGA026375	1934.65	1241.11	2628.19	2.11762	1.08244	0.011484	0.200921	7	26525539	26528353	+	1338	-	GO:0016020;GO:0016021	K08678	A2YPV1	NAD(P)-bd_dom domain-containing protein	-
BGIOSGA026045	7.80093	1.636	13.9659	8.53658	3.09366	0.0114876	0.200921	7	22072703	22073365	+	663	-	GO:0003676	-	A2YN72	Uncharacterized protein	-
BGIOSGA030974	65.0996	36.1429	94.0563	2.60235	1.37981	0.0115545	0.201745	9	17080926	17091786	+	3600	-	GO:0004252;GO:0003872;GO:0016787;GO:0006508;GO:0006002;GO:0006096;GO:0061615	-	B8BCT1	Uncharacterized protein	-
BGIOSGA015902	17.8727	5.11138	30.6341	5.99331	2.58335	0.0115611	0.201746	4	4170546	4181987	+	5583	-	GO:0016020;GO:0055085;GO:0005524;GO:0000166;GO:0016021;GO:0022857;GO:0016887	-	B8AVA6	ABC transporter domain-containing protein	-
BGIOSGA003555	25.6433	9.4775	41.809	4.41139	2.14123	0.0115792	0.201901	1	17396426	17396758	+	333	-	-	-	A2WQ68	Uncharacterized protein	-
BGIOSGA002455	3418.21	2208.83	4627.58	2.09503	1.06697	0.0116057	0.20218	1	2117046	2117540	-	303	-	GO:0010466;GO:0010951;GO:0004867;GO:0005576;GO:0030414	-	A2WKA8	BOWMAN_BIRK domain-containing protein	-
BGIOSGA002850	920.073	589.639	1250.51	2.1208	1.08461	0.011665	0.202982	1	3828824	3831333	+	1002	-	GO:0090305;GO:0003676;GO:0004518	-	A2WL29	TNase-like domain-containing protein	-
BGIOSGA037838	12.8656	4.24057	21.4906	5.06787	2.34138	0.0116979	0.203323	12	22409514	22410176	+	663	-	-	-	A2ZMZ2	Uncharacterized protein	-
BGIOSGA029110	1270.8	817.256	1724.34	2.10991	1.07718	0.0117502	0.204116	8	29115653	29117662	+	1107	-	GO:0046872;GO:0008270;GO:0055114;GO:0016491	K00008	B8B9C5	PKS_ER domain-containing protein	-
BGIOSGA023665	751.553	480.426	1022.68	2.12869	1.08997	0.0117707	0.204149	7	27678703	27684937	-	1662	Peroxidase	GO:0020037;GO:0055114;GO:0006979;GO:0046872;GO:0098869;GO:0004601;GO:0042744;GO:0016491	K00430	A2YQ86	Peroxidase	Peroxidase [Source:UniProtKB/TrEMBL;Acc:A2YQ86]
BGIOSGA020769	813.22	521.678	1104.76	2.11771	1.0825	0.0118181	0.204742	6	28173450	28176922	-	1038	-	GO:0003824;GO:0050662	-	B8B0T2	Epimerase domain-containing protein	-
BGIOSGA026666	214.142	79.817	348.467	4.36583	2.12626	0.0118196	0.204742	8	27493138	27494031	-	894	-	GO:0005975	K01183	A2YX36	Glyco_hydro_18 domain-containing protein	-
BGIOSGA037565	874.879	562.131	1187.63	2.11272	1.0791	0.0118299	0.204804	12	18012734	18016484	+	2109	-	GO:0005515	K10268	A2ZLH9	Uncharacterized protein	-
BGIOSGA030899	466.805	296.701	636.909	2.14663	1.10208	0.0119374	0.206199	9	15831068	15834335	+	1095	-	GO:0006355;GO:0003700	K14432	B8BCK8	BZIP domain-containing protein	-
BGIOSGA012827	62.8517	35.2528	90.4507	2.56578	1.3594	0.0119647	0.206555	3	18233528	18234067	+	540	-	-	-	B8AQZ9	Uncharacterized protein	-
BGIOSGA008112	296.609	185.232	407.987	2.20258	1.13919	0.0119904	0.206882	2	14576417	14583698	+	1032	-	GO:0043565;GO:0046983	-	B8AGP0	BHLH domain-containing protein	-
BGIOSGA004183	252.739	157.906	347.571	2.20113	1.13824	0.0120438	0.207686	1	30924857	30926032	+	1176	-	GO:0005515	-	A2WTN8	DUF295 domain-containing protein	-
BGIOSGA005490	49.3261	18.8449	79.8074	4.23497	2.08235	0.0120709	0.20781	2	35119968	35120812	-	783	-	GO:0004252;GO:0006508	-	B8AJI2	Uncharacterized protein	-
BGIOSGA009127	69.87	37.33	102.41	2.74337	1.45595	0.0120753	0.20781	2	34753933	34754806	+	498	-	GO:0016020;GO:0043621;GO:0005886;GO:0005737	-	B8AJJ4	Usp domain-containing protein	-
BGIOSGA032424	4.59468	0.314415	8.87495	28.2269	4.819	0.0120781	0.20781	10	435231	435959	+	729	-	GO:0016747	-	A2Z4E8	Uncharacterized protein	-
BGIOSGA013826	562.58	358.361	766.8	2.13974	1.09744	0.0122008	0.209099	3	38710166	38713472	+	1305	-	GO:0003677;GO:0005634;GO:0006355;GO:0009909;GO:0080050;GO:0006351;GO:0010228;GO:0003700	K09284	B8AMA9	APETALA2-like protein 2	-
BGIOSGA029570	37.9139	3.25996	72.5678	22.2603	4.4764	0.0122789	0.210085	9	17187364	17187702	-	339	-	-	-	A2Z2G3	Uncharacterized protein	-
BGIOSGA022787	84.4722	49.1634	119.781	2.43638	1.28474	0.0123166	0.210496	6	13004009	13004389	+	267	-	-	-	A2YC94	Uncharacterized protein	-
BGIOSGA031728	428.581	271.426	585.736	2.15799	1.10969	0.012353	0.210731	10	15895362	15901066	-	3318	-	GO:0016020;GO:0005515;GO:0005524;GO:0000166;GO:0004672;GO:0016021;GO:0006468	-	A2Z8C5	Protein kinase domain-containing protein	-
BGIOSGA025823	12.1329	3.92615	20.3396	5.18054	2.3731	0.0123572	0.210731	7	18185898	18186866	+	969	-	GO:0020037;GO:0016705;GO:0005506;GO:0055114	-	B8B6N9	Uncharacterized protein	-
BGIOSGA008212	792.044	507.782	1076.31	2.11962	1.08381	0.0123579	0.210731	2	17817067	17833066	+	2373	-	GO:0006397;GO:0005634;GO:0004534;GO:0006139;GO:0003676;GO:0004518;GO:0004527;GO:0016787;GO:0090503;GO:0090305	K12619	B8AHX3	5'-3' exoribonuclease	-
BGIOSGA012554	28.765	13.6118	43.9182	3.22647	1.68996	0.0124268	0.211788	3	13552697	13557026	+	1677	-	GO:0046872;GO:0004619;GO:0006007;GO:0003824;GO:0005737;GO:0030145	K15633	A2XGA4	Uncharacterized protein	-
BGIOSGA035322	139.692	84.7533	194.631	2.29644	1.1994	0.0124703	0.212293	11	14889438	14890451	+	933	-	GO:0016020;GO:0055085;GO:0016021;GO:0022857	-	A2ZEL5	Uncharacterized protein	-
BGIOSGA014505	179.089	110.206	247.971	2.25006	1.16996	0.0125366	0.213188	4	28012626	28013264	-	639	-	GO:0046872;GO:0008270	K16281	A2XWQ7	RING-type domain-containing protein	-
BGIOSGA001179	1565.8	1008.35	2123.24	2.10565	1.07427	0.0126008	0.213921	1	27995157	28002138	-	2268	-	GO:0005783;GO:0046514;GO:0005794;GO:0017040	K12349	A2WSS4	Neutral ceramidase	-
BGIOSGA031492	9.70739	2.62989	16.7849	6.38236	2.67409	0.0126208	0.214142	10	19826965	19828188	-	801	-	GO:0016020;GO:0009664;GO:0005618;GO:0005576;GO:0071555	-	A2Z9Q4	Expansin	-
BGIOSGA031125	370.054	234.607	505.502	2.15468	1.10747	0.0126779	0.214872	9	19419096	19420670	+	720	-	GO:0005525;GO:0003924	-	A2Z3B5	Uncharacterized protein	-
BGIOSGA000190	43.5435	22.9191	64.1678	2.79975	1.4853	0.0127461	0.21567	1	44751227	44752113	-	645	-	-	-	A2WYQ0	Uncharacterized protein	-
BGIOSGA034088	337.182	213.698	460.665	2.15568	1.10814	0.0127538	0.215682	11	10990291	10991303	-	276	-	GO:0016021	-	B8BK89	Uncharacterized protein	-
BGIOSGA019038	486.667	311.667	661.668	2.123	1.0861	0.012798	0.216191	5	605191	607779	+	441	-	-	-	B8AWZ4	Uncharacterized protein	-
BGIOSGA016543	1492.57	965.587	2019.56	2.09153	1.06456	0.0128534	0.216826	4	21146068	21148128	+	1368	-	GO:0016020;GO:0016021	K15015	B8AUQ9	Aa_trans domain-containing protein	-
BGIOSGA034083	12.4853	3.16221	21.8085	6.89659	2.78588	0.012902	0.217177	11	11099846	11108689	-	1023	-	GO:0006508;GO:0004185	-	B8BK93	Uncharacterized protein	-
BGIOSGA017330	22.2063	6.72206	37.6905	5.60699	2.48723	0.0129654	0.217579	4	33316377	33318166	+	1551	-	GO:0006508;GO:0008234;GO:0009555	-	-	-	-
BGIOSGA015514	64.1225	36.4596	91.7853	2.51745	1.33197	0.0130117	0.218236	4	6179189	6179974	-	546	-	-	-	B8AVS7	Uncharacterized protein	-
BGIOSGA011115	52.9933	29.1886	76.7981	2.6311	1.39567	0.0130435	0.218531	3	8334509	8343229	-	1884	-	GO:0005515	-	B8AK17	Ubiquitin-like domain-containing protein	-
BGIOSGA014750	51.7467	23.2305	80.2629	3.45507	1.78872	0.0130708	0.218748	4	24063526	24065564	-	846	-	GO:0003677	K09422	A2XVD9	Uncharacterized protein	-
BGIOSGA007799	330.98	188.17	473.789	2.51787	1.33221	0.0131085	0.219261	2	7582133	7583614	+	1482	-	GO:0046872;GO:0020037;GO:0016705;GO:0005506;GO:0004497;GO:0055114	K01723	A2X2H2	Uncharacterized protein	-
BGIOSGA014274	244.956	140.025	349.888	2.49875	1.32121	0.0131361	0.219602	4	31280583	31280846	-	264	-	-	-	B8AUW9	Uncharacterized protein	-
BGIOSGA017029	167.328	88.5796	246.077	2.77803	1.47406	0.0132638	0.221237	4	28862992	28863876	+	501	-	GO:0006952	-	A2XX14	Bet_v_1 domain-containing protein	-
BGIOSGA030190	2512.62	1647.39	3377.85	2.05042	1.03592	0.0132719	0.221237	9	2232897	2237269	-	762	-	GO:0080024;GO:0005777;GO:0080026;GO:0048767;GO:0055114;GO:0016491	K11147	B8BD58	Uncharacterized protein	-
BGIOSGA028128	19.3858	8.02311	30.7485	3.83249	1.93828	0.0132772	0.221237	8	5662062	5662316	+	255	-	-	-	B8BBG2	Uncharacterized protein	-
BGIOSGA011630	177.428	110.178	244.679	2.22077	1.15106	0.0133459	0.222078	3	346834	347263	-	222	-	GO:0003824	-	A2XBG0	Uncharacterized protein	-
BGIOSGA029178	45.9638	24.2644	67.6633	2.78858	1.47953	0.0133494	0.222078	8	29752047	29753281	+	1119	-	-	-	B8B9G6	Uncharacterized protein	-
BGIOSGA000120	69.4275	39.5568	99.2982	2.51027	1.32784	0.0134343	0.223126	1	45654613	45657894	-	384	-	-	-	B8A950	Uncharacterized protein	-
BGIOSGA016345	529.748	339.807	719.688	2.11793	1.08265	0.0134519	0.223297	4	18045957	18048698	+	1725	-	GO:0033926;GO:0003824	-	A2XT56	Uncharacterized protein	-
BGIOSGA008740	45.1676	19.5994	70.7359	3.60908	1.85163	0.0134769	0.223481	2	28259407	28260444	+	1038	-	GO:0003677;GO:0005634;GO:0006355;GO:0006351;GO:0003700	K09286	A2X7X8	AP2/ERF domain-containing protein	-
BGIOSGA006124	72.6817	8.64697	136.716	15.8109	3.98285	0.0134848	0.223481	2	24864736	24866376	-	1641	-	GO:0046872;GO:0020037;GO:0016705;GO:0005506;GO:0004497;GO:0055114;GO:0016491	-	A2X6R6	Uncharacterized protein	-
BGIOSGA032011	614.856	321.645	908.067	2.8232	1.49733	0.0135087	0.223536	10	11239642	11241961	-	879	-	GO:0051743;GO:0055114	-	A2Z6U1	Uncharacterized protein	-
BGIOSGA005595	134.01	73.219	194.8	2.66051	1.41171	0.0135101	0.223536	2	33837417	33841010	-	1746	Glycosyltransferase	GO:0016757;GO:0016758;GO:0016740	-	B8AIT5	Glycosyltransferase	Glycosyltransferase [Source:UniProtKB/TrEMBL;Acc:B8AIT5]
BGIOSGA005174	80.9818	47.3396	114.624	2.42131	1.27579	0.0135978	0.224176	1	45883950	45887636	+	2040	-	GO:0016020;GO:0016021	K21989	B8A969	Uncharacterized protein	-
BGIOSGA028188	109.631	65.9742	153.289	2.32346	1.21628	0.0136055	0.224176	8	6806150	6808064	+	498	-	GO:0016020;GO:0055085;GO:0046873;GO:0006829;GO:0030001;GO:0006811;GO:0005385;GO:0016021;GO:0005886;GO:0071577	-	A2YSC7	Uncharacterized protein	-
BGIOSGA035896	3718.42	2425.66	5011.19	2.06591	1.04678	0.0136219	0.224176	12	20617519	20621808	-	1455	-	GO:0004848;GO:0016787;GO:0016813	K18151	B8BMU1	Uncharacterized protein	-
BGIOSGA017384	269.499	170.446	368.553	2.16229	1.11256	0.0139519	0.228625	4	34178498	34180178	+	447	-	-	K10704	A2XZ50	UBIQUITIN_CONJUGAT_2 domain-containing protein	-
BGIOSGA032769	54.819	30.4122	79.2258	2.60506	1.38132	0.013961	0.228652	10	9456060	9456458	+	399	-	-	-	A2Z6E1	Uncharacterized protein	-
BGIOSGA030654	890.792	577.981	1203.6	2.08242	1.05826	0.0140687	0.230074	9	11069955	11070461	+	507	-	-	-	B8BEZ9	Uncharacterized protein	-
BGIOSGA030416	3.38627	0	6.77255	Inf	Inf	0.0140779	0.230074	9	5231546	5231911	+	366	-	GO:0009793	-	A2YZ94	Uncharacterized protein	-
BGIOSGA021611	260.861	121.896	399.826	3.28006	1.71372	0.014135	0.23075	6	7731122	7734203	-	2046	-	GO:0016020;GO:0005524;GO:0006508;GO:0004222;GO:0000166	K03798	B8B492	AAA domain-containing protein	-
BGIOSGA006405	98.3656	58.1358	138.595	2.38399	1.25338	0.0141374	0.23075	2	19489458	19489667	-	210	-	GO:0016020;GO:0016021	-	A2X588	Uncharacterized protein	-
BGIOSGA010953	316.795	202.296	431.295	2.13199	1.0922	0.0142456	0.231877	3	10802874	10804810	-	822	-	GO:0015914;GO:0005622;GO:0005548	-	B8ALK2	Uncharacterized protein	-
BGIOSGA017706	409.152	262.057	556.247	2.12262	1.08585	0.0143236	0.232601	5	27429908	27432294	-	984	Auxin-responsive	GO:0005634;GO:0005515;GO:0006355;GO:0009734;GO:0006351	K14484	B8B019	Auxin-responsive protein	Auxin-responsive protein [Source:UniProtKB/TrEMBL;Acc:B8B019]
BGIOSGA010105	1281.66	598.923	1964.4	3.27989	1.71365	0.014342	0.232776	3	29918304	29918972	-	669	-	-	-	A2XKB8	Uncharacterized protein	-
BGIOSGA017548	299.519	191.027	408.011	2.13588	1.09483	0.0143578	0.23291	5	29543396	29545222	-	669	-	GO:0016020;GO:0016021	-	B8AWS3	Uncharacterized protein	-
BGIOSGA039011	45.6947	24.4261	66.9633	2.74147	1.45495	0.0144277	0.233795	CH399678.1	3782	4732	-	951	-	GO:0055085;GO:0016021;GO:0022857	-	-	-	-
BGIOSGA023626	271.163	172.217	370.109	2.14908	1.10372	0.0144654	0.234159	6	32541814	32542985	+	1002	-	GO:0005576	-	B8B2K5	Uncharacterized protein	-
BGIOSGA016912	28598.9	18834.5	38363.3	2.03686	1.02635	0.0146679	0.236189	4	26845674	26847206	+	867	-	GO:0016020;GO:0055085;GO:0016021;GO:0015267	K09872	A2XWD5	Uncharacterized protein	-
BGIOSGA026341	245.803	88.0923	403.513	4.58057	2.19553	0.014682	0.236293	7	26047660	26049194	+	927	-	-	-	B8B5M2	Uncharacterized protein	-
BGIOSGA004111	669.15	434.252	904.049	2.08185	1.05787	0.0147409	0.236991	1	29423820	29426101	+	1203	-	GO:0016788	-	A2WT87	Lipase_GDSL domain-containing protein	-
BGIOSGA034221	17.4162	7.01718	27.8152	3.96388	1.98691	0.0147637	0.237083	11	6762953	6764390	-	1386	-	GO:0016747	-	A2ZD04	Uncharacterized protein	-
BGIOSGA036073	15.8544	6.11855	25.5902	4.1824	2.06433	0.0147698	0.237083	12	16671917	16672219	-	303	-	-	-	A2ZL73	Uncharacterized protein	-
BGIOSGA001963	18.1153	7.50053	28.7301	3.83041	1.9375	0.0147944	0.237229	1	9438229	9438558	-	330	-	GO:0009909	-	A2WN16	Uncharacterized protein	-
BGIOSGA008632	35.7158	18.3509	53.0807	2.89254	1.53234	0.0148664	0.237996	2	26328145	26329759	+	324	-	GO:0009055;GO:0015035;GO:0022900;GO:0005623;GO:0055114;GO:0045454	K03676	B8AFG9	Glutaredoxin domain-containing protein	-
BGIOSGA032167	881.647	574.532	1188.76	2.06909	1.049	0.0148795	0.237996	10	6523258	6526793	-	1095	WAT1-related	GO:0016020;GO:0055085;GO:0016021;GO:0022857	-	B8BG55	WAT1-related protein	WAT1-related protein [Source:UniProtKB/TrEMBL;Acc:B8BG55]
BGIOSGA033116	1843.4	1213.41	2473.39	2.03838	1.02743	0.0150543	0.239516	10	16222980	16225559	+	507	CYN	GO:0003677;GO:0042802;GO:0009440;GO:0016829;GO:0005829;GO:0009439;GO:0009651;GO:0008824	K01725	-	-	Cyanate hydratase [Source:UniProtKB/Swiss-Prot;Acc:A2Z8F9]
BGIOSGA004878	385.066	248.935	521.197	2.0937	1.06606	0.0151801	0.241268	1	41226859	41229608	+	1257	MRS2-E	GO:0015693;GO:0016020;GO:0016021;GO:0006811	-	-	-	Magnesium transporter MRS2-E [Source:UniProtKB/Swiss-Prot;Acc:A2WXD3]
BGIOSGA031551	190.998	114.482	267.515	2.33675	1.2245	0.0152804	0.242109	10	18928329	18928743	-	312	-	-	-	A2Z9C7	Uncharacterized protein	-
BGIOSGA035916	15412.9	10228.2	20597.7	2.01382	1.00994	0.0152896	0.24213	12	20131864	20134148	-	561	-	GO:0003999;GO:0009116;GO:0006168;GO:0005737	K00759	A2ZM75	Pribosyltran domain-containing protein	-
BGIOSGA016111	2751.06	1823.4	3678.72	2.0175	1.01257	0.0153138	0.242386	4	11869597	11870121	+	525	-	GO:0009052;GO:0004751	K01807	A2XRR2	Uncharacterized protein	-
BGIOSGA016528	1625.1	1070.02	2180.18	2.03751	1.02681	0.0154306	0.243687	4	20951409	20952081	+	582	-	GO:0005515	-	A2XU59	PLAT domain-containing protein	-
BGIOSGA002723	8.03571	1.92385	14.1476	7.35377	2.87848	0.0154357	0.243687	1	2306092	2306544	+	453	-	GO:0009408	K13993	A2WKD7	SHSP domain-containing protein	-
BGIOSGA037995	6.84362	1.25766	12.4296	9.8831	3.30496	0.0154836	0.244317	AAAA02035863.1	11172	19632	-	2463	-	GO:0000287;GO:0016829;GO:0010333	K14037	-	-	-
BGIOSGA007025	2339.02	1539.02	3139.03	2.03962	1.0283	0.015542	0.244755	2	5065659	5072572	-	1887	-	GO:0016020;GO:0005783;GO:0009414;GO:0005506;GO:0010025;GO:0055114;GO:0016829;GO:0009924;GO:0016021;GO:0008610;GO:0016491;GO:1990465;GO:0043447;GO:0009737;GO:0046184;GO:0005789	-	B8AIW3	Very-long-chain aldehyde decarbonylase GL1-2	-
BGIOSGA017754	18.4005	2.52736	34.2737	13.5611	3.7614	0.0155845	0.245162	5	26481965	26484902	-	894	-	GO:0016788	-	A2Y6B7	Lipase_GDSL domain-containing protein	-
BGIOSGA027397	239.789	149.074	330.504	2.21704	1.14864	0.0155851	0.245162	8	9104370	9107251	-	1047	Sulfotransferase	GO:0008146;GO:0016740	-	A2YSR5	Sulfotransferase	Sulfotransferase [Source:UniProtKB/TrEMBL;Acc:A2YSR5]
BGIOSGA030830	49.1363	26.969	71.3036	2.64391	1.40267	0.0156242	0.245651	9	14727635	14730812	+	2310	-	GO:0003677	K09422	-	-	-
BGIOSGA018697	326.658	209.838	443.478	2.11343	1.07959	0.0156502	0.245877	5	5021438	5022193	-	756	-	GO:0016757;GO:0016758;GO:0016740	-	A2Y0Z9	UDPGT domain-containing protein	-
BGIOSGA036917	776.071	507.043	1045.1	2.06116	1.04346	0.0156547	0.245877	12	1411954	1414738	+	1356	-	GO:0016787	K14641	B8BNY0	Uncharacterized protein	-
BGIOSGA019708	440.308	285.692	594.925	2.0824	1.05824	0.0156756	0.24608	5	18273205	18273756	+	552	-	-	-	A2Y3R5	Uncharacterized protein	-
BGIOSGA010884	13968	8548.07	19387.9	2.2681	1.18148	0.0157492	0.246856	3	12056463	12057443	-	981	Nicotianamine	GO:0030410;GO:0030418	K05953	B8AMH0	Nicotianamine synthase 2	Nicotianamine synthase 2 [Source:UniProtKB/TrEMBL;Acc:B8AMH0]
BGIOSGA023852	1408.05	927.978	1888.13	2.03467	1.02479	0.0157972	0.247356	7	24374163	24375495	-	834	-	GO:0016787	K07025	A2YP12	Uncharacterized protein	-
BGIOSGA009780	1070.9	657.779	1484.02	2.25611	1.17383	0.0158382	0.24787	3	35530882	35537649	-	2895	Alpha-1,4	GO:0009414;GO:0102250;GO:0009266;GO:0102499;GO:0004645;GO:0016757;GO:0005975;GO:0016740;GO:0008184;GO:0030170;GO:0009507;GO:0009570	K00688	B8AK73	Alpha-1,4 glucan phosphorylase	Alpha-1,4 glucan phosphorylase [Source:UniProtKB/TrEMBL;Acc:B8AK73]
BGIOSGA037530	277.61	178.433	376.788	2.11165	1.07837	0.0160697	0.250258	12	17245119	17246761	+	915	-	GO:0009231;GO:0009507;GO:0004746	K00793	B8BMC0	Uncharacterized protein	-
BGIOSGA030941	1237.05	816.511	1657.59	2.03009	1.02154	0.0160722	0.250258	9	16556173	16557249	+	834	HOX4	GO:0003677;GO:0005634;GO:0006355;GO:0043565;GO:0003700	K09338	B8BCN8	Homeobox domain-containing protein	Homeobox-leucine zipper protein HOX4 [Source:UniProtKB/Swiss-Prot;Acc:Q9XH37]
BGIOSGA033392	215.839	137.583	294.095	2.13758	1.09598	0.0160849	0.250258	10	20276942	20279726	+	702	-	-	-	B8BI32	RING-type domain-containing protein	-
BGIOSGA011351	242.055	153.867	330.243	2.14628	1.10184	0.0160854	0.250258	3	4447335	4448267	-	933	BG1	GO:0016020;GO:0009733;GO:0009734;GO:0060918;GO:0010929;GO:0080113;GO:0009630;GO:0005886	-	-	-	Protein BIG GRAIN 1 [Source:UniProtKB/Swiss-Prot;Acc:B8APC7]
BGIOSGA002867	628.429	409.698	847.16	2.06777	1.04807	0.0160918	0.250258	1	4198160	4198735	+	576	-	GO:0005515	-	A2WL80	Uncharacterized protein	-
BGIOSGA005447	63.2109	36.2251	90.1968	2.4899	1.31609	0.0161109	0.250258	2	35879880	35880119	-	240	-	GO:0005507;GO:0005758;GO:0016531;GO:0006825	K02260	B8AE41	Uncharacterized protein	-
BGIOSGA013717	150.405	94.3785	206.432	2.18727	1.12913	0.0161224	0.250258	3	37309523	37310056	+	534	-	GO:0016747	-	A2XMU9	N-acetyltransferase domain-containing protein	-
BGIOSGA007592	742.815	373.742	1111.89	2.97501	1.5729	0.0161328	0.250258	2	3972627	3973061	+	435	-	-	-	A2X182	Uncharacterized protein	-
BGIOSGA008408	46.469	25.3035	67.6345	2.67293	1.41842	0.0161378	0.250258	2	22368967	22371590	+	1443	Ammonium	GO:0016020;GO:0008519;GO:0072488;GO:0016021;GO:0015696	K03320	A2X5Y4	Ammonium transporter	Ammonium transporter [Source:UniProtKB/TrEMBL;Acc:A2X5Y4]
BGIOSGA005389	17.5216	0.62883	34.4144	54.7276	5.7742	0.0161568	0.250314	2	36674778	36676085	-	843	-	GO:0003824;GO:0050662	-	A2XAT9	Epimerase domain-containing protein	-
BGIOSGA021562	22.493	5.39446	39.5915	7.3393	2.87564	0.0162157	0.250832	6	8357526	8361995	-	1206	-	GO:0008168;GO:0032259	K21482	B8B4G4	Uncharacterized protein	-
BGIOSGA032845	3305.45	2188.25	4422.64	2.02108	1.01513	0.016283	0.251618	10	11306577	11312292	+	1452	-	GO:0009058;GO:0003824;GO:0030170	K00814	B8BGM4	Aminotran_1_2 domain-containing protein	-
BGIOSGA029409	1161.49	764.367	1558.62	2.0391	1.02793	0.0163255	0.251894	9	19304559	19306712	-	525	-	-	K19045	B8BDL8	RING-type domain-containing protein	-
BGIOSGA011308	908.022	596.087	1219.96	2.04661	1.03324	0.0163898	0.252456	3	5092741	5095185	-	1140	-	GO:0046872;GO:0008270;GO:0055114;GO:0016491	K00121	B8APR3	Uncharacterized protein	-
BGIOSGA006702	67.0988	33.5041	100.694	3.00541	1.58756	0.016396	0.252456	2	10975849	10979492	-	588	-	GO:0003824	-	B8AFK9	Isochorismatase domain-containing protein	-
BGIOSGA002485	165.807	47.8101	283.804	5.93607	2.56951	0.0166067	0.255205	1	1634385	1635346	-	801	-	GO:0005634;GO:0046872;GO:0005515;GO:0006511;GO:0007275	K04506	B8AD04	RING-type domain-containing protein	-
BGIOSGA023096	70.762	41.2665	100.258	2.42952	1.28067	0.0166563	0.255839	6	22281476	22282099	+	624	ABA	GO:0005634;GO:0010427;GO:0009738;GO:0009414;GO:1905183;GO:0009409;GO:0009845;GO:0042803;GO:0005829	K14496	A2YE39	ABA receptor 11	ABA receptor 11 [Source:UniProtKB/TrEMBL;Acc:A2YE39]
BGIOSGA028041	966.341	634.416	1298.27	2.04639	1.03308	0.0167418	0.256509	8	4025385	4028049	+	1119	-	GO:0071482;GO:2001141;GO:0080005;GO:0006355;GO:2000142;GO:0006352;GO:0071461;GO:0003700;GO:0016987;GO:0009507	K03086	A2YRJ0	RNA_pol_sigma70 domain-containing protein	-
BGIOSGA009987	9.83395	0.949265	18.7186	19.7191	4.30152	0.0168745	0.257628	3	32134440	32134958	-	519	OLE18	GO:0016020;GO:0005811;GO:0016021;GO:0012511	-	-	-	Oleosin 18 kDa [Source:UniProtKB/Swiss-Prot;Acc:A2XL05]
BGIOSGA033529	288.073	12.7165	563.431	44.3071	5.46947	0.016881	0.257628	11	22738999	22739937	-	939	-	GO:0005975	K01183	A2ZGY9	Glyco_hydro_18 domain-containing protein	-
BGIOSGA019739	11.5982	3.90561	19.2907	4.93924	2.30429	0.016882	0.257628	5	18949198	18952800	+	1272	-	GO:0046872;GO:0020037;GO:0016705;GO:0005506;GO:0004497;GO:0055114;GO:0016491	-	B8AXT4	Uncharacterized protein	-
BGIOSGA014866	110.336	67.1028	153.57	2.28857	1.19445	0.0169336	0.2579	4	22450395	22452270	-	1536	-	GO:0046872;GO:0020037;GO:0016705;GO:0005506;GO:0004497;GO:0055114;GO:0016491	K20617	A2XUQ1	Uncharacterized protein	-
BGIOSGA007645	47.4657	26.1689	68.7624	2.62763	1.39376	0.0169584	0.258038	2	4778385	4779977	+	279	-	-	-	B8AIK0	Uncharacterized protein	-
BGIOSGA002242	33.9812	6.53072	61.4317	9.40658	3.23367	0.016985	0.25817	1	4898951	4899451	-	501	-	GO:0009408	K13993	A2WLG6	SHSP domain-containing protein	-
BGIOSGA009826	43.1063	17.5965	68.6161	3.89942	1.96326	0.017058	0.258523	3	34846307	34847500	-	1113	-	GO:0003677;GO:0005634;GO:0006355;GO:0043565;GO:0003700	K09419	A2XLX4	HSF_DOMAIN domain-containing protein	-
BGIOSGA037861	25.7906	10.2952	41.2859	4.01021	2.00368	0.0171789	0.260215	12	22764239	22764688	+	450	-	-	-	A2ZN36	Uncharacterized protein	-
BGIOSGA002221	10058.7	4202.22	15915.2	3.78734	1.92119	0.0172537	0.261218	1	5255781	5257012	-	912	-	GO:0003993;GO:0016311	-	A2WLL0	Uncharacterized protein	-
BGIOSGA025135	1420.45	941.099	1899.81	2.01871	1.01343	0.0173035	0.261584	7	2218880	2221787	+	1131	-	GO:0055114;GO:0016491	-	A2YI35	Aldo_ket_red domain-containing protein	-
BGIOSGA031415	149.574	93.7904	205.358	2.18954	1.13063	0.0173223	0.261739	10	21032935	21036101	-	990	-	GO:0046872;GO:0055114;GO:0016491	-	B8BI72	Fe2OG dioxygenase domain-containing protein	-
BGIOSGA034052	3.23114	0	6.46228	Inf	Inf	0.0173707	0.262329	11	11635868	11638687	-	1470	-	GO:0006355	-	B8BKB9	FAR1 domain-containing protein	-
BGIOSGA011049	210.823	134.04	287.606	2.14567	1.10143	0.0174971	0.263685	3	9338565	9339387	-	489	-	-	-	B8AKN0	Uncharacterized protein	-
BGIOSGA015757	305.026	190.825	419.228	2.19692	1.13548	0.0175072	0.263685	4	370667	371751	+	990	-	GO:0016020;GO:0016627;GO:0016021;GO:0005737;GO:0055114;GO:0006629	-	A2XPK1	S5A_REDUCTASE domain-containing protein	-
BGIOSGA006418	5.12477	0.648132	9.60142	14.814	3.88889	0.0175258	0.263685	2	19162426	19167516	-	1209	Acyl-[acyl-carrier-protein]	GO:0055114;GO:0046872;GO:0045300;GO:0006631;GO:0006633;GO:0009536;GO:0006629;GO:0009507;GO:0016491	K03921	-	-	Acyl-[acyl-carrier-protein] desaturase 3, chloroplastic [Source:UniProtKB/Swiss-Prot;Acc:B8AIC3]
BGIOSGA026908	5.10489	0.63485	9.57494	15.0822	3.91477	0.0176686	0.265141	8	22977842	22978441	-	600	-	-	-	A2YVP1	Uncharacterized protein	-
BGIOSGA037830	132.493	82.7445	182.242	2.20246	1.13912	0.0176996	0.265347	12	22300546	22302265	+	1539	-	GO:0016020;GO:0055085;GO:0016021	-	A2ZMX6	Uncharacterized protein	-
BGIOSGA011104	91.2676	25.5818	156.953	6.13535	2.61715	0.0177153	0.265357	3	8494131	8494517	-	387	-	-	-	A2XEL2	Hydrophob_seed domain-containing protein	-
BGIOSGA019897	263.605	156.922	370.289	2.3597	1.2386	0.0177282	0.265357	5	21870980	21872635	+	837	-	GO:0003677;GO:0006355	-	-	-	-
BGIOSGA031894	276.667	161.482	391.852	2.4266	1.27894	0.0177349	0.265357	10	13323134	13326320	-	1263	-	-	-	B8BGX0	FLZ-type domain-containing protein	-
BGIOSGA028247	30.1205	15.1102	45.1307	2.98676	1.57858	0.0177942	0.265984	8	9037071	9037343	+	273	-	-	-	A2YSQ8	Uncharacterized protein	-
BGIOSGA033880	4.68057	0.320435	9.04071	28.2139	4.81833	0.0178046	0.266011	11	16037327	16038808	-	1242	-	GO:0009058;GO:0016746;GO:0016740;GO:0003824;GO:0016747	-	A2ZEW9	Uncharacterized protein	-
BGIOSGA013605	300.573	194.013	407.133	2.09848	1.06935	0.0179058	0.267224	3	35649465	35651890	+	1584	-	GO:0016020;GO:0020037;GO:0005506;GO:0055114;GO:0046872;GO:0016705;GO:0016021;GO:0004497;GO:0016491	-	A2XM74	Uncharacterized protein	-
BGIOSGA013234	36.6218	19.3327	53.9109	2.78858	1.47953	0.0179142	0.267224	3	29427615	29428864	+	1008	-	-	-	B8ANJ8	Uncharacterized protein	-
BGIOSGA026814	71.1591	9.31707	133.001	14.275	3.83542	0.0179295	0.267224	8	25072591	25076152	-	1281	Patatin	GO:0016042;GO:0016787;GO:0006629	-	A2YW86	Patatin	Patatin [Source:UniProtKB/TrEMBL;Acc:A2YW86]
BGIOSGA030822	318.104	206.164	430.044	2.08594	1.0607	0.0179397	0.267246	9	14588746	14601538	+	4677	-	GO:0016020;GO:0016021	K07052	B8BFE4	Uncharacterized protein	-
BGIOSGA014705	2969.37	1973.68	3965.07	2.00897	1.00646	0.0179929	0.267778	4	24610092	24612888	-	2124	Phenylalanine	GO:0045548;GO:0003824;GO:0016841;GO:0009800;GO:0005737;GO:0016829;GO:0009698;GO:0006559	-	A2XVK1	Phenylalanine ammonia-lyase	Phenylalanine ammonia-lyase [Source:UniProtKB/TrEMBL;Acc:A2XVK1]
BGIOSGA026810	603.492	159.12	1047.86	6.58535	2.71926	0.0180229	0.267835	8	25092955	25094896	-	1290	Patatin	GO:0016042;GO:0016787;GO:0006629	-	A2YW89	Patatin	Patatin [Source:UniProtKB/TrEMBL;Acc:A2YW89]
BGIOSGA017951	332.718	215.214	450.222	2.09198	1.06487	0.0180655	0.268339	5	23243093	23247332	-	1821	-	GO:0016020;GO:0016021	K13946	A2Y580	Aa_trans domain-containing protein	-
BGIOSGA009024	153.506	96.4788	210.533	2.18216	1.12576	0.0180797	0.268419	2	32973614	32974564	+	555	-	-	-	B8AID6	Uncharacterized protein	-
BGIOSGA016929	91.8645	55.3688	128.36	2.31828	1.21306	0.018105	0.268485	4	27136332	27137726	+	1395	Glycosyltransferase	GO:0016757;GO:0016758;GO:0016740	K13495	A2XWH3	Glycosyltransferase	Glycosyltransferase [Source:UniProtKB/TrEMBL;Acc:A2XWH3]
BGIOSGA014207	81.8169	25.9782	137.656	5.29889	2.40569	0.0183508	0.270625	4	32185374	32186701	-	978	Peroxidase	GO:0020037;GO:0055114;GO:0006979;GO:0046872;GO:0098869;GO:0004601;GO:0005576;GO:0042744;GO:0016491	K00430	B8AVM7	Peroxidase	Peroxidase [Source:UniProtKB/TrEMBL;Acc:B8AVM7]
BGIOSGA020765	15.8072	4.24659	27.3678	6.44466	2.6881	0.0183592	0.270625	6	28216510	28217553	-	1044	-	GO:0009226;GO:0003824;GO:0055114;GO:0016491;GO:0050662	K02377	A2YFQ0	Epimerase domain-containing protein	-
BGIOSGA000433	80.1225	23.6812	136.564	5.76675	2.52776	0.0183803	0.270649	1	41065491	41066824	-	639	-	GO:0000287;GO:0004427;GO:0005737;GO:0006796	K01507	A2WXB3	Uncharacterized protein	-
BGIOSGA010488	33.6365	6.92315	60.3498	8.7171	3.12385	0.0184057	0.270649	3	20061512	20071172	-	1560	-	GO:0000287;GO:0046872;GO:0016829;GO:0010333	-	A2XI80	Uncharacterized protein	-
BGIOSGA025834	3995.81	1872.66	6118.96	3.26753	1.7082	0.0184066	0.270649	7	18385609	18386331	+	723	-	-	-	A2YLZ4	Uncharacterized protein	-
BGIOSGA024205	1122.26	644.487	1600.03	2.48264	1.31188	0.0184569	0.271093	7	18381372	18381920	-	549	TOND1	-	-	A2YLZ3	TOND1	TOND1 [Source:UniProtKB/TrEMBL;Acc:A2YLZ3]
BGIOSGA003956	9.07459	2.59253	15.5567	6.00058	2.5851	0.0184923	0.271389	1	26835193	26836302	+	606	-	-	-	A2WSE8	J domain-containing protein	-
BGIOSGA008543	65.0685	38.0694	92.0676	2.41841	1.27406	0.0185183	0.271511	2	24928829	24930907	+	1071	-	GO:0005515	-	A2X6S1	BTB domain-containing protein	-
BGIOSGA026454	169.016	107.156	230.876	2.15458	1.1074	0.0185786	0.272008	7	27758113	27760006	+	1173	-	GO:0005524;GO:0004674;GO:0000166;GO:0004672;GO:0006468	-	B8B6B9	Protein kinase domain-containing protein	-
BGIOSGA022012	2287.15	1522.04	3052.26	2.00537	1.00387	0.0185789	0.272008	6	1747951	1751363	-	1578	-	GO:0016020;GO:0020037;GO:0005506;GO:0055114;GO:0046872;GO:0016705;GO:0016021;GO:0004497;GO:0016491	-	A2Y8V1	Uncharacterized protein	-
BGIOSGA033831	130.72	81.2621	180.178	2.21724	1.14877	0.0186283	0.272416	11	17001847	17003376	-	1530	-	GO:0007623;GO:0010468;GO:0005515;GO:0006355;GO:0009637;GO:0009911	K12116	A2ZF69	F-box domain-containing protein	-
BGIOSGA025377	215.609	138.42	292.799	2.11529	1.08086	0.0186683	0.272702	7	5955320	5956203	+	801	-	-	-	A2YJC6	Remorin_C domain-containing protein	-
BGIOSGA022103	8.2967	0	16.5934	Inf	Inf	0.0187012	0.272944	6	364645	365727	-	1083	L-lactate	GO:0016616;GO:0003824;GO:0005737;GO:0055114;GO:0019752;GO:0004459;GO:0005975;GO:0016491	K00016	A2Y8B2	L-lactate dehydrogenase	L-lactate dehydrogenase [Source:UniProtKB/TrEMBL;Acc:A2Y8B2]
BGIOSGA004747	13.199	4.8694	21.5285	4.42119	2.14443	0.0187218	0.272944	1	39136516	39138426	+	1806	-	-	-	A2WWQ0	TTF-type domain-containing protein	-
BGIOSGA035114	82.5206	49.7881	115.253	2.31487	1.21093	0.0188679	0.27475	11	8374226	8384826	+	888	-	GO:0005515	-	B8BK16	Uncharacterized protein	-
BGIOSGA000553	644.986	424.504	865.468	2.03877	1.0277	0.0189986	0.275911	1	38935806	38937570	-	1185	-	GO:0055114;GO:0016491	-	A2WWM2	Fe2OG dioxygenase domain-containing protein	-
BGIOSGA011353	510.114	337.468	682.761	2.02319	1.01663	0.0190903	0.27685	3	4408793	4410976	-	396	-	-	-	A2XD38	Uncharacterized protein	-
BGIOSGA018149	801.635	257.861	1345.41	5.21759	2.38338	0.0191564	0.277472	5	19450193	19450714	-	522	-	GO:0016020;GO:0016021	-	A2Y438	Uncharacterized protein	-
BGIOSGA033460	23.8038	11.3277	36.2799	3.20277	1.67932	0.0192778	0.278302	10	21463245	21477644	+	2073	-	GO:0003723;GO:0005524	-	B8BIA8	Uncharacterized protein	-
BGIOSGA010900	53.2489	26.8496	79.6482	2.96645	1.56874	0.0194078	0.279339	3	11804369	11810186	-	996	-	GO:0003677;GO:0005634	K09422	A2XFR8	Uncharacterized protein	-
BGIOSGA023013	23.0693	10.8516	35.2871	3.25179	1.70123	0.0194438	0.27958	6	19859083	19864413	+	2118	-	GO:0003723;GO:0046872;GO:0005515	K03260	B8B346	Uncharacterized protein	-
BGIOSGA013888	1125.13	750.027	1500.23	2.00023	1.00017	0.0194505	0.27958	3	39461837	39464700	+	1077	ETFA	GO:0009055;GO:0005759;GO:0022900;GO:0005507;GO:0050660;GO:0005739;GO:0055114	K03522	-	-	Electron transfer flavoprotein subunit alpha, mitochondrial [Source:UniProtKB/Swiss-Prot;Acc:A2XNR6]
BGIOSGA020617	49.6586	27.9431	71.3741	2.55426	1.35291	0.0194525	0.27958	6	30943294	30945122	-	1164	-	GO:0016788	-	A2YGJ1	Lipase_GDSL domain-containing protein	-
BGIOSGA005953	952.393	633.801	1270.98	2.00534	1.00385	0.0196032	0.280702	2	27558971	27561438	-	678	-	GO:0016020;GO:0016021;GO:0005789	-	A2X7Q0	MSP domain-containing protein	-
BGIOSGA004790	7.1665	1.62874	12.7043	7.80006	2.96348	0.019644	0.280715	1	39806531	39806917	+	387	-	-	-	B8AC30	Uncharacterized protein	-
BGIOSGA014427	74.2433	44.15	104.337	2.36323	1.24076	0.0196499	0.280715	4	29063560	29066065	-	1326	-	GO:0030247;GO:0005509	-	B8ATL3	Uncharacterized protein	-
BGIOSGA036687	55.087	20.4377	89.7364	4.39074	2.13446	0.019751	0.281371	12	1823450	1825913	-	2280	-	GO:0016310;GO:0005524;GO:0016301;GO:0006468;GO:0004674;GO:0000166;GO:0004672;GO:0048544;GO:0016740	-	B8BLW6	Uncharacterized protein	-
BGIOSGA040494	47.2416	26.567	67.9162	2.55641	1.35412	0.020229	0.286522	CH398247.1	26754	31265	-	1152	-	-	-	-	-	-
BGIOSGA000088	453.859	299.058	608.66	2.03526	1.02521	0.0202542	0.286675	1	46122340	46126551	-	1563	-	GO:0003824;GO:0016788	K01114	A2WZ77	Uncharacterized protein	-
BGIOSGA035999	241.032	127.692	354.372	2.7752	1.47259	0.0203269	0.287172	12	18619280	18621167	-	903	-	GO:0003677	K09422	A2ZLP8	Uncharacterized protein	-
BGIOSGA018008	38.1136	20.5119	55.7152	2.71623	1.44161	0.0203978	0.287878	5	22336816	22337244	-	429	-	-	-	B8AYI3	Uncharacterized protein	-
BGIOSGA031382	347.345	227.557	467.133	2.05282	1.03761	0.0204318	0.288123	10	21436226	21437558	-	1056	-	-	K19042	B8BIA6	RING-type domain-containing protein	-
BGIOSGA033927	1128.21	349.809	1906.61	5.45044	2.44637	0.0206108	0.289449	11	15158368	15160200	-	753	-	-	-	A2ZEN8	LRRNT_2 domain-containing protein	-
BGIOSGA031992	4.9564	0.648132	9.26466	14.2944	3.83738	0.0207521	0.290634	10	11579478	11602976	-	4254	-	GO:0051015;GO:0005524;GO:0003774;GO:0003779;GO:0007015;GO:0005515;GO:0016459;GO:0000166	K10357	B8BGN7	Uncharacterized protein	-
BGIOSGA021353	225.61	145.711	305.509	2.09668	1.06811	0.0208157	0.290874	6	12852554	12853841	-	948	-	GO:0008168;GO:0032259	-	A2YC87	Uncharacterized protein	-
BGIOSGA006874	18.9521	8.36886	29.5353	3.52919	1.81934	0.0208327	0.290874	2	7408059	7414708	-	1938	Histone	GO:0004407;GO:0005634;GO:0005524;GO:0032041;GO:0006468;GO:0016787;GO:0004672;GO:0016575	K06067	B8AE69	Protein kinase domain-containing protein	Histone deacetylase [Source:UniProtKB/TrEMBL;Acc:B8AE69]
BGIOSGA017525	136.249	59.4763	213.022	3.58163	1.84062	0.0209272	0.291538	5	29839622	29840440	-	819	-	GO:0003677;GO:0005634;GO:0010200;GO:0006355;GO:0006351;GO:0003700	-	A2Y7P9	AP2/ERF domain-containing protein	-
BGIOSGA023465	16.4193	6.9018	25.9368	3.75797	1.90995	0.0209404	0.291538	6	30031423	30031797	+	375	-	-	-	A2YG72	Uncharacterized protein	-
BGIOSGA035315	154.166	82.681	225.65	2.72916	1.44846	0.0210074	0.292073	11	14689103	14690730	+	1032	Sulfotransferase	GO:0008146;GO:0016740	-	A2ZEJ1	Sulfotransferase	Sulfotransferase [Source:UniProtKB/TrEMBL;Acc:A2ZEJ1]
BGIOSGA003943	29.3923	15.1441	43.6406	2.8817	1.52692	0.0210404	0.292097	1	26680874	26685484	+	1575	-	GO:0016021	-	-	-	-
BGIOSGA018595	69.0957	36.8962	101.295	2.74541	1.45702	0.0210544	0.292097	5	7199992	7201857	-	1371	-	GO:0046872;GO:0020037;GO:0016705;GO:0005506;GO:0004497;GO:0055114;GO:0016491	K05917	A2Y1K0	Uncharacterized protein	-
BGIOSGA034401	426.814	282.215	571.412	2.02474	1.01774	0.0210745	0.292097	11	3636363	3639864	-	1959	-	GO:0016020;GO:0005524;GO:0000166;GO:0016021;GO:0016887	-	B8BJE8	ABC transporter domain-containing protein	-
BGIOSGA011405	25.8127	12.6754	38.95	3.07288	1.61959	0.0210853	0.292097	3	3776836	3777291	-	456	-	GO:0010374	-	A2XCT7	Uncharacterized protein	-
BGIOSGA011146	108.89	67.7974	149.983	2.21222	1.14549	0.0210969	0.292125	3	7864771	7867946	-	1230	-	GO:0032963;GO:0016705;GO:0005506;GO:0055114;GO:0031418;GO:0016491	-	B8AJZ1	Fe2OG dioxygenase domain-containing protein	-
BGIOSGA027061	37.1135	18.9749	55.2521	2.91185	1.54194	0.0211692	0.292993	8	18767966	18770438	-	1035	-	GO:0006457;GO:0051082	K09510	B8BAA4	J domain-containing protein	-
BGIOSGA000745	280.137	182.436	377.838	2.07107	1.05038	0.0212775	0.293794	1	35789882	35793881	-	1524	-	GO:0016020;GO:0004144;GO:0016021;GO:0045017	-	A2WVH8	Uncharacterized protein	-
BGIOSGA004645	221.785	143.999	299.572	2.08038	1.05685	0.0213264	0.293842	1	37578499	37578828	+	330	-	-	-	A2WW51	Uncharacterized protein	-
BGIOSGA036351	10.7684	3.50921	18.0275	5.1372	2.36098	0.0213849	0.29406	12	8830508	8833079	-	1098	WAT1-related	GO:0016020;GO:0055085;GO:0016021;GO:0022857	-	B8BP65	WAT1-related protein	WAT1-related protein [Source:UniProtKB/TrEMBL;Acc:B8BP65]
BGIOSGA007788	22.9433	10.571	35.3156	3.3408	1.74019	0.0214667	0.294451	2	7461384	7464669	+	2607	-	GO:0016020;GO:0005515;GO:0005524;GO:0004672;GO:0016021;GO:0006468	-	B8AE73	Protein kinase domain-containing protein	-
BGIOSGA014353	3.07144	0	6.14289	Inf	Inf	0.0215205	0.294793	4	30225979	30226299	-	321	-	-	-	A2XXJ5	Uncharacterized protein	-
BGIOSGA015587	51.4076	12.2008	90.6143	7.42691	2.89276	0.0215577	0.295039	4	4195219	4197708	-	1401	Glycosyltransferase	GO:0008194;GO:0016757;GO:0016758;GO:0016740;GO:0098754	-	A2XQF2	Glycosyltransferase	Glycosyltransferase [Source:UniProtKB/TrEMBL;Acc:A2XQF2]
BGIOSGA004814	138.256	69.0193	207.492	3.00629	1.58798	0.0215988	0.295338	1	40186238	40187044	+	807	-	GO:0016020;GO:0016627;GO:0003865;GO:0005737;GO:0055114;GO:0008202;GO:0016021;GO:0006629	K09591	A2WX21	Steroid 5-alpha-reductase DET2	-
BGIOSGA008025	299.766	196.8	402.732	2.04641	1.03309	0.0216289	0.295618	2	12540488	12544297	+	1242	-	GO:0009058;GO:0006520;GO:0008483;GO:0003824;GO:0030170	K00815	B8AFY2	Aminotran_1_2 domain-containing protein	-
BGIOSGA003715	21.6711	9.34406	33.9981	3.63847	1.86333	0.0217026	0.295948	1	22500639	22503588	+	1413	-	GO:0046872;GO:0020037;GO:0016705;GO:0005506;GO:0004497;GO:0055114;GO:0016491	-	A2WR47	Uncharacterized protein	-
BGIOSGA022366	356.47	236.005	476.936	2.02088	1.01498	0.0217184	0.295948	6	3716692	3718608	+	1056	-	GO:0046872;GO:0005777;GO:0055114;GO:0016491	-	A2Y9N3	Fe2OG dioxygenase domain-containing protein	-
BGIOSGA033486	1659.56	1053.92	2265.2	2.14932	1.10388	0.0217191	0.295948	10	21738515	21741216	+	1632	-	GO:0005515;GO:0009416	-	A2ZAG4	Uncharacterized protein	-
BGIOSGA036271	26.7507	11.0363	42.4651	3.84777	1.94402	0.0217255	0.295948	12	11537822	11539249	-	465	-	GO:0009611;GO:0004867;GO:0010951	-	B8BPE9	Uncharacterized protein	-
BGIOSGA035925	250.713	164.197	337.229	2.05381	1.0383	0.0218106	0.296882	12	19874455	19875711	-	1257	-	GO:0005515	-	A2ZM54	F-box domain-containing protein	-
BGIOSGA018410	423.753	281.727	565.778	2.00825	1.00594	0.0219843	0.298213	5	12031398	12040219	-	828	-	-	-	B8B045	CRAL-TRIO domain-containing protein	-
BGIOSGA017731	231.009	135.128	326.89	2.41912	1.27448	0.0220146	0.298492	5	26926696	26933123	-	885	Proline	GO:0008233;GO:0016787;GO:0006508;GO:0004177;GO:0005737	K01259	A2Y6H0	Proline iminopeptidase	Proline iminopeptidase [Source:UniProtKB/TrEMBL;Acc:A2Y6H0]
BGIOSGA015057	117.79	74.0768	161.503	2.18021	1.12447	0.022029	0.298556	4	19708165	19708335	-	171	-	-	-	B8AU16	Uncharacterized protein	-
BGIOSGA003950	3.03286	0	6.06572	Inf	Inf	0.0220728	0.298885	1	26779917	26780766	+	327	-	GO:0016020;GO:0008643;GO:0016021	-	B8ABI8	Uncharacterized protein	-
BGIOSGA017538	9.67983	1.94439	17.4153	8.95665	3.16296	0.0221377	0.299235	5	29687436	29692953	-	2448	-	GO:0006541;GO:0005515;GO:0006221;GO:0006241;GO:0003883	-	B8AWT4	Glutamine amidotransferase type-1 domain-containing protein	-
BGIOSGA034905	22.6249	8.43651	36.8133	4.36357	2.12551	0.0222246	0.299581	11	3442899	3446048	+	2220	-	GO:0016020;GO:0016310;GO:0005524;GO:0016301;GO:0006468;GO:0005515;GO:0004674;GO:0000166;GO:0004672;GO:0016021;GO:0016740	-	B8BJD0	Protein kinase domain-containing protein	-
BGIOSGA025898	36.6423	19.9495	53.3351	2.6735	1.41873	0.0224724	0.301895	7	19643255	19644012	+	501	-	GO:0016020;GO:0048825;GO:0009855;GO:0010305;GO:0010588;GO:0016021;GO:0010087;GO:0048366	-	A2YMC4	Uncharacterized protein	-
BGIOSGA011112	359.765	237.949	481.58	2.02388	1.01713	0.0225831	0.303202	3	8385202	8386836	-	1506	-	GO:0046872;GO:0020037;GO:0016705;GO:0005506;GO:0004497;GO:0055114;GO:0016491	-	A2XEJ7	Uncharacterized protein	-
BGIOSGA024897	286.3	167.75	404.851	2.41342	1.27108	0.0226064	0.303296	7	1330726	1331124	-	399	-	-	-	A2YHR2	Uncharacterized protein	-
BGIOSGA005787	139.552	88.9859	190.119	2.1365	1.09525	0.0226442	0.30367	2	30668717	30671445	-	1596	PUT1	GO:0016020;GO:0015846;GO:0055085;GO:1902047;GO:0015293;GO:0015203;GO:0016021;GO:0005886;GO:0022857	-	-	-	Polyamine transporter PUT1 [Source:UniProtKB/Swiss-Prot;Acc:A2X8M8]
BGIOSGA029888	27.8363	3.57313	52.0995	14.5809	3.86601	0.02279	0.305201	9	10610066	10615113	-	1284	-	GO:0055114;GO:0016491	K13366	B8BEX1	Amino_oxidase domain-containing protein	-
BGIOSGA036561	99.2205	44.7942	153.647	3.43006	1.77823	0.0228285	0.305474	12	3732456	3734611	-	1026	-	GO:0003677;GO:0005634;GO:0006355;GO:0006351;GO:0003700	-	B8BND0	AP2/ERF domain-containing protein	-
BGIOSGA033943	242.886	159.11	326.663	2.05307	1.03778	0.0230017	0.30712	11	14735651	14736730	-	1080	Sulfotransferase	GO:0008146;GO:0016740	-	B8BKN4	Sulfotransferase	Sulfotransferase [Source:UniProtKB/TrEMBL;Acc:B8BKN4]
BGIOSGA007002	8.62125	2.30343	14.9391	6.48556	2.69723	0.0232059	0.309173	2	5495789	5497484	-	1560	-	GO:0046872;GO:0020037;GO:0016705;GO:0005506;GO:0004497;GO:0055114;GO:0016491	-	A2X1Q6	Uncharacterized protein	-
BGIOSGA025169	428.352	85.6156	771.089	9.00641	3.17095	0.0232507	0.309359	7	2851733	2853480	+	1572	-	GO:0016702;GO:0046872;GO:0055114	K09840	A2YIA1	Uncharacterized protein	-
BGIOSGA005210	26.3581	13.2684	39.4478	2.97307	1.57196	0.0232602	0.309359	1	46266756	46268515	+	1605	-	GO:0016020;GO:0020037;GO:0016705;GO:0005506;GO:0016021;GO:0055114	-	B8A9I7	Uncharacterized protein	-
BGIOSGA034688	97.6341	58.2815	136.987	2.35043	1.23293	0.0235447	0.311925	11	420148	420654	+	507	-	GO:0016020;GO:0016021	-	A2ZAT5	RING-type domain-containing protein	-
BGIOSGA011661	563.048	254.51	871.586	3.42457	1.77592	0.0236423	0.312811	3	454504	454929	+	378	-	-	-	A2XBH4	AAI domain-containing protein	-
BGIOSGA026650	94.1709	58.4556	129.886	2.22196	1.15183	0.0237587	0.314216	8	27633755	27640589	-	2409	Isoamylase	GO:0003824;GO:0019156;GO:0004553;GO:0005977;GO:0010021;GO:0010368;GO:0005975;GO:0005983;GO:0043033;GO:0009507	K01214	B8B8U4	Isoamylase	Isoamylase [Source:UniProtKB/TrEMBL;Acc:B8B8U4]
BGIOSGA035284	84.3272	52.037	116.617	2.24105	1.16417	0.0238199	0.31466	11	13937069	13937815	+	747	-	-	-	A2ZED4	Uncharacterized protein	-
BGIOSGA038732	6.75966	0	13.5193	Inf	Inf	0.0239154	0.315607	AAAA02039408.1	3758	5211	+	1356	-	GO:0016747	K19861	-	-	-
BGIOSGA006440	306.641	203.07	410.212	2.02005	1.01439	0.0239348	0.315727	2	18605677	18613209	-	783	-	GO:0005515	-	B8AI91	Uncharacterized protein	-
BGIOSGA006165	73.6143	32.5525	114.676	3.52281	1.81672	0.0239711	0.316071	2	24256060	24256710	-	210	-	-	-	A2X6I9	Uncharacterized protein	-
BGIOSGA013602	24.1297	3.3106	44.9489	13.5772	3.76312	0.0240148	0.316102	3	35634216	35637043	+	1425	-	GO:0046872;GO:0020037;GO:0016705;GO:0005506;GO:0004497;GO:0055114;GO:0016491	-	A2XM72	Uncharacterized protein	-
BGIOSGA011222	322.062	214.338	429.786	2.00518	1.00373	0.0240811	0.316557	3	6376154	6382664	-	1566	-	GO:0033907;GO:0080083;GO:0016798;GO:0042973;GO:0008422;GO:0004553;GO:0080079;GO:0004565;GO:0005975	K01188	B8AQS4	Uncharacterized protein	-
BGIOSGA005979	22.5001	0.63485	44.3654	69.8832	6.12687	0.0242253	0.317396	2	27152107	27154837	-	1560	Glycosyltransferase	GO:0016757;GO:0016758;GO:0016740	-	A2X7K1	Glycosyltransferase	Glycosyltransferase [Source:UniProtKB/TrEMBL;Acc:A2X7K1]
BGIOSGA013515	102.659	64.5107	140.807	2.1827	1.12611	0.0242981	0.317396	3	34294517	34294885	+	276	-	-	-	B8AR28	Uncharacterized protein	-
BGIOSGA030655	12.1375	4.51514	19.7599	4.37636	2.12973	0.0243061	0.317396	9	11095489	11097970	+	2070	-	GO:0016020;GO:0005524;GO:0004672;GO:0016021;GO:0006468	-	A2Z0M8	Protein kinase domain-containing protein	-
BGIOSGA034545	28.7829	10.3241	47.2418	4.5759	2.19406	0.0243277	0.317396	11	1379607	1380484	-	237	-	GO:0016020;GO:0016021	-	B8BIZ0	Uncharacterized protein	-
BGIOSGA030471	46.7388	26.7316	66.746	2.4969	1.32014	0.0243398	0.317396	9	6762087	6766344	+	1746	-	GO:0003872;GO:0006096;GO:0061615	K00895	B8BE15	PFK domain-containing protein	-
BGIOSGA005285	61.5463	36.6806	86.412	2.3558	1.23621	0.0243931	0.317396	1	47187484	47188083	+	600	-	GO:0046872;GO:0030001	-	A2WZN9	HMA domain-containing protein	-
BGIOSGA013932	9.32271	2.8671	15.7783	5.50324	2.46028	0.0244757	0.317396	3	39979715	39980241	+	291	-	-	-	B8AN92	Uncharacterized protein	-
BGIOSGA003980	60.685	35.9306	85.4395	2.37791	1.24969	0.0245748	0.318149	1	27275391	27278931	+	765	-	GO:0016787	-	B8ABU6	Abhydrolase_2 domain-containing protein	-
BGIOSGA016182	45.9046	26.0483	65.7609	2.52457	1.33604	0.0245752	0.318149	4	14478594	14480738	+	609	-	-	-	B8ASQ3	Uncharacterized protein	-
BGIOSGA029533	2551.35	1316.08	3786.61	2.87718	1.52465	0.0245863	0.318158	9	17652014	17655322	-	1242	-	GO:0016020;GO:0055085;GO:0016021	-	B8BD18	Uncharacterized protein	-
BGIOSGA037371	9.29415	2.85382	15.7345	5.51349	2.46297	0.0246053	0.318269	12	13446668	13448389	+	702	-	GO:0010234;GO:0009556	-	B8BPK6	Uncharacterized protein	-
BGIOSGA033526	154.886	0.320435	309.452	965.725	9.91547	0.0246511	0.318284	11	22782718	22783626	-	909	-	GO:0005975	K01183	A2ZGZ9	Glyco_hydro_18 domain-containing protein	-
BGIOSGA008513	337.386	0	674.772	Inf	Inf	0.0246805	0.318284	2	24361426	24361917	+	360	-	-	-	A2X6L1	Uncharacterized protein	-
BGIOSGA033923	24.2122	6.46555	41.9588	6.4896	2.69813	0.0248047	0.319365	11	15186141	15188258	-	735	-	GO:0005515	-	B8BKQ5	LRRNT_2 domain-containing protein	-
BGIOSGA025443	4.76058	0.667433	8.85373	13.2653	3.72959	0.0248447	0.319685	7	7934817	7936289	+	1473	-	-	-	B8B4Q1	Uncharacterized protein	-
BGIOSGA028011	195.958	99.241	292.676	2.94914	1.5603	0.0248671	0.319685	8	3490603	3490920	+	318	-	-	-	A2YRC7	Uncharacterized protein	-
BGIOSGA037074	24.8857	12.5636	37.2078	2.96156	1.56636	0.025022	0.320548	12	3953972	3954502	+	531	-	-	-	B8BNE4	Uncharacterized protein	-
BGIOSGA035771	155.257	101.123	209.392	2.07067	1.0501	0.0251202	0.321256	12	22760053	22760412	-	360	-	-	-	A2ZN35	Uncharacterized protein	-
BGIOSGA001967	12536.9	6182.36	18891.5	3.05571	1.61151	0.0251701	0.321504	1	9403806	9404126	-	321	Zinc	-	-	A2TEQ3	Zinc inducible protein	Zinc inducible protein [Source:UniProtKB/TrEMBL;Acc:A2TEQ3]
BGIOSGA021122	94.2205	59.254	129.187	2.18022	1.12448	0.0251883	0.321602	6	20294308	20294484	-	177	-	-	-	B8B3D4	Uncharacterized protein	-
BGIOSGA038010	17.4248	2.93102	31.9186	10.8899	3.44492	0.0253583	0.323234	AAAA02035924.1	22248	25944	-	1056	-	GO:0008171;GO:0008168;GO:0046983	K22440	-	-	-
BGIOSGA005508	78.8018	49.046	108.558	2.21338	1.14625	0.0253937	0.32355	2	34842841	34843308	-	468	-	GO:0016020;GO:0016021	-	B8AJG6	Uncharacterized protein	-
BGIOSGA029291	30.4271	6.1391	54.715	8.91255	3.15584	0.0254595	0.323704	9	20896666	20898662	-	1734	-	GO:0003824	K23618	A2Z3X9	Uncharacterized protein	-
BGIOSGA030193	541.595	127.761	955.43	7.47829	2.90271	0.0254969	0.323704	9	2166805	2167470	-	555	-	-	-	B8BD57	Uncharacterized protein	-
BGIOSGA018667	3.91715	0.333717	7.50059	22.4759	4.49031	0.0256543	0.324711	5	5758175	5759185	-	1011	-	GO:0016020;GO:0016021	-	A2Y164	Uncharacterized protein	-
BGIOSGA032717	3.91355	0.314415	7.51269	23.8942	4.57859	0.0256999	0.324806	10	7877609	7878500	+	573	-	GO:0005524;GO:0004672;GO:0006468	-	A2Z637	Protein kinase domain-containing protein	-
BGIOSGA033924	408.361	206.027	610.694	2.96414	1.56761	0.0258491	0.326233	11	15180670	15182520	-	753	-	-	-	A2ZEP1	LRRNT_2 domain-containing protein	-
BGIOSGA006488	8.6244	2.56472	14.6841	5.7254	2.51738	0.0260373	0.327932	2	17462151	17464682	-	1968	-	GO:0043531	-	A2X4S0	NB-ARC domain-containing protein	-
BGIOSGA004802	540.197	329.74	750.654	2.27651	1.18682	0.0261623	0.329102	1	40005635	40007264	+	471	Hypothetcal	-	-	A2WX01	Hypothetcal protein	Hypothetcal protein [Source:UniProtKB/TrEMBL;Acc:A2WX01]
BGIOSGA009989	20.9827	9.99158	31.9737	3.20007	1.6781	0.0262488	0.329837	3	32114370	32118000	-	606	-	-	-	B8AQ00	Uncharacterized protein	-
BGIOSGA033313	129.77	45.6273	213.913	4.68827	2.22906	0.0262612	0.329837	10	19439534	19440568	+	699	-	GO:0005515	-	B8BHY6	Uncharacterized protein	-
BGIOSGA005559	22.9765	11.3796	34.5734	3.0382	1.60322	0.0263149	0.330208	2	34262355	34264719	-	1743	-	-	-	B8AJ68	Uncharacterized protein	-
BGIOSGA020744	52.6406	31.1184	74.1628	2.38324	1.25292	0.0263915	0.330898	6	28939834	28941615	-	402	-	-	-	B8B103	FAD_binding_7 domain-containing protein	-
BGIOSGA013849	36.23	10.2118	62.2482	6.09572	2.6078	0.026439	0.331229	3	38987896	38989410	+	1413	-	GO:0016758;GO:0016740	-	B8AMP5	Uncharacterized protein	-
BGIOSGA012466	27305.8	17985.2	36626.4	2.03647	1.02607	0.0266173	0.332505	3	12053237	12054235	+	999	-	GO:0030410;GO:0030418	K05953	-	-	-
BGIOSGA023009	19.6942	9.30963	30.0789	3.23094	1.69195	0.0266325	0.332559	6	19752461	19753634	+	651	-	-	-	B8B343	Uncharacterized protein	-
BGIOSGA007743	242.515	161.518	323.512	2.00295	1.00213	0.0266742	0.332808	2	6451986	6457646	+	1893	-	GO:0005515	-	B8ADT0	F-box domain-containing protein	-
BGIOSGA021471	29.9966	3.27926	56.7139	17.2947	4.11226	0.0267151	0.333117	6	10078206	10079468	-	1263	-	GO:0016020;GO:0016021	-	B8B0J3	PMR5N domain-containing protein	-
BGIOSGA018766	1719.84	1134.18	2305.5	2.03274	1.02343	0.0268626	0.333251	5	3725791	3726818	-	354	-	GO:0005504;GO:0009627	-	A2Y0N3	AAI domain-containing protein	-
BGIOSGA029867	298.326	183.51	413.143	2.25134	1.17078	0.0269266	0.33348	9	11075223	11075797	-	216	-	-	-	B8BF00	Uncharacterized protein	-
BGIOSGA029756	386.362	224.72	548.004	2.4386	1.28606	0.0269348	0.33348	9	13522479	13523849	-	1371	Non-specific	GO:0016310;GO:0005524;GO:0007165;GO:0016301;GO:0006468;GO:0004674;GO:0000166;GO:0004672;GO:0016740	-	A2Z1A6	Non-specific serine/threonine protein kinase	Non-specific serine/threonine protein kinase [Source:UniProtKB/TrEMBL;Acc:A2Z1A6]
BGIOSGA012842	16.8667	7.44014	26.2932	3.53397	1.82129	0.0270556	0.33457	3	18592553	18595704	+	1359	-	GO:0016020;GO:0016021	-	B8AJP6	Uncharacterized protein	-
BGIOSGA036043	305.064	137.823	472.304	3.42688	1.7769	0.0271376	0.335314	12	17737073	17737306	-	234	-	GO:0009611;GO:0004867;GO:0010951	-	A2ZLE5	Uncharacterized protein	-
BGIOSGA034103	24.9098	6.87294	42.9468	6.24867	2.64355	0.0273308	0.336209	11	10412732	10416970	-	1107	-	GO:0008171;GO:0008168;GO:0016740;GO:0032259;GO:0046983	-	A2ZDN8	Uncharacterized protein	-
BGIOSGA010908	5.96519	0.314415	11.616	36.9447	5.2073	0.0273858	0.336449	3	11612276	11613973	-	1698	Pectinesterase	GO:0045330;GO:0030599;GO:0016787;GO:0045490;GO:0005618;GO:0043086;GO:0004857;GO:0005576;GO:0071555;GO:0042545	K01051	A2XFP7	Pectinesterase	Pectinesterase [Source:UniProtKB/TrEMBL;Acc:A2XFP7]
BGIOSGA019253	12.4613	4.91526	20.0074	4.07046	2.02519	0.0273877	0.336449	5	4341349	4341597	+	249	-	-	-	A2Y0U2	Usp domain-containing protein	-
BGIOSGA034878	16.1839	7.21267	25.1551	3.48762	1.80224	0.0274453	0.336881	11	3083667	3085748	+	2082	-	GO:0000145;GO:0015031;GO:0006887	K07195	A2ZBV0	Exocyst subunit Exo70 family protein	-
BGIOSGA028107	2.86712	0	5.73424	Inf	Inf	0.0274867	0.336881	8	5448369	5449192	+	660	-	GO:0046872;GO:0045735;GO:0005576;GO:0030145	-	A2YRY1	Germin-like protein	-
BGIOSGA032440	32.9071	5.53559	60.2786	10.8893	3.44484	0.0276577	0.337926	10	1022342	1024181	+	1008	Purple	GO:0046872;GO:0016787;GO:0003993;GO:0016311	K14379	B8BFG7	Purple acid phosphatase	Purple acid phosphatase [Source:UniProtKB/TrEMBL;Acc:B8BFG7]
BGIOSGA033988	68.4623	42.3019	94.6227	2.23684	1.16146	0.0276837	0.338074	11	13580861	13582298	-	1332	-	GO:0005515	-	B8BKI6	Uncharacterized protein	-
BGIOSGA028126	25.321	12.9045	37.7374	2.92435	1.54812	0.0277145	0.33818	8	5654090	5654344	+	255	-	-	-	B8BBG0	Uncharacterized protein	-
BGIOSGA023504	90.5107	57.0132	124.008	2.17508	1.12107	0.0279957	0.339942	6	30622251	30622718	+	468	-	-	-	A2YGF2	Uncharacterized protein	-
BGIOSGA006725	522.218	262.105	782.33	2.9848	1.57763	0.0284283	0.342256	2	10473189	10479307	-	2208	-	GO:0004252;GO:0016787;GO:0006508	-	A2X3A8	Uncharacterized protein	-
BGIOSGA008162	70.0049	43.2022	96.8077	2.2408	1.16402	0.0286682	0.343827	2	16665992	16666354	+	363	-	-	-	A2X4K2	Uncharacterized protein	-
BGIOSGA028484	66.6769	40.8913	92.4625	2.26118	1.17708	0.0289126	0.345542	8	16255670	16257160	+	1407	-	GO:0016020;GO:0016021	-	A2YU50	Uncharacterized protein	-
BGIOSGA023244	8.50389	2.61661	14.3912	5.49993	2.45941	0.0290053	0.34611	6	25261032	25261565	+	417	-	-	-	A2YEW1	Uncharacterized protein	-
BGIOSGA004432	31.0334	16.7728	45.294	2.70044	1.4332	0.0293589	0.349243	1	34126871	34127158	+	288	-	-	-	B8A9D3	Uncharacterized protein	-
BGIOSGA006315	842.926	488.751	1197.1	2.44931	1.29237	0.0295699	0.351069	2	21205586	21206116	-	303	-	GO:0032780;GO:0042030;GO:0005739	-	B8AJ16	Uncharacterized protein	-
BGIOSGA037944	5.98023	0	11.9605	Inf	Inf	0.0296316	0.351438	AAAA02035682.1	5479	7227	+	1542	-	GO:0016705;GO:0020037;GO:0005506;GO:0055114	-	-	-	-
BGIOSGA031806	249.252	1.88649	496.617	263.249	8.04029	0.0296769	0.351522	10	15024717	15025409	-	693	-	-	-	A2Z809	Uncharacterized protein	-
BGIOSGA005676	48.6509	28.1277	69.1742	2.45929	1.29824	0.0297288	0.351621	2	32524437	32525431	-	765	-	GO:0003677;GO:0005634	K09422	A2X9A4	Uncharacterized protein	-
BGIOSGA011539	29.9178	16.1126	43.723	2.71359	1.4402	0.0297618	0.351621	3	1755672	1758025	-	1101	-	GO:0003677;GO:0005634;GO:0006355	-	A2XC01	NAC domain-containing protein	-
BGIOSGA031849	24.8313	12.7393	36.9233	2.89837	1.53524	0.029777	0.351621	10	14147098	14148832	-	1569	-	-	-	B8BH29	Uncharacterized protein	-
BGIOSGA031266	39.2196	16.1763	62.2629	3.84902	1.94449	0.0298421	0.35194	9	21135072	21135967	+	795	-	GO:0030247;GO:0005509	-	B8BEN5	Uncharacterized protein	-
BGIOSGA024910	19.6264	9.46776	29.785	3.14594	1.65349	0.0300145	0.353714	7	1167777	1168205	-	429	-	-	-	A2YHN6	Uncharacterized protein	-
BGIOSGA001798	29.2254	15.7669	42.684	2.7072	1.4368	0.0301048	0.354175	1	12749903	12750943	-	1041	Sulfotransferase	GO:0008146;GO:0016740	-	A2WP16	Sulfotransferase	Sulfotransferase [Source:UniProtKB/TrEMBL;Acc:A2WP16]
BGIOSGA018526	16.9492	7.76784	26.1306	3.36395	1.75016	0.0301239	0.354175	5	8665818	8666139	-	276	Hexosyltransferase	GO:0016020;GO:0006486;GO:0016757;GO:0005794;GO:0008378;GO:0000139	-	B8AZG2	Hexosyltransferase	Hexosyltransferase [Source:UniProtKB/TrEMBL;Acc:B8AZG2]
BGIOSGA010187	40.2572	23.1055	57.409	2.48464	1.31304	0.0301782	0.354175	3	28135744	28136484	-	741	-	-	-	B8AN28	Uncharacterized protein	-
BGIOSGA004148	110.735	72.0453	149.424	2.07403	1.05243	0.0302293	0.354503	1	30133874	30135826	+	879	-	-	-	B8A6W7	Uncharacterized protein	-
BGIOSGA023304	517.188	221.102	813.275	3.67827	1.87903	0.030323	0.355059	6	26616022	26618121	+	381	-	GO:0016020;GO:0055085;GO:0008643;GO:0016021;GO:0015293	-	B8B0F4	Uncharacterized protein	-
BGIOSGA017661	5.302	0.968567	9.63544	9.94814	3.31443	0.0303532	0.355233	5	28027386	28028972	-	1587	-	-	-	B8AW93	Uncharacterized protein	-
BGIOSGA026686	45.7279	26.9105	64.5454	2.39852	1.26215	0.0303611	0.355233	8	27128237	27128566	-	330	-	-	-	A2YWZ8	Uncharacterized protein	-
BGIOSGA019055	157.801	104.152	211.451	2.03022	1.02164	0.0304882	0.355802	5	870381	872138	+	765	-	-	-	B8AXA5	Uncharacterized protein	-
BGIOSGA028276	107.369	69.4108	145.328	2.09374	1.06608	0.0305807	0.356577	8	9551184	9553604	+	750	-	-	-	B8B8N8	Uncharacterized protein	-
BGIOSGA002975	30.879	16.8741	44.8839	2.65993	1.41139	0.0308361	0.358375	1	6297205	6298796	+	1131	WAT1-related	GO:0016020;GO:0055085;GO:0016021;GO:0022857	-	B8ACQ0	WAT1-related protein	WAT1-related protein [Source:UniProtKB/TrEMBL;Acc:B8ACQ0]
BGIOSGA000869	69.9293	43.3833	96.4753	2.22379	1.15302	0.0308581	0.358448	1	33749196	33750161	-	795	-	-	-	A2WUS2	Uncharacterized protein	-
BGIOSGA019637	113.813	74.0396	153.587	2.07439	1.05269	0.0309279	0.35887	5	16470896	16472014	+	873	-	GO:0016020;GO:0055085;GO:0016021;GO:0022857	-	A2Y3C7	Uncharacterized protein	-
BGIOSGA028674	8.92716	2.87436	14.98	5.21159	2.38172	0.0309949	0.359083	8	21357680	21363894	+	630	-	GO:0016020;GO:0016021	-	B8BAT5	Uncharacterized protein	-
BGIOSGA017832	24.587	12.624	36.55	2.89529	1.53371	0.0310862	0.359462	5	25388083	25394273	-	2040	-	GO:0046872;GO:0006281;GO:0006974	K10683	B8AZK7	Uncharacterized protein	-
BGIOSGA004166	63.7493	36.5824	90.9162	2.48524	1.31339	0.0312369	0.360661	1	30515104	30515649	+	546	-	-	-	A2WTJ4	Uncharacterized protein	-
BGIOSGA033009	3.71207	0	7.42413	Inf	Inf	0.0313909	0.361725	10	14086185	14096539	+	549	-	GO:0005507	-	B8BH24	Plastocyanin-like domain-containing protein	-
BGIOSGA029658	69.9082	41.4147	98.4017	2.37601	1.24854	0.0314649	0.362065	9	15375099	15377073	-	684	-	GO:0003677;GO:0006357;GO:0046983	-	A2Z1V3	BHLH domain-containing protein	-
BGIOSGA022307	5.19323	0.961306	9.42516	9.80454	3.29345	0.0314989	0.362184	6	2907388	2909292	+	1905	-	GO:0005515	-	A2Y9C0	F-box domain-containing protein	-
BGIOSGA012597	285.698	91.3656	480.031	5.25396	2.39341	0.0316711	0.362969	3	14220685	14221507	+	732	-	GO:0003677;GO:0005634;GO:0006355;GO:0006351;GO:0003700	K09286	A2XGJ2	AP2/ERF domain-containing protein	-
BGIOSGA022288	3.69485	0.314415	7.07528	22.503	4.49204	0.0318075	0.363842	6	2580197	2582067	+	1413	-	GO:0016747	-	B8B2M2	Uncharacterized protein	-
BGIOSGA015369	99.6682	64.7171	134.619	2.08012	1.05667	0.032004	0.365114	4	11881106	11882003	-	567	-	-	-	B8AS77	Uncharacterized protein	-
BGIOSGA006599	11.6641	4.44997	18.8782	4.24232	2.08485	0.0322207	0.366631	2	13320340	13321655	-	921	-	GO:0005515	-	B8AG91	Uncharacterized protein	-
BGIOSGA000396	148.745	82.8449	214.646	2.59093	1.37347	0.0324111	0.367842	1	41707484	41708951	-	600	-	GO:0016020;GO:0016021	-	A2WXJ8	Uncharacterized protein	-
BGIOSGA004801	397.791	255.996	539.585	2.10778	1.07573	0.0326071	0.368789	1	39936541	39946934	+	2208	Delta-1-pyrroline-5-carboxylate	GO:0016620;GO:0006561;GO:0016310;GO:0008652;GO:0055129;GO:0005524;GO:0016301;GO:0004350;GO:0003824;GO:0005737;GO:0055114;GO:0000166;GO:0016740;GO:0004349;GO:0016491	K12657	B8AC46	Delta-1-pyrroline-5-carboxylate synthase	Delta-1-pyrroline-5-carboxylate synthase [Source:UniProtKB/TrEMBL;Acc:B8AC46]
BGIOSGA005966	101.454	57.8361	145.071	2.50832	1.32672	0.0329309	0.37148	2	27326810	27328225	-	1416	-	GO:0003677;GO:0005634;GO:0006355;GO:0006351;GO:0003700	-	B8AFU5	AP2/ERF domain-containing protein	-
BGIOSGA001444	75.0172	47.4641	102.57	2.16101	1.1117	0.0329713	0.371573	1	22823148	22827188	-	1515	-	GO:0005524;GO:0004672;GO:0006468	-	B8AA04	Uncharacterized protein	-
BGIOSGA014861	37.054	8.08101	66.027	8.17064	3.03045	0.0329824	0.371573	4	22508555	22509604	-	1050	-	GO:0016020;GO:0016021;GO:0008374	-	A2XUR3	MBOAT_2 domain-containing protein	-
BGIOSGA001342	9.96483	3.54657	16.3831	4.61941	2.20771	0.0332107	0.373049	1	25054457	25055833	-	1218	-	-	-	A2WRT2	Uncharacterized protein	-
BGIOSGA006467	44.4949	24.5861	64.4037	2.61952	1.3893	0.0334766	0.374799	2	17873616	17875082	-	1467	-	GO:0016747	-	B8AHX5	Uncharacterized protein	-
BGIOSGA037093	83.3187	53.2434	113.394	2.12973	1.09067	0.033655	0.37613	12	4240918	4249670	+	1395	Aldehyde	GO:0016620;GO:0006081;GO:0055114;GO:0016491	K00128	A2ZIM0	Aldehyde dehydrogenase	Aldehyde dehydrogenase [Source:UniProtKB/TrEMBL;Acc:A2ZIM0]
BGIOSGA026255	143.807	95.1404	192.474	2.02305	1.01653	0.0336569	0.37613	7	24976776	24977786	+	1011	-	GO:0016020;GO:0016787;GO:0016021	-	A2YP96	Abhydrolase_3 domain-containing protein	-
BGIOSGA009835	2.72786	0	5.45571	Inf	Inf	0.03367	0.37614	3	34755350	34755682	-	333	-	-	-	B8AJU3	Uncharacterized protein	-
BGIOSGA009352	40.435	23.4695	57.4005	2.44575	1.29027	0.0337033	0.376374	2	37968003	37969934	+	1932	-	GO:0016020;GO:0055085;GO:0016021;GO:0005215;GO:0022857	-	A2XBC8	MFS domain-containing protein	-
BGIOSGA006765	85.0142	54.472	115.556	2.12139	1.08501	0.033743	0.37668	2	9635285	9636723	-	462	-	-	-	A2X320	Uncharacterized protein	-
BGIOSGA017657	14.3057	6.17168	22.4396	3.63591	1.86231	0.0338028	0.37721	5	28124534	28128035	-	1503	-	-	-	A2Y6Y4	Uncharacterized protein	-
BGIOSGA018845	32.6789	5.53807	59.8197	10.8015	3.43317	0.0340183	0.378712	5	2602669	2603641	-	903	-	GO:0055114;GO:0016491	-	A2Y087	Uncharacterized protein	-
BGIOSGA037146	161.301	96.6512	225.952	2.3378	1.22515	0.0340553	0.378712	12	5592292	5594807	+	645	-	GO:0005622;GO:0008270	-	A2ZIZ5	Uncharacterized protein	-
BGIOSGA002504	140.284	78.4293	202.139	2.57734	1.36588	0.0341967	0.379395	1	1178401	1180974	-	1332	-	GO:0016757	-	A2WK04	Uncharacterized protein	-
BGIOSGA014755	18.7687	9.02674	28.5106	3.15847	1.65922	0.0345156	0.381827	4	24001602	24002563	-	870	-	GO:0016747	-	A2XVC8	Uncharacterized protein	-
BGIOSGA033464	96.4394	62.3841	130.495	2.0918	1.06474	0.0345828	0.382432	10	21500205	21501310	+	1068	-	GO:0016020;GO:0016021	-	A2ZAC6	RING-type domain-containing protein	-
BGIOSGA030978	166.749	81.0305	252.468	3.11571	1.63956	0.0346717	0.383139	9	17117719	17117991	+	273	-	-	-	A2Z2E9	Uncharacterized protein	-
BGIOSGA019988	58.793	36.146	81.44	2.25308	1.1719	0.035036	0.38586	5	23978808	23984908	+	1650	-	GO:0016020;GO:0016757;GO:0016021;GO:0005975;GO:0006004;GO:0016740	-	B8AZ00	Uncharacterized protein	-
BGIOSGA015964	68.7807	43.4176	94.1438	2.16833	1.11658	0.0351895	0.387185	4	5994713	5995893	+	249	-	-	-	B8AVR8	Uncharacterized protein	-
BGIOSGA002456	24.0407	12.5961	35.4853	2.81715	1.49424	0.0352528	0.387603	1	2114371	2115289	-	306	-	GO:0004867;GO:0010951;GO:0005576	-	A2WKA7	BOWMAN_BIRK domain-containing protein	-
BGIOSGA035005	91.6805	55.392	127.969	2.31024	1.20804	0.035373	0.388368	11	5488104	5488649	+	546	Dirigent	GO:0048046;GO:0005576	-	A2ZCM3	Dirigent protein	Dirigent protein [Source:UniProtKB/TrEMBL;Acc:A2ZCM3]
BGIOSGA018670	612.753	369.173	856.333	2.3196	1.21387	0.0354876	0.388791	5	5635911	5639242	-	1713	Malic	GO:0004471;GO:0046872;GO:0004470;GO:0051287;GO:0055114;GO:0016491	K00029	A2Y154	Malic enzyme	Malic enzyme [Source:UniProtKB/TrEMBL;Acc:A2Y154]
BGIOSGA003415	105.929	66.3959	145.461	2.19082	1.13147	0.0355515	0.389352	1	14073266	14078425	+	1101	-	GO:0016788	-	A2WPE0	Lipase_GDSL domain-containing protein	-
BGIOSGA009524	1339.55	428.872	2250.22	5.24683	2.39145	0.0356731	0.389569	3	39088422	39089098	-	432	-	-	-	A2XNK6	Uncharacterized protein	-
BGIOSGA026795	46.2178	27.8477	64.5879	2.31933	1.21371	0.0357662	0.390307	8	25340548	25342419	-	1014	-	GO:0046872;GO:0055114;GO:0016491	-	A2YWB1	Fe2OG dioxygenase domain-containing protein	-
BGIOSGA033484	22.8842	11.7936	33.9748	2.88078	1.52646	0.035913	0.391213	10	21722806	21723065	+	237	-	-	-	B8BID0	Uncharacterized protein	-
BGIOSGA015313	615.444	45.3871	1185.5	26.1197	4.70707	0.0359948	0.391768	4	13725352	13728917	-	1632	-	GO:0000287;GO:0046872;GO:0016829;GO:0010333	-	B8ASG4	Uncharacterized protein	-
BGIOSGA003953	9.25026	3.22012	15.2804	4.7453	2.2465	0.0360354	0.391849	1	26824864	26825968	+	600	-	-	-	A2WSE5	J domain-containing protein	-
BGIOSGA035192	199.795	42.4629	357.126	8.41031	3.07216	0.0361163	0.392395	11	11036731	11037552	+	375	-	GO:0009055;GO:0022900	-	A2ZDS8	Phytocyanin domain-containing protein	-
BGIOSGA002123	812.686	469.791	1155.58	2.45978	1.29853	0.0361471	0.392395	1	6845549	6848860	-	1188	-	-	-	B8AAK1	PMR5N domain-containing protein	-
BGIOSGA027693	1891.21	3.779	3778.64	999.905	9.96565	0.0361495	0.392395	8	2149945	2151143	-	825	-	-	-	A2YR07	Uncharacterized protein	-
BGIOSGA007378	91.8073	59.5202	124.094	2.08491	1.05999	0.0362438	0.393083	2	766684	769805	+	1671	-	-	-	A2X023	DUF1618 domain-containing protein	-
BGIOSGA026039	2052.25	1274.7	2829.8	2.21998	1.15055	0.0362515	0.393083	7	22011625	22013190	+	1494	Glycosyltransferase	GO:0016757;GO:0016758;GO:0016740	-	B8B802	Glycosyltransferase	Glycosyltransferase [Source:UniProtKB/TrEMBL;Acc:B8B802]
BGIOSGA037599	123.484	72.6309	174.337	2.40032	1.26323	0.036344	0.393947	12	18580583	18582970	+	1656	-	GO:0016746	K13508	A2ZLP1	PlsC domain-containing protein	-
BGIOSGA022970	135.943	90.1172	181.769	2.01702	1.01223	0.0364892	0.394807	6	18447314	18448246	+	933	-	GO:0020037;GO:0016705;GO:0005506;GO:0055114	-	A2YD87	Uncharacterized protein	-
BGIOSGA024302	310.782	179.657	441.906	2.45972	1.29849	0.0365215	0.394807	7	16102237	16120140	-	609	-	GO:0003999;GO:0009116;GO:0006168;GO:0005737	K00759	B8B626	Pribosyltran domain-containing protein	-
BGIOSGA000023	12.4656	5.24774	19.6834	3.75084	1.90721	0.0365234	0.394807	1	46908150	46908866	-	717	-	GO:0003677;GO:0005634	-	A2WZK4	HTH myb-type domain-containing protein	-
BGIOSGA008167	49.2619	29.8608	68.663	2.29944	1.20128	0.0365521	0.394807	2	16734422	16734625	+	204	-	-	-	B8AHH7	Uncharacterized protein	-
BGIOSGA002179	12.9754	5.36914	20.5817	3.83335	1.9386	0.0368292	0.397237	1	5959651	5965478	-	621	-	GO:0005634;GO:0006355;GO:0003700	K09264	B8A6K1	K-box domain-containing protein	-
BGIOSGA031399	46.1448	27.9031	64.3865	2.3075	1.20633	0.037017	0.398214	10	21193457	21194932	-	1476	-	GO:0016020;GO:0016021	-	A2ZA89	Uncharacterized protein	-
BGIOSGA017571	132.903	78.6461	187.16	2.37977	1.25082	0.0370253	0.398214	5	29201313	29203118	-	1116	-	GO:0046872;GO:0055114;GO:0016491	K04125	A2Y7F0	Fe2OG dioxygenase domain-containing protein	-
BGIOSGA016121	6.67749	1.00115	12.3538	12.3396	3.62523	0.0370344	0.398214	4	12423608	12424680	+	729	-	-	-	A2XRU6	Uncharacterized protein	-
BGIOSGA030295	15.066	6.1584	23.9736	3.89283	1.96082	0.0371559	0.399169	9	1102709	1103809	+	1101	-	GO:0008233;GO:0016787;GO:0006508;GO:0004190	-	B8BCZ2	Peptidase A1 domain-containing protein	-
BGIOSGA002820	944.397	367.03	1521.76	4.14615	2.05177	0.0371909	0.399169	1	3481230	3482113	+	381	-	-	-	A2WKV6	Uncharacterized protein	-
BGIOSGA003539	143.786	95.6034	191.969	2.00797	1.00574	0.0372026	0.399169	1	17009696	17010570	+	666	-	GO:0005515	K00799	B8A893	Uncharacterized protein	-
BGIOSGA010869	41.9927	1.25766	82.7278	65.7791	6.03956	0.0373398	0.399536	3	12339581	12341963	-	750	-	-	-	B8AN03	Uncharacterized protein	-
BGIOSGA012701	15.5416	7.0232	24.0599	3.42578	1.77643	0.0374018	0.399897	3	16076489	16078036	+	579	-	GO:0016020;GO:0016021	-	A2XH48	Uncharacterized protein	-
BGIOSGA024118	49.0379	7.65203	90.4238	11.817	3.56279	0.037438	0.400144	7	20062851	20066743	-	2670	-	GO:0016020;GO:0016760;GO:0016757;GO:0016021;GO:0030244;GO:0016740;GO:0071555	K20923	A2YMH4	Uncharacterized protein	-
BGIOSGA002660	85.083	50.0814	120.085	2.39779	1.26171	0.0375538	0.400682	1	1310311	1317192	+	582	-	GO:0016702;GO:0046872;GO:0055114	-	B8ACZ2	Uncharacterized protein	-
BGIOSGA011633	23.2619	12.2251	34.2987	2.80561	1.48831	0.0377914	0.402517	3	265915	266739	-	825	-	GO:0016020;GO:0009506;GO:0010305;GO:0009956;GO:0009933;GO:0009554;GO:0016021;GO:0009934;GO:0005886;GO:0010015	-	A2XBF0	Uncharacterized protein	-
BGIOSGA015276	142.113	94.6852	189.542	2.00181	1.0013	0.037865	0.402881	4	14706699	14711001	-	1989	-	GO:0016020;GO:0003885;GO:0016021;GO:0050660;GO:0055114;GO:0016491;GO:0071949	-	A2XS99	FAD-binding PCMH-type domain-containing protein	-
BGIOSGA023397	654.114	407.016	901.212	2.21419	1.14678	0.0380909	0.404109	6	28543469	28546761	+	570	CASP-like	GO:0016020;GO:0016021;GO:0005886	-	B8B0Y5	CASP-like protein	CASP-like protein [Source:UniProtKB/TrEMBL;Acc:B8B0Y5]
BGIOSGA002300	32.321	18.3762	46.2658	2.5177	1.33211	0.0380991	0.404109	1	4125562	4125900	-	339	-	-	-	A2WL65	Uncharacterized protein	-
BGIOSGA037032	55.9964	34.7551	77.2378	2.22234	1.15208	0.038458	0.406369	12	3226526	3226936	+	411	-	-	-	A2ZIA8	Uncharacterized protein	-
BGIOSGA002141	284.687	19.2877	550.087	28.5201	4.83391	0.0385358	0.40677	1	6480765	6482303	-	1539	-	GO:0046872;GO:0020037;GO:0016705;GO:0005506;GO:0004497;GO:0055114;GO:0016491	K09832	A2WLZ5	Uncharacterized protein	-
BGIOSGA000394	1258.66	558.317	1959.01	3.50877	1.81097	0.0386261	0.407302	1	41738794	41742736	-	1401	-	GO:0016020;GO:0016021	-	A2WXK1	Aa_trans domain-containing protein	-
BGIOSGA035236	10.7449	4.18868	17.3011	4.13044	2.04629	0.0387613	0.408166	11	12463829	12466898	+	1719	-	GO:0005515	-	B8BKE5	F-box domain-containing protein	-
BGIOSGA017195	84.6712	42.2015	127.141	3.01271	1.59106	0.0387875	0.408203	4	31065052	31067419	+	855	-	GO:0006694;GO:0016616;GO:0003854;GO:0055114	-	B8AUU9	3Beta_HSD domain-containing protein	-
BGIOSGA013514	733.391	484.21	982.571	2.02923	1.02093	0.0387914	0.408203	3	34293016	34293564	+	249	-	-	-	A2XLQ8	Uncharacterized protein	-
BGIOSGA035934	102.01	61.8312	142.188	2.29962	1.2014	0.0390032	0.409183	12	19701585	19703297	-	1713	-	GO:0016020;GO:0020037;GO:0005506;GO:0055114;GO:0046872;GO:0016705;GO:0016021;GO:0004497;GO:0016491	-	A2ZM38	Uncharacterized protein	-
BGIOSGA020022	669.453	52.9847	1285.92	24.2697	4.60108	0.0390113	0.409183	5	24545100	24547428	+	1818	-	GO:0000287;GO:0016831;GO:0046872;GO:0003824;GO:0030976	K01568	A2Y5M0	Uncharacterized protein	-
BGIOSGA020021	1252.49	66.662	2438.32	36.5773	5.19288	0.0390788	0.409424	5	24538574	24540901	+	1818	PDC1	GO:0000287;GO:0016831;GO:0004737;GO:0046872;GO:0016829;GO:0003824;GO:0030976	K01568	-	-	Pyruvate decarboxylase 1 [Source:UniProtKB/Swiss-Prot;Acc:A2Y5L9]
BGIOSGA032401	8.5461	2.8864	14.2058	4.92163	2.29914	0.0390859	0.409424	10	287222	289167	-	1341	-	GO:0016747	-	A2Z4D4	Uncharacterized protein	-
BGIOSGA012037	97.7307	64.2143	131.247	2.04389	1.03132	0.039221	0.410187	3	5334310	5339787	+	837	-	-	-	B8AQ24	Uncharacterized protein	-
BGIOSGA020123	92.5066	60.4497	124.564	2.06062	1.04308	0.0394786	0.411617	5	26087824	26089101	+	1278	-	-	-	A2Y676	GRAS domain-containing protein	-
BGIOSGA026648	12.3704	5.22844	19.5124	3.73198	1.89994	0.0396222	0.412413	8	27654546	27657263	-	2154	-	GO:0016020;GO:0005524;GO:0004672;GO:0016021;GO:0006468	-	A2YX59	Protein kinase domain-containing protein	-
BGIOSGA029978	26.9765	14.9274	39.0256	2.61436	1.38646	0.039697	0.412887	9	8448735	8450416	-	651	-	GO:0005525;GO:0003924	K07904	A2YZX0	Uncharacterized protein	-
BGIOSGA021516	61.5514	38.8217	84.281	2.17097	1.11834	0.0397945	0.413335	6	9056468	9060013	-	1323	-	GO:0046872;GO:0055114;GO:0016491	-	A2YBD1	Fe2OG dioxygenase domain-containing protein	-
BGIOSGA031702	12.843	5.50301	20.1829	3.66762	1.87484	0.0400334	0.415002	10	16393644	16394627	-	984	-	GO:0006508;GO:0008234	-	A2Z8H0	ULP_PROTEASE domain-containing protein	-
BGIOSGA029321	298.823	192.797	404.85	2.09988	1.07031	0.0400772	0.415285	9	20550358	20552171	-	1584	Flavin-containing	GO:0050661;GO:0050660;GO:0004499;GO:0004497;GO:0055114;GO:0016491	K00485	A2Z3S5	Flavin-containing monooxygenase	Flavin-containing monooxygenase [Source:UniProtKB/TrEMBL;Acc:A2Z3S5]
BGIOSGA024332	62.7354	39.4969	85.9739	2.17673	1.12216	0.0401285	0.415565	7	15316940	15318103	-	1164	-	GO:0016787	-	A2YL57	Abhydrolase_3 domain-containing protein	-
BGIOSGA034851	14.0582	4.89348	23.2229	4.74569	2.24662	0.0403185	0.41711	11	2776545	2777537	+	993	-	-	-	A2ZBQ7	Uncharacterized protein	-
BGIOSGA014468	16.366	7.68213	25.0498	3.26079	1.70522	0.0403339	0.417129	4	28411180	28411601	-	327	-	-	-	A2XWV9	FLZ-type domain-containing protein	-
BGIOSGA010115	95.1077	62.7356	127.48	2.03202	1.02291	0.0404126	0.41752	3	29684604	29687152	-	597	-	-	-	B8ANL0	VOC domain-containing protein	-
BGIOSGA038038	383.341	240.004	526.678	2.19446	1.13387	0.041469	0.424062	AAAA02036011.1	19128	20081	+	819	-	GO:0016491	K13070	-	-	-
BGIOSGA007798	97.4752	64.3571	130.593	2.0292	1.02091	0.0414957	0.424134	2	7566290	7572986	+	2547	-	GO:0005524;GO:0004672;GO:0006468;GO:0016567;GO:0004842	-	A2X2H1	Uncharacterized protein	-
BGIOSGA028745	7.9265	2.55994	13.2931	5.19271	2.37649	0.0417552	0.425097	8	22807295	22807609	+	204	-	GO:0009611;GO:0004867;GO:0010951	-	A2YVM2	Uncharacterized protein	-
BGIOSGA001065	59.6173	37.7474	81.4871	2.15875	1.1102	0.0417702	0.425097	1	30535109	30537330	-	1176	-	-	-	A2WTJ7	Uncharacterized protein	-
BGIOSGA023076	19.715	9.90233	29.5277	2.9819	1.57623	0.041842	0.425544	6	21786986	21787378	+	393	-	-	-	A2YE00	Uncharacterized protein	-
BGIOSGA001234	438.49	20.6709	856.309	41.4258	5.37246	0.0419278	0.426275	1	27055912	27064328	-	4257	-	GO:0016020;GO:0005524;GO:0000166;GO:0016021;GO:0016887	-	B8ABK4	Uncharacterized protein	-
BGIOSGA029202	10.0855	3.82114	16.3498	4.27876	2.09719	0.0419976	0.426702	8	30073436	30074324	+	810	-	GO:0016020;GO:0009664;GO:0005618;GO:0005576;GO:0071555	-	A2YY61	Expansin	-
BGIOSGA023090	261.383	142.668	380.098	2.66422	1.41371	0.042191	0.427958	6	22137044	22138240	+	699	-	-	-	A2YE25	Uncharacterized protein	-
BGIOSGA035718	90.162	17.2684	163.056	9.44244	3.23916	0.0422184	0.427966	11	22746243	22747112	+	870	-	GO:0005975	K01183	A2ZGZ1	Glyco_hydro_18 domain-containing protein	-
BGIOSGA037522	4.88902	0.943245	8.83479	9.36638	3.22749	0.0424147	0.42909	12	17093595	17093906	+	312	-	GO:0009055;GO:0015035;GO:0022900;GO:0005623;GO:0055114;GO:0045454	-	A2ZLA5	Glutaredoxin domain-containing protein	-
BGIOSGA008987	91.5015	59.2011	123.802	2.09121	1.06434	0.0425264	0.429869	2	32483440	32484654	+	1215	-	GO:0016020;GO:0003824;GO:0016747;GO:0006633	K15397	A2X999	Uncharacterized protein	-
BGIOSGA028335	10.6271	3.86099	17.3933	4.50489	2.17149	0.0426354	0.430545	8	11302872	11305368	+	489	-	-	-	B8B8Z3	Uncharacterized protein	-
BGIOSGA003862	2.53677	0	5.07354	Inf	Inf	0.0427306	0.431005	1	25378331	25381726	+	801	-	GO:0016020;GO:0016021	-	A2WRX3	Aa_trans domain-containing protein	-
BGIOSGA000132	8.49691	2.96361	14.0302	4.73417	2.24311	0.0428024	0.431162	1	45443252	45444595	-	1014	-	GO:0004553;GO:0016787;GO:0008152;GO:0005975;GO:0016798	-	A2WYY8	Uncharacterized protein	-
BGIOSGA000422	12.2268	5.0873	19.3663	3.80679	1.92857	0.0432091	0.433265	1	41245155	41246786	-	1632	Glycosyltransferase	GO:0016757;GO:0016758;GO:0016740	-	A2WXD5	Glycosyltransferase	Glycosyltransferase [Source:UniProtKB/TrEMBL;Acc:A2WXD5]
BGIOSGA037356	9.06866	3.31786	14.8195	4.46657	2.15917	0.0435901	0.435238	12	13122157	13124099	+	1074	-	GO:0016020;GO:0016021	K22418	B8BPJ0	Uncharacterized protein	-
BGIOSGA027920	80.6342	52.83	108.438	2.05259	1.03745	0.0436332	0.435238	8	1654379	1654942	+	564	-	-	-	A2YQV2	Uncharacterized protein	-
BGIOSGA029421	476.639	254.036	699.242	2.75253	1.46076	0.0437919	0.435901	9	19124266	19125919	-	1485	-	GO:0005975;GO:0004560	K01206	B8BDK5	Uncharacterized protein	-
BGIOSGA000878	43.5375	3.16345	83.9115	26.5253	4.7293	0.0438995	0.435901	1	33654334	33656277	-	1851	-	GO:0003824	-	A2WUQ8	Aminotran_5 domain-containing protein	-
BGIOSGA004632	23.8874	6.49336	41.2814	6.35749	2.66846	0.0439223	0.435901	1	37411090	37411995	+	906	-	GO:0005515	-	A2WW29	Uncharacterized protein	-
BGIOSGA023671	17.361	7.99902	26.723	3.34079	1.74019	0.0439414	0.435901	7	27559396	27560439	-	960	-	-	-	B8B6A5	Uncharacterized protein	-
BGIOSGA020129	96.9206	64.2168	129.624	2.01854	1.01331	0.0441224	0.436848	5	26139398	26140024	+	432	-	-	-	A2Y685	Uncharacterized protein	-
BGIOSGA025889	141.631	74.0605	209.201	2.82473	1.49811	0.0442437	0.437201	7	19495441	19499091	+	1758	-	GO:0016020;GO:0005524;GO:0004672;GO:0016021;GO:0006468	-	B8B712	Uncharacterized protein	-
BGIOSGA000771	108.968	67.4323	150.503	2.23192	1.15828	0.0443529	0.437956	1	35382236	35382466	-	231	-	-	-	A2WVC4	Uncharacterized protein	-
BGIOSGA034637	72.6282	47.1157	98.1408	2.08297	1.05865	0.0444248	0.438143	11	163444	164079	-	636	-	GO:0003725	-	A2ZAP6	Uncharacterized protein	-
BGIOSGA008853	7.30425	2.28413	12.3244	5.39564	2.4318	0.0445248	0.438846	2	30391279	30394210	+	1611	-	GO:0046872;GO:0005515;GO:0016567;GO:0016740;GO:0004842	-	A2X8J3	RBR-type E3 ubiquitin transferase	-
BGIOSGA024000	3.42652	0.320435	6.53261	20.3867	4.34955	0.0448419	0.440838	7	21887383	21889400	-	1218	-	GO:0016788	-	B8B837	Lipase_GDSL domain-containing protein	-
BGIOSGA028319	46.8417	23.9014	69.7819	2.91957	1.54576	0.044936	0.441502	8	10925448	10926026	+	579	-	-	-	B8B8X9	Uncharacterized protein	-
BGIOSGA013060	47.6518	29.2448	66.0588	2.25882	1.17557	0.0452699	0.443285	3	25307218	25307559	+	342	-	-	-	B8ALN8	Uncharacterized protein	-
BGIOSGA016917	21.8687	11.5722	32.1653	2.77954	1.47485	0.045655	0.445111	4	26890749	26893970	+	2805	-	GO:0016020;GO:0055085;GO:0016021;GO:0005886	K22048	B8ASX5	Mechanosensitive ion channel protein	-
BGIOSGA005828	325.176	176.628	473.724	2.68205	1.42334	0.045713	0.4454	2	29867861	29870280	-	1470	-	GO:0003677;GO:0005634	-	A2X8E2	HTH myb-type domain-containing protein	-
BGIOSGA031278	10.5969	4.20922	16.9846	4.0351	2.0126	0.0459426	0.446745	9	21265515	21271699	+	1554	-	-	-	B8BEL2	Uncharacterized protein	-
BGIOSGA014004	55.4479	35.2135	75.6823	2.14924	1.10383	0.0459446	0.446745	3	40981016	40981402	+	387	-	GO:0016020;GO:0003824;GO:0016747;GO:0006633	-	A2XPE0	FAE domain-containing protein	-
BGIOSGA024417	7.85669	2.61785	13.0955	5.00241	2.32262	0.0460423	0.44721	7	12384535	12385460	-	228	-	GO:0020037;GO:0016705;GO:0005506;GO:0055114	-	A2YKK5	Uncharacterized protein	-
BGIOSGA001981	24.4883	13.4163	35.5603	2.65053	1.40628	0.0460974	0.447438	1	9218602	9219568	-	882	-	GO:0016020;GO:0016021	-	A2WMY6	Uncharacterized protein	-
BGIOSGA021229	46.1529	28.5459	63.7599	2.2336	1.15937	0.0463637	0.449311	6	17263254	17275754	-	1233	-	-	-	B8B2E2	SQHop_cyclase_C domain-containing protein	-
BGIOSGA010828	20.8949	10.9626	30.8272	2.81203	1.49161	0.046414	0.449402	3	13178688	13182581	-	1488	Pyruvate	GO:0000287;GO:0016310;GO:0004743;GO:0016301;GO:0006096;GO:0003824;GO:0030955;GO:0016740	-	A2XG71	Pyruvate kinase	Pyruvate kinase [Source:UniProtKB/TrEMBL;Acc:A2XG71]
BGIOSGA018660	937.315	612.655	1261.98	2.05985	1.04254	0.046417	0.449402	5	5916380	5918225	-	843	-	GO:0003993;GO:0016311	-	A2Y182	Uncharacterized protein	-
BGIOSGA014807	3459.87	1411.71	5508.04	3.90169	1.9641	0.0465414	0.450051	4	23294832	23295107	-	276	-	GO:0008061	-	B8ARC5	Chitin-binding type-1 domain-containing protein	-
BGIOSGA021343	412.635	197.559	627.712	3.17734	1.66782	0.0468317	0.451136	6	13130914	13131270	-	171	-	-	-	B8B153	Uncharacterized protein	-
BGIOSGA018079	11.6359	2.23225	21.0396	9.42528	3.23654	0.0473273	0.454339	5	20952950	20954716	-	528	-	GO:0003677;GO:0005634;GO:0008270	-	A2Y4J5	Uncharacterized protein	-
BGIOSGA033499	41.5471	25.0476	58.0466	2.31745	1.21254	0.0474469	0.45506	10	22055173	22058284	+	2817	-	-	-	A2ZAJ9	Uncharacterized protein	-
BGIOSGA020644	173.132	86.84	259.424	2.98737	1.57888	0.0475863	0.456111	6	30601305	30602409	-	429	-	-	-	A2YGE7	Expansin-like EG45 domain-containing protein	-
BGIOSGA009852	2.99314	0	5.98628	Inf	Inf	0.0477149	0.457019	3	34371328	34373257	-	1518	-	GO:0016020;GO:0016746;GO:0016021	-	B8AR35	PlsC domain-containing protein	-
BGIOSGA037719	83.5862	39.7046	127.468	3.2104	1.68275	0.0477257	0.457019	12	20508829	20509137	+	309	-	-	-	A2ZMB1	Uncharacterized protein	-
BGIOSGA007570	467.91	300.989	634.831	2.10915	1.07666	0.0478355	0.457579	2	3726498	3729366	+	1035	-	GO:1901135;GO:0097367;GO:0016853;GO:0005975	K06041	A2X142	Uncharacterized protein	-
BGIOSGA031912	31.6168	18.4185	44.815	2.43315	1.28282	0.0478649	0.457636	10	13055659	13055980	-	186	-	-	-	A2Z7C0	Uncharacterized protein	-
BGIOSGA023341	50.9139	32.1233	69.7045	2.1699	1.11763	0.0481835	0.459535	6	27281079	27282759	+	1539	-	GO:0046872;GO:0020037;GO:0016705;GO:0005506;GO:0004497;GO:0055114;GO:0016491	-	A2YFG6	Uncharacterized protein	-
BGIOSGA026053	6.90415	1.25766	12.5506	9.97935	3.31895	0.0488423	0.46308	7	22148236	22150909	+	831	-	GO:0003676	-	B8B810	Uncharacterized protein	-
BGIOSGA036633	46.4189	28.8163	64.0215	2.22171	1.15167	0.049321	0.465602	12	2566352	2567971	-	1230	-	GO:0016020;GO:0019915;GO:0016021	-	B8BM24	Uncharacterized protein	-
BGIOSGA030784	23.2401	7.80644	38.6739	4.9541	2.30862	0.0494462	0.466163	9	13877021	13879308	+	822	-	GO:0006541	K22314	A2Z1D7	Glutamine amidotransferase type-1 domain-containing protein	-
BGIOSGA008685	858.374	466.661	1250.09	2.67879	1.42158	0.0494582	0.466163	2	27261838	27262416	+	579	-	-	-	A2X7L5	Uncharacterized protein	-
BGIOSGA014806	1573.2	876.422	2269.98	2.59006	1.37298	0.0494902	0.466194	4	23312618	23313572	-	867	-	GO:0006032;GO:0008061;GO:0016998;GO:0005975;GO:0004568	K01183	B8ARC6	Chitin-binding type-1 domain-containing protein	-
BGIOSGA032920	1790.87	490.797	3090.95	6.29782	2.65485	0.0495829	0.466636	10	12904111	12904977	+	867	-	GO:0004553;GO:0016787;GO:0008152;GO:0005975;GO:0016798	-	A2Z7A7	Glyco_hydro_18 domain-containing protein	-
BGIOSGA008477	389.718	256.977	522.459	2.03309	1.02368	0.0498166	0.467543	2	23754842	23758980	+	1557	-	GO:0016020;GO:0055085;GO:0016021;GO:0005215;GO:0022857	-	A2X6C5	MFS domain-containing protein	-
BGIOSGA025071	219.216	136.889	301.544	2.20284	1.13936	0.0498906	0.467808	7	1262090	1263721	+	1107	-	GO:0005515	-	A2YHQ4	F-box domain-containing protein	-
BGIOSGA003052	15.9745	7.89215	24.0569	3.04821	1.60796	0.0499771	0.468332	1	7548556	7550529	+	1077	-	GO:0016020;GO:0020037;GO:0016705;GO:0005506;GO:0016021;GO:0055114	-	B8AAZ4	Uncharacterized protein	-

## Sheet: Down
id	baseMean	baseMean_G_Un	baseMean_G_Tr	foldChange(G_Tr/G_Un)(G_Tr/G_Un)	log2FoldChange	pval	padj	Chromosome	Start Site	End Site	Direction	Length	Name	GO	KEGG	UniProtID	DescriptionInUniprot	Description
BGIOSGA015351	141.508	273.661	9.35621	0.0341891	-4.87032	4.87621e-17	3.59084e-13	4	12399503	12405419	-	2301	-	GO:0043531	-	-	-	-
BGIOSGA001066	54.3842	107.742	1.02621	0.0095247	-6.71411	2.19572e-15	5.17565e-12	1	30521404	30524867	-	888	-	GO:0016020;GO:0016021	K18693	B8A771	acidPPc domain-containing protein	-
BGIOSGA004776	899.392	1651.63	147.152	0.0890949	-3.48851	1.09245e-13	1.6738e-10	1	39557155	39558263	+	480	ERG1	GO:0016020;GO:0005544;GO:0005737;GO:0005886	-	B8AC12	C2 domain-containing protein	Elicitor-responsive protein 1 [Source:UniProtKB/Swiss-Prot;Acc:A2WWV5]
BGIOSGA014385	195.979	368.552	23.407	0.0635106	-3.97686	9.61516e-13	1.17855e-09	4	29593127	29597547	-	1503	Sodium	GO:0016020;GO:0055085;GO:0098655;GO:0016021;GO:0006812;GO:0008324	-	B8ATV6	Sodium transporter HKT14	Sodium transporter HKT14 [Source:UniProtKB/TrEMBL;Acc:B8ATV6]
BGIOSGA028967	857.099	1560.11	154.092	0.0987705	-3.33978	1.16898e-12	1.37774e-09	8	26833978	26844855	+	4497	Lipoxygenase	GO:0016702;GO:0055114;GO:0051213;GO:0046872;GO:0005515;GO:0006633;GO:0031408;GO:0016491	-	B8BCA6	Lipoxygenase	Lipoxygenase [Source:UniProtKB/TrEMBL;Acc:B8BCA6]
BGIOSGA020305	63.3224	122.148	4.49684	0.0368147	-4.76357	2.42074e-12	2.64924e-09	5	28493841	28494518	+	678	-	-	-	-	-	-
BGIOSGA004856	119.584	221.985	17.1837	0.0774093	-3.69135	1.45954e-11	1.11812e-08	1	40927931	40928386	+	456	-	GO:0016020;GO:0016021	-	A2WX96	Uncharacterized protein	-
BGIOSGA020584	620.09	1200.18	39.9997	0.033328	-4.90712	1.57157e-11	1.17458e-08	6	31392058	31394320	-	1269	-	GO:0016020;GO:0055085;GO:0098655;GO:0016021;GO:0006812;GO:0008324	-	B8B252	Uncharacterized protein	-
BGIOSGA033416	31.5619	62.4533	0.670521	0.0107364	-6.54135	2.29122e-11	1.63279e-08	10	20630819	20631877	+	165	-	-	-	A2ZA14	Uncharacterized protein	-
BGIOSGA000921	55.6492	106.542	4.75643	0.0446437	-4.4854	3.64872e-11	2.50527e-08	1	32930820	32932235	-	699	-	GO:0003677;GO:0005634;GO:0006355;GO:0043565;GO:0003700	-	B8A8N8	WRKY domain-containing protein	-
BGIOSGA011082	488.064	875.458	100.671	0.114992	-3.1204	3.67904e-11	2.50527e-08	3	8800666	8801340	-	585	-	GO:0016020;GO:0016021	-	A2XEP2	PGG domain-containing protein	-
BGIOSGA018744	282.007	509.109	54.906	0.107847	-3.21294	4.24716e-11	2.82926e-08	5	4071403	4073814	-	2412	-	GO:0016020;GO:0016310;GO:0005524;GO:0016301;GO:0006468;GO:0004674;GO:0000166;GO:0004672;GO:0048544;GO:0016021;GO:0016740	-	A2Y0R8	Uncharacterized protein	-
BGIOSGA029758	2581.06	4809.36	352.761	0.0733488	-3.76908	4.70697e-11	3.06885e-08	9	13494845	13495931	-	984	WRKY76	GO:0003677;GO:0005634;GO:0009620;GO:0006355;GO:0009751;GO:0010200;GO:0043565;GO:0003700;GO:0009617	-	-	-	WRKY transcription factor WRKY76 [Source:UniProtKB/Swiss-Prot;Acc:Q6IEK5]
BGIOSGA015350	46.4371	89.4277	3.44643	0.0385387	-4.69755	7.09233e-11	4.43531e-08	4	12469283	12472132	-	2115	-	GO:0043531	-	B8AS89	AAA domain-containing protein	-
BGIOSGA028168	559.667	994.954	124.38	0.125011	-2.99987	1.14469e-10	6.87779e-08	8	6390854	6398245	+	2676	-	GO:0005524;GO:0004672;GO:0006468	-	B8BBP7	Protein kinase domain-containing protein	-
BGIOSGA028237	338.726	610.763	66.69	0.109191	-3.19507	1.39679e-10	8.07582e-08	8	8722281	8723861	+	1581	-	GO:0000145;GO:0015031;GO:0006887	-	A2YSN5	Exocyst subunit Exo70 family protein	-
BGIOSGA001006	1427.29	2510.8	343.794	0.136927	-2.86853	2.21293e-10	1.13018e-07	1	31635502	31636410	-	909	-	GO:0004553;GO:0016787;GO:0008152;GO:0005975;GO:0016798	K01183	A2WTW8	Glyco_hydro_18 domain-containing protein	-
BGIOSGA029757	1852.65	3282.58	422.717	0.128776	-2.95707	3.087e-10	1.55074e-07	9	13511147	13512859	-	957	WRKY62	GO:0003677;GO:0005634;GO:0005524;GO:0009620;GO:0006355;GO:1900425;GO:0009751;GO:0010200;GO:0005515;GO:0000166;GO:0006952;GO:0043565;GO:0003700;GO:0009617	-	-	-	WRKY transcription factor WRKY62 [Source:UniProtKB/Swiss-Prot;Acc:B8BF91]
BGIOSGA026116	61.8912	121.348	2.43459	0.0200629	-5.63932	3.19383e-10	1.57852e-07	7	23145091	23145591	+	501	-	GO:0005622;GO:0035556	-	A2YNL7	Phorbol-ester/DAG-type domain-containing protein	-
BGIOSGA000344	170.004	315.121	24.8863	0.0789737	-3.66248	3.39349e-10	1.65058e-07	1	42491160	42494057	-	1191	Pectin	GO:0016787;GO:0005618;GO:0005576;GO:0071555	-	B8A7E6	Pectin acetylesterase	Pectin acetylesterase [Source:UniProtKB/TrEMBL;Acc:B8A7E6]
BGIOSGA025939	691.298	1216.02	166.573	0.136982	-2.86795	5.14096e-10	2.31668e-07	7	20488424	20490022	+	1599	-	GO:0016020;GO:0055085;GO:0016021;GO:0022857	-	A2YMM6	MFS domain-containing protein	-
BGIOSGA024093	6971.68	12893	1050.37	0.0814685	-3.61761	5.80951e-10	2.54316e-07	7	20409887	20412194	-	1593	-	GO:0016020;GO:0055085;GO:0016021;GO:0005215;GO:0022857	-	A2YML7	MFS domain-containing protein	-
BGIOSGA013813	74.7397	139.782	9.69752	0.0693761	-3.84942	8.62621e-10	3.38888e-07	3	38471925	38472251	+	327	-	GO:0005509	-	B8AM95	Uncharacterized protein	-
BGIOSGA002260	460.906	808.662	113.15	0.139923	-2.8373	1.25139e-09	4.56505e-07	1	4587898	4589220	-	1323	-	GO:0016747	-	A2WLD0	Uncharacterized protein	-
BGIOSGA004841	524.284	949.3	99.2675	0.104569	-3.25747	1.35239e-09	4.81874e-07	1	40720577	40721467	+	891	-	GO:0004553;GO:0016787;GO:0008152;GO:0005975;GO:0016798	K01183	A2WX73	Glyco_hydro_18 domain-containing protein	-
BGIOSGA004605	138.32	248.743	27.8977	0.112155	-3.15644	1.65524e-09	5.71674e-07	1	37113538	37116537	+	726	-	-	-	B8AAU5	Uncharacterized protein	-
BGIOSGA004722	1422.12	2466.96	377.283	0.152934	-2.70902	1.70946e-09	5.82035e-07	1	38765039	38767213	+	1668	WRKY24	GO:0003677;GO:0005634;GO:0009938;GO:0009738;GO:0006355;GO:0009739;GO:0009753;GO:0045893;GO:0009737;GO:0043565;GO:0009788;GO:0003700;GO:0009740	K13424	-	-	WRKY transcription factor WRKY24 [Source:UniProtKB/Swiss-Prot;Acc:Q6B6R4]
BGIOSGA002747	150.268	268.382	32.1532	0.119804	-3.06126	2.69049e-09	8.49944e-07	1	2569001	2569951	+	951	-	GO:0003677;GO:0005634;GO:0006355;GO:0006351;GO:0003700	-	A2WKH5	Uncharacterized protein	-
BGIOSGA004323	4186.98	7263.61	1110.35	0.152865	-2.70967	2.74515e-09	8.58364e-07	1	32858623	32859820	+	1017	-	GO:0004553;GO:0016787;GO:0008152;GO:0005975;GO:0016798	-	A2WUE0	Uncharacterized protein	-
BGIOSGA033582	57.5294	107.383	7.67547	0.0714773	-3.80637	2.81966e-09	8.72756e-07	11	21652337	21656229	-	1545	-	GO:0005516	-	B8BLQ4	Uncharacterized protein	-
BGIOSGA005397	94.8816	172.204	17.5591	0.101967	-3.29383	2.90043e-09	8.8229e-07	2	36578170	36579259	-	999	-	GO:0030247;GO:0005509	-	-	-	-
BGIOSGA017492	60.0229	111.601	8.44508	0.0756722	-3.72409	3.14368e-09	9.44428e-07	5	30192762	30193353	-	273	-	GO:0003677	-	A2Y7V6	SANT domain-containing protein	-
BGIOSGA002640	163.32	289.152	37.489	0.129652	-2.94729	5.0261e-09	1.45297e-06	1	879223	884479	+	1851	-	GO:0005516	-	A2WJW8	Uncharacterized protein	-
BGIOSGA005986	141.772	251.885	31.6588	0.125688	-2.99208	5.86526e-09	1.67971e-06	2	27092263	27095832	-	1494	-	GO:0016020;GO:0030247;GO:0016021	-	B8AFS3	Uncharacterized protein	-
BGIOSGA002720	789.606	1357.89	221.319	0.162987	-2.61717	6.69783e-09	1.90038e-06	1	2256470	2258345	+	1317	-	GO:0005634;GO:0042742;GO:1900426;GO:0010224;GO:0002229;GO:0071219;GO:0010112;GO:0080142;GO:0043565;GO:0005516;GO:0003700	-	A2WKC8	Uncharacterized protein	-
BGIOSGA033417	1725.06	2954.51	495.62	0.16775	-2.57561	7.01952e-09	1.97339e-06	10	20634292	20636326	+	1473	Proline	GO:0004657;GO:0006562;GO:0055114;GO:0006560;GO:0016491	K00318	A2ZA15	Proline dehydrogenase	Proline dehydrogenase [Source:UniProtKB/TrEMBL;Acc:A2ZA15]
BGIOSGA037478	3992.64	6815.53	1169.76	0.171631	-2.54262	1.01382e-08	2.7589e-06	12	16268797	16269280	+	237	-	-	-	A2ZL27	Uncharacterized protein	-
BGIOSGA002368	97.6939	182.056	13.3316	0.0732281	-3.77146	1.09561e-08	2.94499e-06	1	3446001	3447023	-	1023	-	GO:0016787	-	A2WKU8	Abhydrolase_3 domain-containing protein	-
BGIOSGA006005	343.514	593.117	93.9102	0.158333	-2.65896	1.41021e-08	3.69343e-06	2	26634484	26635378	-	777	-	GO:0003677;GO:0005634	K09422	A2X7E4	Uncharacterized protein	-
BGIOSGA006162	685.864	1172.98	198.745	0.169436	-2.56119	1.52272e-08	3.9543e-06	2	24275942	24276422	-	357	-	GO:0046872;GO:0030001	-	A2X6J3	HMA domain-containing protein	-
BGIOSGA005856	37.4225	70.834	4.01102	0.0566256	-4.1424	1.76343e-08	4.50306e-06	2	29185479	29187203	-	1467	-	GO:0016020;GO:0016021;GO:0015743	-	A2X880	Uncharacterized protein	-
BGIOSGA029415	875.141	1490.39	259.89	0.174377	-2.51972	2.27211e-08	5.7069e-06	9	19178562	19179278	-	717	DREB1A	GO:0003677;GO:0005634;GO:0006355;GO:0006351;GO:0003700	-	G9I217	DREB1A	Dehydration-responsive element-binding protein 1A [Source:UniProtKB/Swiss-Prot;Acc:A2Z389]
BGIOSGA030535	1592.74	2695.46	490.012	0.181792	-2.45964	2.84542e-08	6.97538e-06	9	8864727	8866350	+	1086	WRKY	GO:0003677;GO:0005634;GO:0006355;GO:0043565;GO:0003700	-	Q6IEK7	WRKY transcription factor 74	WRKY transcription factor 74 [Source:UniProtKB/TrEMBL;Acc:Q6IEK7]
BGIOSGA024519	467.364	797.63	137.099	0.171883	-2.5405	2.97544e-08	7.23622e-06	7	8460008	8460649	-	642	-	GO:0016020;GO:0016021	-	A2YJY2	Uncharacterized protein	-
BGIOSGA029974	48.5032	94.2691	2.73732	0.0290374	-5.10595	3.15902e-08	7.60638e-06	9	8517687	8519981	-	1428	-	GO:0016020;GO:0005515;GO:0016021	-	B8BEH2	ANK_REP_REGION domain-containing protein	-
BGIOSGA033930	252.886	436.445	69.3267	0.158844	-2.65431	3.27704e-08	7.78437e-06	11	14915289	14917489	-	912	SWEET14	GO:0016020;GO:0034219;GO:0051119;GO:0008515;GO:0008643;GO:0015770;GO:0005887;GO:0016021;GO:0005886	K15382	-	-	Bidirectional sugar transporter SWEET14 [Source:UniProtKB/Swiss-Prot;Acc:B8BKP4]
BGIOSGA007489	657.509	1115.95	199.069	0.178385	-2.48693	3.55876e-08	8.33597e-06	2	2209022	2212485	+	1797	-	-	-	A2X0N8	Uncharacterized protein	-
BGIOSGA022766	108.364	197.444	19.2831	0.0976639	-3.35603	3.56366e-08	8.33597e-06	6	12402168	12403260	+	996	Peroxidase	GO:0020037;GO:0055114;GO:0006979;GO:0046872;GO:0098869;GO:0004601;GO:0005576;GO:0042744;GO:0016491	K00430	A2YC52	Peroxidase	Peroxidase [Source:UniProtKB/TrEMBL;Acc:A2YC52]
BGIOSGA019292	438.537	746.967	130.108	0.174181	-2.52134	4.26666e-08	9.83032e-06	5	5359972	5360484	+	513	-	GO:0016020;GO:0016021	-	B8AYQ0	Uncharacterized protein	-
BGIOSGA010118	74.8534	135.626	14.0809	0.103821	-3.26782	4.69555e-08	1.07377e-05	3	29535943	29536460	-	429	WRKY	GO:0003677;GO:0005634;GO:0006355;GO:0043565;GO:0003700	-	Q6IEM1	WRKY transcription factor 60	WRKY transcription factor 60 [Source:UniProtKB/TrEMBL;Acc:Q6IEM1]
BGIOSGA000824	358.037	611.293	104.781	0.171408	-2.54449	4.79988e-08	1.0895e-05	1	34641703	34647628	-	885	-	-	-	B8A9F9	NFACT-R_1 domain-containing protein	-
BGIOSGA008770	29.7674	56.8142	2.72067	0.0478871	-4.38422	4.85845e-08	1.09469e-05	2	28767773	28770148	+	2376	-	GO:0004252;GO:0016787;GO:0006508	-	A2X831	Uncharacterized protein	-
BGIOSGA026118	26.4079	50.8162	1.99946	0.0393469	-4.66761	6.12597e-08	1.34084e-05	7	23205377	23206156	+	780	-	GO:0005622;GO:0035556	-	A2YNM0	Phorbol-ester/DAG-type domain-containing protein	-
BGIOSGA001170	125.673	219.429	31.9176	0.145457	-2.78133	7.32075e-08	1.59099e-05	1	28167609	28169571	-	1536	-	GO:0046872;GO:0020037;GO:0016705;GO:0005506;GO:0004497;GO:0055114;GO:0016491	-	A2WSU4	Uncharacterized protein	-
BGIOSGA003583	113.893	207.952	19.8348	0.0953814	-3.39015	8.17805e-08	1.76479e-05	1	18348584	18349306	+	723	-	GO:0016020;GO:0016021	-	A2WQD0	Uncharacterized protein	-
BGIOSGA032529	779.185	1311.96	246.411	0.18782	-2.41258	8.77073e-08	1.85353e-05	10	2591613	2593158	+	987	-	-	-	A2Z517	Uncharacterized protein	-
BGIOSGA027959	454.607	767.976	141.237	0.183908	-2.44294	1.01274e-07	2.09686e-05	8	2239725	2240372	+	534	-	GO:0009055;GO:0022900	-	B8BAL8	Phytocyanin domain-containing protein	-
BGIOSGA010096	502.886	859.278	146.494	0.170485	-2.55228	1.08139e-07	2.22396e-05	3	30137873	30139093	-	1143	-	GO:0016788	-	B8AP21	Uncharacterized protein	-
BGIOSGA027768	506.802	852.184	161.421	0.18942	-2.40034	1.18137e-07	2.3974e-05	8	720176	721609	-	1434	-	GO:0016747	-	A2YQK2	Uncharacterized protein	-
BGIOSGA036047	887.462	1485.52	289.401	0.194814	-2.35983	1.30939e-07	2.62246e-05	12	17701412	17705117	-	1806	-	GO:0005516	-	B8BMD2	Uncharacterized protein	-
BGIOSGA028166	713.693	1194.31	233.074	0.195153	-2.35732	1.69462e-07	3.30633e-05	8	6357091	6364932	+	2655	-	GO:0005524;GO:0004672;GO:0006468	-	B8BBP5	Protein kinase domain-containing protein	-
BGIOSGA027045	2090.15	3467.86	712.438	0.20544	-2.28321	1.91095e-07	3.65983e-05	8	19403034	19411246	-	4071	-	GO:0016020;GO:0005524;GO:0000166;GO:0016021;GO:0016887	-	B8BAB8	Uncharacterized protein	-
BGIOSGA025841	296.372	566.281	26.4626	0.0467306	-4.41949	2.03187e-07	3.86723e-05	7	18610743	18612128	+	1386	-	GO:0016787	-	A2YM13	Abhydrolase_3 domain-containing protein	-
BGIOSGA028641	80.948	142.472	19.4238	0.136334	-2.87478	2.12816e-07	4.0255e-05	8	20531040	20531849	+	810	-	GO:0016020;GO:0016021	-	A2YV26	C1_2 domain-containing protein	-
BGIOSGA015327	669.264	1170.92	167.612	0.143146	-2.80444	2.36548e-07	4.41984e-05	4	13372630	13383839	-	1800	-	GO:0000287;GO:0046872;GO:0016829;GO:0010333	-	B8ASB5	Uncharacterized protein	-
BGIOSGA021354	950.526	1577.61	323.438	0.205017	-2.28618	2.54827e-07	4.73252e-05	6	12848108	12848947	-	840	-	-	-	A2YC86	Uncharacterized protein	-
BGIOSGA017202	881.09	1464.27	297.909	0.203452	-2.29724	2.72099e-07	4.99278e-05	4	31255315	31258641	+	1500	Diacylglycerol	GO:0016310;GO:0003951;GO:0007205;GO:0005524;GO:0007165;GO:0016301;GO:0004143;GO:0000166;GO:0006952;GO:0016740	K00901	A2XXZ4	diacylglycerol kinase	Diacylglycerol kinase [Source:UniProtKB/TrEMBL;Acc:A2XXZ4]
BGIOSGA028518	61.9024	121.421	2.38391	0.0196334	-5.67054	2.93776e-07	5.35845e-05	8	17240130	17241485	+	1245	-	GO:0016020;GO:0016021	-	B8BA06	Uncharacterized protein	-
BGIOSGA037482	644.956	1071.87	218.043	0.203423	-2.29745	2.9765e-07	5.39698e-05	12	16290565	16296278	+	1335	-	GO:0016020;GO:0005524;GO:0004672;GO:0016021;GO:0006468	-	B8BM64	Protein kinase domain-containing protein	-
BGIOSGA010806	1615.84	2670.66	561.021	0.210068	-2.25107	3.01359e-07	5.40486e-05	3	13623478	13624050	-	573	-	GO:0005509	K13448	A2XGB3	Uncharacterized protein	-
BGIOSGA006243	544.715	907.201	182.229	0.200869	-2.31567	3.09729e-07	5.48614e-05	2	22986812	22991134	-	1350	MLO-like	GO:0016020;GO:0006952;GO:0016021;GO:0005516;GO:0009607	K08472	A2X651	MLO-like protein	MLO-like protein [Source:UniProtKB/TrEMBL;Acc:A2X651]
BGIOSGA027042	140.938	241.003	40.872	0.169591	-2.55987	3.27038e-07	5.75944e-05	8	19436555	19436935	-	381	-	-	-	A2YUT7	Uncharacterized protein	-
BGIOSGA020778	832.618	1379.29	285.945	0.207313	-2.27012	3.53608e-07	6.09994e-05	6	27955696	27956918	-	1035	-	GO:0006355;GO:0043565;GO:0003700	-	-	-	-
BGIOSGA009894	530.828	883.692	177.964	0.201387	-2.31196	3.54335e-07	6.09994e-05	3	33661621	33662304	-	684	-	-	-	A2XLJ3	Uncharacterized protein	-
BGIOSGA024194	3273.53	6052.29	494.776	0.0817503	-3.61263	3.59518e-07	6.15459e-05	7	18591714	18593021	-	1197	-	GO:0009058;GO:0016746;GO:0016740;GO:0003824;GO:0016747	-	A2YM12	Uncharacterized protein	-
BGIOSGA026016	6315.43	10384.6	2246.22	0.216302	-2.20888	3.7205e-07	6.33374e-05	7	21651365	21652996	+	1533	-	GO:0016020;GO:0055085;GO:0016021;GO:0005215;GO:0022857	-	A2YN19	MFS domain-containing protein	-
BGIOSGA024147	486.093	808.713	163.474	0.202141	-2.30657	4.03393e-07	6.79185e-05	7	19521770	19525864	-	1836	-	GO:0005524;GO:0004672;GO:0006468	-	B8B714	Uncharacterized protein	-
BGIOSGA013892	370.65	618.31	122.99	0.198913	-2.32979	4.12053e-07	6.89974e-05	3	39501663	39502301	+	639	-	GO:0016020;GO:0016021	-	A2XNS5	LEA_2 domain-containing protein	-
BGIOSGA023704	721.11	1193.44	248.777	0.208453	-2.26221	4.31471e-07	7.10837e-05	7	26926906	26928935	-	1929	-	-	-	A2YPZ6	zinc_ribbon_12 domain-containing protein	-
BGIOSGA012671	410.193	717.692	102.694	0.14309	-2.80501	4.64068e-07	7.48443e-05	3	15674861	15677443	+	2472	-	GO:0016020;GO:0016021	-	A2XGZ6	Uncharacterized protein	-
BGIOSGA034770	151.136	257.552	44.7212	0.17364	-2.52583	4.85219e-07	7.77845e-05	11	1725526	1728286	+	1239	-	GO:0005509	K13448	B8BJ15	Uncharacterized protein	-
BGIOSGA012156	2683.1	4409.51	956.685	0.216959	-2.2045	5.12364e-07	8.0104e-05	3	7068199	7069635	+	1437	-	GO:0020037;GO:0016705;GO:0005506;GO:0055114	K01723	A2XE43	Uncharacterized protein	-
BGIOSGA000440	932.298	1531.28	333.319	0.217674	-2.19976	6.89057e-07	0.000105049	1	40937212	40937928	-	717	DL119	GO:0016020;GO:0005515;GO:0016021	-	A2WX99	DL119 protein	DL119 protein [Source:UniProtKB/TrEMBL;Acc:A2WX99]
BGIOSGA028809	161.875	273.283	50.4667	0.184668	-2.43699	8.32342e-07	0.000126265	8	24254355	24255857	+	1503	-	GO:0016020;GO:0020037;GO:0005506;GO:0055114;GO:0046872;GO:0016705;GO:0016021;GO:0004497;GO:0016491	-	A2YW08	Uncharacterized protein	-
BGIOSGA029432	137.114	232.533	41.6948	0.179307	-2.47949	9.03662e-07	0.000135775	9	18938706	18943536	-	2835	-	GO:0043531;GO:0005515	-	B8BDJ7	Uncharacterized protein	-
BGIOSGA028221	30.6863	56.8758	4.49684	0.0790642	-3.66083	9.2987e-07	0.000138995	8	8274311	8276534	+	393	-	-	-	A2YSJ0	Uncharacterized protein	-
BGIOSGA035667	39.3522	71.4703	7.23416	0.101219	-3.30445	9.59934e-07	0.000142324	11	21646092	21649751	+	1137	-	GO:0005516	-	A2ZGM9	Uncharacterized protein	-
BGIOSGA005915	829.869	1359.64	300.099	0.22072	-2.17971	9.66074e-07	0.000142324	2	28237112	28238023	-	912	-	GO:0003677;GO:0005634;GO:0006355;GO:0006351;GO:0003700	K09286	A2X7X6	AP2/ERF domain-containing protein	-
BGIOSGA005584	171.562	300.876	42.2486	0.140419	-2.83219	1.00246e-06	0.000146278	2	33967001	33967552	-	552	-	-	-	A2X9T8	Uncharacterized protein	-
BGIOSGA015326	916.406	1621.3	211.512	0.130458	-2.93834	1.09778e-06	0.000156968	4	13399342	13410956	-	1800	-	GO:0000287;GO:0046872;GO:0016829;GO:0010333	-	B8ASJ1	Uncharacterized protein	-
BGIOSGA009858	104.164	193.301	15.0268	0.0777377	-3.68524	1.10079e-06	0.000156968	3	34300554	34300868	-	315	-	-	-	A2XLR2	Uncharacterized protein	-
BGIOSGA016566	107.969	196.753	19.1861	0.097514	-3.35825	1.21582e-06	0.000172483	4	21448517	21448983	+	360	-	-	-	A2XUC8	Uncharacterized protein	-
BGIOSGA003025	175.508	313.419	37.5968	0.119957	-3.05941	1.24213e-06	0.000175403	1	7136978	7140061	+	1575	-	GO:0016020;GO:0016021;GO:0015743	-	A2WM69	Uncharacterized protein	-
BGIOSGA014574	149.148	270.578	27.7182	0.102441	-3.28714	1.27369e-06	0.000179035	4	26658854	26660275	-	1422	-	GO:0016758;GO:0016740	-	A2XWB2	Uncharacterized protein	-
BGIOSGA033288	62.5174	113.314	11.7212	0.10344	-3.27313	1.34203e-06	0.00018778	10	19052250	19053287	+	1038	-	-	-	A2Z9E1	DUF295 domain-containing protein	-
BGIOSGA001137	3412.9	5545.85	1279.95	0.230794	-2.11532	1.41975e-06	0.000196858	1	28990667	28990961	-	177	-	-	-	B8ACD2	Uncharacterized protein	-
BGIOSGA033774	87.2897	149.712	24.8674	0.166102	-2.58986	1.56457e-06	0.00021308	11	18206121	18208016	-	1896	-	GO:0000145;GO:0015031;GO:0006887	-	A2ZFJ0	Exocyst subunit Exo70 family protein	-
BGIOSGA004326	466.023	764.092	167.954	0.219809	-2.18568	1.5773e-06	0.000213864	1	32922395	32927069	+	1011	-	GO:0016020;GO:0016021	-	B8A8N7	Uncharacterized protein	-
BGIOSGA023952	80.5518	150.333	10.7708	0.0716461	-3.80297	1.5853e-06	0.000214001	7	22600969	22601997	-	1029	-	-	-	A2YNE4	Uncharacterized protein	-
BGIOSGA007265	152.002	269.767	34.2373	0.126914	-2.97808	1.722e-06	0.000231435	2	664971	667512	-	1230	-	GO:0030247;GO:0005509	-	B8AGK1	Uncharacterized protein	-
BGIOSGA031811	126.459	213.08	39.8384	0.186965	-2.41916	1.90513e-06	0.00025493	10	14962927	14966403	-	537	-	-	-	A2Z803	Uncharacterized protein	-
BGIOSGA009739	1537.97	2480.8	595.144	0.2399	-2.0595	2.33918e-06	0.000303726	3	36192953	36196986	-	2259	-	GO:0016020;GO:0005515;GO:0005524;GO:0004672;GO:0016021;GO:0006468	-	B8AKK0	Protein kinase domain-containing protein	-
BGIOSGA005235	3853.78	6202	1505.55	0.242753	-2.04244	2.43947e-06	0.00031449	1	46540045	46541035	+	549	-	-	-	A2WZE3	Uncharacterized protein	-
BGIOSGA005164	377.565	616.763	138.367	0.224343	-2.15622	2.50674e-06	0.000320058	1	45837040	45837654	+	615	-	GO:0005509	K13448	A2WZ30	Uncharacterized protein	-
BGIOSGA002694	499.421	812.454	186.388	0.229414	-2.12398	2.66876e-06	0.00033793	1	1810950	1815242	+	1665	-	GO:0005524;GO:0004672;GO:0006468	-	B8AD19	Protein kinase domain-containing protein	-
BGIOSGA033357	9036.2	14488.1	3584.32	0.247398	-2.01509	2.95023e-06	0.000368996	10	19874144	19879893	+	1029	-	GO:0046872;GO:0055114;GO:0016491	-	B8BI14	Fe2OG dioxygenase domain-containing protein	-
BGIOSGA019621	4279.2	6970.37	1588.03	0.227826	-2.134	3.05334e-06	0.0003788	5	15887982	15889142	+	969	WRKY-type	GO:0003677;GO:0005634;GO:0006355;GO:0043565;GO:0003700	-	B8AWM1	WRKY-type transcription factor 45-2	WRKY-type transcription factor 45-2 [Source:UniProtKB/TrEMBL;Acc:B8AWM1]
BGIOSGA008055	481.459	780.694	182.225	0.233414	-2.09904	3.17516e-06	0.000392325	2	13292446	13293990	+	1545	-	GO:0008233;GO:0016787;GO:0006508;GO:0004190	K22683	A2X403	Peptidase A1 domain-containing protein	-
BGIOSGA004171	718.906	1161.04	276.774	0.238385	-2.06864	3.25518e-06	0.000398993	1	30611058	30612137	+	675	-	GO:0005525;GO:0003924	K07976	A2WTK8	Uncharacterized protein	-
BGIOSGA014945	745.148	1217.46	272.832	0.224098	-2.1578	3.50366e-06	0.000426043	4	21414994	21418380	-	867	-	GO:0006541;GO:0000162;GO:0004049	K01658	A2XUC4	Glutamine amidotransferase type-1 domain-containing protein	-
BGIOSGA018798	75.134	128.761	21.5066	0.167027	-2.58185	3.52276e-06	0.000426672	5	3063853	3064677	-	213	-	-	-	B8AY40	DIOX_N domain-containing protein	-
BGIOSGA017385	1786.87	2862.76	710.973	0.248352	-2.00954	3.71836e-06	0.000448589	4	34183526	34184515	+	990	-	GO:0004535;GO:0030014;GO:0090503;GO:0003676	K12581	A2XZ51	Uncharacterized protein	-
BGIOSGA034766	188.217	309.832	66.6029	0.214965	-2.21783	4.10732e-06	0.000485949	11	1671026	1671625	+	600	-	GO:0005509	K13448	A2ZBA6	Uncharacterized protein	-
BGIOSGA011025	360.478	584.276	136.679	0.23393	-2.09585	4.24762e-06	0.000498696	3	9641973	9643385	-	1413	-	-	-	A2XEZ9	Uncharacterized protein	-
BGIOSGA000259	511.46	824.582	198.338	0.240532	-2.0557	4.6007e-06	0.000538088	1	43650774	43651565	-	792	-	-	-	A2WYA9	Uncharacterized protein	-
BGIOSGA002918	2526.18	4110.83	941.535	0.229038	-2.12634	4.76425e-06	0.000555099	1	5054413	5055836	+	909	-	-	-	B8ADN2	Uncharacterized protein	-
BGIOSGA032857	150.888	249.26	52.5153	0.210685	-2.24684	5.01303e-06	0.000577497	10	11495845	11497596	+	981	-	GO:0016788	-	B8BGN4	Lipase_GDSL domain-containing protein	-
BGIOSGA028073	91.6025	154.209	28.9965	0.188034	-2.41094	5.12628e-06	0.000583958	8	4554384	4554973	+	327	-	-	-	B8BB66	Uncharacterized protein	-
BGIOSGA002129	235.175	383.794	86.5573	0.225531	-2.1486	5.23035e-06	0.00059108	1	6631692	6632405	-	714	-	GO:0016020;GO:0046872;GO:0016021;GO:0008270	-	A2WM12	RING-type domain-containing protein	-
BGIOSGA021426	1848.96	2951.11	746.816	0.253062	-1.98243	5.24667e-06	0.00059108	6	11333070	11334614	-	1533	-	GO:0060862;GO:0016020;GO:0005524;GO:0031349;GO:0006468;GO:0004713;GO:0004674;GO:0004672;GO:0016021;GO:0005886;GO:0010942;GO:0018108	-	B8B0N5	Protein kinase domain-containing protein	-
BGIOSGA023673	115.661	192.549	38.7734	0.201369	-2.31209	5.74894e-06	0.000640599	7	27514698	27516725	-	2028	-	GO:0016020;GO:0010215;GO:0016021;GO:0016049;GO:0031225	-	B8B6A1	Uncharacterized protein	-
BGIOSGA009507	54.2188	94.4057	14.0318	0.148633	-2.75017	5.99699e-06	0.000662684	3	39315005	39318259	-	1401	-	GO:0006457;GO:0005783;GO:0005515;GO:0005509;GO:0051082	K08057	A2XNP5	Uncharacterized protein	-
BGIOSGA028793	40.2955	78.5915	1.99946	0.0254412	-5.29669	6.01202e-06	0.000662684	8	23794416	23794865	+	450	-	-	-	A2YVW5	Uncharacterized protein	-
BGIOSGA033581	242.456	396.928	87.9844	0.221664	-2.17356	6.38825e-06	0.000696637	11	21664890	21668248	-	1542	-	GO:0005524;GO:0004672;GO:0006468;GO:0007166	-	B8BLI6	Protein kinase domain-containing protein	-
BGIOSGA035581	309.266	499.864	118.668	0.2374	-2.07461	6.63564e-06	0.000721049	11	19997420	20000583	+	2940	-	GO:0043531	-	A2ZG56	Uncharacterized protein	-
BGIOSGA017604	228.983	373.432	84.5341	0.226371	-2.14324	6.94541e-06	0.000749395	5	28782922	28783449	-	528	-	-	-	B8AWF6	Uncharacterized protein	-
BGIOSGA020549	95.3238	164.846	25.8021	0.156523	-2.67555	7.07527e-06	0.000758069	6	31885537	31886850	-	1314	-	GO:0005515	-	A2YGW8	Uncharacterized protein	-
BGIOSGA019020	10.1236	20.2471	0	0	-Inf	7.13238e-06	0.00075888	5	388139	389130	+	930	-	-	-	A2XZH9	Uncharacterized protein	-
BGIOSGA027972	64.9426	122.031	7.854	0.0643606	-3.95768	7.37302e-06	0.000781373	8	2506290	2507735	+	1446	-	GO:0016787;GO:0006629	-	A2YR55	Lipase_3 domain-containing protein	-
BGIOSGA001117	1396.35	2218.42	574.28	0.25887	-1.9497	7.51507e-06	0.000788645	1	29337709	29343515	-	2685	-	GO:0016020;GO:0005244;GO:0055085;GO:0005249;GO:0006813;GO:0005267;GO:0034765;GO:0006811;GO:0005515;GO:0005216;GO:0016021;GO:0071805	K21867	B8A6W3	Uncharacterized protein	-
BGIOSGA007251	5297.63	8410.14	2185.12	0.25982	-1.94442	7.89518e-06	0.000815021	2	868691	872158	-	1998	-	GO:0009705;GO:0005788;GO:0005524;GO:0000166;GO:0034975	K09490	A2X036	Uncharacterized protein	-
BGIOSGA023690	1465.02	2325.5	604.548	0.259965	-1.94361	8.50454e-06	0.000871587	7	27300105	27302284	-	450	CAM1-1	GO:0046872;GO:0005509;GO:0019722	K02183	B8AC80	Uncharacterized protein	Calmodulin-1 [Source:UniProtKB/Swiss-Prot;Acc:A2WN93]
BGIOSGA038034	83.9434	141.26	26.6263	0.18849	-2.40744	8.93937e-06	0.000898936	AAAA02035993.1	10701	11207	+	507	-	-	-	-	-	-
BGIOSGA000901	174.034	298.369	49.6986	0.166567	-2.58582	9.3207e-06	0.000926855	1	33253753	33254577	-	825	-	GO:0046872;GO:0016311;GO:0016791	K06124	A2WUJ4	Uncharacterized protein	-
BGIOSGA002739	120.425	214.324	26.5248	0.12376	-3.01438	9.41764e-06	0.000930918	1	2499300	2500016	+	717	-	GO:0030247	-	B8AD60	GUB_WAK_bind domain-containing protein	-
BGIOSGA025669	250.224	403.54	96.9087	0.240147	-2.05801	9.71188e-06	0.000954899	7	15267755	15274056	+	3261	-	GO:0005515;GO:0031047;GO:0003676	K11593	B8B5Y3	Uncharacterized protein	-
BGIOSGA003853	39.276	78.1962	0.355691	0.00454869	-7.78033	9.74353e-06	0.000954899	1	25256082	25256459	+	378	-	GO:0016020;GO:0016021	-	A2WRV8	Uncharacterized protein	-
BGIOSGA014710	669.17	1116.21	222.132	0.199005	-2.32912	1.00963e-05	0.000982165	4	24547917	24548311	-	273	-	GO:0003677;GO:0005634;GO:0009409;GO:0045893	-	A2XVJ4	Uncharacterized protein	-
BGIOSGA004964	16.0532	30.7509	1.35542	0.0440774	-4.50382	1.03857e-05	0.00100712	1	42425136	42428328	+	1281	-	GO:0016020;GO:0016021	-	B8A7E4	Uncharacterized protein	-
BGIOSGA004582	237.664	383.394	91.9334	0.239788	-2.06017	1.06921e-05	0.00103031	1	36630551	36636903	+	2016	-	GO:0016020;GO:0005524;GO:0006468;GO:0004713;GO:0004674;GO:0004672;GO:0048544;GO:0016021;GO:0018108	-	B8AAG4	Uncharacterized protein	-
BGIOSGA028794	63.5117	120.082	6.94126	0.0578042	-4.11268	1.09864e-05	0.00105205	8	23795685	23796146	+	462	-	GO:0016020;GO:0016021	-	A2YVW6	Uncharacterized protein	-
BGIOSGA020093	292.685	469.87	115.501	0.245814	-2.02436	1.10746e-05	0.00105601	5	25667714	25671453	+	2043	-	GO:0016020;GO:0005524;GO:0004672;GO:0016021;GO:0006468	-	B8AZI8	Uncharacterized protein	-
BGIOSGA027918	44.5654	88.1046	1.02621	0.0116477	-6.42382	1.13593e-05	0.00106872	8	1645333	1647379	+	1584	-	GO:0045735	-	A2YQV0	Uncharacterized protein	-
BGIOSGA003576	2501.67	3947.41	1055.94	0.267502	-1.90238	1.13741e-05	0.00106872	1	17956343	17956696	+	354	-	-	-	A2WQB8	Uncharacterized protein	-
BGIOSGA036973	38.2239	68.2071	8.24073	0.120819	-3.04908	1.14046e-05	0.00106872	12	2182802	2184013	+	1212	-	GO:0016020;GO:0016021	-	A2ZHZ1	Uncharacterized protein	-
BGIOSGA033425	414.1	702.283	125.917	0.179297	-2.47958	1.15485e-05	0.00107891	10	20804723	20807894	+	1479	-	GO:0016020;GO:0016021	-	A2ZA40	Uncharacterized protein	-
BGIOSGA036593	1001.35	1581.99	420.701	0.265931	-1.91088	1.1619e-05	0.00108219	12	3181727	3182305	-	579	-	GO:0016020;GO:0016021	-	A2ZIA4	LEA_2 domain-containing protein	-
BGIOSGA029950	91.9425	153.252	30.6327	0.199884	-2.32276	1.17685e-05	0.00109279	9	9190094	9192145	-	1500	-	GO:0005515	-	B8BEK2	F-box domain-containing protein	-
BGIOSGA035031	129.486	237.983	20.9897	0.0881983	-3.5031	1.19913e-05	0.00111012	11	5906282	5907746	+	918	-	GO:0005524;GO:0004674;GO:0000166;GO:0004672;GO:0006468	-	B8BJR9	Protein kinase domain-containing protein	-
BGIOSGA012718	795.942	1262.8	329.081	0.260596	-1.94012	1.21159e-05	0.00111828	3	16194409	16198124	+	1095	-	GO:0016310;GO:0004672;GO:0006468;GO:0016772	K00898	A2XH69	Protein-serine/threonine kinase	-
BGIOSGA020105	508.993	843.572	174.413	0.206755	-2.274	1.22598e-05	0.00112478	5	25815233	25819805	+	2775	-	GO:0070588;GO:0016020;GO:0005524;GO:0005388;GO:0000166;GO:0016021	-	-	-	-
BGIOSGA006776	52.5648	96.5445	8.58503	0.088923	-3.4913	1.29219e-05	0.00117847	2	9504438	9504818	-	381	-	-	-	A2X309	VQ domain-containing protein	-
BGIOSGA015262	59.6903	101.445	17.9359	0.176805	-2.49977	1.34201e-05	0.00122012	4	15323290	15324045	-	756	-	GO:0005524;GO:0004672;GO:0006468	-	B8ASS7	Protein kinase domain-containing protein	-
BGIOSGA016651	1328.38	2214.31	442.451	0.199815	-2.32326	1.60404e-05	0.0014206	4	22920395	22927325	+	1110	-	GO:0046983	-	B8AVU6	BHLH domain-containing protein	-
BGIOSGA020960	128.999	210.664	47.3336	0.224687	-2.15401	1.62667e-05	0.00143648	6	23918573	23925983	-	2850	-	GO:0016020;GO:0055085;GO:0005524;GO:0042626;GO:0000166;GO:0016021;GO:0099131;GO:0016887	-	B8B454	ABC transporter domain-containing protein	-
BGIOSGA015242	422.302	734.427	110.176	0.150016	-2.73681	1.7199e-05	0.00151011	4	15624703	15626722	-	1068	-	GO:0030247	-	A2XSG5	GUB_WAK_bind domain-containing protein	-
BGIOSGA014013	229.312	367.48	91.1435	0.248023	-2.01145	1.73584e-05	0.00151975	3	41400006	41403959	+	3339	-	GO:0016020;GO:0005515;GO:0005524;GO:0004672;GO:0016021;GO:0006468	-	B8AP85	Protein kinase domain-containing protein	-
BGIOSGA037853	142.305	230.643	53.9675	0.233987	-2.0955	1.7515e-05	0.0015291	12	22609863	22612474	+	1263	-	-	-	A2ZN18	Uncharacterized protein	-
BGIOSGA014531	58.383	111.325	5.44133	0.048878	-4.35467	1.83335e-05	0.001596	4	27335929	27337738	-	1551	-	GO:0016020;GO:0016021;GO:0015743	-	A2XWI7	Uncharacterized protein	-
BGIOSGA000274	31.9742	59.7861	4.16237	0.069621	-3.84433	1.85335e-05	0.001606	1	43475512	43478085	-	759	-	-	-	B8A844	Uncharacterized protein	-
BGIOSGA004437	1141.04	1790.84	491.25	0.274313	-1.86611	1.85532e-05	0.001606	1	34209401	34212728	+	3198	-	GO:0016020;GO:0016310;GO:0005524;GO:0016301;GO:0006468;GO:0005515;GO:0004674;GO:0000166;GO:0004672;GO:0016021;GO:0016740	-	A2WUX8	Protein kinase domain-containing protein	-
BGIOSGA007206	39.4189	72.3181	6.5198	0.0901544	-3.47146	1.96719e-05	0.00169805	2	1470438	1473167	-	1680	-	GO:0000226;GO:0008017	K16732	A2X0D9	Uncharacterized protein	-
BGIOSGA025494	415.087	656.64	173.534	0.264275	-1.91989	2.0009e-05	0.00172229	7	9733257	9736796	+	993	-	GO:0016787;GO:0006629	-	A2YK45	Lipase_3 domain-containing protein	-
BGIOSGA035933	151.555	251.549	51.5609	0.204974	-2.28649	2.16198e-05	0.00184027	12	19705348	19706972	-	1077	-	GO:0046872;GO:0020037;GO:0016705;GO:0005506;GO:0004497;GO:0055114;GO:0016491	-	A2ZM39	Uncharacterized protein	-
BGIOSGA005878	395.382	626.064	164.7	0.263072	-1.92647	2.20019e-05	0.00186761	2	28859257	28859649	-	393	-	-	-	A2X842	Uncharacterized protein	-
BGIOSGA008794	523.336	846.848	199.824	0.235962	-2.08337	2.27628e-05	0.00191627	2	29222895	29227862	+	2382	-	GO:0046983	-	B8AGF4	BHLH domain-containing protein	-
BGIOSGA010831	224.157	358.304	90.0107	0.251213	-1.99301	2.31334e-05	0.00194213	3	13149058	13152279	-	3222	-	GO:0043531	-	A2XG65	Uncharacterized protein	-
BGIOSGA016324	4087.5	6373.96	1801.04	0.282562	-1.82336	2.342e-05	0.00196082	4	17630651	17634495	+	2406	Potassium	GO:0016020;GO:0006813;GO:0016021;GO:0071805;GO:0006811;GO:0015079	K03549	A2XT08	Potassium transporter	Potassium transporter [Source:UniProtKB/TrEMBL;Acc:A2XT08]
BGIOSGA026786	2009.39	3551.63	467.155	0.131533	-2.92651	2.35011e-05	0.00196224	8	25484851	25485513	-	519	Blue	GO:0016020;GO:0009055;GO:0022900;GO:0016021	-	A2YWC7	Blue copper protein	Blue copper protein [Source:UniProtKB/TrEMBL;Acc:A2YWC7]
BGIOSGA019276	243.308	434.991	51.6245	0.11868	-3.07486	2.36429e-05	0.00196872	5	5117665	5118591	+	927	-	GO:0016020;GO:0016021	-	A2Y105	Uncharacterized protein	-
BGIOSGA011514	219.837	350.418	89.2559	0.254712	-1.97306	2.45365e-05	0.00203759	3	2095328	2096872	-	951	-	GO:0003677;GO:0005634;GO:0006355;GO:0043565;GO:1902584;GO:1901002;GO:0045893	-	A2XC49	NAC domain-containing protein	-
BGIOSGA001093	188.696	302.151	75.2417	0.24902	-2.00567	2.46917e-05	0.00203943	1	29854906	29856101	-	981	-	GO:0003677;GO:0005634;GO:0006355;GO:0043565;GO:0003700	-	B8A6V7	WRKY domain-containing protein	-
BGIOSGA003774	298.611	472.297	124.925	0.264506	-1.91863	2.55296e-05	0.00208962	1	23636614	23657194	+	2913	Peptidylprolyl	GO:0003755;GO:0005515;GO:0016853;GO:0000413	-	B8AAA2	Peptidylprolyl isomerase	Peptidylprolyl isomerase [Source:UniProtKB/TrEMBL;Acc:B8AAA2]
BGIOSGA014572	202.014	386.976	17.052	0.0440649	-4.50423	2.7557e-05	0.00224582	4	26671385	26672776	-	1392	Glycosyltransferase	GO:0016757;GO:0016758;GO:0016740	K13495	A2XWB4	Glycosyltransferase	Glycosyltransferase [Source:UniProtKB/TrEMBL;Acc:A2XWB4]
BGIOSGA037577	2885.63	4476.05	1295.21	0.289365	-1.78904	2.86854e-05	0.00232281	12	18159857	18163557	+	1731	-	GO:0005516	-	A2ZLJ8	Uncharacterized protein	-
BGIOSGA005163	74.0787	122.934	25.2238	0.205182	-2.28502	2.93792e-05	0.0023672	1	45820684	45821292	+	609	-	GO:0005509	K13448	A2WZ27	Uncharacterized protein	-
BGIOSGA010095	2448.4	3801.74	1095.06	0.288042	-1.79565	3.03824e-05	0.00243719	3	30139467	30144656	-	2133	-	GO:0005515;GO:0042742	K14508	A2XKE1	Uncharacterized protein	-
BGIOSGA007036	1382.8	2151.88	613.722	0.285203	-1.80994	3.31303e-05	0.00260747	2	4903957	4917003	-	2940	Calcium-transporting	GO:0016020;GO:0070588;GO:0005524;GO:0005388;GO:0006816;GO:0006811;GO:0000166;GO:0099132;GO:0016021;GO:0005516	K01537	B8AIL2	Calcium-transporting ATPase	Calcium-transporting ATPase [Source:UniProtKB/TrEMBL;Acc:B8AIL2]
BGIOSGA034301	22.8599	41.6679	4.05188	0.0972424	-3.36227	3.31858e-05	0.00260747	11	5359657	5362831	-	1317	-	GO:0004672	-	A2ZCK9	LRRNT_2 domain-containing protein	-
BGIOSGA019338	909.776	1649.82	169.737	0.102882	-3.28094	3.47449e-05	0.00271604	5	6643029	6643938	+	198	MT3B	GO:0046872;GO:0006878;GO:0005623	-	-	-	Metallothionein-like protein 3B [Source:UniProtKB/Swiss-Prot;Acc:A2Y1D7]
BGIOSGA017962	159.284	283.942	34.6263	0.121949	-3.03565	3.98995e-05	0.0030797	5	23017364	23018574	-	825	-	GO:0003677;GO:0005634;GO:0006355	-	B8AYQ4	NAC domain-containing protein	-
BGIOSGA010046	76.6265	130.587	22.6659	0.173569	-2.52642	4.07838e-05	0.00312435	3	31172648	31174469	-	1755	-	GO:0016020;GO:0016021	-	A2XKQ5	Nodulin-like domain-containing protein	-
BGIOSGA002458	344.694	541.481	147.907	0.273152	-1.87222	4.19262e-05	0.00319588	1	2069791	2070315	-	525	-	-	-	A2WKA1	Uncharacterized protein	-
BGIOSGA013415	170.38	271.783	68.9779	0.253798	-1.97825	4.23133e-05	0.00321739	3	32536393	32537667	+	1275	-	-	-	A2XL60	Uncharacterized protein	-
BGIOSGA034264	188.605	299.167	78.0427	0.260867	-1.93862	4.37889e-05	0.0033071	11	5898619	5901650	-	2805	-	GO:0043531	-	B8BJR7	Uncharacterized protein	-
BGIOSGA000946	70.1797	122.534	17.8255	0.145474	-2.78117	4.3817e-05	0.0033071	1	32483190	32483501	-	312	-	-	-	A2WU82	Uncharacterized protein	-
BGIOSGA017506	441.424	689.351	193.497	0.280695	-1.83293	4.45528e-05	0.00335438	5	30053345	30053875	-	531	-	-	-	A2Y7T2	Uncharacterized protein	-
BGIOSGA022607	175.442	278.296	72.5891	0.260834	-1.93879	4.56978e-05	0.00343215	6	8273719	8274834	+	1116	-	GO:0031012;GO:0008233;GO:0004222;GO:0046872;GO:0008237;GO:0006508;GO:0016787;GO:0008270	-	A2YB49	ZnMc domain-containing protein	-
BGIOSGA001974	20.5839	38.4063	2.76153	0.071903	-3.7978	4.69096e-05	0.00351455	1	9310489	9310755	-	267	-	GO:0016020;GO:0016021	-	A2WMZ7	Uncharacterized protein	-
BGIOSGA026278	27.6983	49.1742	6.22233	0.126536	-2.98237	4.76339e-05	0.00355145	7	25265291	25269076	+	1104	-	-	-	B8B5B4	Uncharacterized protein	-
BGIOSGA040473	310.083	566.665	53.5021	0.0944158	-3.40483	4.88639e-05	0.00363431	CH398239.1	7608	8549	-	942	-	GO:0042819;GO:0042823;GO:0003824	K06215	-	-	-
BGIOSGA010945	2964.28	5025.69	902.878	0.179652	-2.47672	4.92333e-05	0.00365292	3	11016337	11019174	-	1281	-	GO:0016020;GO:0016021;GO:0055114;GO:0006629;GO:0016717	K10257	B8ALL1	Uncharacterized protein	-
BGIOSGA024868	65.6334	126.357	4.91005	0.0388586	-4.68562	5.03592e-05	0.00372743	7	1748625	1750331	-	1554	-	GO:0016020;GO:0030246;GO:0005524;GO:0004672;GO:0016021;GO:0006468	-	A2YHW6	Protein kinase domain-containing protein	-
BGIOSGA028944	103.655	168.072	39.239	0.233466	-2.09872	5.15901e-05	0.00380934	8	26417770	26423047	+	2151	-	GO:0016020;GO:0005524;GO:0004672;GO:0005509;GO:0016021;GO:0006468	-	B8BCD4	Uncharacterized protein	-
BGIOSGA016998	329.108	513.656	144.559	0.281433	-1.82914	5.33852e-05	0.00391359	4	28457340	28458881	+	1542	-	GO:0016020;GO:0016021	-	A2XWW4	Malectin_like domain-containing protein	-
BGIOSGA033209	552.577	1068.69	36.4615	0.0341179	-4.87333	5.43416e-05	0.00396474	10	17913074	17915841	+	1278	-	GO:0010215;GO:0016049;GO:0031225	-	A2Z8Z4	COBRA-like protein	-
BGIOSGA030307	102.467	165.215	39.7193	0.24041	-2.05643	5.60067e-05	0.00406598	9	1595185	1596251	+	963	-	-	-	A2YYL1	Uncharacterized protein	-
BGIOSGA021701	781.05	1207.65	354.447	0.293501	-1.76856	5.61274e-05	0.00406598	6	6282085	6290701	-	2208	-	GO:0016020;GO:0055085;GO:0005216;GO:0034220;GO:0016021;GO:0006811	K05391	A2YAI2	Cyclic nucleotide-binding domain-containing protein	-
BGIOSGA002642	101.42	163.624	39.2161	0.239672	-2.06087	6.33129e-05	0.00455473	1	899898	902726	+	1236	-	GO:0005516	-	A2WJX0	Uncharacterized protein	-
BGIOSGA019971	1110.08	1707.63	512.528	0.300141	-1.73629	6.41479e-05	0.00459272	5	23738464	23740316	+	654	-	GO:0046983	-	A2Y5C1	Uncharacterized protein	-
BGIOSGA004848	1318.57	2449.82	187.316	0.0764612	-3.70913	6.655e-05	0.00473153	1	40797152	40798486	+	771	-	GO:0003677;GO:0005634;GO:0006355	-	A2WX86	NAC domain-containing protein	-
BGIOSGA003912	1586.35	2920.4	252.295	0.0863905	-3.53298	6.6859e-05	0.0047425	1	26129091	26130368	+	1278	-	GO:0016020;GO:0016021	K15015	A2WS61	Aa_trans domain-containing protein	-
BGIOSGA013094	56.3705	93.8922	18.8487	0.200748	-2.31654	6.86254e-05	0.00483964	3	26193423	26194588	+	1050	-	GO:0016787;GO:0006629	-	A2XJD0	Uncharacterized protein	-
BGIOSGA005661	221.323	367.983	74.6635	0.2029	-2.30116	6.87023e-05	0.00483964	2	32746314	32747794	-	651	-	-	-	B8AI35	Uncharacterized protein	-
BGIOSGA038086	92.2417	149.713	34.7702	0.232246	-2.10628	6.9264e-05	0.00486802	AAAA02036300.1	6411	9223	-	843	-	GO:0003993	-	-	-	-
BGIOSGA007809	43.5708	75.6921	11.4495	0.151264	-2.72486	7.10301e-05	0.00496935	2	7759314	7761520	+	1023	-	GO:0006535;GO:0004124	K01738	B8AEL2	PALP domain-containing protein	-
BGIOSGA015825	42.0198	75.4757	8.56381	0.113464	-3.13969	7.15377e-05	0.00499346	4	1972413	1977572	+	3474	-	GO:0005515;GO:0005524;GO:0004672;GO:0006468	-	B8AUN1	Protein kinase domain-containing protein	-
BGIOSGA021624	216.687	339.268	94.107	0.277383	-1.85005	7.19002e-05	0.004996	6	7495023	7498748	-	1851	-	GO:0016020;GO:0016310;GO:0007165;GO:0005524;GO:0016301;GO:0006468;GO:0007178;GO:0005102;GO:0005515;GO:0004674;GO:0000166;GO:0004672;GO:0016021;GO:0004675;GO:0016740	K13418	B8B483	Protein kinase domain-containing protein	-
BGIOSGA013252	29.252	56.0573	2.4467	0.0436464	-4.51799	7.25007e-05	0.00502633	3	29781338	29781652	+	315	-	GO:0009733	-	A2XKA6	Uncharacterized protein	-
BGIOSGA016994	4923.86	7526.43	2321.3	0.308419	-1.69703	7.35642e-05	0.00508855	4	28343277	28347064	+	1656	-	GO:0009414;GO:0005524;GO:0009409;GO:0004672;GO:0005509;GO:0006468;GO:1901002	K13412	B8ATC8	Uncharacterized protein	-
BGIOSGA031671	399.916	619.685	180.148	0.290708	-1.78235	7.42196e-05	0.00512232	10	17112166	17116614	-	2118	-	GO:0009055;GO:0015035;GO:0005622;GO:0035556;GO:0055114;GO:0045454;GO:0022900;GO:0005623	-	B8BHJ3	Uncharacterized protein	-
BGIOSGA006559	1693.71	2592.31	795.102	0.306715	-1.70503	7.44168e-05	0.00512439	2	14772363	14774040	-	852	-	-	-	A2X4A5	t-SNARE coiled-coil homology domain-containing protein	-
BGIOSGA031572	604.904	933.297	276.511	0.296273	-1.755	7.47458e-05	0.00513102	10	18592545	18592910	-	366	-	GO:0009733	K14488	B8BHU4	Uncharacterized protein	-
BGIOSGA000971	3631.23	5830.12	1432.35	0.245682	-2.02514	7.52896e-05	0.00514978	1	32097824	32104484	-	3786	-	GO:0016020;GO:0055085;GO:0005524;GO:0042626;GO:0000166;GO:0016021;GO:0099131;GO:0016887	K05658	B8A818	Uncharacterized protein	-
BGIOSGA010959	1962.12	3194.86	729.392	0.228302	-2.13098	7.56547e-05	0.00516322	3	10741695	10743976	-	1110	Mitogen-activated	GO:0016310;GO:0005938;GO:0050826;GO:0005737;GO:0004672;GO:0080136;GO:0010183;GO:0009611;GO:0016301;GO:0005622;GO:0006468;GO:1901002;GO:0006979;GO:0016740;GO:0009617;GO:0010229;GO:0005524;GO:0009555;GO:0009414;GO:0006970;GO:0042742;GO:0048481;GO:0010200;GO:0000166;GO:0004707;GO:0010120;GO:0050832;GO:0000165;GO:0005634;GO:0009409;GO:1902065;GO:0010224;GO:0004674	K20536	B8ALJ6	Mitogen-activated protein kinase	Mitogen-activated protein kinase [Source:UniProtKB/TrEMBL;Acc:B8ALJ6]
BGIOSGA023458	511.633	792.91	230.356	0.290519	-1.78329	7.93069e-05	0.00540045	6	29923132	29927941	+	2661	-	GO:0004553;GO:0030246;GO:0016787;GO:0008152;GO:0005975;GO:0003824;GO:0016798	K01187	A2YG59	Uncharacterized protein	-
BGIOSGA017876	625.647	962.759	288.536	0.299697	-1.73842	8.00119e-05	0.00543529	5	24759225	24761646	-	1719	WRKY	GO:0003677;GO:0005634;GO:0006355;GO:0043565;GO:0003700	K13424	Q6IEL1	WRKY transcription factor 70	WRKY transcription factor 70 [Source:UniProtKB/TrEMBL;Acc:Q6IEL1]
BGIOSGA018321	76.6165	124.977	28.2564	0.226093	-2.14501	8.03404e-05	0.00543529	5	15314482	15315075	-	594	-	GO:0005509	K13448	A2Y330	Uncharacterized protein	-
BGIOSGA014006	428.532	725.371	131.694	0.181554	-2.46153	8.03507e-05	0.00543529	3	41229410	41232497	+	2517	-	GO:0016310;GO:0005524;GO:0016301;GO:0006468;GO:0004674;GO:0000166;GO:0004672;GO:0048544;GO:0016740	-	B8AP81	Uncharacterized protein	-
BGIOSGA022640	488.793	815.198	162.388	0.1992	-2.32771	8.18221e-05	0.00549154	6	9129391	9132582	+	1785	-	GO:0000145;GO:0015031;GO:0006887	K07195	A2YBD6	Exocyst subunit Exo70 family protein	-
BGIOSGA035038	563.17	866.2	260.139	0.300322	-1.73542	8.19542e-05	0.00549154	11	6080426	6083143	+	2718	-	GO:0043531	-	A2ZCU2	Uncharacterized protein	-
BGIOSGA031737	53.9112	89.6427	18.1796	0.202801	-2.30186	8.47118e-05	0.00561866	10	15754467	15756404	-	1938	-	-	-	A2Z8A2	Uncharacterized protein	-
BGIOSGA034254	164.061	264.537	63.5856	0.240366	-2.0567	8.78347e-05	0.00575111	11	6046693	6047407	-	216	-	-	-	A2ZCT9	Uncharacterized protein	-
BGIOSGA038424	19.296	35.1963	3.39574	0.0964802	-3.37362	8.85529e-05	0.00578577	CH398932.1	1248	2905	+	1041	-	GO:0000145;GO:0006887	-	-	-	-
BGIOSGA036220	282.994	438.762	127.227	0.289967	-1.78604	9.08274e-05	0.00590918	12	13297468	13302910	-	3066	-	GO:0043531	-	B8BPK2	Uncharacterized protein	-
BGIOSGA004540	139.245	277.121	1.3698	0.00494297	-7.66041	9.15408e-05	0.00593041	1	36009321	36010427	+	783	-	GO:0046983	-	B8AA68	BHLH domain-containing protein	-
BGIOSGA006580	7.73047	15.4609	0	0	-Inf	9.37133e-05	0.00605475	2	13725076	13727349	-	2274	-	GO:0016020;GO:0016021	-	A2X443	DUF4220 domain-containing protein	-
BGIOSGA028970	1097.27	1680.3	514.253	0.306049	-1.70817	9.44821e-05	0.00606963	8	26892324	26902570	+	2559	Lipoxygenase	GO:0016702;GO:0055114;GO:0051213;GO:0046872;GO:0005515;GO:0006633;GO:0031408;GO:0016491	K00454	A2YWV7	Lipoxygenase	Lipoxygenase [Source:UniProtKB/TrEMBL;Acc:A2YWV7]
BGIOSGA007860	7.65805	15.3161	0	0	-Inf	9.7826e-05	0.00624517	2	8883209	8883766	+	558	-	-	-	B8AEM3	Uncharacterized protein	-
BGIOSGA007670	6034.77	9837.33	2232.22	0.226913	-2.13979	0.000101397	0.00640638	2	5273342	5274734	+	1047	WRKY71	GO:0003677;GO:0009620;GO:0009414;GO:0006355;GO:0009739;GO:0009723;GO:0002237;GO:0010200;GO:0009651;GO:0043565;GO:1990841;GO:0031347;GO:0003700;GO:0009740;GO:0045892;GO:0009611;GO:0005634;GO:0002238;GO:0009938;GO:0009409;GO:0009753;GO:0009737;GO:0009751;GO:0009685;GO:0006952;GO:0009623;GO:0009617	-	-	-	WRKY transcription factor WRKY71 [Source:UniProtKB/Swiss-Prot;Acc:Q6IEL0]
BGIOSGA030104	210.984	339.545	82.4233	0.242747	-2.04248	0.000105439	0.00663445	9	4942804	4945575	-	2670	-	GO:0043531;GO:0005515	K03094	B8BDP0	NB-ARC domain-containing protein	-
BGIOSGA029351	82.4489	132.944	31.9541	0.240358	-2.05674	0.000108956	0.00682766	9	20109124	20109795	-	672	-	GO:0016020;GO:0009055;GO:0022900;GO:0016021	-	A2Z3L3	Phytocyanin domain-containing protein	-
BGIOSGA024813	2566.6	3901.16	1232.04	0.315815	-1.66285	0.000112586	0.00698378	7	2620845	2624543	-	1350	Non-specific	GO:0016310;GO:0009414;GO:0005524;GO:0010118;GO:0005737;GO:0005829;GO:0000166;GO:0004672;GO:0007584;GO:0005886;GO:0005634;GO:0007165;GO:0016301;GO:0006468;GO:0010107;GO:0004674;GO:0009536;GO:0016740	-	B8B7B8	Non-specific serine/threonine protein kinase	Non-specific serine/threonine protein kinase [Source:UniProtKB/TrEMBL;Acc:B8B7B8]
BGIOSGA022740	794.005	1212.97	375.039	0.30919	-1.69343	0.000112864	0.00698686	6	11801277	11804183	+	2907	-	GO:0016020;GO:0016021	-	B8B0V0	Uncharacterized protein	-
BGIOSGA017094	948.007	1513.8	382.212	0.252485	-1.98573	0.000114983	0.00710183	4	29877922	29881362	+	1992	-	GO:0016020;GO:0005509;GO:0016021	-	A2XXE7	EGF_CA domain-containing protein	-
BGIOSGA037580	494.992	774.532	215.452	0.27817	-1.84596	0.000117218	0.00721264	12	18177826	18185695	+	2016	-	GO:0005516	-	B8BMG4	Uncharacterized protein	-
BGIOSGA023187	833.552	1274.56	392.547	0.307987	-1.69906	0.000119828	0.00732915	6	24165313	24168253	+	1077	-	GO:0016020;GO:0055085;GO:0016021	K15275	B8B472	Uncharacterized protein	-
BGIOSGA034563	699.436	1067.33	331.544	0.310629	-1.68673	0.000123819	0.00754313	11	1236921	1241636	-	2034	-	GO:1901135;GO:0097367;GO:1901137;GO:0004360	K00820	B8BIX5	Uncharacterized protein	-
BGIOSGA012515	3045.04	4613.19	1476.9	0.320147	-1.64319	0.000127257	0.0076914	3	12845164	12846441	+	450	CAM1-1	GO:0046872;GO:0005509;GO:0019722	K02183	B8AC80	Uncharacterized protein	Calmodulin-1 [Source:UniProtKB/Swiss-Prot;Acc:A2WN93]
BGIOSGA020019	140.264	220.746	59.7821	0.270819	-1.8846	0.000130152	0.00785089	5	24499458	24500042	+	585	-	GO:0016020;GO:0016021	-	A2Y5L7	RING-type domain-containing protein	-
BGIOSGA012011	972.934	1477.03	468.837	0.317419	-1.65554	0.000136323	0.00814298	3	4987126	4989095	+	795	-	-	-	A2XDC7	GRAM domain-containing protein	-
BGIOSGA023448	14.3004	26.8897	1.71111	0.0636344	-3.97405	0.000136673	0.00814799	6	29579933	29580406	+	222	-	-	-	B8B176	Uncharacterized protein	-
BGIOSGA033524	143.969	278.515	9.42355	0.033835	-4.88534	0.000137898	0.00817333	11	22789402	22789908	-	507	-	GO:0003676	-	A2ZH01	Uncharacterized protein	-
BGIOSGA008010	31.5692	60.3868	2.7517	0.045568	-4.45584	0.0001385	0.00819316	2	12178549	12181055	+	2037	-	GO:0005524	-	A2X3Q3	Uncharacterized protein	-
BGIOSGA026675	1425.78	2163.92	687.643	0.317776	-1.65392	0.000139112	0.00821349	8	27391871	27401888	-	3204	Calcium-transporting	GO:0016020;GO:0070588;GO:0005524;GO:0005388;GO:0006816;GO:0006811;GO:0000166;GO:0099132;GO:0016021;GO:0005516	K01537	B8B8W3	Calcium-transporting ATPase	Calcium-transporting ATPase [Source:UniProtKB/TrEMBL;Acc:B8B8W3]
BGIOSGA025846	27.7919	48.3065	7.2773	0.150649	-2.73074	0.000142213	0.00838046	7	18764540	18765978	+	834	-	-	-	A2YM24	Uncharacterized protein	-
BGIOSGA034784	97.5619	167.608	27.5162	0.16417	-2.60674	0.000144303	0.00848729	11	1825370	1828030	+	2661	-	GO:0016020;GO:0016021	-	A2ZBD3	Uncharacterized protein	-
BGIOSGA030549	139.632	225.665	53.599	0.237516	-2.07391	0.00014735	0.00864991	9	9125278	9126660	+	1245	-	GO:0016020;GO:0005524;GO:0004674;GO:0000166;GO:0004672;GO:0016021;GO:0006468	-	A2Z029	Protein kinase domain-containing protein	-
BGIOSGA033216	1081.25	1640.81	521.696	0.31795	-1.65313	0.000148764	0.00871621	10	18007885	18009874	+	1158	-	-	-	A2Z908	Uncharacterized protein	-
BGIOSGA008383	265.914	454.94	76.8876	0.169006	-2.56485	0.000151513	0.00882667	2	21758054	21759451	+	1398	RING-type	GO:0016567;GO:0004842	-	A2X5T5	RING-type E3 ubiquitin transferase	RING-type E3 ubiquitin transferase [Source:UniProtKB/TrEMBL;Acc:A2X5T5]
BGIOSGA003782	424.538	649.398	199.678	0.307482	-1.70143	0.000152159	0.00884748	1	23880488	23880730	+	243	Protein	GO:0016020;GO:0006886;GO:0005783;GO:0005784;GO:0016021;GO:0015031	K09481	A2WRH9	Protein transport protein Sec61 subunit beta	Protein transport protein Sec61 subunit beta [Source:UniProtKB/TrEMBL;Acc:A2WRH9]
BGIOSGA000827	2674.37	4033.07	1315.67	0.32622	-1.61608	0.000153282	0.00889587	1	34557002	34560413	-	2745	-	GO:0005992;GO:0003824	K16055	B8A9F5	Glyco_transf_20 domain-containing protein	-
BGIOSGA017834	2347.38	3586.44	1108.32	0.309032	-1.69417	0.000156789	0.00908222	5	25356784	25362482	-	2919	-	GO:0016020;GO:0016310;GO:0005524;GO:0016301;GO:0006468;GO:0005515;GO:0004674;GO:0000166;GO:0004672;GO:0016021;GO:0016740	-	B8AZK3	Protein kinase domain-containing protein	-
BGIOSGA036685	982.889	1486.93	478.849	0.322039	-1.63469	0.000158945	0.00918969	12	1841412	1846224	-	2043	-	GO:1901135;GO:0097367;GO:1901137;GO:0004360	K00820	B8BLW8	Uncharacterized protein	-
BGIOSGA037939	162.359	271.45	53.2676	0.196233	-2.34936	0.000161161	0.0092828	AAAA02035660.1	91	1356	-	1266	-	GO:0000145;GO:0006887	-	-	-	-
BGIOSGA037632	178.262	279.144	77.3806	0.277207	-1.85097	0.000167381	0.00960495	12	19037320	19037954	+	231	-	GO:0046872	-	A2ZLV2	Uncharacterized protein	-
BGIOSGA010255	315.575	483.153	147.998	0.306316	-1.70691	0.000172879	0.00985886	3	26651263	26651979	-	717	C2H2	GO:0003676	-	A2XJH1	C2H2 zinc finger	C2H2 zinc finger [Source:UniProtKB/TrEMBL;Acc:A2XJH1]
BGIOSGA012069	794.536	1439.1	149.967	0.104209	-3.26245	0.000173092	0.00985886	3	5909401	5913301	+	2934	Calcium-transporting	GO:0016020;GO:0070588;GO:0005524;GO:0005388;GO:0006816;GO:0006811;GO:0099132;GO:0000166;GO:0016021	K01537	A2XDN9	Calcium-transporting ATPase	Calcium-transporting ATPase [Source:UniProtKB/TrEMBL;Acc:A2XDN9]
BGIOSGA009174	338.865	587.463	90.2679	0.153657	-2.70221	0.00018271	0.0103681	2	35578353	35584645	+	2859	Glutamate	GO:0016020;GO:0035235;GO:0016021;GO:0004970;GO:0006811	K05387	A2XAE0	Glutamate receptor	Glutamate receptor [Source:UniProtKB/TrEMBL;Acc:A2XAE0]
BGIOSGA007345	3894.76	5885.67	1903.86	0.323473	-1.62828	0.000183518	0.0103947	2	333098	336452	+	1989	-	GO:0016020;GO:0008152;GO:0004575;GO:0016798;GO:0004553;GO:0016787;GO:0004564;GO:0005975;GO:0016021	K21351	A2WZV2	Uncharacterized protein	-
BGIOSGA004049	86.9335	145.192	28.6755	0.197501	-2.34007	0.00018649	0.0105241	1	28409999	28410307	+	309	-	GO:0016020;GO:0016021	-	A2WSX2	Uncharacterized protein	-
BGIOSGA017878	2058.31	3094.51	1022.1	0.330297	-1.59817	0.000191255	0.0107338	5	24702245	24704230	-	1986	-	GO:0000145;GO:0015031;GO:0006887	-	A2Y5N8	Exocyst subunit Exo70 family protein	-
BGIOSGA010468	409.066	700.959	117.173	0.167161	-2.58069	0.000208118	0.0116375	3	20849824	20850486	-	663	-	GO:0006979;GO:0009414;GO:0003676	-	A2XIC8	Uncharacterized protein	-
BGIOSGA006307	75.39	120.57	30.2096	0.250556	-1.99679	0.00020866	0.0116466	2	21329993	21330943	-	951	-	GO:0016020;GO:0005515;GO:0016021	-	A2X5Q3	F-box domain-containing protein	-
BGIOSGA005797	707.088	1069.73	344.449	0.321997	-1.63488	0.00020942	0.0116677	2	30458401	30463789	-	2274	-	GO:0016020;GO:0055085;GO:0016021	-	B8AHB2	Uncharacterized protein	-
BGIOSGA006161	2649.39	3977.45	1321.34	0.332207	-1.58985	0.000211769	0.0117558	2	24278452	24278966	-	366	-	GO:0046872;GO:0030001	-	A2X6J4	HMA domain-containing protein	-
BGIOSGA034336	82.7542	131.585	33.9232	0.257804	-1.95565	0.000215533	0.0119216	11	4954184	4956058	-	957	-	GO:0043531	-	B8BJL9	NB-ARC domain-containing protein	-
BGIOSGA023660	396.629	601.13	192.128	0.319612	-1.64561	0.000217965	0.0120344	7	27761370	27765003	-	3519	-	GO:0003779	-	B8B6C0	NAB domain-containing protein	-
BGIOSGA010063	164.709	275.282	54.1363	0.196658	-2.34624	0.000228275	0.012581	3	30811746	30812177	-	432	-	-	-	A2XKL7	VQ domain-containing protein	-
BGIOSGA026316	111.696	175.145	48.247	0.27547	-1.86004	0.00022895	0.0125955	7	25773736	25774437	+	702	-	-	-	A2YPJ7	Uncharacterized protein	-
BGIOSGA031005	1023.04	1536.09	510.001	0.332013	-1.59069	0.000231374	0.0126834	9	17429592	17430086	+	495	SAP1	GO:0046872;GO:0003677;GO:0008270	-	-	-	Zinc finger A20 and AN1 domain-containing stress-associated protein 1 [Source:UniProtKB/Swiss-Prot;Acc:A2Z2J6]
BGIOSGA029947	38.5743	64.5283	12.6203	0.195577	-2.35419	0.000235908	0.0128436	9	9203443	9204433	-	828	-	-	-	B8BES6	Uncharacterized protein	-
BGIOSGA008030	92.0173	158.136	25.8982	0.163771	-2.61025	0.000237802	0.0128745	2	12580639	12581565	+	927	-	-	-	A2X3T7	Uncharacterized protein	-
BGIOSGA024177	398.365	620.853	175.878	0.283284	-1.81968	0.000240568	0.0129784	7	19072051	19073412	-	1362	-	GO:0008233;GO:0016787;GO:0006508;GO:0004190	-	A2YM57	Peptidase A1 domain-containing protein	-
BGIOSGA012101	93.7506	150.523	36.9776	0.24566	-2.02526	0.00024585	0.0132223	3	6360739	6362192	+	735	-	-	-	B8AQS2	t-SNARE coiled-coil homology domain-containing protein	-
BGIOSGA030103	22.3428	44.3442	0.341311	0.00769685	-7.02152	0.000252403	0.0135453	9	4964658	4965752	-	1095	-	GO:0016020;GO:0016021	-	B8BDP1	Uncharacterized protein	-
BGIOSGA022627	295.135	448.007	142.262	0.317544	-1.65497	0.000254203	0.0136041	6	8737657	8739006	+	1350	RING-type	GO:0016567;GO:0004842	-	A2YB97	RING-type E3 ubiquitin transferase	RING-type E3 ubiquitin transferase [Source:UniProtKB/TrEMBL;Acc:A2YB97]
BGIOSGA023804	10.9216	20.7761	1.06707	0.0513605	-4.2832	0.000254386	0.0136041	7	25262664	25265054	-	1131	-	GO:0030247	-	B8B5B3	GUB_WAK_bind domain-containing protein	-
BGIOSGA028995	417.216	630.968	203.464	0.322464	-1.63279	0.000256586	0.0136978	8	27181547	27184388	+	2151	-	GO:0016020;GO:0030246;GO:0005524;GO:0004672;GO:0016021;GO:0006468	-	B8BCD1	Protein kinase domain-containing protein	-
BGIOSGA010919	1851.55	2770.67	932.429	0.336535	-1.57117	0.000263227	0.0139615	3	11395804	11396493	-	690	ABA	-	K14496	A2XFM1	ABA receptor 6	ABA receptor 6 [Source:UniProtKB/TrEMBL;Acc:A2XFM1]
BGIOSGA031873	373.592	567.494	179.691	0.316639	-1.65909	0.000263913	0.0139615	10	13724841	13729252	-	993	-	GO:0046872;GO:0008270;GO:0055114;GO:0016491	K23232	A2Z7M1	PKS_ER domain-containing protein	-
BGIOSGA000748	101.095	158.714	43.4762	0.273928	-1.86813	0.000264714	0.0139615	1	35701684	35702169	-	486	-	GO:0000145;GO:0006887	-	A2WVG9	Uncharacterized protein	-
BGIOSGA026211	509.703	766.665	252.74	0.329662	-1.60094	0.000266645	0.0140178	7	24422189	24423848	+	1530	-	GO:0046872;GO:0020037;GO:0016705;GO:0005506;GO:0004497;GO:0055114;GO:0016491	-	B8B554	Uncharacterized protein	-
BGIOSGA016201	58.4747	94.3872	22.5622	0.239039	-2.06468	0.000266697	0.0140178	4	15010662	15013070	+	1041	-	GO:0030247;GO:0005509	-	A2XSB2	Uncharacterized protein	-
BGIOSGA022551	479.036	722.605	235.467	0.325859	-1.61768	0.000270457	0.0141911	6	6740935	6742182	+	1248	-	-	-	A2YAN5	Uncharacterized protein	-
BGIOSGA010540	186.484	285.951	87.0167	0.304306	-1.7164	0.000279123	0.0145462	3	19053482	19054342	-	861	-	-	-	A2XHX8	Uncharacterized protein	-
BGIOSGA019291	458.25	772.477	144.022	0.186442	-2.4232	0.000284616	0.0147822	5	5352708	5353190	+	483	-	GO:0016020;GO:0016021	-	B8AYP9	Uncharacterized protein	-
BGIOSGA014155	543.62	828.79	258.45	0.311841	-1.68112	0.000290382	0.0150561	4	33029819	33032148	-	1677	-	GO:0004553;GO:0016787;GO:0008152;GO:0005975;GO:0016798	K01193	B8AVZ1	Uncharacterized protein	-
BGIOSGA029015	118.188	184.18	52.196	0.283396	-1.81911	0.000294963	0.0152283	8	27649265	27650078	+	753	-	GO:0016020;GO:0016021	-	A2YX57	Uncharacterized protein	-
BGIOSGA012571	194.32	352.026	36.6127	0.104006	-3.26527	0.000299559	0.0154046	3	13813581	13815368	+	1071	-	GO:0003677;GO:0005634;GO:0006355;GO:0043565;GO:0003700	-	A2XGE4	WRKY domain-containing protein	-
BGIOSGA029234	1165.68	1742.8	588.556	0.337707	-1.56615	0.000302705	0.0155114	9	21632308	21633180	-	873	-	GO:0016020;GO:0016021	-	A2Z497	C2 domain-containing protein	-
BGIOSGA019289	29.7842	50.7313	8.83707	0.174194	-2.52124	0.000304693	0.0155872	5	5321039	5321476	+	438	-	GO:0016020;GO:0016021	-	A2Y127	Uncharacterized protein	-
BGIOSGA004017	2048.03	3051.11	1044.94	0.342479	-1.54591	0.000305308	0.0155926	1	27905598	27909461	+	1563	-	GO:0005524;GO:0004672;GO:0005509;GO:0006468	K13412	B8ABY2	Uncharacterized protein	-
BGIOSGA021654	264.808	402.865	126.752	0.314626	-1.66829	0.000309628	0.0157869	6	7047579	7055990	-	2733	-	GO:0016020;GO:0016021	-	A2YAR5	Uncharacterized protein	-
BGIOSGA035582	218.457	332.748	104.167	0.313051	-1.67553	0.000310444	0.0158022	11	20000868	20001992	+	1125	-	GO:0005515	K10523	A2ZG57	Uncharacterized protein	-
BGIOSGA022956	43.6194	71.8647	15.3742	0.213933	-2.22477	0.000318879	0.0161778	6	18127792	18132360	+	2502	-	GO:0016020;GO:0016021	-	A2YD69	Uncharacterized protein	-
BGIOSGA010716	74.217	130.38	18.054	0.138472	-2.85233	0.000319984	0.0161811	3	15121368	15123479	-	618	-	-	-	B8APT6	Uncharacterized protein	-
BGIOSGA005084	120.277	197.807	42.7461	0.2161	-2.21023	0.000320987	0.0162026	1	44256482	44257048	+	567	-	GO:0016020;GO:0016021	-	A2WYI8	DUF4408 domain-containing protein	-
BGIOSGA037179	264.477	520.526	8.42771	0.0161908	-5.94868	0.000321483	0.0162026	12	6477772	6479047	+	786	-	GO:0055114	-	A2ZJ61	ADH_zinc_N domain-containing protein	-
BGIOSGA028529	106.832	173.044	40.6208	0.234742	-2.09085	0.000332084	0.0166548	8	17593465	17596444	+	1509	-	GO:0005516	-	B8BA19	Uncharacterized protein	-
BGIOSGA019901	344.769	521.823	167.715	0.321402	-1.63755	0.000338932	0.0168928	5	22017732	22019462	+	1491	-	GO:0016020;GO:0016021	-	A2Y4U7	Aa_trans domain-containing protein	-
BGIOSGA021088	284.545	429.541	139.549	0.324879	-1.62203	0.000351149	0.0173559	6	21094924	21095691	-	552	-	GO:0046872;GO:0030001	-	A2YDU8	HMA domain-containing protein	-
BGIOSGA003582	74.72	118.427	31.0126	0.26187	-1.93308	0.000351163	0.0173559	1	18328303	18328671	+	369	-	GO:0016020;GO:0016021	-	A2WQC9	Uncharacterized protein	-
BGIOSGA028777	961.901	1431.27	492.535	0.344126	-1.53899	0.000353739	0.0174271	8	23579701	23581078	+	462	-	-	-	B8BBA0	J domain-containing protein	-
BGIOSGA011845	9.32519	17.9678	0.682622	0.0379915	-4.71818	0.000356825	0.0175227	3	2885467	2889518	+	2049	-	GO:0016020;GO:0006486;GO:0008233;GO:0006465;GO:0006508;GO:0016787;GO:0016757;GO:0016021	-	B8AND2	Signal peptidase I	-
BGIOSGA020006	683.55	1026.38	340.717	0.331959	-1.59092	0.000367584	0.0178792	5	24370049	24370360	+	312	Histone	GO:0003677;GO:0005634;GO:0009506;GO:0009414;GO:0006334;GO:0046982;GO:0005694;GO:0009579;GO:0005774;GO:0005730;GO:0005829;GO:0005886;GO:0000786;GO:0009507	K11254	A2WWR4	Histone H4	Histone H4 [Source:UniProtKB/TrEMBL;Acc:A2WWR4]
BGIOSGA005266	150.192	230.889	69.4962	0.300994	-1.73219	0.000370838	0.0179886	1	46922589	46923587	+	999	-	GO:0061630;GO:0016567	-	A2WZK8	RING-type domain-containing protein	-
BGIOSGA035077	571.574	852.612	290.536	0.34076	-1.55317	0.000371009	0.0179886	11	7099129	7103849	+	1272	-	GO:0043531	-	B8BJX2	Uncharacterized protein	-
BGIOSGA030029	122.504	236.472	8.53658	0.0360997	-4.79187	0.000371824	0.0179997	9	7058870	7059469	-	531	-	-	-	B8BE71	Uncharacterized protein	-
BGIOSGA020790	84.9658	133.475	36.4562	0.273131	-1.87234	0.000374938	0.0180801	6	27711901	27713489	-	807	-	GO:0016020;GO:0016021	-	B8B0Q5	Uncharacterized protein	-
BGIOSGA025495	878.935	1308.22	449.648	0.34371	-1.54074	0.000379012	0.0182324	7	9739938	9741436	+	1188	-	-	-	A2YK47	EDS1_EP domain-containing protein	-
BGIOSGA007175	689.013	1028.38	349.647	0.339998	-1.5564	0.00038532	0.0184779	2	2002034	2002771	-	738	-	-	-	A2X0L4	Uncharacterized protein	-
BGIOSGA000625	62.8876	100.398	25.3768	0.25276	-1.98416	0.000389969	0.0186716	1	37679914	37683246	-	3333	-	GO:0043531	-	A2WW58	Uncharacterized protein	-
BGIOSGA023363	435.597	653.218	217.976	0.333697	-1.58339	0.00039396	0.0188333	6	27741079	27741387	+	309	-	-	-	A2YFL1	Uncharacterized protein	-
BGIOSGA027123	24.4195	43.7777	5.06144	0.115617	-3.11258	0.00040495	0.0192359	8	16987497	16988318	-	312	-	-	-	B8BA02	Uncharacterized protein	-
BGIOSGA018799	338.726	509.243	168.209	0.330311	-1.5981	0.000407405	0.0192359	5	3063128	3063790	-	663	-	GO:0046872;GO:0055114;GO:0016491	-	B8AY39	Fe2OG dioxygenase domain-containing protein	-
BGIOSGA015597	34.9364	60.8799	8.99297	0.147717	-2.7591	0.000410433	0.0193491	4	4029714	4032128	-	1536	-	-	-	-	-	-
BGIOSGA006160	199.259	302.031	96.4871	0.319461	-1.64629	0.000415247	0.019516	2	24284318	24284728	-	330	-	GO:0046872;GO:0030001	-	A2X6J5	Uncharacterized protein	-
BGIOSGA000113	340.37	523.811	156.928	0.299588	-1.73895	0.00042021	0.019719	1	45758804	45761871	-	1803	-	GO:0005515	K08332	A2WZ24	Uncharacterized protein	-
BGIOSGA024937	122.556	214.848	30.2633	0.140859	-2.82767	0.000425469	0.0199353	7	844795	846032	-	1131	-	GO:0046872;GO:0043169;GO:0016787;GO:0004721;GO:0006470;GO:0003824;GO:0004722	K01102	A2YHI9	PPM-type phosphatase domain-containing protein	-
BGIOSGA037178	45.3134	89.6391	0.987629	0.0110178	-6.50401	0.000432273	0.0202231	12	6474849	6475328	+	240	-	-	-	A2ZJ60	ADH_N_2 domain-containing protein	-
BGIOSGA035422	52.8762	85.0216	20.7308	0.24383	-2.03605	0.000433494	0.0202275	11	17077337	17080839	+	720	-	GO:0005524;GO:0004672;GO:0006468	-	B8BKZ7	Protein kinase domain-containing protein	-
BGIOSGA014197	56.0701	89.8443	22.2958	0.248161	-2.01065	0.000435325	0.0202423	4	32422791	32425022	-	633	-	-	-	B8AVL4	Uncharacterized protein	-
BGIOSGA029797	186.788	283.646	89.9302	0.317051	-1.65722	0.000438584	0.0203629	9	12599552	12601506	-	1806	-	GO:0016020;GO:0005515;GO:0005524;GO:0004672;GO:0016021;GO:0006468	-	A2Z123	Protein kinase domain-containing protein	-
BGIOSGA016094	39.268	65.3178	13.2182	0.202367	-2.30495	0.000441008	0.020395	4	10882708	10885292	+	453	-	GO:0030246	-	A2XRK9	Jacalin-type lectin domain-containing protein	-
BGIOSGA003814	867.541	1341.57	393.515	0.293325	-1.76943	0.000441937	0.020395	1	24494042	24497768	+	1365	-	GO:0046983	-	B8AAS9	BHLH domain-containing protein	-
BGIOSGA002731	71.057	112.053	30.0605	0.26827	-1.89824	0.000478193	0.0218493	1	2400747	2404027	+	1230	-	GO:0030247	-	B8AD54	Uncharacterized protein	-
BGIOSGA019812	516.536	768.128	264.943	0.34492	-1.53567	0.000484975	0.0220818	5	20318179	20322612	+	1533	-	-	-	B8AY01	Uncharacterized protein	-
BGIOSGA016619	123.497	189.4	57.5942	0.304088	-1.71744	0.000523368	0.0236194	4	22471985	22478123	+	1716	-	GO:0004553;GO:0016787;GO:0008152;GO:0005975;GO:0016798	-	B8AVH9	Cellulase domain-containing protein	-
BGIOSGA024753	193.574	299.407	87.7413	0.29305	-1.77078	0.000526721	0.0237358	7	3515787	3530093	-	747	-	GO:0016020;GO:0016021	-	B8B7M0	Uncharacterized protein	-
BGIOSGA000828	978.554	1444.82	512.293	0.354573	-1.49584	0.000533164	0.0239206	1	34516715	34519886	-	1161	-	GO:0005515;GO:0005524;GO:0004672;GO:0006468	-	B8A9F1	Uncharacterized protein	-
BGIOSGA014680	431.271	663.193	199.349	0.30059	-1.73413	0.00053443	0.0239423	4	25063435	25064363	-	702	-	-	-	A2XVQ3	GRAM domain-containing protein	-
BGIOSGA014123	2074.32	3234.61	914.035	0.28258	-1.82327	0.000538372	0.0240837	4	33350525	33353173	-	1464	-	GO:0052901;GO:0050660;GO:0005777;GO:0046208;GO:0055114;GO:1903602;GO:0052894;GO:0016491	K17839	A2XYT9	Amino_oxidase domain-containing protein	-
BGIOSGA025454	5521.01	8132.5	2909.53	0.357766	-1.48291	0.000543833	0.0242219	7	8152609	8156397	+	1275	-	GO:0006457;GO:0046872;GO:0005783;GO:0005515;GO:0005509;GO:0051082	K08057	B8B4R4	Uncharacterized protein	-
BGIOSGA011531	677.838	1002.16	353.518	0.352757	-1.50325	0.000565477	0.0250403	3	1869234	1872498	-	1668	MLO-like	GO:0016020;GO:0006952;GO:0016021;GO:0005516;GO:0009607	K08472	Q93XC8	MLO-like protein	MLO-like protein [Source:UniProtKB/TrEMBL;Acc:Q93XC8]
BGIOSGA036760	99.0381	173.894	24.1825	0.139065	-2.84617	0.000574283	0.0253936	12	986294	987586	-	1014	-	GO:0003677;GO:0005634;GO:0006355;GO:0043565;GO:0003700	-	A2ZHG2	WRKY domain-containing protein	-
BGIOSGA001229	1610.4	2366.92	853.885	0.360758	-1.47089	0.000575597	0.025415	1	27103157	27110954	-	4332	-	GO:0016020;GO:0005524;GO:0000166;GO:0016021;GO:0016887	-	A2WSH6	Uncharacterized protein	-
BGIOSGA034882	160.771	243.552	77.9897	0.320218	-1.64287	0.000579354	0.0254962	11	3133124	3135028	+	1167	-	GO:0005524;GO:0004674;GO:0000166;GO:0004672;GO:0006468	-	A2ZBV8	Protein kinase domain-containing protein	-
BGIOSGA037633	827.449	1428.08	226.816	0.158826	-2.65448	0.000579933	0.0254962	12	19039881	19040511	+	237	-	GO:0046872;GO:0009555;GO:0072593	-	B8BML3	Uncharacterized protein	-
BGIOSGA000551	369.425	549.998	188.851	0.343367	-1.54218	0.000589969	0.0258263	1	39000143	39002369	-	1494	Ammonium	GO:0016020;GO:0008519;GO:0072488;GO:0016021;GO:0015696	K03320	A2WWM8	Ammonium transporter	Ammonium transporter [Source:UniProtKB/TrEMBL;Acc:A2WWM8]
BGIOSGA028792	7.58308	14.8249	0.341311	0.0230229	-5.44079	0.000594901	0.0259311	8	23789703	23790095	+	393	-	GO:0016020;GO:0016021	-	A2YVW4	Uncharacterized protein	-
BGIOSGA010073	48.0163	81.733	14.2996	0.174955	-2.51494	0.000598796	0.0260638	3	30522346	30527251	-	1014	-	GO:0003677;GO:0005634;GO:0006355;GO:0043565	-	B8AP43	Uncharacterized protein	-
BGIOSGA006207	1509.62	2218.02	801.221	0.361232	-1.469	0.000606677	0.0263694	2	23670299	23674435	-	1662	-	GO:0008686;GO:0003935;GO:0009231	K14652	A2X6B6	GTP_cyclohydro2 domain-containing protein	-
BGIOSGA004200	31.0318	59.2755	2.78801	0.0470347	-4.41013	0.000611878	0.0264827	1	31192921	31195719	+	2661	-	GO:0016020;GO:0016021	-	B8A7K4	Uncharacterized protein	-
BGIOSGA025874	142.361	215.89	68.8317	0.318828	-1.64915	0.000639828	0.0274983	7	19180246	19180617	+	372	-	-	-	B8B6Y4	Gnk2-homologous domain-containing protein	-
BGIOSGA004417	112.891	203.539	22.2438	0.109285	-3.19383	0.00064313	0.0276014	1	33956544	33958603	+	1530	-	GO:0016020;GO:0016021;GO:0015743	-	B8A929	Uncharacterized protein	-
BGIOSGA030210	210.509	316.056	104.962	0.332101	-1.59031	0.000644862	0.0276371	9	1534870	1543216	-	861	-	GO:0005515	-	B8BD01	Uncharacterized protein	-
BGIOSGA000650	75.5882	118.218	32.9584	0.278794	-1.84273	0.000649009	0.0277759	1	37228523	37230676	-	2067	-	GO:0016020;GO:0016021	-	B8AAV5	DUF4220 domain-containing protein	-
BGIOSGA024148	443.542	657.633	229.451	0.348905	-1.5191	0.000658517	0.0280678	7	19515344	19518168	-	1992	-	GO:0016020;GO:0005524;GO:0004672;GO:0016021;GO:0006468	-	A2YMA9	Uncharacterized protein	-
BGIOSGA020451	49.0424	78.5641	19.5207	0.248468	-2.00887	0.000658577	0.0280678	5	30446471	30447631	+	978	-	GO:0003677;GO:0005634;GO:0006355;GO:0043565;GO:0003700	K13425	A2Y7Z2	WRKY domain-containing protein	-
BGIOSGA010871	86.504	137.528	35.4799	0.257983	-1.95465	0.000678283	0.028708	3	12257743	12259005	-	1263	-	-	-	A2XFX4	Uncharacterized protein	-
BGIOSGA021537	47.6852	79.7774	15.5929	0.195455	-2.35509	0.000684603	0.0287768	6	8758713	8758955	-	243	-	-	-	A2YB99	Uncharacterized protein	-
BGIOSGA002943	133.949	203.07	64.8275	0.319237	-1.6473	0.000686292	0.028798	1	5598865	5600573	+	1323	-	GO:0046983	-	B8ADQ8	BHLH domain-containing protein	-
BGIOSGA023903	1995.6	2926.77	1064.42	0.363683	-1.45925	0.000686986	0.028798	7	23499124	23500469	-	1026	-	GO:0003677;GO:0005634;GO:0006355;GO:0006351;GO:0003700	K09286	A2YNQ4	AP2/ERF domain-containing protein	-
BGIOSGA013533	1481.7	2663.9	299.49	0.112425	-3.15296	0.000693202	0.0290188	3	34621495	34623652	+	882	-	GO:0009414;GO:0046983	-	B8AJT6	BHLH domain-containing protein	-
BGIOSGA014538	454.22	670.537	237.902	0.354794	-1.49495	0.000696238	0.0291062	4	27154160	27155437	-	1278	-	GO:0016020;GO:0016021	K14209	A2XWH6	Aa_trans domain-containing protein	-
BGIOSGA015651	17.5392	30.9879	4.09047	0.132002	-2.92137	0.000699627	0.029208	4	2507775	2510316	-	1953	-	GO:0016020;GO:0030246;GO:0005524;GO:0004672;GO:0016021;GO:0006468	-	A2XQ19	Protein kinase domain-containing protein	-
BGIOSGA024520	82.6591	128.238	37.0799	0.289149	-1.79012	0.000704451	0.0293295	7	8426205	8426888	-	684	-	GO:0016020;GO:0016021	-	A2YJY0	LEA_2 domain-containing protein	-
BGIOSGA015260	38.381	62.4451	14.3169	0.229273	-2.12486	0.000712967	0.029562	4	15335408	15336144	-	663	-	GO:0030247	-	B8ASS9	GUB_WAK_bind domain-containing protein	-
BGIOSGA009016	51.5266	87.0515	16.0016	0.183817	-2.44366	0.000713895	0.029562	2	32781533	32781766	+	234	-	-	-	A2X9E1	Uncharacterized protein	-
BGIOSGA009727	121.125	187.371	54.8779	0.292883	-1.7716	0.000734959	0.0302655	3	36376463	36377740	-	1278	-	-	-	A2XMG9	Uncharacterized protein	-
BGIOSGA019646	5026.34	7338.98	2713.71	0.369766	-1.43531	0.000735821	0.0302655	5	16830683	16832553	+	1464	Transcription	GO:0003677;GO:0005634;GO:0006355;GO:0043565;GO:0003700	K13424	Q6IEM8	Transcription factor WRKY53	Transcription factor WRKY53 [Source:UniProtKB/TrEMBL;Acc:Q6IEM8]
BGIOSGA018757	36.4812	72.6211	0.341311	0.00469989	-7.73316	0.000737433	0.0302911	5	3877328	3878613	-	741	-	GO:0003677;GO:0005634	-	A2Y0Q0	HTH myb-type domain-containing protein	-
BGIOSGA016918	523.968	998.233	49.7031	0.0497911	-4.32797	0.000739832	0.0303489	4	26907789	26911821	+	2220	-	GO:0004252;GO:0006508;GO:0070008;GO:0008236	K01322	B8ASY3	Uncharacterized protein	-
BGIOSGA037310	38.5999	62.907	14.2928	0.227205	-2.13793	0.000741645	0.0303827	12	10646468	10647448	+	981	-	GO:0005524;GO:0004672;GO:0006468	K08818	A2ZJY5	Protein kinase domain-containing protein	-
BGIOSGA001401	18.246	31.9785	4.5135	0.141142	-2.82478	0.000743794	0.03043	1	23816192	23820570	-	453	-	-	-	A2WRH4	Uncharacterized protein	-
BGIOSGA018017	1979.97	2889.73	1070.22	0.370352	-1.43303	0.000750612	0.030668	5	22200657	22202807	-	2151	Phenylalanine	GO:0045548;GO:0003824;GO:0016841;GO:0009800;GO:0005737;GO:0016829;GO:0009698;GO:0006559	K10775	A2Y4W6	Phenylalanine ammonia-lyase	Phenylalanine ammonia-lyase [Source:UniProtKB/TrEMBL;Acc:A2Y4W6]
BGIOSGA012507	7.69448	15.389	0	0	-Inf	0.000753562	0.0307475	3	12757549	12758721	+	1173	-	GO:0008233;GO:0016787;GO:0006508;GO:0004190	-	A2XG17	Peptidase A1 domain-containing protein	-
BGIOSGA005009	385.451	647.872	123.03	0.189899	-2.3967	0.000763109	0.0310544	1	43182164	43182779	+	519	-	GO:0005515	-	A2WY42	Ubiquitin-like domain-containing protein	-
BGIOSGA003457	72.9138	120.013	25.8141	0.215094	-2.21696	0.000767791	0.0310951	1	15240771	15241949	+	1179	-	GO:0016020;GO:0016021	-	B8A7J3	Uncharacterized protein	-
BGIOSGA033500	776.571	1200.74	352.405	0.29349	-1.76862	0.000770239	0.0311378	10	22096301	22102390	+	2478	-	GO:0005634;GO:0045815;GO:0048439;GO:0032454;GO:0000792	-	B8BIE7	Uncharacterized protein	-
BGIOSGA036292	83.3976	146.482	20.313	0.138672	-2.85025	0.000775363	0.0313036	12	11024519	11026852	-	2334	-	-	-	A2ZK03	Uncharacterized protein	-
BGIOSGA002960	143.289	250.094	36.4849	0.145885	-2.7771	0.000800548	0.032151	1	6097214	6097540	+	327	-	GO:0016020;GO:0016021	-	A2WLU0	Uncharacterized protein	-
BGIOSGA005888	7.31692	14.2925	0.341311	0.0238804	-5.38803	0.000805316	0.0322589	2	28679157	28681613	-	2340	-	GO:0016020;GO:0016021	-	A2X821	C2 domain-containing protein	-
BGIOSGA031495	19.4684	34.4884	4.44844	0.128984	-2.95474	0.00080534	0.0322589	10	19770325	19772221	-	1194	-	GO:0016020;GO:0016021	-	A2Z9P8	Uncharacterized protein	-
BGIOSGA008848	419.399	730.835	107.962	0.147725	-2.75902	0.000811347	0.0324571	2	30319170	30324356	+	2019	-	GO:0006511;GO:0036459;GO:0016579	K11855	B8AGT6	Ubiquitin carboxyl-terminal hydrolase	-
BGIOSGA023769	2501.43	3648.31	1354.55	0.371282	-1.42941	0.000813993	0.0325205	7	25884858	25885322	-	465	-	-	-	B8B5K1	Uncharacterized protein	-
BGIOSGA032599	5.85903	11.7181	0	0	-Inf	0.000815516	0.0325374	10	4268768	4270367	+	1512	-	GO:0016020;GO:0020037;GO:0005506;GO:0055114;GO:0046872;GO:0016705;GO:0016021;GO:0004497;GO:0016491	-	B8BFT5	Uncharacterized protein	-
BGIOSGA035818	58.5392	92.5757	24.5028	0.264679	-1.91768	0.000817476	0.0325374	12	21953390	21956361	-	936	-	GO:0006355;GO:0003700	K08064	B8BN18	Uncharacterized protein	-
BGIOSGA023812	15.5295	29.0331	2.02594	0.0697804	-3.84103	0.000819671	0.0325374	7	25079300	25083576	-	1614	-	GO:0046872;GO:0020037;GO:0016705;GO:0005506;GO:0004497;GO:0055114;GO:0016491	K15639	A2YPB1	Uncharacterized protein	-
BGIOSGA022017	150.065	253.961	46.1688	0.181795	-2.45962	0.000820789	0.0325374	6	1691707	1692384	-	678	-	-	-	A2Y8U0	C2 domain-containing protein	-
BGIOSGA013251	7.20775	14.0742	0.341311	0.0242508	-5.36582	0.000852068	0.0335603	3	29772441	29772761	+	321	-	GO:0009733	-	A2XKA5	Uncharacterized protein	-
BGIOSGA015172	22.3798	38.345	6.41458	0.167286	-2.57961	0.000854125	0.0335981	4	17554326	17555223	-	756	-	-	-	A2XT00	Uncharacterized protein	-
BGIOSGA011813	92.401	183.485	1.31684	0.00717682	-7.12244	0.000856518	0.0336491	3	2496119	2497675	+	1557	-	GO:0016020;GO:0020037;GO:0005506;GO:0055114;GO:0046872;GO:0016705;GO:0016021;GO:0004497;GO:0016491	-	A2XCA4	Uncharacterized protein	-
BGIOSGA021672	470.553	710.008	231.098	0.325486	-1.61933	0.000871353	0.0341443	6	6790210	6794758	-	2343	-	GO:0010181;GO:0003824;GO:0055114;GO:0016491	K05894	A2YAP1	Uncharacterized protein	-
BGIOSGA030598	358.869	662.967	54.7711	0.0826152	-3.59745	0.000874484	0.0341796	9	10274819	10283085	+	2628	Aminopeptidase	GO:0046872;GO:0008233;GO:0016787;GO:0006508;GO:0008237;GO:0004177;GO:0008270	-	B8BET6	Aminopeptidase	Aminopeptidase [Source:UniProtKB/TrEMBL;Acc:B8BET6]
BGIOSGA017499	95.7449	146.63	44.8602	0.305943	-1.70867	0.000878715	0.0342576	5	30100511	30101023	-	513	-	GO:0005509	K13448	A2Y7U1	Uncharacterized protein	-
BGIOSGA015955	752.473	1101.23	403.72	0.366609	-1.44768	0.0008861	0.0344578	4	5544726	5550951	+	3078	-	GO:0016020;GO:0005524;GO:0000166;GO:0016021;GO:0016887	-	B8AVQ7	ABC transporter domain-containing protein	-
BGIOSGA002735	386.41	569.307	203.512	0.357474	-1.48409	0.000890738	0.0345943	1	2440366	2441852	+	1281	-	GO:0006541;GO:0016787	-	B8AD57	Glutamine amidotransferase type-1 domain-containing protein	-
BGIOSGA016819	78.6249	149.11	8.14007	0.0545911	-4.19519	0.000895302	0.0347275	4	25345552	25346950	+	1041	-	-	K15095	A2XVU4	Uncharacterized protein	-
BGIOSGA012485	1216.99	1876.81	557.179	0.296875	-1.75207	0.000903884	0.0350161	3	12281500	12282021	+	522	-	GO:0005829;GO:0005509;GO:0042538	-	A2XFX5	Uncharacterized protein	-
BGIOSGA020527	6379.27	9280.99	3477.55	0.374696	-1.41621	0.000911774	0.0352771	6	32155836	32161503	-	2514	-	GO:0016020;GO:0048046;GO:0005783;GO:0009414;GO:0005524;GO:0034976;GO:0009651;GO:0005739;GO:0005886;GO:0009507;GO:0016887;GO:0006457;GO:0005634;GO:0009506;GO:0009409;GO:0010075;GO:0005773;GO:0005774;GO:0009306;GO:0046686;GO:0051082;GO:0009934	K09487	A2YH08	HATPase_c domain-containing protein	-
BGIOSGA000598	541.584	795.539	287.629	0.361552	-1.46772	0.000915883	0.0353258	1	38163670	38164818	-	951	-	GO:0003677;GO:0005634;GO:0006355	-	A2WWC1	NAC domain-containing protein	-
BGIOSGA011827	9.35352	17.6664	1.04059	0.0589021	-4.08554	0.00093787	0.0361045	3	2640266	2643459	+	1575	-	-	-	B8AMV8	Uncharacterized protein	-
BGIOSGA017138	9.32102	17.6544	0.987629	0.0559424	-4.15992	0.000950068	0.0364503	4	30419549	30419806	+	258	-	-	-	A2XXM3	Uncharacterized protein	-
BGIOSGA019742	213.741	335.042	92.4394	0.275903	-1.85776	0.000950421	0.0364503	5	18999825	19006105	+	1791	-	GO:0005544;GO:0060548	-	B8AXT7	Uncharacterized protein	-
BGIOSGA040642	1256.42	2465.72	47.1238	0.0191116	-5.70941	0.000972665	0.0370001	CH398462.1	7579	9632	-	924	-	GO:0046983	-	-	-	-
BGIOSGA012106	1246.7	1818.04	675.363	0.371478	-1.42865	0.000973211	0.0370001	3	6397071	6399080	+	1428	-	GO:0016020;GO:0016021;GO:0015031	K10956	A2XDW4	Plug_translocon domain-containing protein	-
BGIOSGA013529	410.616	603.141	218.092	0.361595	-1.46755	0.000990998	0.0375367	3	34550225	34551720	+	1035	-	GO:0016020;GO:0016021	-	A2XLU1	Uncharacterized protein	-
BGIOSGA036954	278.102	433.878	122.326	0.281937	-1.82656	0.000997186	0.0376931	12	2016814	2017896	+	1083	-	GO:0016787	-	B8BLY4	Abhydrolase_3 domain-containing protein	-
BGIOSGA002525	217.006	321.842	112.17	0.348525	-1.52067	0.00100302	0.0378515	1	859926	862311	-	1797	-	GO:0016020;GO:0005524;GO:0004672;GO:0016021;GO:0006468	-	B8ACW6	Protein kinase domain-containing protein	-
BGIOSGA025996	787.711	1147.89	427.528	0.372445	-1.4249	0.00100815	0.0379836	7	21387133	21389666	+	1617	-	-	-	B8B7R1	Uncharacterized protein	-
BGIOSGA008829	447.259	664.247	230.271	0.346665	-1.52839	0.00103337	0.0385227	2	29901726	29906810	+	1647	-	GO:0005524;GO:0004672;GO:0005509;GO:0006468	K13412	A2X8E5	Uncharacterized protein	-
BGIOSGA029949	74.0636	114.138	33.989	0.297788	-1.74764	0.00107318	0.0397646	9	9197512	9198861	-	1350	-	GO:0005515	-	A2Z039	F-box domain-containing protein	-
BGIOSGA026022	1811.7	2622.81	1000.59	0.381495	-1.39027	0.00110517	0.040753	7	21715645	21717279	+	1635	-	-	-	A2YN28	GRAS domain-containing protein	-
BGIOSGA003134	2601.26	3762.98	1439.53	0.382552	-1.38627	0.00111547	0.0410342	1	8789533	8791957	+	1773	-	GO:0003677;GO:0005634;GO:0006355;GO:0043565;GO:0003700	-	B8ABQ8	WRKY domain-containing protein	-
BGIOSGA031490	113.415	171.684	55.1452	0.321202	-1.63845	0.00111946	0.0411315	10	19847830	19848410	-	165	-	-	-	B8BI12	Uncharacterized protein	-
BGIOSGA037126	115.895	175.234	56.5553	0.322742	-1.63155	0.00112983	0.0414133	12	5066562	5070533	+	1149	-	GO:0006355;GO:0003700	-	B8BNJ7	BZIP domain-containing protein	-
BGIOSGA022027	649.104	946.041	352.166	0.372253	-1.42565	0.00115356	0.0421498	6	1534672	1537955	-	2301	-	GO:0016020;GO:0055085;GO:0016021	-	A2Y8R7	Uncharacterized protein	-
BGIOSGA011332	449.991	879.282	20.6998	0.0235417	-5.40864	0.00116008	0.0423058	3	4650975	4651514	-	540	TIFY11A	GO:0005634	K13464	-	-	Protein TIFY 11a [Source:UniProtKB/Swiss-Prot;Acc:A2XD78]
BGIOSGA008302	264.056	490.841	37.2699	0.0759306	-3.71917	0.00116616	0.0423397	2	19891614	19894558	+	1104	-	GO:0008081;GO:0006629	K18696	B8AIM1	GP-PDE domain-containing protein	-
BGIOSGA004061	37.2221	60.1233	14.3208	0.238191	-2.06981	0.00117559	0.0426315	1	28602356	28603733	+	258	-	GO:0003677;GO:0005634	-	A2WSZ2	SANT domain-containing protein	-
BGIOSGA032139	23.4167	40.3226	6.51068	0.161465	-2.63071	0.00117789	0.0426498	10	7480575	7483786	-	2013	-	GO:0005524;GO:0004672;GO:0006468	-	-	-	-
BGIOSGA005999	783.997	1283.33	284.666	0.221818	-2.17255	0.00117888	0.0426498	2	26744208	26746349	-	2142	Phenylalanine	GO:0045548;GO:0003824;GO:0016841;GO:0009800;GO:0005737;GO:0016829;GO:0009698;GO:0006559	K10775	A2X7F5	Phenylalanine ammonia-lyase	Phenylalanine ammonia-lyase [Source:UniProtKB/TrEMBL;Acc:A2X7F5]
BGIOSGA007936	19.6856	37.0062	2.36497	0.0639075	-3.96787	0.00120784	0.043427	2	10353411	10354635	+	789	-	GO:0016020;GO:0009664;GO:0005618;GO:0005576;GO:0071555	-	A2X392	Expansin	-
BGIOSGA040675	1009.2	1494.43	523.97	0.350615	-1.51204	0.00120887	0.043427	CH398667.1	4571	10574	-	2673	-	GO:0008270;GO:0003676	-	-	-	-
BGIOSGA014719	488.321	871.846	104.796	0.1202	-3.05649	0.00122415	0.0438607	4	24408376	24412460	-	2727	-	GO:0043531;GO:0005515	-	B8AS38	AAA domain-containing protein	-
BGIOSGA023163	38.4803	61.8771	15.0836	0.243767	-2.03642	0.00122666	0.0438607	6	23727800	23732637	+	954	-	-	-	B8B444	Uncharacterized protein	-
BGIOSGA025808	27.1548	45.1818	9.1277	0.202021	-2.30742	0.00123908	0.0440988	7	18023387	18023713	+	327	-	-	-	A2YLV1	Uncharacterized protein	-
BGIOSGA035737	38.9104	62.461	15.3599	0.245911	-2.02379	0.00124398	0.0442217	11	22845829	22847626	+	495	-	-	-	A2ZH16	Uncharacterized protein	-
BGIOSGA001779	25.2322	42.1631	8.30124	0.196884	-2.34458	0.00125034	0.0443965	1	13375876	13376250	-	375	-	GO:0016020;GO:0016021	-	A2WP70	Uncharacterized protein	-
BGIOSGA013253	102.771	197.021	8.51997	0.0432439	-4.53136	0.00126218	0.0447649	3	29786753	29787073	+	321	-	GO:0009733	-	A2XKA7	Uncharacterized protein	-
BGIOSGA019397	29.1511	47.9948	10.3075	0.214764	-2.21918	0.00126477	0.0448051	5	8260340	8263699	+	1734	Laccase	GO:0046274;GO:0048046;GO:0055114;GO:0046872;GO:0052716;GO:0005507;GO:0005576;GO:0016491	K05909	B8AZE5	Laccase	Laccase [Source:UniProtKB/TrEMBL;Acc:B8AZE5]
BGIOSGA009551	1105.6	1598.7	612.497	0.383121	-1.38413	0.00126945	0.0448669	3	38824866	38828082	-	1920	-	GO:0006470;GO:0003824;GO:0004722	-	A2XNG4	PPM-type phosphatase domain-containing protein	-
BGIOSGA004250	318.808	466.642	170.974	0.366393	-1.44854	0.00127308	0.0449174	1	31915083	31916944	+	840	-	GO:0016020;GO:0016021	K18693	A2WU10	acidPPc domain-containing protein	-
BGIOSGA020442	49.2824	77.591	20.9737	0.270312	-1.8873	0.00127381	0.0449174	5	30364868	30366200	+	1197	Carboxypeptidase	GO:0004180;GO:0008233;GO:0016787;GO:0006508;GO:0004185	K09645	A2Y7Y3	Carboxypeptidase	Carboxypeptidase [Source:UniProtKB/TrEMBL;Acc:A2Y7Y3]
BGIOSGA005395	85.1179	162.437	7.79876	0.048011	-4.38049	0.00127978	0.0449349	2	36590340	36591349	-	804	-	GO:0030247	-	B8AEG1	GUB_WAK_bind domain-containing protein	-
BGIOSGA007076	261.342	383.586	139.098	0.362626	-1.46345	0.00128151	0.0449349	2	4085671	4090664	-	2916	-	GO:0006508;GO:0008234	-	B8AI77	ULP_PROTEASE domain-containing protein	-
BGIOSGA011795	343.764	548.167	139.361	0.25423	-1.97579	0.00128151	0.0449349	3	2284450	2288638	+	1254	Patatin	GO:0016042;GO:0016787;GO:0006629	-	A2XC77	Patatin	Patatin [Source:UniProtKB/TrEMBL;Acc:A2XC77]
BGIOSGA034205	18.4464	36.5515	0.341311	0.00933781	-6.7427	0.00128281	0.0449349	11	6991698	6993506	-	1809	-	-	-	B8BJX0	Uncharacterized protein	-
BGIOSGA004018	1241.58	1792.22	690.947	0.385526	-1.3751	0.0012835	0.0449349	1	27976091	27980609	+	2445	-	GO:0005524	-	A2WSS0	AAA domain-containing protein	-
BGIOSGA011056	1246.68	1801.49	691.875	0.384057	-1.38061	0.0013035	0.045545	3	9198850	9202872	-	1821	-	GO:0009058;GO:0000162;GO:0004049	K01657	B8AKD7	Uncharacterized protein	-
BGIOSGA016656	1103.57	1594.63	612.508	0.384106	-1.38042	0.00130725	0.0456241	4	22973834	22976243	+	1092	-	GO:0005524;GO:0004672;GO:0006468	K13436	B8AVV0	Protein kinase domain-containing protein	-
BGIOSGA026219	278.562	407.887	149.237	0.365879	-1.45056	0.00134129	0.0464421	7	24497620	24501595	+	1290	Non-specific	GO:0016310;GO:0005524;GO:0007165;GO:0016301;GO:0006468;GO:0004674;GO:0000166;GO:0004672;GO:0016740	K07198	A2YP30	Non-specific serine/threonine protein kinase	Non-specific serine/threonine protein kinase [Source:UniProtKB/TrEMBL;Acc:A2YP30]
BGIOSGA016388	620.138	898.755	341.521	0.379993	-1.39595	0.00136037	0.0469963	4	18571616	18572728	+	873	-	GO:0016567;GO:0004842	-	A2XTC3	U-box domain-containing protein	-
BGIOSGA030488	34.8854	56.2476	13.5231	0.240421	-2.05636	0.00136808	0.0472096	9	7382942	7387813	+	1218	-	GO:0005516	-	B8BE84	Uncharacterized protein	-
BGIOSGA026154	286.856	441.82	131.892	0.298519	-1.7441	0.00138176	0.0475744	7	23627794	23628258	+	465	-	GO:0005509	-	A2YNR9	Uncharacterized protein	-
BGIOSGA011079	11.4516	22.574	0.32921	0.0145836	-6.09951	0.0013835	0.0475809	3	8833471	8843794	-	2208	-	GO:0007165;GO:0043547;GO:0005096	-	B8AKB2	Uncharacterized protein	-
BGIOSGA001791	398.968	580.356	217.581	0.374909	-1.41539	0.00139049	0.0477143	1	12936341	12936753	-	282	-	-	-	A2WP35	Uncharacterized protein	-
BGIOSGA035912	163.566	320.557	6.57574	0.0205135	-5.60728	0.00139485	0.0478104	12	20223484	20237558	-	8358	-	GO:0007018;GO:0005524;GO:0003774;GO:0032153;GO:0008017;GO:0000911;GO:0009524;GO:0000281;GO:0000166;GO:0080175;GO:0003777	K10400	B8BMS7	Kinesin motor domain-containing protein	-
BGIOSGA014439	238.852	350.457	127.246	0.363084	-1.46162	0.00140295	0.0479247	4	28908002	28911296	-	945	-	GO:0003723;GO:0003676	-	A2XX23	RRM domain-containing protein	-
BGIOSGA026476	713.771	1040.77	386.775	0.371624	-1.42808	0.00140303	0.0479247	8	30105002	30106645	-	414	-	-	-	A2YY67	C2 domain-containing protein	-
BGIOSGA008357	209.367	324.171	94.5624	0.291705	-1.77742	0.00140445	0.0479247	2	21176732	21180318	+	1176	-	GO:0004553;GO:0016787;GO:0005975	-	A2X5N9	Uncharacterized protein	-
BGIOSGA034612	101.095	152.491	49.6994	0.325918	-1.61742	0.00140943	0.0479873	11	473427	474658	-	963	-	GO:0003677;GO:0005634;GO:0006355;GO:0043565;GO:0003700	-	A2ZAU4	WRKY domain-containing protein	-
BGIOSGA037132	8.90748	16.791	1.02393	0.0609809	-4.0355	0.00141254	0.0479873	12	5349518	5350670	+	1104	-	GO:0043531	-	A2ZIX5	Uncharacterized protein	-
BGIOSGA012779	4004.25	5756.58	2251.93	0.391192	-1.35405	0.00142845	0.0484204	3	17249217	17257886	+	3096	-	GO:0005634;GO:0003677;GO:0005515	K21596	A2XHH5	Uncharacterized protein	-
BGIOSGA013733	19.5506	33.5615	5.53971	0.165061	-2.59893	0.00143719	0.0486268	3	37579048	37580599	+	1143	-	GO:0003677;GO:0005634;GO:0006355;GO:0043565;GO:0003700	-	B8ALB8	WRKY domain-containing protein	-
BGIOSGA030879	517.138	839.416	194.86	0.232137	-2.10695	0.00143771	0.0486268	9	15569827	15570958	+	969	ACO1	GO:0009693;GO:0046872;GO:0009835;GO:0009815;GO:0055114;GO:0031418;GO:0016491	K05933	-	-	1-aminocyclopropane-1-carboxylate oxidase 1 [Source:UniProtKB/Swiss-Prot;Acc:A2Z1W9]
BGIOSGA022355	130.569	194.945	66.1935	0.339549	-1.55831	0.00144652	0.0488708	6	3498226	3501477	+	1176	Putative	GO:0003677;GO:0005634;GO:0006355;GO:0043565;GO:0003700	-	Q6B6Q7	Putative WRKY74-b transcription factor	Putative WRKY74-b transcription factor [Source:UniProtKB/TrEMBL;Acc:Q6B6Q7]
BGIOSGA020743	146.934	240.955	52.9132	0.219598	-2.18706	0.00146223	0.0492928	6	28954384	28955843	-	888	-	GO:0006355;GO:0003700	-	B8B104	BZIP domain-containing protein	-
BGIOSGA026051	30.5804	49.9467	11.2141	0.224522	-2.15507	0.00147371	0.0495706	7	22114483	22115904	+	1422	-	-	-	B8B808	GRAS domain-containing protein	-
BGIOSGA000660	148.397	223.801	72.9931	0.326152	-1.61638	0.00148347	0.0498443	1	37030236	37030574	-	339	-	-	-	A2WVX7	Uncharacterized protein	-
BGIOSGA011188	500.393	724.411	276.376	0.381518	-1.39018	0.00151134	0.0506697	3	7163420	7166874	-	1320	-	GO:0004553;GO:0016787;GO:0005975	-	B8AJL0	Uncharacterized protein	-
BGIOSGA014718	10.6092	19.5073	1.71111	0.0877167	-3.511	0.00151326	0.0506786	4	24413481	24414860	-	1380	-	-	-	A2XVI0	DUF295 domain-containing protein	-
BGIOSGA022528	1103.95	1593.48	614.416	0.385582	-1.37489	0.00151631	0.0507252	6	6442907	6445453	+	1170	WAT1-related	GO:0016020;GO:0055085;GO:0016021;GO:0022857	-	A2YAJ6	WAT1-related protein	WAT1-related protein [Source:UniProtKB/TrEMBL;Acc:A2YAJ6]
BGIOSGA009690	54.2516	93.9199	14.5834	0.155275	-2.68711	0.00152021	0.0507579	3	36906335	36908302	-	1620	-	GO:0005524;GO:0004672;GO:0006468;GO:0007166	-	A2XMP0	Protein kinase domain-containing protein	-
BGIOSGA016618	23.4315	39.6841	7.17892	0.180902	-2.46672	0.0015206	0.0507579	4	22468168	22469459	+	981	-	GO:0004553;GO:0016787;GO:0008152;GO:0005975;GO:0016798	-	A2XUQ4	Cellulase domain-containing protein	-
BGIOSGA029404	19.7845	33.7068	5.86208	0.173914	-2.52355	0.00152398	0.0508154	9	19361593	19362174	-	582	-	-	-	A2Z3A8	Uncharacterized protein	-
BGIOSGA020323	9.36378	18.7276	0	0	-Inf	0.00152852	0.050856	5	28768407	28769989	+	1482	-	-	-	A2Y786	Uncharacterized protein	-
BGIOSGA004292	847.502	1398.3	296.706	0.21219	-2.23657	0.00153175	0.0509081	1	32525219	32526640	+	1422	-	GO:0006355;GO:0046983	-	A2WU88	BHLH domain-containing protein	-
BGIOSGA016685	5.27284	10.5457	0	0	-Inf	0.0015395	0.0510676	4	23325710	23328146	+	1134	-	-	-	A2XV33	Uncharacterized protein	-
BGIOSGA008937	188.954	337.101	40.8069	0.121053	-3.04629	0.00153988	0.0510676	2	31771956	31773606	+	1143	-	GO:0008168;GO:0032259	K21485	A2X903	Uncharacterized protein	-
BGIOSGA024972	3184.15	4567.7	1800.6	0.394204	-1.34299	0.00155292	0.0513889	7	358856	362985	-	1557	-	GO:0016020;GO:0055085;GO:0016021;GO:0005215;GO:0022857	-	A2YHD1	MFS domain-containing protein	-
BGIOSGA035351	731.405	1054.76	408.052	0.386868	-1.37009	0.00160442	0.0529787	11	15534967	15542804	+	2442	-	GO:0000911	-	B8BKS3	Uncharacterized protein	-
BGIOSGA003780	1079.88	1552.1	607.654	0.391504	-1.3529	0.00161454	0.0531983	1	23806109	23807557	+	705	-	-	-	B8AAA8	Uncharacterized protein	-
BGIOSGA010258	66.3737	107.082	25.6651	0.239676	-2.06084	0.00162207	0.053389	3	26570303	26572379	-	705	-	-	-	A2XJG6	LOB domain-containing protein	-
BGIOSGA001254	55.378	108.019	2.73732	0.0253412	-5.30237	0.00162482	0.0534046	1	26716382	26719676	-	2307	Kinesin-like	GO:0007018;GO:0005524;GO:0005874;GO:0000166;GO:0003774;GO:0003777;GO:0008017	K10401	A2WSD1	Kinesin-like protein	Kinesin-like protein [Source:UniProtKB/TrEMBL;Acc:A2WSD1]
BGIOSGA014679	784.825	1132.2	437.447	0.386368	-1.37195	0.00162603	0.0534046	4	25068296	25069061	-	648	-	-	-	A2XVQ4	GRAM domain-containing protein	-
BGIOSGA036110	206.068	301.942	110.194	0.364951	-1.45422	0.00163114	0.0535151	12	15974885	15978311	-	3066	-	GO:0043531	-	A2ZL01	NB-ARC domain-containing protein	-
BGIOSGA019032	364.692	529.714	199.669	0.376937	-1.4076	0.00164635	0.0538509	5	546704	547147	+	444	-	-	-	A2XZJ8	DUF1117 domain-containing protein	-
BGIOSGA013454	8.71748	16.3679	1.06707	0.065193	-3.93914	0.00164665	0.0538509	3	33138092	33142179	+	1857	-	-	-	B8AQN3	Uncharacterized protein	-
BGIOSGA036691	103.873	155.541	52.2058	0.335641	-1.57501	0.00165649	0.0541151	12	1784055	1787519	-	3357	-	GO:0043531;GO:0005515	-	B8BLV8	Uncharacterized protein	-
BGIOSGA037480	160.498	269.54	51.4559	0.190903	-2.38909	0.00166317	0.0542753	12	16280147	16281009	+	234	-	-	-	B8BM62	Uncharacterized protein	-
BGIOSGA013426	696.309	1001.75	390.869	0.390186	-1.35777	0.00167097	0.0543563	3	32762176	32763470	+	1068	-	GO:0015031	-	A2XL85	Uncharacterized protein	-
BGIOSGA029946	37.3571	60.8543	13.8599	0.227755	-2.13444	0.00167409	0.0543647	9	9216819	9218276	-	603	-	GO:0007166	-	A2Z041	Uncharacterized protein	-
BGIOSGA020507	657.673	1068.81	246.535	0.230662	-2.11615	0.00167478	0.0543647	6	32591204	32592082	-	879	-	GO:0003677;GO:0005634;GO:0006355	-	A2YH56	NAC domain-containing protein	-
BGIOSGA020732	848.804	1265.71	431.896	0.341228	-1.55119	0.00168085	0.054504	6	29058471	29063022	-	1410	-	GO:0005524;GO:0004674;GO:0000166;GO:0004672;GO:0006468	-	A2YFW7	Protein kinase domain-containing protein	-
BGIOSGA017040	222.067	347.66	96.4737	0.277495	-1.84947	0.00169191	0.0548045	4	29007656	29011245	+	1782	-	GO:0016020;GO:0055085;GO:0016021;GO:0022857	-	B8ATK8	Uncharacterized protein	-
BGIOSGA036924	10.5144	20.6996	0.32921	0.0159042	-5.97445	0.0017117	0.0553871	12	1515624	1517438	+	996	-	GO:0006270	K06628	A2ZHN2	Uncharacterized protein	-
BGIOSGA011440	5469.39	7816.13	3122.65	0.399514	-1.32368	0.001714	0.055403	3	3262177	3263760	-	1584	-	GO:0016020;GO:0055085;GO:0006817;GO:0005315;GO:0016021;GO:0022857	K08176	A2XCK8	MFS domain-containing protein	-
BGIOSGA017879	128.126	210.487	45.7646	0.217423	-2.20143	0.00172474	0.0556916	5	24686958	24687554	-	597	-	-	K14496	-	-	-
BGIOSGA016863	2955.96	4237.48	1674.45	0.395152	-1.33952	0.00173196	0.0557485	4	26020747	26024625	+	1236	GDH2	GO:0009409;GO:0006520;GO:0010446;GO:0055114;GO:0016639;GO:1901698;GO:0004353;GO:0006995;GO:0009651;GO:0005739;GO:0016491	-	-	-	Glutamate dehydrogenase 2, mitochondrial [Source:UniProtKB/Swiss-Prot;Acc:A2XW22]
BGIOSGA018687	33.8426	58.721	8.96421	0.152658	-2.71163	0.00176571	0.0565376	5	5241508	5242490	-	897	-	-	-	A2Y118	Myb_DNA-bind_3 domain-containing protein	-
BGIOSGA030203	84.4474	127.659	41.2354	0.323011	-1.63034	0.00178171	0.0569904	9	1784743	1799691	-	1233	-	-	-	B8BD13	DUF4216 domain-containing protein	-
BGIOSGA010621	103.233	154.699	51.7676	0.334635	-1.57934	0.00179801	0.0574519	3	17041474	17043933	-	1149	-	GO:0005524;GO:0004672;GO:0006468	-	B8AQK2	Protein kinase domain-containing protein	-
BGIOSGA011797	89.3149	147.478	31.1521	0.211233	-2.24309	0.00180204	0.0574607	3	2298437	2300659	+	879	Patatin	GO:0016042;GO:0016787;GO:0006629	-	B8AMT9	Patatin	Patatin [Source:UniProtKB/TrEMBL;Acc:B8AMT9]
BGIOSGA006705	1770.98	2575.69	966.257	0.375144	-1.41448	0.00181897	0.0578951	2	10929023	10935307	-	1806	-	GO:0016020;GO:0008107;GO:0042546;GO:0036065	K13681	B8AFK6	Uncharacterized protein	-
BGIOSGA037319	91.9613	181.171	2.7517	0.0151884	-6.04088	0.00182181	0.0579104	12	11041716	11043520	+	1575	-	-	-	A2ZK04	VWFA domain-containing protein	-
BGIOSGA027982	27.4345	47.9042	6.96475	0.145389	-2.78201	0.00188022	0.0595817	8	2817049	2818274	+	885	-	GO:0043531;GO:0005758;GO:0072321	-	A2YR70	Uncharacterized protein	-
BGIOSGA024062	1549.29	2214.95	883.633	0.39894	-1.32576	0.00190843	0.0603509	7	20900630	20903903	-	1653	-	GO:0005524;GO:0004672;GO:0005509;GO:0006468	K13412	A2YMS7	Uncharacterized protein	-
BGIOSGA023364	12.0042	21.6918	2.31657	0.106795	-3.22709	0.00192479	0.0606913	6	27744043	27744297	+	255	-	-	-	B8B0Q8	Uncharacterized protein	-
BGIOSGA021899	362.261	535.539	188.984	0.352885	-1.50273	0.00193532	0.0609496	6	3160927	3163762	-	921	-	-	-	B8B314	Uncharacterized protein	-
BGIOSGA034898	82.1998	124.237	40.1631	0.323279	-1.62915	0.00195011	0.0612266	11	3381064	3384238	+	2448	-	GO:0016020;GO:0016310;GO:0005524;GO:0016301;GO:0006468;GO:0005515;GO:0004674;GO:0000166;GO:0004672;GO:0016021;GO:0016740	-	A2ZBY7	Protein kinase domain-containing protein	-
BGIOSGA003781	821.37	1176.55	466.193	0.396238	-1.33556	0.00195761	0.0613365	1	23811283	23813032	+	408	Peptidylprolyl	GO:0003755;GO:0016853;GO:0000413	-	B8AAA9	Peptidylprolyl isomerase	Peptidylprolyl isomerase [Source:UniProtKB/TrEMBL;Acc:B8AAA9]
BGIOSGA020030	64.4395	98.8584	30.0206	0.303673	-1.71941	0.00200792	0.0626565	5	24659418	24660463	+	921	-	GO:0016020;GO:0055085;GO:0046873;GO:0030001;GO:0006811;GO:0005385;GO:0016021;GO:0071577	K14709	B8AZ40	Uncharacterized protein	-
BGIOSGA004562	1583.34	2261.01	905.664	0.400557	-1.31992	0.00202079	0.0628887	1	36313768	36324938	+	2922	-	GO:0046872;GO:0006508;GO:0004222;GO:0003824	K01408	B8AAE3	Uncharacterized protein	-
BGIOSGA026275	79.47	119.893	39.0474	0.325686	-1.61845	0.00202081	0.0628887	7	25231904	25238474	+	3081	-	-	-	B8B5B0	Uncharacterized protein	-
BGIOSGA021415	83.6236	134.751	32.4967	0.241162	-2.05193	0.00202445	0.0628988	6	11603323	11604303	-	981	-	GO:0016020;GO:0016021	-	B8B0U2	Uncharacterized protein	-
BGIOSGA014675	41.5778	80.13	3.02567	0.0377596	-4.72701	0.00202595	0.0628988	4	25155049	25166038	-	4347	-	-	-	B8ASC4	Uncharacterized protein	-
BGIOSGA010844	124.691	220.662	28.7203	0.130155	-2.9417	0.00203573	0.0631384	3	12904624	12905271	-	648	-	-	-	A2XG34	VQ domain-containing protein	-
BGIOSGA023706	812.65	1416.7	208.601	0.147244	-2.76372	0.00207618	0.0642118	7	26906861	26908787	-	1005	WRKY	GO:0003677;GO:0005634;GO:0006355;GO:0043565;GO:0003700	-	Q6IEN4	WRKY transcription factor 47	WRKY transcription factor 47 [Source:UniProtKB/TrEMBL;Acc:Q6IEN4]
BGIOSGA004544	16.7844	33.5688	0	0	-Inf	0.00208291	0.0642118	1	36026946	36028810	+	1584	-	GO:0046983	-	A2WVK9	BHLH domain-containing protein	-
BGIOSGA001055	1295.48	1848.57	742.389	0.401603	-1.31616	0.00211332	0.0650184	1	30635804	30636247	-	444	-	GO:0009055;GO:0015035;GO:0022900;GO:0005623;GO:0055114;GO:0045454	-	A2WTL1	Glutaredoxin domain-containing protein	-
BGIOSGA028563	43.069	67.6639	18.4741	0.273027	-1.87288	0.00213102	0.0654316	8	18723434	18728990	+	2784	-	GO:0043531	-	B8BAA2	Uncharacterized protein	-
BGIOSGA003073	46.0208	71.8269	20.2147	0.281436	-1.82912	0.00213722	0.0654909	1	7834560	7835398	+	786	-	GO:0016020;GO:0055085;GO:0016021;GO:0015267	K09873	A2WMF5	Uncharacterized protein	-
BGIOSGA004705	596.657	1014.34	178.973	0.176442	-2.50273	0.00216915	0.0664028	1	38502782	38503851	+	834	-	GO:0003677;GO:0005634;GO:0006355;GO:0043565;GO:0003700	-	A2WWF8	WRKY domain-containing protein	-
BGIOSGA001376	1246.4	1777.79	715.004	0.402186	-1.31407	0.00218481	0.0666824	1	24193748	24196450	-	1737	-	GO:0005515	-	B8AAD2	Uncharacterized protein	-
BGIOSGA038435	498.054	897.18	98.9278	0.110265	-3.18095	0.0022073	0.0671707	CH398925.1	2643	4824	+	696	-	-	-	-	-	-
BGIOSGA015984	25.8315	51.3218	0.341311	0.00665041	-7.23234	0.00221728	0.0673041	4	6612196	6618075	+	3417	-	GO:0005515;GO:0005524;GO:0008270;GO:0016818;GO:0009941;GO:0003676	K15505	B8AR57	Uncharacterized protein	-
BGIOSGA038090	26.4652	43.264	9.66648	0.22343	-2.1621	0.0022183	0.0673041	AAAA02036314.1	9258	10501	+	1062	-	GO:0005524;GO:0004672;GO:0006468	-	-	-	-
BGIOSGA034823	85.9905	152.029	19.9521	0.131239	-2.92973	0.00221836	0.0673041	11	2343432	2344400	+	885	-	GO:0003677;GO:0005634;GO:0006355	-	A2ZBK6	NAC domain-containing protein	-
BGIOSGA018137	22.0057	40.5219	3.48957	0.0861155	-3.53758	0.00223974	0.0676038	5	19623831	19625264	-	1434	-	GO:0006508;GO:0004190	-	A2Y457	Peptidase A1 domain-containing protein	-
BGIOSGA017617	165.938	242.397	89.4785	0.36914	-1.43776	0.00224234	0.0676038	5	28641778	28644847	-	1665	-	GO:0030247	-	B8AWE5	Uncharacterized protein	-
BGIOSGA002748	3409.82	5016.48	1803.15	0.359446	-1.47615	0.00224339	0.0676038	1	2602979	2604088	+	1110	-	GO:0003677;GO:0005634;GO:0006355;GO:0006351;GO:0003700	-	A2WKH7	Uncharacterized protein	-
BGIOSGA031713	84.2488	126.542	41.9557	0.331556	-1.59267	0.00224612	0.0676038	10	16111239	16113002	-	1389	-	GO:0005515	-	A2Z8E9	Uncharacterized protein	-
BGIOSGA003226	179.116	260.57	97.6623	0.374802	-1.4158	0.00225707	0.0678072	1	10165094	10171831	+	1833	-	GO:0004553;GO:0016787;GO:0008152;GO:0005975;GO:0016798	-	B8AC83	Uncharacterized protein	-
BGIOSGA010341	718.752	1371.34	66.1602	0.0482448	-4.37348	0.00227364	0.0679057	3	24656025	24656354	-	330	-	-	-	A2XJ04	Uncharacterized protein	-
BGIOSGA024898	132.454	201.956	62.9515	0.311709	-1.68173	0.00229184	0.068316	7	1325051	1325536	-	486	-	-	-	A2YHR1	Uncharacterized protein	-
BGIOSGA011865	445.73	639.196	252.265	0.39466	-1.34132	0.00229739	0.068415	3	3155171	3158073	+	1293	-	GO:0009555;GO:0005524;GO:0004674;GO:0000166;GO:0004672;GO:0006468	-	A2XCJ5	Protein kinase domain-containing protein	-
BGIOSGA000531	570.596	817.451	323.741	0.396038	-1.33629	0.00233638	0.0693363	1	39321269	39324365	-	1671	-	GO:0016020;GO:0005515;GO:0016021	-	A2WWS0	ANK_REP_REGION domain-containing protein	-
BGIOSGA034676	34.9698	55.8571	14.0825	0.252117	-1.98784	0.00233738	0.0693363	11	330336	331604	+	1269	-	GO:0009959;GO:0009639	-	A2ZAS2	DUF641 domain-containing protein	-
BGIOSGA014922	238.242	365.484	111	0.303706	-1.71925	0.00233989	0.0693434	4	21792679	21793557	-	690	-	-	-	A2XUG5	Uncharacterized protein	-
BGIOSGA017133	99.7819	165.519	34.0449	0.205686	-2.28148	0.00234532	0.0694374	4	30369967	30370326	+	360	-	GO:0009733	-	A2XXL4	Uncharacterized protein	-
BGIOSGA014248	95.8779	142.679	49.0764	0.343963	-1.53967	0.00235601	0.0696864	4	31571941	31576199	-	804	-	GO:0004553;GO:0005975	-	A2XY41	Glyco_hydro_3 domain-containing protein	-
BGIOSGA015119	457.26	654.15	260.37	0.398028	-1.32906	0.00238589	0.0704258	4	18514752	18517675	-	2043	-	GO:0005515	-	B8ATP7	WD_REPEATS_REGION domain-containing protein	-
BGIOSGA003913	262.108	409.509	114.707	0.280108	-1.83594	0.0023879	0.0704258	1	26171209	26172693	+	1485	Glycosyltransferase	GO:0016757;GO:0016758;GO:0016740	-	A2WS65	Glycosyltransferase	Glycosyltransferase [Source:UniProtKB/TrEMBL;Acc:A2WS65]
BGIOSGA031347	3570.17	5056.89	2083.44	0.412001	-1.27928	0.00239397	0.070537	10	21886850	21888175	-	765	-	-	-	A2ZAI3	Uncharacterized protein	-
BGIOSGA022733	112.267	175.522	49.012	0.279236	-1.84044	0.00241949	0.0711521	6	11564045	11567667	+	2739	-	GO:0016020;GO:0016021	-	B8B0U0	Uncharacterized protein	-
BGIOSGA011542	1922.17	2728.69	1115.65	0.408859	-1.29033	0.00242638	0.0712178	3	1742107	1745871	-	1377	Non-specific	GO:0016310;GO:0005524;GO:0007165;GO:0016301;GO:0006468;GO:0004674;GO:0000166;GO:0004672;GO:0016740	-	B8AMF4	Non-specific serine/threonine protein kinase	Non-specific serine/threonine protein kinase [Source:UniProtKB/TrEMBL;Acc:B8AMF4]
BGIOSGA022431	55.8105	85.5624	26.0587	0.304558	-1.71521	0.00243605	0.0714333	6	4755401	4756861	+	1461	-	GO:0000145;GO:0015031;GO:0006887	-	A2YA16	Exocyst subunit Exo70 family protein	-
BGIOSGA022242	157.745	230.475	85.0156	0.368872	-1.43881	0.00250002	0.07296	6	1946440	1946724	+	285	-	-	-	B8B285	Uncharacterized protein	-
BGIOSGA023408	14.5684	29.1369	0	0	-Inf	0.00250788	0.0731198	6	28805919	28807809	+	1281	SPL10	GO:0046872;GO:0003677;GO:0005634	-	-	-	Squamosa promoter-binding-like protein 10 [Source:UniProtKB/Swiss-Prot;Acc:A2YFT9]
BGIOSGA007434	2886.18	4816.68	955.69	0.198413	-2.33342	0.0025151	0.0731911	2	1479039	1484968	+	1758	-	GO:0005524;GO:0004672;GO:0005509;GO:0006468	K13412	B8AGZ4	Uncharacterized protein	-
BGIOSGA020525	737.077	1049.67	424.487	0.404402	-1.30614	0.00252601	0.0734389	6	32170336	32173026	-	1260	-	-	K19366	A2YH10	Senescence domain-containing protein	-
BGIOSGA005201	17.5513	29.8633	5.23926	0.175442	-2.51094	0.00253934	0.0737563	1	46221497	46224289	+	2793	-	GO:0043531	-	A2WZ91	NB-ARC domain-containing protein	-
BGIOSGA000193	95.8449	185.206	6.4842	0.0350108	-4.83606	0.00254536	0.0738611	1	44738998	44740141	-	954	-	-	-	B8A8R9	TOG domain-containing protein	-
BGIOSGA012943	43.3641	70.2581	16.47	0.234422	-2.09282	0.00257838	0.0746779	3	20757575	20761591	+	1620	-	GO:0005515	-	A2XIB8	Uncharacterized protein	-
BGIOSGA006914	943.303	1340.01	546.593	0.407901	-1.29371	0.00259076	0.0749656	2	6700474	6701792	-	501	-	GO:0046872	-	A2X268	Uncharacterized protein	-
BGIOSGA017312	15.5147	31.0294	0	0	-Inf	0.00265406	0.07656	4	33068897	33069553	+	657	-	-	-	B8AVZ6	Uncharacterized protein	-
BGIOSGA019118	6721.34	9505.37	3937.31	0.41422	-1.27153	0.0026545	0.07656	5	1907970	1908425	+	456	-	GO:0006355;GO:0003700	-	A2Y005	BZIP domain-containing protein	-
BGIOSGA017158	61.2386	93.0411	29.4361	0.316378	-1.66028	0.00265835	0.07656	4	30662413	30668523	+	1938	-	GO:0003677	-	B8AUH6	BED-type domain-containing protein	-
BGIOSGA023433	34.1839	54.2242	14.1437	0.260837	-1.93878	0.00269549	0.0773388	6	29338528	29341713	+	3186	-	GO:0016020;GO:0016310;GO:0005524;GO:0016301;GO:0006468;GO:0005515;GO:0004674;GO:0000166;GO:0004672;GO:0016021;GO:0016740	-	A2YFZ8	Protein kinase domain-containing protein	-
BGIOSGA007669	392.612	601.459	183.765	0.305532	-1.71061	0.00274637	0.078578	2	5207196	5209492	+	783	-	GO:0003824;GO:0050662	K09753	B8AIW9	Epimerase domain-containing protein	-
BGIOSGA027120	33.287	55.593	10.981	0.197525	-2.33989	0.00282452	0.0804356	8	17086261	17087060	-	297	-	-	-	B8BA04	Uncharacterized protein	-
BGIOSGA034259	378.377	540.859	215.894	0.399168	-1.32493	0.00282967	0.0804356	11	6012243	6014966	-	2724	-	GO:0043531	-	B8BJS2	Uncharacterized protein	-
BGIOSGA021625	344.07	492.378	195.762	0.397584	-1.33067	0.00284842	0.0808935	6	7483370	7489677	-	2031	-	GO:0016020;GO:0005524;GO:0004672;GO:0006355;GO:0016021;GO:0006468;GO:0003690	K15032	B8B482	Protein kinase domain-containing protein	-
BGIOSGA025958	197.773	293.791	101.754	0.346349	-1.5297	0.00288467	0.0818473	7	20716310	20717005	+	696	-	-	-	B8B7H1	Uncharacterized protein	-
BGIOSGA008165	17.1384	29.0686	5.20822	0.17917	-2.4806	0.0028901	0.0819254	2	16713199	16714144	+	762	Transcription	GO:0003677;GO:0005634;GO:0006355;GO:0043565;GO:0003700	-	Q6IEN9	Transcription factor WRKY42	Transcription factor WRKY42 [Source:UniProtKB/TrEMBL;Acc:Q6IEN9]
BGIOSGA034326	747.46	1104.87	390.052	0.35303	-1.50214	0.0029208	0.0824904	11	5049696	5052155	-	2460	S-domain	GO:0016020;GO:0016310;GO:0005524;GO:0016301;GO:0006468;GO:0004674;GO:0000166;GO:0004672;GO:0048544;GO:0016021;GO:0016740	-	A2ZCI0	S-domain receptor-like protein kinase family-1	S-domain receptor-like protein kinase family-1 [Source:UniProtKB/TrEMBL;Acc:A2ZCI0]
BGIOSGA011882	598.458	849.955	346.962	0.408212	-1.29261	0.002941	0.0828318	3	3411192	3413322	+	1221	-	GO:0071949	-	B8ANX0	FAD_binding_3 domain-containing protein	-
BGIOSGA035830	61.3694	113.051	9.6877	0.0856931	-3.54468	0.002966	0.0833064	12	21758033	21762665	-	2985	Kinesin-like	GO:0007018;GO:0005524;GO:0005874;GO:0000166;GO:0003774;GO:0003777;GO:0008017	K10406	B8BN09	Kinesin-like protein	Kinesin-like protein [Source:UniProtKB/TrEMBL;Acc:B8BN09]
BGIOSGA034796	32.0692	54.6135	9.52496	0.174407	-2.51947	0.00298048	0.0834967	11	2013953	2016514	+	1014	-	GO:0003680	-	A2ZBG2	PPC domain-containing protein	-
BGIOSGA033181	120.379	180.646	60.1106	0.332753	-1.58748	0.00298095	0.0834967	10	17499714	17500355	+	642	-	-	-	A2Z8T4	Uncharacterized protein	-
BGIOSGA033695	46.2332	71.5146	20.9518	0.292973	-1.77116	0.00299471	0.0837829	11	19536451	19538958	-	2508	-	GO:0043531	-	B8BLD3	Uncharacterized protein	-
BGIOSGA017247	17.0682	29.6781	4.45826	0.15022	-2.73485	0.00299952	0.0837869	4	31996881	32001853	+	1593	-	GO:0003677;GO:0005634;GO:0006281;GO:0090305;GO:0004518;GO:0048476	K10882	B8AVJ7	ERCC4 domain-containing protein	-
BGIOSGA004674	787.12	1114.17	460.066	0.412921	-1.27606	0.00301152	0.0839921	1	37956046	37957107	+	1062	-	GO:0005515	-	A2WW91	Uncharacterized protein	-
BGIOSGA000258	717.134	1216.22	218.05	0.179285	-2.47967	0.00301235	0.0839921	1	43654087	43654743	-	657	-	-	-	A2WYB0	Uncharacterized protein	-
BGIOSGA023937	665.167	947.47	382.865	0.404092	-1.30725	0.0030269	0.0843213	7	22784372	22791995	-	3072	-	GO:0051513	-	B8B8A3	DUF4378 domain-containing protein	-
BGIOSGA000466	1387.54	2117.73	657.347	0.310402	-1.68779	0.0030365	0.0845117	1	40421789	40423213	-	1425	-	GO:0046872;GO:0020037;GO:0006952;GO:0019441	-	A2WX43	Uncharacterized protein	-
BGIOSGA013187	35.74	69.7976	1.68235	0.0241033	-5.37463	0.00304219	0.0845715	3	28201159	28202667	+	1344	-	GO:0005515	-	A2XJW9	DUF4005 domain-containing protein	-
BGIOSGA010968	115.598	197.349	33.8474	0.171511	-2.54363	0.00304416	0.0845715	3	10591288	10593554	-	768	-	GO:0005515	K00799	A2XFB0	Uncharacterized protein	-
BGIOSGA008996	1943.04	2743.68	1142.41	0.416378	-1.26403	0.00305503	0.0847196	2	32609515	32610129	+	483	-	GO:0016787	K07766	A2X9B6	Nudix hydrolase domain-containing protein	-
BGIOSGA004625	2166.24	3489.67	842.812	0.241516	-2.04981	0.0030644	0.0849026	1	37331345	37335590	+	1071	-	GO:0005515	-	B8AAW3	Uncharacterized protein	-
BGIOSGA027412	55.8922	92.7833	19.001	0.204789	-2.28779	0.00308291	0.0852849	8	8649426	8650419	-	675	-	GO:0046872;GO:0045735;GO:0005576;GO:0030145	-	A2YSN2	Germin-like protein	-
BGIOSGA005747	239.606	380.412	98.8001	0.259719	-1.94498	0.00309446	0.0854266	2	31410630	31413387	-	2205	-	GO:0016020;GO:0030246;GO:0005524;GO:0004672;GO:0016021;GO:0006468	-	A2X8V6	Protein kinase domain-containing protein	-
BGIOSGA029649	1506.03	2124.73	887.32	0.417616	-1.25975	0.0031667	0.0870612	9	15660452	15662477	-	1236	-	GO:0016020;GO:0006508;GO:0016021;GO:0008236	K03100	A2Z1Y4	Peptidase_S26 domain-containing protein	-
BGIOSGA030044	12.5979	25.1958	0	0	-Inf	0.00316788	0.0870612	9	6659436	6665218	-	3237	-	GO:0016020;GO:0005515;GO:0006508;GO:0008234;GO:0016021	-	A2YZI7	Uncharacterized protein	-
BGIOSGA018162	12.7524	22.4406	3.06425	0.13655	-2.8725	0.00317861	0.0871539	5	19220697	19224217	-	876	-	-	-	B8AXQ3	N-acetyltransferase domain-containing protein	-
BGIOSGA016943	419.759	644.127	195.392	0.303344	-1.72097	0.00317978	0.0871539	4	27465000	27466433	+	1029	Rhomboid-like	GO:0016020;GO:0004252;GO:0008233;GO:0016787;GO:0006508;GO:0016021	-	B8AT43	RHOMBOID-like protein	Rhomboid-like protein [Source:UniProtKB/TrEMBL;Acc:B8AT43]
BGIOSGA020266	577.386	874.697	280.074	0.320196	-1.64297	0.00319636	0.0874885	5	28052764	28054028	+	666	-	GO:0003677;GO:0005634;GO:0006355;GO:0043565;GO:0003700	-	A2Y6X8	WRKY domain-containing protein	-
BGIOSGA004810	2913.4	4217.88	1608.93	0.381454	-1.39042	0.0031977	0.0874885	1	40132878	40133783	+	906	-	GO:0004553;GO:0016787;GO:0008152;GO:0005975;GO:0016798	K01183	A2WX14	Glyco_hydro_18 domain-containing protein	-
BGIOSGA017358	84.9336	126.305	43.5625	0.3449	-1.53575	0.00320094	0.087499	4	33837615	33839864	+	1617	-	GO:0016020;GO:0055085;GO:0016021;GO:0005215;GO:0022857	-	A2XZ03	MFS domain-containing protein	-
BGIOSGA011321	33.8666	64.9453	2.78801	0.0429286	-4.54192	0.00321235	0.0876545	3	4835617	4837251	-	714	-	GO:0003677;GO:0005634;GO:0006355;GO:0006351	-	A2XDA6	TF-B3 domain-containing protein	-
BGIOSGA005032	73.155	116.094	30.2158	0.260269	-1.94192	0.0032574	0.0884897	1	43484407	43485973	+	849	-	GO:0016020;GO:0016021	-	A2WY83	C1_2 domain-containing protein	-
BGIOSGA002905	13.5049	23.4816	3.52815	0.150252	-2.73455	0.00326033	0.0884909	1	4890756	4891223	+	468	-	GO:0016020;GO:0016021	-	A2WLG4	Uncharacterized protein	-
BGIOSGA000583	920.248	1772.33	68.1683	0.0384626	-4.7004	0.00334069	0.0905118	1	38476205	38478347	-	1071	-	GO:0003677;GO:0005634;GO:0006355;GO:0043565;GO:0003700	-	A2WWF7	WRKY domain-containing protein	-
BGIOSGA008104	660.159	979.992	340.326	0.347275	-1.52585	0.00338749	0.0916985	2	14165369	14167892	+	1320	-	GO:0016020;GO:0008375;GO:0016021	-	B8AGM8	Uncharacterized protein	-
BGIOSGA022361	282.796	546.897	18.6958	0.0341852	-4.87048	0.00340729	0.0921532	6	3585385	3585795	+	411	Histone	GO:0003677;GO:0005634;GO:0046982;GO:0005694;GO:0000786	K11253	B8B1H8	Histone H3	Histone H3 [Source:UniProtKB/TrEMBL;Acc:B8B1H8]
BGIOSGA013088	608.232	860.161	356.303	0.414229	-1.2715	0.00342902	0.0925775	3	26032519	26035799	+	957	-	GO:0008081;GO:0006629	-	A2XJB6	GP-PDE domain-containing protein	-
BGIOSGA000075	777.669	1098.12	457.217	0.416363	-1.26408	0.003445	0.0928941	1	46368744	46376143	-	1842	Phosphatidylserine	GO:0016020;GO:0006646;GO:0016540;GO:0004609;GO:0008654;GO:0016831;GO:0016829;GO:0005509;GO:0006629	-	B8A9J6	Phosphatidylserine decarboxylase proenzyme 2	Phosphatidylserine decarboxylase proenzyme 2 [Source:UniProtKB/TrEMBL;Acc:B8A9J6]
BGIOSGA013775	586.838	883.578	290.099	0.328323	-1.60681	0.00344681	0.0928941	3	38049994	38051042	+	669	-	GO:0016020;GO:0016021	-	B8ALT1	Uncharacterized protein	-
BGIOSGA009076	18.7847	31.4673	6.10203	0.193916	-2.36649	0.00350468	0.0943708	2	33773031	33780476	+	1842	-	GO:0016020;GO:0006626;GO:0005515;GO:0016021;GO:0005739;GO:0004040	-	B8AIT1	TPR_REGION domain-containing protein	-
BGIOSGA014817	4.92522	9.85045	0	0	-Inf	0.00350968	0.0944225	4	23157643	23158173	-	531	-	GO:0016020;GO:0016021	-	B8AVW9	RING-type domain-containing protein	-
BGIOSGA010778	483.576	784.854	182.297	0.232269	-2.10613	0.00353018	0.0948905	3	14033619	14035685	-	1311	-	GO:0008483;GO:0003824;GO:0030170	K00827	B8AP15	Uncharacterized protein	-
BGIOSGA029737	192.882	277.394	108.37	0.390673	-1.35597	0.00354119	0.0951032	9	13882497	13882784	-	288	-	GO:0016020;GO:0016021	-	B8BFA5	Uncharacterized protein	-
BGIOSGA014331	1095.3	1541.77	648.833	0.420837	-1.24867	0.00356963	0.0956991	4	30471297	30473939	-	1263	-	GO:0016020;GO:0005524;GO:0004674;GO:0000166;GO:0004672;GO:0016021;GO:0006468	-	A2XXN2	Protein kinase domain-containing protein	-
BGIOSGA036513	30.128	48.021	12.2351	0.254787	-1.97264	0.00361227	0.0965887	12	4486629	4487621	-	993	-	-	-	A2ZIQ0	Uncharacterized protein	-
BGIOSGA004181	1522.17	2138.77	905.581	0.423412	-1.23986	0.00362904	0.0968683	1	30866839	30869516	+	741	-	-	-	B8A789	Uncharacterized protein	-
BGIOSGA032523	28.6846	53.1946	4.17447	0.0784753	-3.67162	0.003637	0.0969112	10	2395753	2397702	+	1950	-	GO:0005524;GO:0004672;GO:0006468	-	A2Z501	Uncharacterized protein	-
BGIOSGA017977	805.536	1553.85	57.2211	0.0368254	-4.76316	0.00365081	0.0969427	5	22811720	22812130	-	411	Histone	GO:0003677;GO:0005634;GO:0046982;GO:0005694;GO:0000786	K11253	B8B1H8	Histone H3	Histone H3 [Source:UniProtKB/TrEMBL;Acc:B8B1H8]
BGIOSGA015171	23.2238	37.9391	8.50857	0.224269	-2.1567	0.00365761	0.097039	4	17556889	17557749	-	711	-	-	-	A2XT01	Uncharacterized protein	-
BGIOSGA008802	250.394	492.847	7.94099	0.0161125	-5.95568	0.00369074	0.0976658	2	29410962	29411747	+	786	-	GO:0003677;GO:0005634;GO:0006355;GO:0006351;GO:0003700	-	A2X897	AP2/ERF domain-containing protein	-
BGIOSGA019051	552.092	1070.48	33.7061	0.0314869	-4.9891	0.00370882	0.0979736	5	764823	765372	+	447	Histone	GO:0003677;GO:0005634;GO:0046982;GO:0005694;GO:0000786	K11251	B8AXA2	Histone H2A	Histone H2A [Source:UniProtKB/TrEMBL;Acc:B8AXA2]
BGIOSGA038033	21.2473	35.0031	7.49147	0.214023	-2.22416	0.00374739	0.098822	AAAA02035993.1	5220	5549	+	330	-	-	-	-	-	-
BGIOSGA024172	1249.15	1759.45	738.859	0.419938	-1.25175	0.00376007	0.098986	7	19224532	19228667	-	2016	-	GO:0016020;GO:0005524;GO:0004672;GO:0016021;GO:0006468	-	B8B6Y7	Uncharacterized protein	-
BGIOSGA022521	21.6158	38.8792	4.35233	0.111945	-3.15914	0.00378352	0.0995178	6	6351866	6352488	+	417	-	-	-	A2YAI6	Uncharacterized protein	-
BGIOSGA029325	43.3862	84.4195	2.35287	0.0278712	-5.16508	0.00379242	0.0996664	9	20479361	20482261	-	1563	Flavin-containing	GO:0050661;GO:0050660;GO:0004499;GO:0004497;GO:0055114;GO:0016491	K00485	B8BE50	Flavin-containing monooxygenase	Flavin-containing monooxygenase [Source:UniProtKB/TrEMBL;Acc:B8BE50]
BGIOSGA012978	65.4414	117.161	13.7214	0.117115	-3.094	0.00380651	0.0998432	3	22776001	22779848	+	1047	Peroxidase	GO:0020037;GO:0055114;GO:0006979;GO:0046872;GO:0098869;GO:0004601;GO:0005576;GO:0042744;GO:0016491	K00430	A2XIK7	Peroxidase	Peroxidase [Source:UniProtKB/TrEMBL;Acc:A2XIK7]
BGIOSGA013543	846.241	1191.38	501.105	0.42061	-1.24945	0.00380892	0.0998432	3	34752938	34754667	+	465	-	GO:0005509	K02183	B8AJU2	Uncharacterized protein	-
BGIOSGA010912	3053.1	4269.83	1836.37	0.430079	-1.21732	0.00384377	0.100413	3	11555440	11555814	-	375	-	-	-	A2XFN9	Uncharacterized protein	-
BGIOSGA002348	2107.28	3010.61	1203.94	0.399899	-1.32229	0.00387658	0.101098	1	3597965	3600184	-	1467	-	-	-	B8ADD9	RING-type domain-containing protein	-
BGIOSGA015328	80.3142	119.164	41.4639	0.347956	-1.52303	0.00388468	0.101185	4	13359071	13360452	-	687	-	-	-	B8ASB4	Uncharacterized protein	-
BGIOSGA020918	25.2625	47.7657	2.75925	0.0577663	-4.11363	0.00388653	0.101185	6	25028927	25029553	-	384	-	GO:0009055;GO:0022900	-	A2YEU1	Phytocyanin domain-containing protein	-
BGIOSGA031712	431.732	632.989	230.475	0.364105	-1.45757	0.00394595	0.102558	10	16123024	16124559	-	1536	-	GO:0005515	-	A2Z8F0	Uncharacterized protein	-
BGIOSGA026426	66.7764	99.8603	33.6924	0.337395	-1.56749	0.00399809	0.103709	7	27293279	27296225	+	1338	Non-specific	GO:0016310;GO:0005524;GO:0007165;GO:0016301;GO:0006468;GO:0004674;GO:0000166;GO:0004672;GO:0016740	-	A2YQ36	Non-specific serine/threonine protein kinase	Non-specific serine/threonine protein kinase [Source:UniProtKB/TrEMBL;Acc:A2YQ36]
BGIOSGA031437	459.816	650.945	268.688	0.412766	-1.2766	0.0040004	0.103709	10	20725312	20727580	-	1254	Trehalose	GO:0016020;GO:0004805;GO:0016787;GO:0005992;GO:0016021;GO:0003824;GO:0016311	K01087	A2ZA30	Trehalose 6-phosphate phosphatase	Trehalose 6-phosphate phosphatase [Source:UniProtKB/TrEMBL;Acc:A2ZA30]
BGIOSGA034470	131.261	252.7	9.82242	0.0388699	-4.6852	0.00401773	0.103983	11	2447178	2447588	-	411	Histone	GO:0003677;GO:0005634;GO:0046982;GO:0005694;GO:0000786	K11253	B8B1H8	Histone H3	Histone H3 [Source:UniProtKB/TrEMBL;Acc:B8B1H8]
BGIOSGA016185	261.34	372.338	150.343	0.40378	-1.30836	0.00403108	0.10424	4	14530656	14533109	+	2076	-	GO:0016020;GO:0005524;GO:0016021;GO:0048544	-	B8ASQ4	Uncharacterized protein	-
BGIOSGA018754	230.969	381.802	80.1363	0.20989	-2.2523	0.00404368	0.104478	5	3913941	3914738	-	798	-	-	-	B8AYF0	FAS1 domain-containing protein	-
BGIOSGA038155	8.55623	15.7306	1.3819	0.0878483	-3.50884	0.00406241	0.104873	CH398497.1	4988	8245	-	1527	-	GO:0055085;GO:0016021;GO:0022857	K08176	-	-	-
BGIOSGA005049	732.778	1289.45	176.106	0.136575	-2.87224	0.00408703	0.105243	1	43761423	43761977	+	555	CASP-like	GO:0016020;GO:0016021;GO:0005886	-	A2WYC3	CASP-like protein	CASP-like protein [Source:UniProtKB/TrEMBL;Acc:A2WYC3]
BGIOSGA022020	107.608	206.982	8.23389	0.0397807	-4.65179	0.00409912	0.105465	6	1629368	1631224	-	1857	-	GO:0005634;GO:1900459	-	A2Y8T0	GRAS domain-containing protein	-
BGIOSGA007974	25.5824	41.2198	9.94501	0.241268	-2.05129	0.00416361	0.106984	2	11329787	11333266	+	3480	-	GO:0043531	-	A2X3H5	NB-ARC domain-containing protein	-
BGIOSGA017099	98.1199	143.558	52.6817	0.366972	-1.44626	0.00418908	0.107509	4	29938835	29939425	+	591	-	-	-	A2XXF4	AAI domain-containing protein	-
BGIOSGA010559	3770.67	6094.8	1446.55	0.237342	-2.07496	0.00420581	0.107848	3	18294588	18299001	-	867	-	-	K13464	A2XHS7	Tify domain-containing protein	-
BGIOSGA025915	177.04	289.936	64.1429	0.221231	-2.17637	0.00423141	0.108414	7	19896539	19896850	+	312	Histone	GO:0003677;GO:0005634;GO:0009506;GO:0009414;GO:0006334;GO:0046982;GO:0005694;GO:0009579;GO:0005774;GO:0005730;GO:0005829;GO:0005886;GO:0000786;GO:0009507	K11254	A2WWR4	Histone H4	Histone H4 [Source:UniProtKB/TrEMBL;Acc:A2WWR4]
BGIOSGA024842	71.8888	106.559	37.219	0.349281	-1.51754	0.00428281	0.109365	7	2131272	2132736	-	1335	-	GO:0016020;GO:0005524;GO:0004674;GO:0000166;GO:0004672;GO:0016021;GO:0006468	-	A2YI19	Protein kinase domain-containing protein	-
BGIOSGA014800	2563.97	4790.17	337.772	0.0705135	-3.82596	0.00429334	0.109486	4	23424119	23425373	-	1038	-	GO:0055114;GO:0016491	-	A2XV46	PKS_ER domain-containing protein	-
BGIOSGA009874	591.831	929.028	254.635	0.274088	-1.86729	0.00429468	0.109486	3	33986003	33987605	-	780	-	GO:0055114	-	A2XLM9	Uncharacterized protein	-
BGIOSGA031004	49.786	75.9292	23.6429	0.31138	-1.68325	0.00433777	0.110372	9	17423538	17424032	+	495	-	GO:0046872;GO:0003677;GO:0008270	-	A2Z2J5	Uncharacterized protein	-
BGIOSGA038061	927.616	1299.78	555.452	0.427343	-1.22653	0.00434266	0.110372	AAAA02036153.1	3750	7370	+	1143	-	-	-	-	-	-
BGIOSGA029634	5.7098	11.0639	0.355691	0.0321487	-4.95909	0.00434644	0.110372	9	15984662	15986397	-	1659	-	GO:0016020;GO:0008107;GO:0042546;GO:0036065	K13681	A2Z218	Uncharacterized protein	-
BGIOSGA030395	29.4633	46.7278	12.1988	0.261061	-1.93754	0.00434744	0.110372	9	4343559	4344312	+	207	-	-	-	A2YZ42	Uncharacterized protein	-
BGIOSGA026665	5.70448	11.0676	0.341311	0.0308386	-5.01912	0.00435856	0.110539	8	27503796	27505322	-	1353	-	GO:0016020;GO:0003885;GO:0050660;GO:0055114;GO:0016491;GO:0071949	-	B8B8T5	FAD-binding PCMH-type domain-containing protein	-
BGIOSGA010848	666.667	939.236	394.097	0.419593	-1.25294	0.00439311	0.111255	3	12854864	12858540	-	1350	Non-specific	GO:0016310;GO:0005524;GO:0007165;GO:0016301;GO:0006468;GO:0004674;GO:0000166;GO:0004672;GO:0016740	-	B8AN11	Non-specific serine/threonine protein kinase	Non-specific serine/threonine protein kinase [Source:UniProtKB/TrEMBL;Acc:B8AN11]
BGIOSGA020696	190.616	303.32	77.9116	0.256863	-1.96093	0.00440083	0.111358	6	29680827	29681171	-	345	-	GO:0016020;GO:0016021	-	B8B181	Uncharacterized protein	-
BGIOSGA001804	9.53679	18.7444	0.32921	0.0175631	-5.83131	0.00441163	0.111539	1	12430475	12431252	-	708	-	GO:0006413;GO:0003743	-	A2WNZ0	Uncharacterized protein	-
BGIOSGA030846	2175.35	3038.55	1312.16	0.431839	-1.21144	0.0044348	0.11194	9	14969713	14972225	+	1602	-	GO:0015969	K00951	A2Z1Q6	HD domain-containing protein	-
BGIOSGA009241	1960.37	2744.49	1176.25	0.428586	-1.22234	0.00444282	0.11205	2	36480683	36482596	+	1257	-	GO:0046872;GO:0006355;GO:0008270;GO:0043565;GO:0003700	-	A2XAR7	GATA-type domain-containing protein	-
BGIOSGA034837	401.786	638.315	165.257	0.258895	-1.94956	0.00446325	0.112325	11	2527179	2531768	+	1161	HVA22-like	GO:0016020	-	B8BJ70	HVA22-like protein	HVA22-like protein [Source:UniProtKB/TrEMBL;Acc:B8BJ70]
BGIOSGA036861	79.8727	153.905	5.84016	0.0379465	-4.71989	0.00446469	0.112325	12	603877	606859	+	2385	-	GO:0016020;GO:0005515;GO:0005524;GO:0004672;GO:0016021;GO:0006468	-	A2ZHB1	Protein kinase domain-containing protein	-
BGIOSGA004035	968.484	1435.5	501.473	0.349338	-1.5173	0.00448395	0.112717	1	28220367	28224077	+	1596	-	GO:0016020;GO:0020037;GO:0005506;GO:0055114;GO:0046872;GO:0016705;GO:0016021;GO:0004497;GO:0016491	-	A2WSV0	Uncharacterized protein	-
BGIOSGA007655	6.82313	13.6463	0	0	-Inf	0.00450017	0.113032	2	4954940	4958203	+	1080	-	GO:0046872;GO:0003677;GO:0005634	-	B8AIY2	SBP-type domain-containing protein	-
BGIOSGA006746	323.673	613.778	33.5675	0.05469	-4.19258	0.00450706	0.113112	2	9946913	9948618	-	1515	-	GO:0003677;GO:0005634	K09273	A2X352	Uncharacterized protein	-
BGIOSGA014273	1243.9	1926.69	561.121	0.291236	-1.77974	0.00451374	0.113187	4	31283276	31284826	-	444	-	-	-	B8AUX0	Uncharacterized protein	-
BGIOSGA037160	7.5581	14.0923	1.02393	0.0726593	-3.78271	0.00452655	0.113416	12	5815393	5818006	+	1407	-	GO:0008152;GO:0006281;GO:0006284;GO:0003824;GO:0016798;GO:0046872;GO:0016787;GO:0051539;GO:0006974	K03575	A2ZJ16	Adenine DNA glycosylase	-
BGIOSGA018102	798.228	1121.84	474.614	0.423066	-1.24104	0.00454075	0.113678	5	20544184	20547102	-	444	-	-	-	A2Y4E2	Uncharacterized protein	-
BGIOSGA004615	34.3778	53.6433	15.1124	0.28172	-1.82767	0.00455901	0.114042	1	37230996	37232189	+	1194	-	GO:0043531	-	A2WW02	NB-ARC domain-containing protein	-
BGIOSGA013434	23.8808	46.6946	1.06707	0.0228522	-5.45153	0.00458152	0.114325	3	32929661	32931346	+	894	-	GO:0006355	-	A2XLA6	zf-4CXXC_R1 domain-containing protein	-
BGIOSGA029738	546.181	768.109	324.253	0.422145	-1.24419	0.00460404	0.114786	9	13881184	13882362	-	1179	S-adenosylmethionine	GO:0016831;GO:0004014;GO:0016829;GO:0006597;GO:0006557;GO:0008295;GO:0006596	K01611	A2Z1D8	S-adenosylmethionine decarboxylase proenzyme	S-adenosylmethionine decarboxylase proenzyme [Source:UniProtKB/TrEMBL;Acc:A2Z1D8]
BGIOSGA029135	10.5521	20.09	1.01411	0.0504783	-4.30819	0.00460927	0.114786	8	29473456	29478533	+	876	-	GO:0030246;GO:0005975;GO:0003824	-	B8B9E3	Uncharacterized protein	-
BGIOSGA024167	2153.43	3012.92	1293.94	0.429464	-1.21939	0.00461123	0.114786	7	19274110	19276189	-	1365	-	GO:0004553;GO:0016787;GO:0005975	-	B8B6Z4	X8 domain-containing protein	-
BGIOSGA013448	9.21065	16.7004	1.72093	0.103048	-3.27862	0.00462982	0.115059	3	33071751	33072095	+	345	-	-	-	A2XLC9	Uncharacterized protein	-
BGIOSGA038353	10.8441	19.2391	2.44897	0.127291	-2.97379	0.00464661	0.115292	AAAA02037820.1	2645	3502	-	858	-	GO:0030247	-	-	-	-
BGIOSGA006167	419.316	664.479	174.153	0.262089	-1.93187	0.00466084	0.115552	2	24233276	24234034	-	342	-	-	-	A2X6I6	Uncharacterized protein	-
BGIOSGA000223	60.3976	99.9358	20.8594	0.208728	-2.2603	0.00467107	0.115712	1	44317754	44318284	-	531	-	GO:0009733	K14488	A2WYJ5	Uncharacterized protein	-
BGIOSGA031168	107.846	205.195	10.4975	0.0511588	-4.28887	0.00468091	0.115774	9	19970617	19972398	+	1542	-	GO:0005515	-	A2Z3J2	TPR_REGION domain-containing protein	-
BGIOSGA014954	84.4018	136.265	32.5389	0.238792	-2.06617	0.0046842	0.115774	4	21270825	21272823	-	1197	-	GO:0016020;GO:0016021	-	B8AUR6	Uncharacterized protein	-
BGIOSGA003773	78.8657	116.082	41.6493	0.358792	-1.47878	0.00468491	0.115774	1	23633552	23633972	+	288	-	-	-	A2WRG1	Uncharacterized protein	-
BGIOSGA009700	502.762	707.879	297.644	0.420473	-1.24992	0.00471041	0.11631	3	36770674	36773176	-	1137	Ferredoxin--NADP	GO:0004324;GO:0055114;GO:0016491;GO:0009507	K02641	A2XMM3	Ferredoxin--NADP reductase, chloroplastic	Ferredoxin--NADP reductase [Source:UniProtKB/TrEMBL;Acc:A2XMM3]
BGIOSGA002608	38.2806	59.4804	17.0808	0.287167	-1.80004	0.00474429	0.116958	1	498567	499838	+	1272	-	GO:0005515	-	A2WJR7	Uncharacterized protein	-
BGIOSGA023482	2474.23	3443.87	1504.58	0.436886	-1.19467	0.00476263	0.117102	6	30371415	30371792	+	378	-	GO:0005509	-	A2YGB2	EF-hand domain-containing protein	-
BGIOSGA036066	17.0688	30.4006	3.73705	0.122927	-3.02412	0.00477069	0.117138	12	16893276	16894549	-	384	-	GO:0003855;GO:0003824	-	B8BMA0	Uncharacterized protein	-
BGIOSGA026108	1057.73	1477.95	637.511	0.431348	-1.21308	0.00479781	0.11771	7	23085061	23088910	+	834	PHD	GO:0042393;GO:0046872;GO:0005634;GO:0005829;GO:0006355;GO:0006325;GO:0035064	-	-	-	PHD finger protein ALFIN-LIKE 9 [Source:UniProtKB/Swiss-Prot;Acc:B8B8C5]
BGIOSGA028607	4998	7054.09	2941.91	0.417051	-1.26171	0.00482819	0.118266	8	19680729	19685238	+	1401	-	GO:0016020;GO:0016021	-	B8BAH1	Uncharacterized protein	-
BGIOSGA019108	786.741	1173.27	400.212	0.341108	-1.5517	0.00485962	0.118762	5	1764976	1767370	+	2256	-	GO:0005524;GO:0004672;GO:0006468;GO:0042803	-	A2XZY8	Protein kinase domain-containing protein	-
BGIOSGA022007	6345.68	8851.65	3839.72	0.433785	-1.20495	0.00486661	0.118778	6	1839867	1841975	-	2109	Arginine	GO:0016831;GO:0016829;GO:0009409;GO:0008295;GO:0003824;GO:0008792;GO:0006527	K01583	A2Y8W3	Arginine decarboxylase	Arginine decarboxylase [Source:UniProtKB/TrEMBL;Acc:A2Y8W3]
BGIOSGA021865	309.597	595.699	23.4947	0.0394405	-4.66418	0.004887	0.11904	6	3578745	3579155	-	411	Histone	GO:0003677;GO:0005634;GO:0046982;GO:0005694;GO:0000786	K11253	B8B1H8	Histone H3	Histone H3 [Source:UniProtKB/TrEMBL;Acc:B8B1H8]
BGIOSGA036045	52.0321	84.0229	20.0414	0.238523	-2.0678	0.00491398	0.119318	12	17712634	17718543	-	3855	-	GO:0010032;GO:0009556;GO:0007076	K11491	B8BMD3	Cnd1 domain-containing protein	-
BGIOSGA030592	55.1224	98.9359	11.3089	0.114305	-3.12904	0.00495947	0.120137	9	10213697	10215223	+	861	-	-	-	B8BET0	PHB domain-containing protein	-
BGIOSGA016358	363.258	700.528	25.9875	0.037097	-4.75255	0.00496742	0.120234	4	18201287	18202646	+	1113	-	GO:0004553;GO:0016787;GO:0005975	-	A2XT73	Uncharacterized protein	-
BGIOSGA027346	365.089	514.6	215.578	0.418923	-1.25524	0.00497456	0.120312	8	10538031	10539005	-	975	-	GO:0016020;GO:0016021	-	A2YT28	Uncharacterized protein	-
BGIOSGA036090	101.539	166.775	36.3025	0.217674	-2.19976	0.00498466	0.12044	12	16299210	16302509	-	3243	-	GO:0043531	K13457	B8BM65	Uncharacterized protein	-
BGIOSGA031812	4.29037	8.58075	0	0	-Inf	0.00499517	0.120525	10	14941425	14945853	-	1989	-	GO:0016020;GO:0016021	-	A2Z802	Uncharacterized protein	-
BGIOSGA026897	1354.96	1971.07	738.859	0.374852	-1.41561	0.00500596	0.12056	8	23226099	23228160	-	1620	-	GO:0003824	K01904	A2YVR3	Uncharacterized protein	-
BGIOSGA012151	719.731	1005.33	434.132	0.43183	-1.21146	0.00501233	0.12056	3	7010850	7013301	+	1221	-	GO:0003677;GO:0005634;GO:0006355;GO:0043565;GO:0003700	K09419	A2XE34	HSF_DOMAIN domain-containing protein	-
BGIOSGA000761	8.59057	16.8398	0.341311	0.0202681	-5.62465	0.00506081	0.12144	1	35522676	35524947	-	1917	-	-	-	B8AA42	Uncharacterized protein	-
BGIOSGA014649	27.074	45.6567	8.49121	0.185979	-2.42679	0.00510779	0.122471	4	25522488	25524177	-	1131	-	GO:0003677;GO:0005634;GO:0006355	-	A2XVW8	NAC domain-containing protein	-
BGIOSGA014199	73.6689	108.477	38.8613	0.358246	-1.48098	0.00511909	0.12255	4	32412121	32412414	-	294	-	GO:0016020;GO:0016021	-	A2XYE2	Uncharacterized protein	-
BGIOSGA004953	58.4122	87.2459	29.5784	0.339024	-1.56054	0.00513129	0.122746	1	42278154	42278597	+	444	-	GO:0016020;GO:0046622;GO:0016021	-	A2WXS4	Uncharacterized protein	-
BGIOSGA031825	4419.82	6131	2708.64	0.441795	-1.17855	0.00514186	0.122882	10	14519191	14520816	-	1626	-	GO:0016020;GO:0055085;GO:0006817;GO:0005315;GO:0016021;GO:0022857	K08176	A2Z7W8	MFS domain-containing protein	-
BGIOSGA012203	36.6406	56.8171	16.4641	0.289774	-1.787	0.00515054	0.122919	3	7940324	7942910	+	1053	-	-	-	A2XED7	Uncharacterized protein	-
BGIOSGA035981	21.602	35.9911	7.21295	0.200409	-2.31898	0.00515775	0.122941	12	18899292	18899924	-	240	-	GO:0046872	-	A2ZLT3	Uncharacterized protein	-
BGIOSGA031963	9.89056	19.0841	0.697002	0.0365226	-4.77507	0.00516339	0.122941	10	12016023	12018422	-	1008	-	GO:0009744;GO:0003677;GO:0006260;GO:0005664;GO:0048527	-	B8BGQ3	Uncharacterized protein	-
BGIOSGA022276	107.601	155.764	59.437	0.381582	-1.38993	0.00516471	0.122941	6	2409192	2411680	+	1149	PRMT10	GO:0034969;GO:0008168;GO:0006479;GO:0016740;GO:0032259	K11434	-	-	Protein arginine N-methyltransferase PRMT10 [Source:UniProtKB/Swiss-Prot;Acc:A2Y953]
BGIOSGA002219	70.0855	133.983	6.18831	0.0461874	-4.43636	0.0051675	0.122941	1	5294455	5297772	-	879	-	GO:0005524;GO:0004674;GO:0000166;GO:0004672;GO:0006468	K08850	A2WLL4	Protein kinase domain-containing protein	-
BGIOSGA008028	65.7934	102.03	29.5565	0.289683	-1.78745	0.00517588	0.122963	2	12565365	12568395	+	1362	Reticulon-like	-	-	B8AFY3	Reticulon-like protein	Reticulon-like protein [Source:UniProtKB/TrEMBL;Acc:B8AFY3]
BGIOSGA026133	7928.78	10997	4860.57	0.441991	-1.17791	0.00517646	0.122963	7	23414444	23416043	+	735	TIFY10B	-	K13464	-	-	Protein TIFY 10b [Source:UniProtKB/Swiss-Prot;Acc:A2YNP2]
BGIOSGA037019	16.7856	28.0004	5.57075	0.198952	-2.32951	0.00519546	0.123319	12	2979349	2980272	+	924	-	GO:0003677;GO:0005634;GO:0006355	-	A2ZI84	NAC domain-containing protein	-
BGIOSGA014511	338.408	477.075	199.74	0.418677	-1.25609	0.00521336	0.123648	4	27924573	27926712	-	1452	-	GO:0009058;GO:0003824;GO:0030170	K20772	A2XWP5	Aminotran_1_2 domain-containing protein	-
BGIOSGA010990	1776.44	3401.92	150.963	0.0443757	-4.49409	0.00522788	0.123861	3	10239299	10239879	-	480	Probable	GO:0003677;GO:0005634;GO:0046982;GO:0005694;GO:0000786	K11251	-	-	Probable histone H2A.5 [Source:UniProtKB/Swiss-Prot;Acc:A2WQG7]
BGIOSGA024213	138.998	199.016	78.981	0.396858	-1.3333	0.00523713	0.123924	7	18229619	18235297	-	3861	-	GO:0043531;GO:0016020;GO:0016021	-	B8B6Q0	Rx_N domain-containing protein	-
BGIOSGA017159	49.2668	74.2164	24.3172	0.327652	-1.60976	0.00528405	0.124649	4	30673607	30678818	+	3975	-	-	-	B8AUH7	Uncharacterized protein	-
BGIOSGA021864	45.0502	87.743	2.35743	0.0268674	-5.218	0.0052957	0.124732	6	3584397	3584807	-	411	Histone	GO:0003677;GO:0005634;GO:0046982;GO:0005694;GO:0000786	K11253	B8B1H8	Histone H3	Histone H3 [Source:UniProtKB/TrEMBL;Acc:B8B1H8]
BGIOSGA001227	9.01546	16.3463	1.68463	0.103059	-3.27846	0.00531114	0.124999	1	27129262	27131776	-	1554	-	GO:0016020;GO:0005524;GO:0000166;GO:0016021;GO:0016887	-	B8ABL2	ABC transporter domain-containing protein	-
BGIOSGA011501	355.428	500.677	210.178	0.419789	-1.25226	0.00531556	0.125007	3	2234049	2236532	-	1869	-	GO:0005515	-	A2XC70	F-box domain-containing protein	-
BGIOSGA008689	51.0181	84.4748	17.5613	0.207888	-2.26612	0.00535739	0.125712	2	27385775	27387149	+	1254	-	-	-	A2X7M8	Uncharacterized protein	-
BGIOSGA011066	1124.04	1561.42	686.666	0.439769	-1.18518	0.00536192	0.125712	3	9079769	9083781	-	1983	-	GO:0005524;GO:0004672;GO:0006468	K13414	A2XES3	Protein kinase domain-containing protein	-
BGIOSGA017917	100.165	145.232	55.0975	0.379376	-1.3983	0.00540606	0.126456	5	23951593	23958292	-	1785	-	GO:0003677;GO:0005634	K09422	A2Y5F2	Uncharacterized protein	-
BGIOSGA029896	349.217	592.563	105.872	0.178669	-2.48464	0.00546059	0.127634	9	10472235	10477016	-	1734	-	GO:0046872;GO:0005507;GO:0005576;GO:0055114;GO:0016491	-	B8BEW5	Uncharacterized protein	-
BGIOSGA038496	35.625	54.9578	16.2922	0.296449	-1.75414	0.00548252	0.128049	AAAA02038481.1	4530	7209	+	1464	-	GO:0005524;GO:0030247;GO:0005509;GO:0004672;GO:0006468	-	-	-	-
BGIOSGA001178	43.8148	74.5235	13.1061	0.175865	-2.50746	0.00551484	0.128608	1	28029014	28030567	-	1080	-	GO:0003677;GO:0005634;GO:0006355;GO:0043565;GO:0003700	K13425	B8ABY7	WRKY domain-containing protein	-
BGIOSGA005384	81.2548	154.028	8.48138	0.0550638	-4.18275	0.00555494	0.129052	2	36735915	36739361	-	3093	-	GO:0005515	-	A2XAU6	Uncharacterized protein	-
BGIOSGA028985	102.855	186.829	18.8805	0.101057	-3.30675	0.00562143	0.130498	8	27106940	27108538	+	981	-	GO:0005524;GO:0004674;GO:0000166;GO:0004672;GO:0006468	K07760	B8BCC7	Protein kinase domain-containing protein	-
BGIOSGA015659	41.231	62.9269	19.535	0.31044	-1.68761	0.00564596	0.130869	4	2291539	2292282	-	744	-	-	-	A2XQ08	Uncharacterized protein	-
BGIOSGA013697	882.954	1400.56	365.347	0.260858	-1.93866	0.00567459	0.131334	3	36997286	37000285	+	1800	-	GO:0005524;GO:0004672;GO:0005509;GO:0006468	-	A2XMQ5	Uncharacterized protein	-
BGIOSGA006907	1798.39	3203.08	393.698	0.122912	-3.0243	0.00569803	0.131578	2	6840397	6842196	-	1560	3-ketoacyl-CoA	GO:0016020;GO:0016746;GO:0016021;GO:0016740;GO:0003824;GO:0016747;GO:0006633	K15397	A2X281	3-ketoacyl-CoA synthase	3-ketoacyl-CoA synthase [Source:UniProtKB/TrEMBL;Acc:A2X281]
BGIOSGA014028	363.487	509.279	217.695	0.427456	-1.22615	0.00575741	0.13265	4	34634819	34642220	-	2964	-	GO:0005524	K20093	B8AS51	Uncharacterized protein	-
BGIOSGA040489	988.084	1503.98	472.189	0.31396	-1.67135	0.00577112	0.132698	CH398243.1	44561	45614	+	960	-	GO:0006355;GO:0043565;GO:0003700	-	-	-	-
BGIOSGA002002	68.9006	105.822	31.979	0.302195	-1.72645	0.00583954	0.133838	1	8858025	8860334	-	1125	-	GO:0016020;GO:0055085;GO:0016021	-	A2WMT8	Uncharacterized protein	-
BGIOSGA023844	17.2309	33.0942	1.36752	0.0413221	-4.59694	0.00584398	0.133839	7	24537137	24545966	-	1980	-	GO:0000278;GO:0005634;GO:0035407;GO:0035402;GO:0005524;GO:0072355;GO:0006468;GO:0005737;GO:0004672;GO:0072354	K16315	A2YP36	Protein kinase domain-containing protein	-
BGIOSGA027291	643.463	1016.52	270.41	0.266016	-1.91042	0.0058561	0.134017	8	12137165	12139582	-	654	-	GO:0016020	-	B8B906	Uncharacterized protein	-
BGIOSGA016340	2099.68	2900.67	1298.69	0.447721	-1.15933	0.00588631	0.134448	4	17945232	17946545	+	1314	Arogenate	GO:0004664;GO:0008652;GO:0009094;GO:0047769;GO:0016829;GO:0009073;GO:0009536;GO:0009570;GO:0009507	K05359	A2XT43	Arogenate dehydratase	Arogenate dehydratase [Source:UniProtKB/TrEMBL;Acc:A2XT43]
BGIOSGA028859	114.063	174.003	54.123	0.311046	-1.6848	0.0058881	0.134448	8	25255909	25258055	+	957	-	GO:0005634	K18810	B8BBS7	Cyclin N-terminal domain-containing protein	-
BGIOSGA002593	24.0363	38.2691	9.80344	0.256171	-1.96482	0.00589366	0.134475	1	242773	243908	+	1020	-	GO:0003677;GO:0005634;GO:0006355	-	A2WJN8	NAC domain-containing protein	-
BGIOSGA017219	1568.07	2182.08	954.065	0.437227	-1.19355	0.00589853	0.134486	4	31578147	31580060	+	1914	-	-	-	A2XY42	Uncharacterized protein	-
BGIOSGA004778	3553.43	4911.54	2195.32	0.446972	-1.16174	0.00591383	0.134539	1	39581114	39583570	+	2457	-	-	-	B8AC15	GRAS domain-containing protein	-
BGIOSGA000290	2091.43	2892.45	1290.4	0.446128	-1.16447	0.00591815	0.134539	1	43258301	43262080	-	1401	-	-	K16280	B8A7V0	VWFA domain-containing protein	-
BGIOSGA004484	198.447	374.16	22.7342	0.0607607	-4.04072	0.0059191	0.134539	1	34987885	34988097	+	213	-	GO:0016020;GO:0016021	-	A2WV76	Uncharacterized protein	-
BGIOSGA006365	52.1921	78.1856	26.1987	0.335083	-1.57741	0.00592281	0.134539	2	20301099	20303928	-	669	-	GO:0016787	-	A2X5F5	Nudix hydrolase domain-containing protein	-
BGIOSGA024793	35.1702	55.43	14.9103	0.268994	-1.89435	0.00595647	0.135003	7	3009728	3012939	-	1137	-	GO:0003677;GO:0016602;GO:0006355;GO:0003700	K08064	B8B7E0	Uncharacterized protein	-
BGIOSGA016053	15.2716	26.4263	4.11695	0.15579	-2.68233	0.00600349	0.135868	4	9714686	9718326	+	939	-	GO:0005515	-	B8AS03	Uncharacterized protein	-
BGIOSGA009564	191.996	271.565	112.427	0.413999	-1.2723	0.00604932	0.136502	3	38598593	38599398	-	591	-	-	-	B8AMA3	Uncharacterized protein	-
BGIOSGA018602	18.526	34.3676	2.68436	0.0781073	-3.6784	0.006115	0.137477	5	7036217	7036666	-	450	-	-	-	B8AZ60	DIOX_N domain-containing protein	-
BGIOSGA028411	24.5631	39.126	10.0002	0.255591	-1.96809	0.00614022	0.137842	8	13577547	13582883	+	1491	Fatty	GO:0080019;GO:0102965;GO:0055114;GO:0016491;GO:0006629	K13356	B8B9K1	Fatty acyl-CoA reductase	Fatty acyl-CoA reductase [Source:UniProtKB/TrEMBL;Acc:B8B9K1]
BGIOSGA007328	245.67	356.061	135.279	0.379932	-1.39619	0.00616811	0.138329	2	130755	133259	+	414	-	-	-	B8AGV2	Rhodanese domain-containing protein	-
BGIOSGA003836	765.685	1065.32	466.052	0.437478	-1.19272	0.00618555	0.138395	1	25087084	25087797	+	714	-	-	-	B8AAR4	Uncharacterized protein	-
BGIOSGA033883	13.8273	23.583	4.07153	0.172646	-2.53411	0.0061874	0.138395	11	15962369	15968186	-	1989	-	-	K14487	A2ZEW6	Uncharacterized protein	-
BGIOSGA015193	33.3724	51.5507	15.1941	0.294741	-1.76248	0.00619884	0.138549	4	16835770	16842767	-	2151	-	GO:0051321;GO:0000166;GO:0000724;GO:0031422	K10990	B8AT87	DUF1767 domain-containing protein	-
BGIOSGA028695	5.36042	10.3651	0.355691	0.0343161	-4.86497	0.00621317	0.138667	8	21645448	21647946	+	834	-	GO:0046872;GO:0008270;GO:0004089	K01674	A2YVC7	Alpha-carbonic anhydrase domain-containing protein	-
BGIOSGA030733	90.1088	130.525	49.6924	0.380712	-1.39323	0.00621934	0.138704	9	12921521	12931663	+	3798	-	GO:0003677;GO:0005524;GO:0006281;GO:0006298;GO:0030983;GO:0003684;GO:0000166;GO:0006974;GO:0006290	K08737	A2Z145	DNA mismatch repair protein	-
BGIOSGA004073	56.4586	104.705	8.21268	0.0784367	-3.67233	0.00629747	0.140039	1	28750962	28752437	+	1476	Glycosyltransferase	GO:0016020;GO:0016757;GO:0016021;GO:0016758;GO:0016740	-	A2WT11	Glycosyltransferase	Glycosyltransferase [Source:UniProtKB/TrEMBL;Acc:A2WT11]
BGIOSGA025508	636.827	883.533	390.12	0.441545	-1.17937	0.00630452	0.140094	7	10045805	10046380	+	297	-	GO:0016020;GO:0016021	-	A2YK70	Uncharacterized protein	-
BGIOSGA011733	392.279	745.477	39.0807	0.0524238	-4.25363	0.00631125	0.140136	3	1304630	1304941	+	312	Histone	GO:0003677;GO:0005634;GO:0009506;GO:0009414;GO:0006334;GO:0046982;GO:0005694;GO:0009579;GO:0005774;GO:0005730;GO:0005829;GO:0005886;GO:0000786;GO:0009507	K11254	A2WWR4	Histone H4	Histone H4 [Source:UniProtKB/TrEMBL;Acc:A2WWR4]
BGIOSGA026164	1830.85	2528.22	1133.48	0.44833	-1.15737	0.00631555	0.140136	7	23774031	23777811	+	1020	SAPK2	GO:0005634;GO:0016310;GO:0005524;GO:0009738;GO:0016301;GO:0009845;GO:0006468;GO:0005737;GO:0090351;GO:0004674;GO:0000166;GO:0004672;GO:0016740	K14498	-	-	Serine/threonine-protein kinase SAPK2 [Source:UniProtKB/Swiss-Prot;Acc:A2YNT8]
BGIOSGA030880	1205.45	1672.53	738.373	0.441472	-1.17961	0.00634855	0.140705	9	15588687	15593237	+	1368	-	GO:0005788;GO:0016853;GO:0045454	K09584	B8BCJ0	Uncharacterized protein	-
BGIOSGA022058	122.455	233.875	11.0363	0.0471889	-4.40541	0.00635041	0.140705	6	1048020	1048762	-	516	-	-	-	B8B1M6	Uncharacterized protein	-
BGIOSGA031544	586.681	816.145	357.217	0.437689	-1.19202	0.00642412	0.141928	10	19029072	19030679	-	1608	-	GO:0016020;GO:0005524;GO:0016021	-	A2Z9D7	AAA domain-containing protein	-
BGIOSGA033970	31.1536	54.554	7.7533	0.142122	-2.8148	0.00646845	0.142599	11	14078451	14078912	-	348	-	-	-	A2ZEE5	Rx_N domain-containing protein	-
BGIOSGA023579	2279.76	3139.06	1420.47	0.452515	-1.14396	0.00661588	0.145407	6	31762228	31766440	+	1743	Mitogen-activated	GO:0016310;GO:0000165;GO:0005524;GO:0016301;GO:0005622;GO:0006468;GO:0004674;GO:0000166;GO:0004672;GO:0016740;GO:0004707	K20538	B8B281	Mitogen-activated protein kinase	Mitogen-activated protein kinase [Source:UniProtKB/TrEMBL;Acc:B8B281]
BGIOSGA033447	1394.26	1955.18	833.337	0.426219	-1.23033	0.00662427	0.145407	10	21259417	21260157	+	741	-	GO:0003677;GO:0005634;GO:0006355;GO:0006351;GO:0003700	K09286	B8BI70	AP2/ERF domain-containing protein	-
BGIOSGA018564	18.4843	34.6519	2.31657	0.0668525	-3.90287	0.00663692	0.14558	5	7717724	7719791	-	1869	-	GO:0016020;GO:0055085;GO:0008308;GO:0005623;GO:0016021;GO:0006873	-	A2Y1P3	Uncharacterized protein	-
BGIOSGA012041	4053.25	5577.41	2529.09	0.453452	-1.14098	0.00668829	0.146184	3	5377938	5379709	+	1155	-	GO:0016020;GO:0016021;GO:0055114	-	A2XDI0	Cytochrome b561 and DOMON domain-containing protein	-
BGIOSGA004050	133.844	190.441	77.2463	0.405617	-1.30181	0.00669728	0.146276	1	28413567	28418304	+	1623	-	GO:0008233;GO:0016787;GO:0006508;GO:0004190;GO:0006629	K08245	B8ACA4	Uncharacterized protein	-
BGIOSGA026398	1011.46	1397.46	625.449	0.447561	-1.15984	0.0067289	0.146757	7	26935265	26937058	+	1374	-	GO:0016310;GO:0005524;GO:0016301;GO:0006468;GO:0004674;GO:0004672;GO:0000166;GO:0016740	K04688	A2YPZ7	Non-specific serine/threonine protein kinase	-
BGIOSGA004193	29.6048	46.1155	13.094	0.283938	-1.81635	0.0067593	0.147315	1	31118673	31120341	+	492	-	GO:0006355;GO:0003700	-	A2WTQ9	Uncharacterized protein	-
BGIOSGA002233	19.3648	31.5651	7.16454	0.226977	-2.13938	0.00680065	0.147911	1	5104639	5107118	-	1599	-	GO:0019139;GO:0009690;GO:0050660;GO:0003824;GO:0055114;GO:0016491;GO:0071949	K00279	A2WLJ0	FAD-binding PCMH-type domain-containing protein	-
BGIOSGA001337	34.6415	53.32	15.963	0.299382	-1.73994	0.00680114	0.147911	1	25118915	25123137	-	1104	-	GO:0005515	-	A2WRU0	zf-LYAR domain-containing protein	-
BGIOSGA034934	2610.2	3582.9	1637.5	0.457032	-1.12963	0.00683205	0.148373	11	4090678	4094009	+	1257	-	GO:0008233;GO:0016787;GO:0006508;GO:0004190	-	B8BJH1	Peptidase A1 domain-containing protein	-
BGIOSGA010962	115.709	165.655	65.7622	0.396982	-1.33285	0.00683785	0.148394	3	10666407	10670866	-	1170	-	GO:0005507;GO:0008270	-	B8ALJ2	Uncharacterized protein	-
BGIOSGA018317	14.9338	25.1066	4.76099	0.189631	-2.39873	0.00684994	0.148551	5	15446588	15453949	-	1005	-	GO:0006281	-	B8AWP0	Uncharacterized protein	-
BGIOSGA009766	4477.22	6157.86	2796.58	0.454148	-1.13876	0.0068671	0.148818	3	35804739	35805548	-	810	-	GO:0003676	-	A2XM96	Uncharacterized protein	-
BGIOSGA005564	19.1936	35.3086	3.07863	0.0871923	-3.51966	0.00687562	0.148897	2	34178798	34187567	-	2859	-	GO:0005524;GO:0051701;GO:0071248;GO:0000724;GO:0071480;GO:0045003;GO:0010332	K10875	B8AIV4	Uncharacterized protein	-
BGIOSGA033366	5.07849	10.157	0	0	-Inf	0.00690579	0.149342	10	19965295	19966485	+	1191	-	GO:0006508;GO:0004190	-	B8BI18	Peptidase A1 domain-containing protein	-
BGIOSGA008018	294.556	432.855	156.257	0.360991	-1.46997	0.00691078	0.149342	2	12385681	12386109	+	429	-	GO:0006413;GO:0003743;GO:0003723;GO:0006412	K03236	A2X3S0	S1-like domain-containing protein	-
BGIOSGA025406	9.2189	17.0415	1.39628	0.0819341	-3.60939	0.00694011	0.149554	7	6956713	6957282	+	570	-	GO:0016020;GO:0005509;GO:0016021	-	B8B8G8	Uncharacterized protein	-
BGIOSGA014332	201.643	283.281	120.004	0.423623	-1.23915	0.00697042	0.150078	4	30448795	30451606	-	1005	-	GO:0003677;GO:0005634;GO:0006355	-	A2XXM9	NAC domain-containing protein	-
BGIOSGA019121	248.27	347.435	149.105	0.42916	-1.22041	0.00698835	0.150078	5	1974244	1974682	+	231	-	-	-	A2Y012	Uncharacterized protein	-
BGIOSGA029417	246.239	402.038	90.439	0.224951	-2.15232	0.00698838	0.150078	9	19170261	19170917	-	657	DREB1B	GO:0003677;GO:0005634;GO:0006355;GO:0003700	-	-	-	Dehydration-responsive element-binding protein 1B [Source:UniProtKB/Swiss-Prot;Acc:Q8GUW4]
BGIOSGA036756	186.704	279.245	94.1639	0.337209	-1.56828	0.00699693	0.150078	12	1036847	1038085	-	966	-	GO:0003677;GO:0005634;GO:0006355;GO:0043565;GO:0003700	-	A2ZHG6	WRKY domain-containing protein	-
BGIOSGA016361	26.657	50.2497	3.06425	0.0609806	-4.03551	0.00699795	0.150078	4	18221778	18223124	+	1347	-	GO:0009055;GO:0015035;GO:0022900;GO:0009506;GO:0005623;GO:0055114;GO:0045454	-	A2XT77	Glutaredoxin domain-containing protein	-
BGIOSGA015680	327.784	457.351	198.217	0.433403	-1.20622	0.00699869	0.150078	4	1499507	1503947	-	4383	-	GO:0043531	-	-	-	-
BGIOSGA025003	7.05752	13.0911	1.02393	0.0782159	-3.67639	0.00700645	0.150139	7	276143	277192	+	1050	Peroxidase	GO:0020037;GO:0055114;GO:0006979;GO:0046872;GO:0098869;GO:0004601;GO:0005576;GO:0042744;GO:0016491	K00430	A2YHB8	Peroxidase	Peroxidase [Source:UniProtKB/TrEMBL;Acc:A2YHB8]
BGIOSGA020561	380.263	536.418	224.107	0.417785	-1.25917	0.00703346	0.150481	6	31750683	31757418	-	5634	-	GO:0043531	-	A2YGU6	Uncharacterized protein	-
BGIOSGA010645	163.706	231.714	95.6988	0.413004	-1.27577	0.00704016	0.150481	3	16611599	16614388	-	1500	-	GO:0016020;GO:0055085;GO:0016021;GO:0022857	-	A2XHA5	Uncharacterized protein	-
BGIOSGA020205	1511.13	2080.71	941.551	0.452514	-1.14396	0.00708849	0.151052	5	27219994	27223119	+	1815	-	GO:0005524;GO:0004672;GO:0006468	-	A2Y6K9	Protein kinase domain-containing protein	-
BGIOSGA007185	81.4156	117.99	44.8408	0.380037	-1.39579	0.00709715	0.151131	2	1857687	1860875	-	1668	-	-	-	A2X0J8	Uncharacterized protein	-
BGIOSGA031304	440.57	657.881	223.259	0.339361	-1.55911	0.00712749	0.151567	9	21568367	21571969	+	1758	-	GO:0005524;GO:0004672;GO:0006468	-	B8BEV4	Protein kinase domain-containing protein	-
BGIOSGA014122	2026.54	2795.52	1257.56	0.449848	-1.15249	0.00713935	0.151608	4	33354882	33358299	-	1479	-	GO:0052901;GO:0050660;GO:0005777;GO:0046208;GO:0055114;GO:1903602;GO:0052894;GO:0016491	K17839	B8ARE0	Amino_oxidase domain-containing protein	-
BGIOSGA010935	429.275	673.932	184.618	0.273941	-1.86806	0.00714832	0.151694	3	11206070	11206817	-	564	-	-	-	A2XFI7	Uncharacterized protein	-
BGIOSGA019240	52.8614	78.7944	26.9283	0.341754	-1.54897	0.00717113	0.15185	5	3969674	3970207	+	534	-	GO:0016020;GO:0016021	-	A2Y0Q9	RING-type domain-containing protein	-
BGIOSGA037742	865.683	1313.03	418.34	0.318608	-1.65015	0.00717616	0.15185	12	20868534	20873926	+	897	-	GO:0006355;GO:0003700	-	A2ZMF4	BZIP domain-containing protein	-
BGIOSGA008129	39.715	60.501	18.9289	0.312868	-1.67637	0.00717704	0.15185	2	15423904	15424854	+	951	-	GO:0003680	-	A2X4D3	PPC domain-containing protein	-
BGIOSGA004450	1743.21	2595.61	890.812	0.343199	-1.54288	0.00718039	0.15185	1	34454713	34456426	+	789	-	-	-	A2WV07	Uncharacterized protein	-
BGIOSGA016949	43.8317	86.9808	0.682622	0.00784796	-6.99347	0.00718183	0.15185	4	27620239	27620859	+	621	-	GO:0003677;GO:0005634;GO:0006355;GO:0006351;GO:0003700	-	B8AT48	AP2/ERF domain-containing protein	-
BGIOSGA018646	171.865	243.643	100.087	0.410793	-1.28352	0.00718791	0.15185	5	6235507	6240761	-	2001	-	-	-	B8AYX8	Uncharacterized protein	-
BGIOSGA015819	4.00916	8.01833	0	0	-Inf	0.00722434	0.152447	4	1759876	1762578	+	1479	-	GO:0016020;GO:0016021	-	B8AUL5	Uncharacterized protein	-
BGIOSGA037048	72.2168	130.744	13.6896	0.104705	-3.25559	0.00722857	0.152447	12	3596579	3599143	+	438	-	-	-	B8BNC1	Uncharacterized protein	-
BGIOSGA005232	1708.25	2410.26	1006.24	0.417483	-1.26021	0.00724924	0.152778	1	46516084	46517154	+	1071	Peroxidase	GO:0020037;GO:0055114;GO:0006979;GO:0046872;GO:0098869;GO:0004601;GO:0005576;GO:0042744;GO:0016491	K00430	A2WZD9	Peroxidase	Peroxidase [Source:UniProtKB/TrEMBL;Acc:A2WZD9]
BGIOSGA024436	53.6378	102.474	4.80185	0.0468593	-4.41552	0.00728217	0.153261	7	11845529	11847914	-	1464	-	GO:0007165	-	B8B5H5	Uncharacterized protein	-
BGIOSGA018028	326.253	455.656	196.85	0.432014	-1.21085	0.00730929	0.15362	5	22001219	22003144	-	1926	-	GO:0016020;GO:0005524;GO:0004672;GO:0016021;GO:0006468	-	A2Y4U5	Protein kinase domain-containing protein	-
BGIOSGA019579	568.92	786.62	351.219	0.446491	-1.1633	0.0073155	0.153646	5	14727241	14732440	+	2541	Lipoxygenase	GO:0016702;GO:0055114;GO:0051213;GO:0046872;GO:0005515;GO:0006633;GO:0031408;GO:0016491	K00454	B8AWC1	Lipoxygenase	Lipoxygenase [Source:UniProtKB/TrEMBL;Acc:B8AWC1]
BGIOSGA004063	9.34809	16.6317	2.06452	0.124132	-3.01005	0.00736032	0.154368	1	28612445	28614225	+	210	-	GO:0005515	-	A2WSZ5	Uncharacterized protein	-
BGIOSGA034651	70.3466	134.221	6.4721	0.0482197	-4.37423	0.00736398	0.154368	11	23202	25615	+	1809	-	GO:0016020;GO:0005515;GO:0005524;GO:0004672;GO:0016021;GO:0006468	-	B8BIM8	Protein kinase domain-containing protein	-
BGIOSGA010077	125.172	236.374	13.9704	0.0591029	-4.08063	0.00740838	0.154853	3	30485943	30488497	-	2316	-	GO:0016020;GO:0016021	-	A2XKI6	Uncharacterized protein	-
BGIOSGA005830	368.773	697.83	39.7157	0.0569131	-4.13509	0.00751218	0.156702	2	29823473	29823784	-	312	Histone	GO:0003677;GO:0005634;GO:0009506;GO:0009414;GO:0006334;GO:0046982;GO:0005694;GO:0009579;GO:0005774;GO:0005730;GO:0005829;GO:0005886;GO:0000786;GO:0009507	K11254	A2WWR4	Histone H4	Histone H4 [Source:UniProtKB/TrEMBL;Acc:A2WWR4]
BGIOSGA008825	233.308	326.478	140.137	0.429238	-1.22015	0.00753292	0.156921	2	29814131	29818018	+	1542	-	GO:0016020;GO:0016021	K14315	A2X8D7	Uncharacterized protein	-
BGIOSGA032568	624.225	863.917	384.534	0.445105	-1.16778	0.00755659	0.157307	10	3562170	3564914	+	2745	-	GO:0043531	-	A2Z590	Uncharacterized protein	-
BGIOSGA030895	509.409	878.37	140.449	0.159898	-2.64478	0.00757758	0.157637	9	15741620	15743761	+	1050	-	GO:0016020;GO:0009651;GO:0016021	K15102	A2Z1Z7	Uncharacterized protein	-
BGIOSGA007412	221.656	418.256	25.0551	0.0599037	-4.06121	0.00758406	0.157665	2	1240831	1245593	+	1584	-	GO:0000287;GO:0046872;GO:0016829;GO:0034007;GO:0042742;GO:0043693;GO:0010333	K15086	A2X099	Uncharacterized protein	-
BGIOSGA030807	170.681	280.486	60.877	0.217041	-2.20396	0.00760084	0.1578	9	14265192	14275372	+	2874	Glutamate	GO:0016020;GO:0035235;GO:0016021;GO:0004970;GO:0006811	K05387	B8BFC6	Glutamate receptor	Glutamate receptor [Source:UniProtKB/TrEMBL;Acc:B8BFC6]
BGIOSGA033333	14.3091	28.6183	0	0	-Inf	0.00763039	0.158306	10	19567000	19567830	+	714	-	GO:0005515	K00799	A2Z9L5	Uncharacterized protein	-
BGIOSGA001956	93.2121	159.999	26.4249	0.165156	-2.5981	0.00764592	0.158499	1	9534585	9541834	-	4041	-	GO:0005524;GO:0004672;GO:0006468	K17545	B8AC52	Protein kinase domain-containing protein	-
BGIOSGA022958	260.218	375.236	145.2	0.386955	-1.36976	0.00765003	0.158499	6	18197670	18207920	+	1473	Protein	GO:0016020;GO:0055085;GO:0015238;GO:0042910;GO:0016021;GO:0015297;GO:0042908;GO:0006855	K03327	B8B2T3	Protein DETOXIFICATION	Protein DETOXIFICATION [Source:UniProtKB/TrEMBL;Acc:B8B2T3]
BGIOSGA005656	311.564	507.866	115.262	0.226953	-2.13954	0.00767747	0.158853	2	32888504	32889184	-	681	-	GO:0016020;GO:0016021	-	A2X9F2	Uncharacterized protein	-
BGIOSGA035021	26.8906	44.375	9.40623	0.211971	-2.23806	0.00769903	0.159084	11	5785359	5791251	+	1044	Auxin-responsive	GO:0005634;GO:0005515;GO:0006355;GO:0009734;GO:0006351	K14484	B8BJR0	Auxin-responsive protein	Auxin-responsive protein [Source:UniProtKB/TrEMBL;Acc:B8BJR0]
BGIOSGA022000	376.437	521.35	231.523	0.444084	-1.17109	0.00772365	0.159378	6	1951375	1951647	-	273	-	-	-	A2Y8X5	Uncharacterized protein	-
BGIOSGA004927	7.17466	13.6909	0.658419	0.0480918	-4.37807	0.00774221	0.159653	1	41917660	41920641	+	462	-	GO:0047617	K17362	B8A7A8	4HBT domain-containing protein	-
BGIOSGA021352	236.925	341.19	132.66	0.388814	-1.36285	0.00776026	0.159918	6	12891904	12894699	-	1080	-	GO:0008168;GO:0032259	-	A2YC88	Uncharacterized protein	-
BGIOSGA034179	5.10072	9.87223	0.32921	0.033347	-4.9063	0.00777541	0.160015	11	7586070	7589881	-	1386	-	-	-	A2ZD71	Uncharacterized protein	-
BGIOSGA023162	66.9874	98.1202	35.8546	0.365415	-1.45239	0.00787557	0.161533	6	23721319	23724818	+	2181	-	GO:0005515	-	A2YEH3	LRRNT_2 domain-containing protein	-
BGIOSGA025703	48.3493	77.337	19.3617	0.250355	-1.99795	0.00791735	0.162282	7	16082208	16085763	+	831	Spindle	GO:0007059;GO:0051301;GO:0008017	-	-	-	Spindle and kinetochore-associated protein 1 homolog [Source:UniProtKB/Swiss-Prot;Acc:B8B624]
BGIOSGA038112	48.7636	86.1602	11.3671	0.131929	-2.92216	0.00794786	0.162798	AAAA02036401.1	5147	7989	-	1659	-	-	-	-	-	-
BGIOSGA023538	14.0887	23.654	4.52332	0.191228	-2.38663	0.00805994	0.164544	6	31112257	31113768	+	1512	-	GO:0005524;GO:0000166	-	A2YGL6	AAA domain-containing protein	-
BGIOSGA030848	589.1	812.066	366.134	0.450867	-1.14923	0.00808438	0.164823	9	14987647	14991638	+	1917	-	GO:0016020;GO:0016757;GO:0005794;GO:0005975;GO:0016021;GO:0016740;GO:0006004;GO:0009507	-	B8BCF9	Uncharacterized protein	-
BGIOSGA026401	363.272	503.282	223.262	0.443612	-1.17263	0.00811956	0.165321	7	26969356	26970742	+	408	-	GO:0005509	-	B8B634	Uncharacterized protein	-
BGIOSGA002446	760.912	1094.41	427.412	0.39054	-1.35646	0.00815459	0.165814	1	2276639	2277184	-	546	-	GO:0005509	K13448	A2WKD1	Uncharacterized protein	-
BGIOSGA031244	311.349	512.625	110.072	0.214723	-2.21945	0.00816201	0.165854	9	20918531	20920503	+	522	-	-	-	A2Z3Y4	Uncharacterized protein	-
BGIOSGA020704	53.4378	90.7687	16.1068	0.177449	-2.49452	0.00817228	0.165953	6	29562437	29565945	-	1641	-	GO:0016020;GO:0020037;GO:0005506;GO:0055114;GO:0046872;GO:0016705;GO:0016021;GO:0004497;GO:0016491	-	A2YG25	Uncharacterized protein	-
BGIOSGA012012	287.015	398.476	175.554	0.440563	-1.18258	0.0082302	0.166908	3	4990690	4992499	+	375	-	GO:0016020;GO:0030173;GO:0016021;GO:0015031	K08505	A2XDC8	t-SNARE coiled-coil homology domain-containing protein	-
BGIOSGA005467	1001.76	1376.05	627.473	0.455994	-1.13291	0.0082465	0.167017	2	35548654	35549763	-	1110	-	GO:0005524;GO:0004674;GO:0000166;GO:0004672;GO:0006468	K13413	A2XAD8	Protein kinase domain-containing protein	-
BGIOSGA027117	554.313	824.97	283.656	0.343838	-1.5402	0.00825742	0.167128	8	17331974	17333966	-	1674	-	-	-	A2YUC6	Uncharacterized protein	-
BGIOSGA028894	812.066	1522.13	102.006	0.0670156	-3.89936	0.00827107	0.167184	8	25899695	25900147	+	453	H2B.2	GO:0003677;GO:0005634;GO:0046982;GO:0005694;GO:0000786	K11252	-	-	Histone H2B.2 [Source:UniProtKB/Swiss-Prot;Acc:A2YWI3]
BGIOSGA016660	45.6874	68.2617	23.1132	0.338596	-1.56236	0.00827812	0.167216	4	23005642	23008398	+	2757	-	-	-	A2XUY9	Uncharacterized protein	-
BGIOSGA020196	1153.86	1583.54	724.175	0.457314	-1.12874	0.00829576	0.167351	5	27102494	27106507	+	2700	Trehalose-6-phosphate	GO:0005992;GO:0003824	K16055	B8AZZ8	Trehalose-6-phosphate synthase 6	Trehalose-6-phosphate synthase 6 [Source:UniProtKB/TrEMBL;Acc:B8AZZ8]
BGIOSGA003143	306.215	551.964	60.4666	0.109548	-3.19036	0.00830858	0.1675	1	8946231	8947175	+	945	-	GO:0008299;GO:0016740	K13789	A2WMV2	Uncharacterized protein	-
BGIOSGA034256	134.548	190.323	78.7737	0.413894	-1.27267	0.00832261	0.167672	11	6032832	6035510	-	1812	-	GO:0043531	-	B8BJS4	NB-ARC domain-containing protein	-
BGIOSGA000649	50.9374	75.5831	26.2918	0.347853	-1.52345	0.00835598	0.168234	1	37232445	37234328	-	1884	-	GO:0043531	-	A2WW03	Uncharacterized protein	-
BGIOSGA031414	39.7326	60.0754	19.3898	0.322758	-1.63148	0.00836235	0.168252	10	21037035	21039789	-	1044	-	GO:0046872;GO:0055114;GO:0016491	-	B8BI73	Fe2OG dioxygenase domain-containing protein	-
BGIOSGA012498	773.779	1100.51	447.051	0.406223	-1.29965	0.00838705	0.168638	3	12507314	12510310	+	2214	-	-	-	A2XFZ7	Uncharacterized protein	-
BGIOSGA024123	258.654	389.897	127.412	0.326784	-1.61359	0.00839832	0.168661	7	19934106	19938872	-	2583	-	GO:0016020;GO:0016310;GO:0005524;GO:0016301;GO:0006468;GO:0004674;GO:0000166;GO:0004672;GO:0048544;GO:0016021;GO:0016740	-	A2YMG6	Uncharacterized protein	-
BGIOSGA020884	499.964	705.489	294.439	0.417354	-1.26066	0.00845259	0.1694	6	25949823	25950389	-	567	-	-	-	A2YF19	VQ domain-containing protein	-
BGIOSGA020360	584.031	843.816	324.245	0.384261	-1.37984	0.00845853	0.169408	5	29343882	29344274	+	393	-	GO:0009055;GO:0015035;GO:0022900;GO:0005623;GO:0055114;GO:0045454	-	A2Y7G7	Glutaredoxin domain-containing protein	-
BGIOSGA016722	561.104	772.756	349.451	0.452214	-1.14492	0.00851296	0.170301	4	23798979	23801597	+	888	-	GO:0005524;GO:0004674;GO:0000166;GO:0004672;GO:0006468	-	B8ARC0	Protein kinase domain-containing protein	-
BGIOSGA006106	24.9146	44.9501	4.87901	0.108543	-3.20366	0.00853006	0.170507	2	25205449	25206048	-	600	-	-	-	A2X6V7	Uncharacterized protein	-
BGIOSGA007115	81.6129	122.408	40.8176	0.333455	-1.58443	0.00853804	0.170555	2	3456339	3459626	-	3132	-	GO:0016020;GO:0016310;GO:0005524;GO:0016301;GO:0006468;GO:0005515;GO:0004674;GO:0000166;GO:0004672;GO:0016021;GO:0016740	-	B8AHU9	Protein kinase domain-containing protein	-
BGIOSGA009300	178.729	344.432	13.0259	0.0378185	-4.72476	0.00856004	0.170684	2	37316384	37320216	+	1791	-	GO:0046872;GO:0030001	-	B8AEW2	Uncharacterized protein	-
BGIOSGA003897	676.012	1045.46	306.562	0.293231	-1.76989	0.0085612	0.170684	1	25977523	25979352	+	909	-	-	-	A2WS43	AB hydrolase-1 domain-containing protein	-
BGIOSGA004555	53.1873	86.1576	20.2169	0.234651	-2.09141	0.00858766	0.171043	1	36203003	36208799	+	2289	-	GO:0003677;GO:0005634;GO:0006281;GO:0003824;GO:0016788;GO:0004518;GO:0090305;GO:0035312	K10746	B8AAH8	Uncharacterized protein	-
BGIOSGA018489	267.443	371.485	163.401	0.439859	-1.18489	0.00863365	0.171793	5	9413475	9416464	-	2532	RING-type	GO:0005515;GO:0016567;GO:0004842	-	B8AZN8	RING-type E3 ubiquitin transferase	RING-type E3 ubiquitin transferase [Source:UniProtKB/TrEMBL;Acc:B8AZN8]
BGIOSGA014919	1782.95	2811.4	754.502	0.268372	-1.89769	0.00866798	0.172179	4	21833721	21834215	-	369	-	-	-	A2XUG9	Uncharacterized protein	-
BGIOSGA030727	124.004	203.851	44.1572	0.216615	-2.20679	0.00870176	0.1727	9	12619706	12620714	+	840	-	GO:0003677;GO:0005634	K09422	A2Z126	Uncharacterized protein	-
BGIOSGA003268	77.2756	111.552	42.9987	0.385457	-1.37536	0.00871223	0.172791	1	10912677	10916583	+	1836	-	GO:0005515	-	A2WNI1	PPR_long domain-containing protein	-
BGIOSGA021691	13.2198	25.757	0.682622	0.0265024	-5.23773	0.00873975	0.172791	6	6582114	6584371	-	1671	-	GO:0016020;GO:0008107;GO:0016021;GO:0042546;GO:0036065	K13681	A2YAL4	Uncharacterized protein	-
BGIOSGA009139	525.193	758.853	291.533	0.384176	-1.38016	0.00874406	0.172791	2	35056682	35059390	+	669	UMP-CMP	GO:0016310;GO:0005634;GO:0005524;GO:0016301;GO:0006139;GO:0046940;GO:0005737;GO:0019205;GO:0009041;GO:0006221;GO:0000166;GO:0016740;GO:0006207;GO:0004127	K13800	A2XA82	UMP-CMP kinase	UMP-CMP kinase [Source:UniProtKB/TrEMBL;Acc:A2XA82]
BGIOSGA020095	131.123	249.613	12.6316	0.0506048	-4.30458	0.00875076	0.172791	5	25678658	25681130	+	1386	-	GO:0005634	K21777	B8AZI9	Cyclin N-terminal domain-containing protein	-
BGIOSGA017217	680.038	947.684	412.392	0.435158	-1.20039	0.00879169	0.173473	4	31535463	31542328	+	2163	-	GO:0010287;GO:0005524;GO:0004672;GO:0006468;GO:0009507	K08869	B8AV74	Protein kinase domain-containing protein	-
BGIOSGA012425	63.0594	119.32	6.79903	0.0569816	-4.13336	0.00881317	0.173689	3	11433774	11436258	+	2376	-	GO:0016020;GO:0005515;GO:0005524;GO:0004672;GO:0016021;GO:0006468	-	A2XFM5	Protein kinase domain-containing protein	-
BGIOSGA014918	127.599	204.778	50.4191	0.246213	-2.02202	0.00881939	0.173689	4	21839242	21843067	-	813	-	-	-	B8AV49	Uncharacterized protein	-
BGIOSGA002409	6.88244	12.753	1.01183	0.0793404	-3.6558	0.00881961	0.173689	1	2848969	2850909	-	846	-	GO:0006511	K14016	A2WKK6	Uncharacterized protein	-
BGIOSGA027915	4369.5	5960.63	2778.37	0.46612	-1.10123	0.00883188	0.173745	8	1604861	1609644	+	1344	-	GO:0016020;GO:0016021	-	B8BAF0	Aa_trans domain-containing protein	-
BGIOSGA023629	15.3615	25.6184	5.10458	0.199255	-2.32732	0.00884408	0.17376	6	32554347	32555219	+	873	-	-	-	A2YH50	Uncharacterized protein	-
BGIOSGA004082	12925.2	18553.4	7297	0.393298	-1.34631	0.00884591	0.17376	1	28890916	28898975	+	822	Carbonic	GO:0016829;GO:0015976;GO:0004089;GO:0008270	K01673	A2WT25	Carbonic anhydrase	Carbonic anhydrase [Source:UniProtKB/TrEMBL;Acc:A2WT25]
BGIOSGA006279	2953.6	4039.54	1867.66	0.462344	-1.11296	0.00886454	0.174014	2	22352750	22355621	-	1485	-	GO:0009555;GO:0010311;GO:0004575;GO:0005987;GO:0003824;GO:0080022;GO:0033926;GO:0048510	-	A2X5Y2	Uncharacterized protein	-
BGIOSGA007923	47.2642	70.1824	24.346	0.346896	-1.52742	0.0089232	0.174718	2	10178761	10180779	+	1782	-	-	-	B8AFA9	Uncharacterized protein	-
BGIOSGA020748	9.4197	17.8518	0.987629	0.0553239	-4.17595	0.00895175	0.174779	6	28899509	28899715	-	207	-	-	-	A2YFU8	Uncharacterized protein	-
BGIOSGA014989	1221.96	1670.65	773.274	0.462859	-1.11135	0.0089573	0.174779	4	20747505	20753144	-	855	-	GO:0006470;GO:0003824;GO:0004722	-	B8AUF1	PPM-type phosphatase domain-containing protein	-
BGIOSGA037827	19.1458	33.4823	4.80939	0.14364	-2.79947	0.00897088	0.174779	12	22249930	22252473	+	879	-	-	-	A2ZMW9	Uncharacterized protein	-
BGIOSGA005567	44.5424	76.155	12.9298	0.169783	-2.55824	0.00897986	0.174779	2	34147233	34150226	-	975	-	GO:0005634;GO:0008270;GO:0006974;GO:0048478;GO:0003676;GO:0000076	K10904	A2X9W6	CCHC-type domain-containing protein	-
BGIOSGA017559	332.193	542.362	122.024	0.224985	-2.1521	0.00898627	0.174779	5	29394487	29396259	-	546	-	GO:0005525;GO:0003924	-	A2Y7H5	Uncharacterized protein	-
BGIOSGA034418	36.3269	63.3771	9.27676	0.146374	-2.77227	0.00898968	0.174779	11	3259851	3265340	-	3339	-	GO:0005515	-	B8BJB8	FHA domain-containing protein	-
BGIOSGA023284	568.75	783.63	353.87	0.451578	-1.14695	0.0089961	0.174779	6	26223359	26225135	+	915	-	GO:0005634;GO:0010200;GO:0006355;GO:0034976;GO:0005789;GO:0030968;GO:0003700	-	B8B4P4	BZIP domain-containing protein	-
BGIOSGA022664	458.178	630.236	286.12	0.45399	-1.13927	0.00900409	0.174779	6	9795113	9799426	+	1395	-	GO:0003677;GO:0005634;GO:0000077;GO:0006355;GO:0040020;GO:0043565;GO:0010332	-	A2YBI8	NAC domain-containing protein	-
BGIOSGA009641	389.077	738.738	39.4154	0.0533551	-4.22823	0.00900604	0.174779	3	37495334	37497615	-	972	-	GO:0006568;GO:0003824;GO:0004834;GO:0000162	K13222	A2XMX4	Uncharacterized protein	-
BGIOSGA032822	173.767	251.162	96.3715	0.383703	-1.38194	0.00900864	0.174779	10	10611988	10613389	+	1305	-	GO:0016747	-	A2Z6P9	Uncharacterized protein	-
BGIOSGA002311	2223.86	3149.95	1297.77	0.411996	-1.2793	0.00901187	0.174779	1	3911746	3913695	-	1782	-	GO:0003779	-	A2WL43	NAB domain-containing protein	-
BGIOSGA009318	127.115	179.668	74.562	0.415	-1.26882	0.00902689	0.17496	2	37530306	37535217	+	2082	-	GO:0005524;GO:0004672;GO:0006468	-	-	-	-
BGIOSGA006697	46.871	69.7213	24.0206	0.344524	-1.53733	0.00904786	0.175059	2	11048295	11051140	-	2148	-	GO:0016020;GO:0016310;GO:0005524;GO:0016301;GO:0006468;GO:0005515;GO:0004674;GO:0000166;GO:0004672;GO:0016021;GO:0016740	-	A2X3F5	Protein kinase domain-containing protein	-
BGIOSGA014727	198.373	276.703	120.042	0.43383	-1.2048	0.00905199	0.175059	4	24327102	24331738	-	3048	-	GO:0043531	-	B8ARQ9	Uncharacterized protein	-
BGIOSGA018378	6.81424	12.5758	1.05269	0.0837079	-3.57849	0.00905423	0.175059	5	13499822	13500778	-	957	-	GO:0003676	-	A2Y2R5	C2H2-type domain-containing protein	-
BGIOSGA009499	804.032	1108.01	500.057	0.451312	-1.1478	0.0090549	0.175059	3	39451927	39452154	-	228	-	-	-	A2XNR5	Uncharacterized protein	-
BGIOSGA013363	9.70561	18.7263	0.684901	0.0365742	-4.77303	0.00909434	0.1756	3	31675728	31676795	+	951	-	-	-	B8APX2	Uncharacterized protein	-
BGIOSGA002904	74.0501	107.002	41.0983	0.384089	-1.38049	0.00911885	0.175833	1	4888100	4888600	+	501	-	GO:0016020;GO:0016021	-	B8ADM3	Uncharacterized protein	-
BGIOSGA009755	1195.12	2056.96	333.285	0.162028	-2.62569	0.00914432	0.176122	3	35967241	35968779	-	1539	-	GO:0016020;GO:0009535;GO:0009620;GO:0005506;GO:0009978;GO:0009534;GO:0055114;GO:0016705;GO:0009941;GO:0005739;GO:0009507;GO:0009611;GO:0050832;GO:0010287;GO:0020037;GO:0009753;GO:0009579;GO:0031407;GO:0046872;GO:0009695;GO:0004497	K01723	A2XMB9	Uncharacterized protein	-
BGIOSGA008590	36.6511	61.9063	11.3959	0.184082	-2.44158	0.00919847	0.176942	2	25485899	25488159	+	693	-	-	-	A2X705	Uncharacterized protein	-
BGIOSGA038374	242.868	337.574	148.163	0.438905	-1.18802	0.00922056	0.177145	AAAA02037865.1	4481	7907	+	1818	-	-	-	-	-	-
BGIOSGA012062	70.1173	105.422	34.8127	0.330222	-1.59849	0.00923837	0.177376	3	5789867	5792949	+	1704	-	GO:0004553;GO:0005975;GO:0016798	-	A2XDM3	GH10 domain-containing protein	-
BGIOSGA009201	28.5062	53.6168	3.39574	0.0633336	-3.98088	0.00924847	0.177432	2	35914582	35915777	+	1038	-	GO:0008356	-	A2XAJ0	Uncharacterized protein	-
BGIOSGA020738	147.354	228.624	66.0844	0.289053	-1.79059	0.00925762	0.177432	6	28998053	28999512	-	888	-	GO:0006355;GO:0003700	-	B8B108	BZIP domain-containing protein	-
BGIOSGA019729	644.269	883.377	405.16	0.45865	-1.12454	0.00926787	0.177432	5	18712082	18712453	+	372	-	GO:0010112	-	A2Y3W0	Uncharacterized protein	-
BGIOSGA037101	533.526	732.528	334.525	0.456671	-1.13077	0.00927389	0.177432	12	4447876	4449527	+	1449	-	GO:0016020;GO:0016021	-	B8BNH2	Aa_trans domain-containing protein	-
BGIOSGA008475	214.008	298.814	129.203	0.432388	-1.2096	0.00927603	0.177432	2	23739465	23743816	+	1761	-	GO:0016020;GO:0055085;GO:0016021;GO:0005215;GO:0022857	-	A2X6C2	MFS domain-containing protein	-
BGIOSGA004099	181.057	293.095	69.0186	0.235482	-2.08631	0.00932357	0.177897	1	29158811	29159341	+	531	-	-	-	A2WT57	Uncharacterized protein	-
BGIOSGA030146	166.429	279.463	53.3954	0.191064	-2.38787	0.00932972	0.177903	9	3929769	3934653	-	1146	-	GO:0004425;GO:0006568;GO:0003824	K01609	B8BDF0	IGPS domain-containing protein	-
BGIOSGA018050	1498.5	2044.24	952.765	0.466073	-1.10137	0.00936144	0.178397	5	21478761	21483418	-	2793	-	GO:0016020;GO:0005515;GO:0005524;GO:0004672;GO:0016021;GO:0006468	-	B8AYA2	Protein kinase domain-containing protein	-
BGIOSGA016385	195.948	273.421	118.474	0.433303	-1.20655	0.0093848	0.178731	4	18505560	18506486	+	927	-	-	K20725	A2XTB7	VQ domain-containing protein	-
BGIOSGA029376	372.363	511.928	232.798	0.454748	-1.13686	0.00939568	0.178827	9	19750513	19755749	-	1221	-	GO:0005524;GO:0004674;GO:0000166;GO:0004672;GO:0006468	-	A2Z3F6	Protein kinase domain-containing protein	-
BGIOSGA026582	196.148	319.296	73.0004	0.228629	-2.12892	0.00942368	0.179129	8	28419731	28421978	-	924	SWEET11	GO:0016020;GO:0034219;GO:0042742;GO:0051119;GO:0008515;GO:0006825;GO:0008643;GO:0015770;GO:0005887;GO:0016021;GO:0005886	K15382	-	-	Bidirectional sugar transporter SWEET11 [Source:UniProtKB/Swiss-Prot;Acc:Q19VE6]
BGIOSGA013622	35.5396	54.3352	16.744	0.308162	-1.69824	0.00942905	0.179129	3	35873167	35875800	+	840	-	GO:0035175;GO:0000278;GO:0005524;GO:0007059;GO:0000166;GO:0004672;GO:0005819;GO:0032465;GO:0043988;GO:0016572;GO:0000226;GO:0005634;GO:0044022;GO:0006468;GO:0000775;GO:0004674;GO:0043987	K08850	B8AKI2	Protein kinase domain-containing protein	-
BGIOSGA026836	28.5926	52.7579	4.42722	0.0839158	-3.57491	0.00943574	0.179145	8	24618916	24620418	-	1197	-	GO:0005515	-	B8BBK3	Uncharacterized protein	-
BGIOSGA020690	60.9301	103.261	18.599	0.180116	-2.473	0.00944495	0.179208	6	29824431	29825669	-	1239	-	-	-	B8B1F1	Uncharacterized protein	-
BGIOSGA014711	544.089	755.952	332.226	0.43948	-1.18613	0.00946856	0.179434	4	24530403	24532717	-	1119	-	GO:0016829;GO:0006520;GO:0003824	K01620	B8AS16	Beta_elim_lyase domain-containing protein	-
BGIOSGA018203	3294.37	4491.21	2097.53	0.46703	-1.09841	0.009478	0.179502	5	18325865	18329313	-	1191	-	-	K08678	-	-	-
BGIOSGA002732	56.8019	84.9857	28.6182	0.336741	-1.57029	0.00948612	0.179545	1	2417372	2420946	+	2025	-	GO:0016020;GO:0005524;GO:0004672;GO:0030247;GO:0016021;GO:0006468	-	B8AD55	Protein kinase domain-containing protein	-
BGIOSGA011535	51.6425	97.13	6.15499	0.0633686	-3.98009	0.00950222	0.179739	3	1831140	1831708	-	489	-	-	-	B8AMD0	Uncharacterized protein	-
BGIOSGA026360	173.395	277.84	68.9493	0.248162	-2.01065	0.0095115	0.179764	7	26344602	26345534	+	933	-	-	-	A2YPS8	C2 domain-containing protein	-
BGIOSGA017630	138.321	235.162	41.4805	0.176391	-2.50315	0.00951528	0.179764	5	28460071	28461390	-	1320	-	GO:0005524;GO:0004672;GO:0006468	-	A2Y739	Protein kinase domain-containing protein	-
BGIOSGA028315	47.2103	69.6667	24.7539	0.355319	-1.49281	0.00952584	0.179794	8	10569442	10571108	+	1194	-	-	-	B8B8T0	Uncharacterized protein	-
BGIOSGA007396	470.43	647.251	293.61	0.453626	-1.14042	0.00955883	0.180052	2	1021715	1034995	+	8040	-	GO:0043531	-	B8AGI9	Uncharacterized protein	-
BGIOSGA021918	33.5145	51.0782	15.9509	0.312285	-1.67907	0.00956552	0.180052	6	2841473	2841883	-	411	-	GO:0016020;GO:0016021	-	B8B2P2	Uncharacterized protein	-
BGIOSGA031496	843.831	1154.35	533.312	0.462001	-1.11403	0.00956958	0.180052	10	19766396	19768930	-	2535	-	GO:0016020;GO:0005524;GO:0004672;GO:0016021;GO:0006468	-	B8BI08	Protein kinase domain-containing protein	-
BGIOSGA038109	316.072	435.75	196.395	0.450706	-1.14974	0.00957165	0.180052	AAAA02036392.1	1775	3514	+	1740	-	GO:0043531	-	-	-	-
BGIOSGA013749	253.495	351.02	155.97	0.444332	-1.17029	0.0095929	0.18012	3	37728737	37731822	+	1074	-	-	-	B8ALU1	DUF569 domain-containing protein	-
BGIOSGA006966	95.2455	151.27	39.2214	0.259282	-1.94741	0.009604	0.180218	2	6037776	6038354	-	579	-	-	-	A2X1X9	Uncharacterized protein	-
BGIOSGA018604	16.4149	28.0832	4.74661	0.169019	-2.56474	0.00961857	0.180236	5	7026403	7027986	-	894	-	GO:0046872;GO:0055114;GO:0016491	-	A2Y1I2	Fe2OG dioxygenase domain-containing protein	-
BGIOSGA005969	74.3921	140.872	7.91223	0.0561661	-4.15416	0.00961969	0.180236	2	27314255	27315933	-	1590	-	-	-	B8AFU3	Uncharacterized protein	-
BGIOSGA013550	25.5103	47.9464	3.07408	0.0641148	-3.9632	0.00963598	0.180312	3	34935135	34937109	+	1188	-	-	-	A2XLY6	Uncharacterized protein	-
BGIOSGA000607	469.038	647.572	290.505	0.448606	-1.15648	0.00963844	0.180312	1	38063589	38068791	-	1470	-	GO:0004553;GO:0005975	K01188	B8AB97	Uncharacterized protein	-
BGIOSGA009086	2432.98	4151.01	714.947	0.172235	-2.53755	0.00972642	0.181625	2	33999132	34000424	+	1293	-	GO:0016020;GO:0016021	K10664	A2X9U1	RING-type domain-containing protein	-
BGIOSGA037049	122.985	220.256	25.7135	0.116744	-3.09858	0.00981967	0.183017	12	3611458	3611904	+	447	-	-	-	A2ZIE3	Uncharacterized protein	-
BGIOSGA003418	1261.6	1758.95	764.248	0.434491	-1.2026	0.00985178	0.183296	1	14160682	14164046	+	1866	-	GO:0033926;GO:0003824	-	A2WPE3	Uncharacterized protein	-
BGIOSGA007605	649.981	1134.45	165.507	0.145891	-2.77703	0.00985179	0.183296	2	4180595	4182950	+	1113	-	GO:0005524;GO:0004674;GO:0000166;GO:0004672;GO:0006468	-	B8AI85	Protein kinase domain-containing protein	-
BGIOSGA036877	64.0117	115.271	12.7527	0.110632	-3.17616	0.00992517	0.184437	12	876433	876732	+	300	-	-	-	A2ZHE5	Uncharacterized protein	-
BGIOSGA027786	661.04	903.349	418.731	0.463532	-1.10926	0.00999495	0.185509	8	394007	402291	-	2070	-	GO:0016020;GO:0016021	K15356	B8BA38	J domain-containing protein	-
BGIOSGA020160	13.5778	22.801	4.35461	0.190983	-2.38848	0.0100111	0.185697	5	26718000	26730228	+	1674	-	-	-	B8AZT3	Uncharacterized protein	-
BGIOSGA008189	154.249	235.181	73.318	0.311752	-1.68153	0.0100531	0.186009	2	17274595	17280178	+	2121	-	GO:0016020;GO:0005524;GO:0004672;GO:0005576;GO:0016021;GO:0006468	-	A2X4Q6	Protein kinase domain-containing protein	-
BGIOSGA000498	254.479	351.481	157.476	0.448035	-1.15832	0.0100641	0.186009	1	39765498	39766913	-	1416	-	-	-	A2WWX9	Uncharacterized protein	-
BGIOSGA012481	83.4342	125.927	40.941	0.325116	-1.62097	0.0101089	0.186416	3	12223359	12225325	+	1104	-	GO:0016788	-	A2XFW9	Lipase_GDSL domain-containing protein	-
BGIOSGA029599	187.267	260.292	114.241	0.438894	-1.18806	0.010128	0.186416	9	16677667	16682952	-	1341	-	GO:0030247;GO:0005509	-	B8BCP4	Uncharacterized protein	-
BGIOSGA002072	32.8031	60.3388	5.26736	0.0872963	-3.51794	0.0101327	0.186416	1	7844391	7846413	-	1713	-	GO:0005515	-	A2WMF7	WD_REPEATS_REGION domain-containing protein	-
BGIOSGA017823	46.0502	70.0377	22.0627	0.315012	-1.66652	0.010173	0.186776	5	25521198	25524583	-	1551	-	GO:0005524;GO:0004672;GO:0005509;GO:0006468	K14786	B8AZH7	Uncharacterized protein	-
BGIOSGA000012	312.377	430.98	193.773	0.44961	-1.15325	0.0101872	0.186925	1	47096124	47097936	-	654	-	GO:0000287;GO:0004427;GO:0005737;GO:0006796	K01507	B8A9Z0	Uncharacterized protein	-
BGIOSGA014396	250.618	346.38	154.855	0.447066	-1.16144	0.0102093	0.18722	4	29434139	29434354	-	216	-	-	-	A2XX96	Uncharacterized protein	-
BGIOSGA032925	177.28	330.988	23.5725	0.0712188	-3.8116	0.0102191	0.187288	10	12995206	12995995	+	420	Histone	GO:0003677;GO:0005634;GO:0046982;GO:0005694;GO:0000786	K11251	A2Z7B5	Histone H2A	Histone H2A [Source:UniProtKB/TrEMBL;Acc:A2Z7B5]
[truncated: 781 more rows]
