# Supplementary material for: Comparative transcriptomic analysis of the super hybrid rice Chaoyouqianhao under salt stress
Source: BMC Plant Biol. 2022 May 7;22:233. doi: 10.1186/s12870-022-03586-w (PMC9077912; doi:10.1186/s12870-022-03586-w)
Supplement: Supplementary file 6 — Additional file 6: Table S5. T DEGs of 93–11 under salt stress treatment. [file 12870_2022_3586_MOESM6_ESM.xlsx]

## Sheet: Up
Table S5 DEGs of 93-11 under salt stress treatment
id	baseMean	baseMean_Y_Un	baseMean_Y_Tr	foldChange(Y_Tr/Y_Un)(Y_Tr/Y_Un)	log2FoldChange	pval	padj	Chromosome	Start Site	End Site	Direction	Length	Name	GO	KEGG	UniProtID	DescriptionInUniprot	Description
BGIOSGA005821	384.324	8.26952	760.379	91.9496	6.52277	1.79994e-31	5.52419e-27	2	29951279	29951799	-	441	-	-	-	B8AGR7	FLZ-type domain-containing protein	-
BGIOSGA019701	1828.47	109.057	3547.88	32.5324	5.02381	2.64109e-26	2.70192e-22	5	18196003	18196798	+	597	-	GO:0003677;GO:0006355;GO:0003700	-	-	-	-
BGIOSGA014650	191.678	1.67836	381.677	227.411	7.82916	1.50328e-25	1.15343e-21	4	25516081	25518137	-	798	-	GO:0007275	-	-	-	-
BGIOSGA030409	602.517	39.3147	1165.72	29.651	4.89001	3.965e-24	2.02816e-20	9	4907524	4908099	+	204	-	-	-	A2YZ74	Uncharacterized protein	-
BGIOSGA019694	269.488	15.5133	523.462	33.7429	5.07651	4.68853e-22	1.43896e-18	5	18115036	18115644	+	609	-	GO:0016020;GO:0016021	-	A2Y3Q1	RING-type domain-containing protein	-
BGIOSGA026666	315.277	16.4941	614.061	37.2291	5.21836	1.10511e-21	3.08337e-18	8	27493138	27494031	-	894	-	GO:0005975	K01183	A2YX36	Glyco_hydro_18 domain-containing protein	-
BGIOSGA009079	709.458	62.0403	1356.88	21.8709	4.45094	3.58088e-21	9.1584e-18	2	33850975	33852598	+	1458	Glycosyltransferase	GO:0016757;GO:0016758;GO:0016740	-	A2X9S1	Glycosyltransferase	Glycosyltransferase [Source:UniProtKB/TrEMBL;Acc:A2X9S1]
BGIOSGA002820	833.053	91.1994	1574.91	17.2688	4.1101	6.88115e-20	1.40793e-16	1	3481230	3482113	+	381	-	-	-	A2WKV6	Uncharacterized protein	-
BGIOSGA031709	207.18	3.81979	410.54	107.477	6.74789	4.70518e-19	8.49451e-16	10	16198718	16204008	-	1866	-	GO:0016020;GO:0048653;GO:0005783;GO:0005506;GO:0010025;GO:1990465;GO:0055114;GO:0010143;GO:0016829;GO:0009924;GO:0043668;GO:0016021;GO:0005789;GO:0016491;GO:0008610	-	B8BHF1	Very-long-chain aldehyde decarbonylase GL1-5	-
BGIOSGA036879	667.8	6.96536	1328.64	190.749	7.57553	5.48475e-19	9.35181e-16	12	902192	902645	+	321	Non-specific	GO:0008289;GO:0006869	-	A2ZHE8	Non-specific lipid-transfer protein	Non-specific lipid-transfer protein [Source:UniProtKB/TrEMBL;Acc:A2ZHE8]
BGIOSGA009631	200.499	14.4201	386.578	26.8083	4.74461	9.07953e-19	1.3933e-15	3	37663654	37672385	-	3177	-	GO:0031047;GO:0055046;GO:0003676;GO:0005515;GO:0007140;GO:0009561;GO:0007143;GO:0033169;GO:0005731	K11593	B8ALC8	Uncharacterized protein	-
BGIOSGA031535	325.216	31.914	618.518	19.3808	4.27655	1.32681e-18	1.93909e-15	10	19119451	19123731	-	1692	Trehalase	GO:0004555;GO:0008152;GO:0003824;GO:0016798;GO:0016787;GO:0005993;GO:0005991;GO:0005886	K01194	B8BHX0	Trehalase	Trehalase [Source:UniProtKB/TrEMBL;Acc:B8BHX0]
BGIOSGA005951	116.099	5.90291	226.295	38.3361	5.26063	4.61171e-18	5.89741e-15	2	27592080	27594299	-	861	-	GO:0007275	-	B8AG01	Uncharacterized protein	-
BGIOSGA023353	1700.12	216.183	3184.06	14.7286	3.88055	9.51741e-18	1.1684e-14	6	27456836	27457592	+	678	-	-	-	-	-	-
BGIOSGA031109	170.346	13.9254	326.768	23.4655	4.55247	2.42112e-17	2.7521e-14	9	19132276	19133728	+	1299	3-ketoacyl-CoA	GO:0016020;GO:0016746;GO:0016021;GO:0016740;GO:0003824;GO:0016747;GO:0006633	K15397	B8BDK6	3-ketoacyl-CoA synthase	3-ketoacyl-CoA synthase [Source:UniProtKB/TrEMBL;Acc:B8BDK6]
BGIOSGA035393	719.328	99.7106	1338.95	13.4283	3.74721	3.8112e-17	4.17748e-14	11	16537280	16539973	+	888	Xyloglucan	GO:0016762;GO:0048046;GO:0008152;GO:0006073;GO:0042546;GO:0016798;GO:0004553;GO:0016787;GO:0005618;GO:0010411;GO:0005975;GO:0005576;GO:0016740;GO:0071555	K08235	A2ZF20	Xyloglucan endotransglucosylase/hydrolase	Xyloglucan endotransglucosylase/hydrolase [Source:UniProtKB/TrEMBL;Acc:A2ZF20]
BGIOSGA030193	356.807	42.149	671.465	15.9307	3.99374	7.54807e-17	7.9882e-14	9	2166805	2167470	-	555	-	-	-	B8BD57	Uncharacterized protein	-
BGIOSGA025077	124.012	0.310428	247.713	797.973	9.6402	2.70758e-16	2.51813e-13	7	1388211	1394201	+	1677	-	GO:0003677;GO:0005634;GO:0006355;GO:0006351;GO:0003700	K09285	B8B6V7	Uncharacterized protein	-
BGIOSGA016390	8350.85	1342.09	15359.6	11.4445	3.51658	2.94226e-16	2.65591e-13	4	18587999	18588712	+	714	-	-	-	A2XTC5	Uncharacterized protein	-
BGIOSGA015980	323.715	39.3782	608.052	15.4414	3.94873	3.06887e-16	2.69105e-13	4	6510169	6515610	+	2523	KSL4	GO:0000287;GO:0046872;GO:0016829;GO:0006952;GO:0034279;GO:0010333	K14046	-	-	Syn-pimara-7,15-diene synthase [Source:UniProtKB/Swiss-Prot;Acc:Q66QH3]
BGIOSGA006020	721.59	55.2661	1387.91	25.1133	4.65038	3.72075e-16	3.17204e-13	2	26460372	26466035	-	1860	-	GO:0016020;GO:0005783;GO:0009409;GO:0005506;GO:1990465;GO:0055114;GO:0009737;GO:0016829;GO:0009924;GO:0016021;GO:0005789;GO:0008610;GO:0016491	K15404	B8AFI3	Very-long-chain aldehyde decarbonylase GL1-4	-
BGIOSGA004721	238.186	21.0962	455.276	21.581	4.43169	4.09824e-16	3.39944e-13	1	38752842	38753332	+	210	-	GO:0046872;GO:0030001	-	A2WWJ3	HMA domain-containing protein	-
BGIOSGA031343	289.954	36.3775	543.53	14.9414	3.90124	7.2246e-16	5.54325e-13	10	21964800	21969192	-	2601	-	GO:0008289;GO:0003677;GO:0006355;GO:0043565	-	-	-	-
BGIOSGA040600	582.181	88.0734	1076.29	12.2204	3.61121	2.17446e-15	1.51673e-12	CH398352.1	12563	17696	-	1815	-	GO:0016020;GO:0055085;GO:0022857	-	-	-	-
BGIOSGA003991	240.753	33.5238	447.983	13.3631	3.74019	2.76452e-15	1.84447e-12	1	27426586	27426804	+	219	-	GO:0009611;GO:0004867;GO:0010951	-	A2WSL6	Uncharacterized protein	-
BGIOSGA004922	2476.2	51.9209	4900.47	94.3834	6.56046	1.63496e-14	1.00357e-11	1	41849680	41850911	+	1146	Stearoyl-[acyl-carrier-protein]	GO:0016020;GO:0102786;GO:0055114;GO:0046872;GO:0045300;GO:0006631;GO:0006633;GO:0009536;GO:0006629;GO:0009507;GO:0016491	K03921	-	-	Stearoyl-[acyl-carrier-protein] 9-desaturase 1, chloroplastic [Source:UniProtKB/Swiss-Prot;Acc:B8A7A3]
BGIOSGA008569	92.162	7.77917	176.545	22.6945	4.50427	1.68455e-14	1.01373e-11	2	25259851	25261320	+	843	-	-	-	B8AF15	Remorin_C domain-containing protein	-
BGIOSGA014158	91.5417	7.83815	175.245	22.358	4.48272	4.22739e-14	2.40265e-11	4	32977789	32982550	-	2781	Transcriptional	GO:0005634;GO:0003677;GO:0005515;GO:0006355;GO:0009725	K14486	-	-	Transcriptional factor B3 family protein / auxin-responsive factor AUX/IAA-related [Source:Projected from Arabidopsis thaliana (AT1G19850) TAIR;Acc:AT1G19850]
BGIOSGA002504	242.242	35.9806	448.503	12.4651	3.63983	5.43419e-14	3.00818e-11	1	1178401	1180974	-	1332	-	GO:0016757	-	A2WK04	Uncharacterized protein	-
BGIOSGA023388	1005.92	177.425	1834.41	10.3391	3.37003	5.48884e-14	3.00818e-11	6	28309400	28317768	+	1896	-	GO:0016020;GO:0005506;GO:0016021;GO:0055114;GO:0016491;GO:0008610	-	A2YFQ6	Uncharacterized protein	-
BGIOSGA010447	673.901	91.8805	1255.92	13.6691	3.77284	5.67023e-14	3.05307e-11	3	21911994	21913514	-	1521	-	GO:0046872;GO:0020037;GO:0016705;GO:0005506;GO:0004497;GO:0055114;GO:0016491	-	A2XIG8	Uncharacterized protein	-
BGIOSGA002112	167.212	24.755	309.669	12.5094	3.64494	8.4527e-14	4.39698e-11	1	7051550	7052154	-	288	-	-	-	A2WM60	Inhibitor I9 domain-containing protein	-
BGIOSGA035717	686.847	17.4348	1356.26	77.7905	6.28152	2.25859e-13	1.11804e-10	11	22741283	22742155	+	873	-	GO:0005975	K01183	A2ZGZ0	Glyco_hydro_18 domain-containing protein	-
BGIOSGA019693	339.807	22.0228	657.591	29.8595	4.90012	2.37249e-13	1.15578e-10	5	18079880	18082749	+	897	-	GO:0016020;GO:0016021	-	B8AXG4	RING-type domain-containing protein	-
BGIOSGA005877	98.1387	9.9487	186.329	18.729	4.2272	2.79094e-13	1.33839e-10	2	28867126	28871718	-	1014	-	GO:0016020;GO:0016021	-	B8AGD7	LEA_2 domain-containing protein	-
BGIOSGA032043	160.719	3.32945	318.109	95.5442	6.5781	2.86426e-13	1.35241e-10	10	10347421	10348877	-	1017	-	GO:0050734;GO:0016747	-	A2Z6M4	Uncharacterized protein	-
BGIOSGA019890	1006.57	121.148	1891.99	15.6173	3.96507	2.96406e-13	1.37833e-10	5	21781154	21785383	+	1278	-	GO:0016788	-	A2Y4S4	Lipase_GDSL domain-containing protein	-
BGIOSGA000802	263.828	43.1798	484.476	11.22	3.488	3.24095e-13	1.4846e-10	1	34950921	34951472	-	552	-	-	-	A2WV72	Uncharacterized protein	-
BGIOSGA018056	339.034	50.3794	627.689	12.4592	3.63914	3.6168e-13	1.6324e-10	5	21395281	21396175	-	825	-	GO:0005515	K00799	A2Y4N3	Uncharacterized protein	-
BGIOSGA009041	730.923	145.13	1316.72	9.0727	3.18153	4.37831e-13	1.94746e-10	2	33260526	33261584	+	870	-	GO:0016020;GO:0009664;GO:0005618;GO:0005576;GO:0071555	-	A2X9J7	Expansin	-
BGIOSGA029687	52.1229	2.55115	101.695	39.8623	5.31695	4.66616e-13	2.02455e-10	9	14824261	14826837	-	783	-	-	-	A2Z1N8	Uncharacterized protein	-
BGIOSGA022427	38.3039	0.715353	75.8925	106.091	6.72916	5.43577e-13	2.31707e-10	6	4647496	4648139	+	537	-	GO:0003677;GO:0005634;GO:0006355;GO:0006351;GO:0003700	-	A2YA09	AP2/ERF domain-containing protein	-
BGIOSGA001409	51.1298	2.55098	99.7086	39.0863	5.28859	6.19791e-13	2.60575e-10	1	23573311	23574885	-	1575	-	GO:0016020;GO:0020037;GO:0005506;GO:0055114;GO:0046872;GO:0016705;GO:0016021;GO:0004497;GO:0016491	-	A2WRF1	Uncharacterized protein	-
BGIOSGA011591	234.028	27.0101	441.045	16.3289	4.02935	6.46644e-13	2.68191e-10	3	887988	888275	-	288	-	GO:0006869	-	-	-	-
BGIOSGA024120	68.4659	5.53878	131.393	23.7224	4.56818	6.62903e-13	2.71269e-10	7	19984828	19989341	-	2640	-	GO:0016020;GO:0016760;GO:0016757;GO:0016021;GO:0030244;GO:0016740;GO:0071555	K20923	A2YMG9	Uncharacterized protein	-
BGIOSGA037228	833.298	12.5436	1654.05	131.864	7.04291	9.63293e-13	3.83954e-10	12	7887571	7891718	+	1086	-	GO:0005507;GO:0055114	-	B8BP33	Uncharacterized protein	-
BGIOSGA011691	202.752	32.5922	372.912	11.4417	3.51623	1.74876e-12	6.79381e-10	3	847964	850470	+	1056	-	GO:0003779	-	A2XBM7	NAB domain-containing protein	-
BGIOSGA016732	603.078	108.303	1097.85	10.1369	3.34154	1.98832e-12	7.62794e-10	4	24027498	24030344	+	1107	-	GO:0016788	-	A2XVD0	Lipase_GDSL domain-containing protein	-
BGIOSGA009947	38.8821	1.08889	76.6752	70.416	6.13783	2.24571e-12	8.509e-10	3	32728851	32729355	-	396	-	GO:0009055;GO:0022900	-	A2XL81	Phytocyanin domain-containing protein	-
BGIOSGA013636	32.6174	0.310428	64.9243	209.145	7.70836	2.7224e-12	1.00667e-09	3	36069814	36073178	+	1941	-	GO:0003677;GO:0005634;GO:0006355;GO:0006351;GO:0003700	K09285	A2XMD1	Uncharacterized protein	-
BGIOSGA002482	911.339	209.2	1613.48	7.7126	2.94722	4.38803e-12	1.60325e-09	1	1647270	1648034	-	765	-	GO:0010466;GO:0010951;GO:0004867;GO:0005576;GO:0030414	-	A2WK47	Uncharacterized protein	-
BGIOSGA026060	237.872	40.1429	435.6	10.8512	3.43979	5.11853e-12	1.84815e-09	7	22228940	22229349	+	309	-	-	-	B8B814	Uncharacterized protein	-
BGIOSGA034620	34.0678	0.809851	67.3257	83.1335	6.37736	7.17001e-12	2.52937e-09	11	414684	415857	-	687	-	-	-	B8BIQ8	Uncharacterized protein	-
BGIOSGA010262	31.1791	0.404925	61.9532	152.999	7.25738	8.34935e-12	2.87921e-09	3	26464789	26465061	-	273	-	-	-	A2XJF5	Uncharacterized protein	-
BGIOSGA007612	74.3632	8.08498	140.641	17.3954	4.12063	9.68626e-12	3.30312e-09	2	4269173	4269985	+	576	Protein	GO:0003677;GO:0005634;GO:0090698;GO:0007275;GO:0009299	-	-	-	Protein G1-like1 [Source:UniProtKB/Swiss-Prot;Acc:B8AIK3]
BGIOSGA015504	556.393	121.316	991.471	8.17265	3.0308	1.27194e-11	4.28979e-09	4	6445565	6447178	-	1524	-	GO:0046872;GO:0020037;GO:0016705;GO:0005506;GO:0004497;GO:0055114;GO:0016491	K16085	A2XQW5	Uncharacterized protein	-
BGIOSGA028767	147.881	21.628	274.134	12.675	3.66391	1.46246e-11	4.85743e-09	8	23333569	23336838	+	1683	Pectinesterase	GO:0045330;GO:0030599;GO:0016787;GO:0045490;GO:0005618;GO:0043086;GO:0004857;GO:0005576;GO:0071555;GO:0042545	K01051	A2YVS3	Pectinesterase	Pectinesterase [Source:UniProtKB/TrEMBL;Acc:A2YVS3]
BGIOSGA029341	197.586	35.5493	359.623	10.1162	3.33859	1.4719e-11	4.85743e-09	9	20177451	20178807	-	1137	-	GO:0016020;GO:0008083;GO:0007165;GO:0043666;GO:0019888;GO:0000159	-	A2Z3M5	PDGF_2 domain-containing protein	-
BGIOSGA012220	72.9017	8.52641	137.277	16.1002	4.00901	1.56329e-11	5.05042e-09	3	8172974	8176468	+	1575	Putative	GO:0016020;GO:0016021	K13946	A4GZ23	Putative AUX1-like permease	Putative AUX1-like permease [Source:UniProtKB/TrEMBL;Acc:A4GZ23]
BGIOSGA015545	304.241	61.3575	547.124	8.91699	3.15656	1.59081e-11	5.08578e-09	4	5153886	5158306	-	1566	Flavin-containing	GO:0050661;GO:0050660;GO:0004499;GO:0004497;GO:0055114;GO:0016491	K00485	B8AVP3	Flavin-containing monooxygenase	Flavin-containing monooxygenase [Source:UniProtKB/TrEMBL;Acc:B8AVP3]
BGIOSGA026225	53.8796	4.54422	103.215	22.7134	4.50547	1.75537e-11	5.55404e-09	7	24576188	24577061	+	663	1-Cys	GO:0005634;GO:0005737;GO:0055114;GO:0045454;GO:0051920;GO:0016209;GO:0098869;GO:0004601;GO:0016491	K11188	-	-	1-Cys peroxiredoxin A [Source:UniProtKB/Swiss-Prot;Acc:P0C5C8]
BGIOSGA018514	157.091	27.3245	286.857	10.4982	3.39206	2.18886e-11	6.85493e-09	5	8940479	8941937	-	1017	Sulfotransferase	GO:0008146;GO:0016740	-	A2Y1Y1	Sulfotransferase	Sulfotransferase [Source:UniProtKB/TrEMBL;Acc:A2Y1Y1]
BGIOSGA026473	177.07	33.2125	320.928	9.66286	3.27245	2.34673e-11	7.2751e-09	8	30142283	30143322	-	648	-	-	K13945	A2YY71	LOB domain-containing protein	-
BGIOSGA016890	454.47	99.1618	809.779	8.16624	3.02967	2.38784e-11	7.32852e-09	4	26440340	26441835	+	795	-	GO:0019953;GO:0005576	-	A2XW84	Uncharacterized protein	-
BGIOSGA032079	288.049	16.1343	559.964	34.7065	5.11713	2.60121e-11	7.90434e-09	10	9183096	9187007	-	1440	-	GO:0016020;GO:0055085;GO:0016021;GO:0005215;GO:0022857	-	B8BGF2	MFS domain-containing protein	-
BGIOSGA003833	1258.67	297.266	2220.08	7.46832	2.90078	2.70653e-11	8.14373e-09	1	24988135	24989364	+	783	-	-	K05933	B8AAQ7	DIOX_N domain-containing protein	-
BGIOSGA023379	75.4314	8.82743	142.035	16.0902	4.00811	3.55364e-11	1.03871e-08	6	28177832	28178162	+	243	-	-	-	A2YFP3	Uncharacterized protein	-
BGIOSGA003408	84.8423	1.77285	167.912	94.7127	6.56549	4.21583e-11	1.20923e-08	1	13984053	13986742	+	2352	-	GO:0016787;GO:0008152;GO:0005975;GO:0005576;GO:0071555;GO:0004650;GO:0016798	-	B8A7J2	Uncharacterized protein	-
BGIOSGA008811	99.7382	9.88988	189.587	19.1697	4.26076	4.4489e-11	1.26427e-08	2	29532907	29533751	+	630	-	GO:0032502;GO:0005634;GO:0005524;GO:0006355;GO:0006351	-	A2X8B1	Uncharacterized protein	-
BGIOSGA020715	1527.55	385.161	2669.95	6.93202	2.79328	4.5743e-11	1.28798e-08	6	29395257	29398039	-	1206	Phosphoglycerate	GO:0016310;GO:0005524;GO:0016301;GO:0006096;GO:0016740;GO:0004618	K00927	A2YG06	Phosphoglycerate kinase	Phosphoglycerate kinase [Source:UniProtKB/TrEMBL;Acc:A2YG06]
BGIOSGA024325	651.289	155.818	1146.76	7.35961	2.87963	5.29568e-11	1.47754e-08	7	15558273	15561181	-	831	-	GO:0005576	-	A2YL73	Uncharacterized protein	-
BGIOSGA003133	1046.11	255.356	1836.86	7.19333	2.84666	7.6354e-11	2.06317e-08	1	8766453	8767154	+	609	-	-	-	A2WMT1	Uncharacterized protein	-
BGIOSGA019347	85.3821	11.8644	158.9	13.3929	3.7434	7.66354e-11	2.06317e-08	5	6863433	6863747	+	315	-	-	-	A2Y1G2	Uncharacterized protein	-
BGIOSGA017683	28.4271	0	56.8542	Inf	Inf	8.41952e-11	2.24699e-08	5	27740920	27745934	-	1038	-	GO:0016020;GO:0016021	-	A2Y6S5	ALA-interacting subunit	-
BGIOSGA001627	424.373	102.39	746.355	7.28933	2.86579	8.74053e-11	2.31255e-08	1	16860493	16861384	-	657	-	GO:0005515	K00799	A2WQ27	Uncharacterized protein	-
BGIOSGA037459	1524.02	375.094	2672.96	7.1261	2.83311	9.66025e-11	2.53404e-08	12	15757410	15757718	+	309	-	-	-	A2ZKX9	Uncharacterized protein	-
BGIOSGA031468	107.104	18.2896	195.918	10.712	3.42116	1.13953e-10	2.96385e-08	10	20361176	20361559	-	384	-	-	-	B8BI39	Uncharacterized protein	-
BGIOSGA002082	51.3457	5.01209	97.6793	19.4887	4.28457	1.35952e-10	3.5063e-08	1	7610742	7612195	-	978	-	GO:0016020;GO:0016021	-	B8AB00	LEA_2 domain-containing protein	-
BGIOSGA040665	181.216	36.5528	325.88	8.91534	3.15629	1.414e-10	3.61642e-08	CH398571.1	4573	7305	-	939	-	-	-	-	-	-
BGIOSGA012816	35.9244	1.8358	70.013	38.1377	5.25315	1.48292e-10	3.76136e-08	3	17920364	17922252	+	1812	Pectinesterase	GO:0016020;GO:0045330;GO:0030599;GO:0005618;GO:0045490;GO:0016787;GO:0043086;GO:0004857;GO:0016021;GO:0042545	-	A2XHP1	Pectinesterase	Pectinesterase [Source:UniProtKB/TrEMBL;Acc:A2XHP1]
BGIOSGA031806	75.3241	1.02578	149.622	145.862	7.18846	2.1082e-10	5.26039e-08	10	15024717	15025409	-	693	-	-	-	A2Z809	Uncharacterized protein	-
BGIOSGA003215	434.359	104.425	764.293	7.31908	2.87166	2.3045e-10	5.6582e-08	1	10016812	10017063	+	252	-	-	-	A2WN82	Uncharacterized protein	-
BGIOSGA007342	1530.22	422.041	2638.4	6.25153	2.64421	2.47777e-10	6.03533e-08	2	287350	289340	+	1062	L-lactate	GO:0016616;GO:0003824;GO:0005737;GO:0055114;GO:0019752;GO:0004459;GO:0005975;GO:0016491	K00016	A2WZU6	L-lactate dehydrogenase	L-lactate dehydrogenase [Source:UniProtKB/TrEMBL;Acc:A2WZU6]
BGIOSGA009880	81.7933	0.310428	163.276	525.972	9.03884	2.53963e-10	6.08936e-08	3	33914473	33925304	-	1074	-	GO:0003677;GO:0005634;GO:0006355;GO:0043565	-	B8AR09	Uncharacterized protein	-
BGIOSGA007635	51.4766	4.68797	98.2653	20.9612	4.38965	3.71883e-10	8.77959e-08	2	4658564	4661504	+	726	-	GO:0005622;GO:0008270	-	A2X1F5	B box-type domain-containing protein	-
BGIOSGA010938	12801.7	3629.97	21973.4	6.05332	2.59773	3.92761e-10	9.13199e-08	3	11164055	11166645	-	1821	PDC2	GO:0000287;GO:0016831;GO:0004737;GO:0046872;GO:0016829;GO:0003824;GO:0030976	K01568	B8AM29	Uncharacterized protein	Pyruvate decarboxylase 2 [Source:UniProtKB/Swiss-Prot;Acc:A2XFI3]
BGIOSGA032240	176.259	24.8048	327.714	13.2117	3.72375	4.48001e-10	1.02609e-07	10	4249976	4251450	-	1068	-	GO:0020037;GO:0016705;GO:0005506;GO:0055114	-	B8BFT4	Uncharacterized protein	-
BGIOSGA033550	49.1531	4.4722	93.8341	20.9816	4.39105	4.61685e-10	1.0496e-07	11	22309934	22314807	-	2310	-	-	-	B8BII7	Uncharacterized protein	-
BGIOSGA006883	50.108	3.91891	96.2971	24.5724	4.61897	5.11714e-10	1.15478e-07	2	7292843	7295938	-	3096	-	GO:0016020;GO:0016310;GO:0005524;GO:0016301;GO:0006468;GO:0005515;GO:0004674;GO:0000166;GO:0004672;GO:0016021;GO:0016740	-	B8AE61	Protein kinase domain-containing protein	-
BGIOSGA023107	386.704	98.1939	675.213	6.87633	2.78164	5.19848e-10	1.15613e-07	6	22622309	22626962	+	1746	-	GO:0046872;GO:0005507;GO:0005576;GO:0055114;GO:0016491	K00423	A2YE67	Uncharacterized protein	-
BGIOSGA019498	100.867	17.8082	183.927	10.3282	3.36852	7.45426e-10	1.61807e-07	5	11286913	11289449	+	1548	-	GO:0071249	-	B8B030	DUF632 domain-containing protein	-
BGIOSGA017014	261.22	62.498	459.941	7.3593	2.87957	7.48641e-10	1.61807e-07	4	28626745	28628877	+	2133	-	-	-	B8ATF2	Uncharacterized protein	-
BGIOSGA003377	352.588	90.4612	614.715	6.79534	2.76455	8.49575e-10	1.81072e-07	1	13155718	13156572	+	855	-	-	-	A2WP50	Uncharacterized protein	-
BGIOSGA032097	106.234	2.76708	209.7	75.7839	6.24382	8.69824e-10	1.84109e-07	10	8603687	8605445	-	1038	-	-	-	A2Z689	X8 domain-containing protein	-
BGIOSGA024061	1802.49	524.407	3080.57	5.87439	2.55444	9.73713e-10	2.0342e-07	7	20916261	20917259	-	999	-	GO:0005515;GO:0004857;GO:0048833;GO:0043086	-	A2YMS8	LRRNT_2 domain-containing protein	-
BGIOSGA008662	837.299	126.362	1548.24	12.2524	3.61499	9.74318e-10	2.0342e-07	2	26889185	26891826	+	1464	-	GO:0005515;GO:0006952	-	A2X7H1	Uncharacterized protein	-
BGIOSGA011170	51.0961	4.9807	97.2116	19.5176	4.28671	1.21429e-09	2.48451e-07	3	7457580	7461302	-	1920	-	GO:0003677;GO:0005634;GO:0006355;GO:0006351;GO:0003700	K09285	B8AJM5	Uncharacterized protein	-
BGIOSGA019479	574.975	7.34269	1142.61	155.612	7.28181	1.34928e-09	2.74244e-07	5	10775822	10776703	+	882	-	GO:0005975	K01183	A2Y2D1	Glyco_hydro_18 domain-containing protein	-
BGIOSGA027314	33.7476	0.310428	67.1847	216.426	7.75773	1.43663e-09	2.86418e-07	8	11538681	11541632	-	1071	-	GO:0046872;GO:0008270;GO:0055114;GO:0016491	K00083	A2YT96	PKS_ER domain-containing protein	-
BGIOSGA031338	3243.21	910.87	5575.55	6.12112	2.6138	1.43717e-09	2.86418e-07	10	22022724	22023509	-	684	-	GO:0005515	-	A2ZAJ4	TPR_REGION domain-containing protein	-
BGIOSGA007858	397.327	110.738	683.916	6.17598	2.62667	1.49164e-09	2.95354e-07	2	8855011	8856067	+	972	Peroxidase	GO:0020037;GO:0055114;GO:0006979;GO:0046872;GO:0098869;GO:0004601;GO:0005576;GO:0042744;GO:0016491	K00430	A2X2T8	Peroxidase	Peroxidase [Source:UniProtKB/TrEMBL;Acc:A2X2T8]
BGIOSGA029893	23.3639	0.404925	46.3228	114.398	6.83792	1.69875e-09	3.32078e-07	9	10541855	10546066	-	843	-	GO:0016020;GO:0016021	-	B8BEW8	Uncharacterized protein	-
BGIOSGA000202	24.0808	0.404925	47.7568	117.94	6.88191	1.74975e-09	3.39884e-07	1	44628920	44633069	-	1500	-	GO:0016020;GO:0009058;GO:0016021;GO:0003824;GO:0016740;GO:0030170	K00654	A2WYN0	Aminotran_1_2 domain-containing protein	-
BGIOSGA018610	80.1698	8.89532	151.444	17.0252	4.0896	1.81411e-09	3.47981e-07	5	6956269	6960706	-	1275	-	GO:0016020;GO:0005524;GO:0006468;GO:0004674;GO:0004672;GO:0000166;GO:0016021;GO:0005886	-	B8AZ54	Protein kinase domain-containing protein	-
BGIOSGA016579	199.671	48.4939	350.848	7.23489	2.85497	1.97792e-09	3.77046e-07	4	21705608	21705844	+	237	-	-	-	B8AV40	Uncharacterized protein	-
BGIOSGA020511	837.569	244.24	1430.9	5.85858	2.55055	2.14543e-09	4.0396e-07	6	32505114	32507062	-	513	-	-	-	B8B2K3	Rhodanese domain-containing protein	-
BGIOSGA014587	20.1601	0	40.3201	Inf	Inf	2.18144e-09	4.08235e-07	4	26488907	26490636	-	696	-	-	-	A2XW91	Uncharacterized protein	-
BGIOSGA008980	498.809	143.342	854.277	5.95972	2.57525	2.62548e-09	4.79635e-07	2	32374366	32377948	+	1527	-	GO:0016020;GO:0016021	-	A2X987	Uncharacterized protein	-
BGIOSGA018670	1056.06	316.921	1795.19	5.66448	2.50194	2.94034e-09	5.33976e-07	5	5635911	5639242	-	1713	Malic	GO:0004471;GO:0046872;GO:0004470;GO:0051287;GO:0055114;GO:0016491	K00029	A2Y154	Malic enzyme	Malic enzyme [Source:UniProtKB/TrEMBL;Acc:A2Y154]
BGIOSGA003008	238.288	58.9871	417.589	7.07933	2.82361	3.2599e-09	5.85085e-07	1	6870653	6875773	+	915	-	-	-	B8AAK4	Uncharacterized protein	-
BGIOSGA035756	154.046	36.4364	271.656	7.45561	2.89833	3.62617e-09	6.43299e-07	12	22890084	22893661	-	1887	-	GO:0016020;GO:0016310;GO:0005524;GO:0016301;GO:0006468;GO:0004674;GO:0000166;GO:0004672;GO:0030244;GO:0016021;GO:0016740	-	B8BN72	Protein kinase domain-containing protein	-
BGIOSGA029853	469.641	133.499	805.782	6.03587	2.59356	3.88028e-09	6.84424e-07	9	11269810	11271837	-	783	HOX25	GO:0003677;GO:0005634;GO:0006355;GO:0043565;GO:0003700	K09338	-	-	Homeobox-leucine zipper protein HOX25 [Source:UniProtKB/Swiss-Prot;Acc:A2Z0Q0]
BGIOSGA032814	290.252	32.1744	548.329	17.0424	4.09106	4.03656e-09	7.07921e-07	10	10395992	10397426	+	990	-	GO:0046983	-	A2Z6N0	BHLH domain-containing protein	-
BGIOSGA016391	56.3584	8.0227	104.694	13.0497	3.70595	4.48196e-09	7.72785e-07	4	18597546	18598244	+	678	-	-	-	B8ATQ0	Uncharacterized protein	-
BGIOSGA026374	1201.89	223.933	2179.86	9.73441	3.28309	4.9307e-09	8.36068e-07	7	26483481	26484030	+	306	Hypoxia-induced	GO:0016020;GO:0016021	-	A2YPU9	Hypoxia-induced gene domain 2	Hypoxia-induced gene domain 2 [Source:UniProtKB/TrEMBL;Acc:A2YPU9]
BGIOSGA015588	366.842	13.0887	720.596	55.055	5.7828	5.03129e-09	8.48436e-07	4	4191816	4193931	-	1389	Glycosyltransferase	GO:0016757;GO:0016758;GO:0016740	-	A2XQF1	Glycosyltransferase	Glycosyltransferase [Source:UniProtKB/TrEMBL;Acc:A2XQF1]
BGIOSGA019480	64.14	0.809851	127.47	157.4	7.29829	5.14509e-09	8.62885e-07	5	10798203	10799096	+	894	-	GO:0005975	K01183	A2Y2D4	Glyco_hydro_18 domain-containing protein	-
BGIOSGA008513	182.93	0.404925	365.454	902.523	9.81782	5.37501e-09	8.91981e-07	2	24361426	24361917	+	360	-	-	-	A2X6L1	Uncharacterized protein	-
BGIOSGA022533	42.7972	1.67836	83.9161	49.999	5.64383	5.3767e-09	8.91981e-07	6	6474474	6475079	+	606	-	GO:0046983	-	A2YAK2	BHLH domain-containing protein	-
BGIOSGA022248	48.6293	6.24951	91.0091	14.5626	3.86419	6.26323e-09	1.01706e-06	6	2030649	2033913	+	2037	-	GO:0016020;GO:0005515;GO:0005524;GO:0004672;GO:0016021;GO:0006468	-	A2Y8Y8	Protein kinase domain-containing protein	-
BGIOSGA008727	275.787	74.9702	476.605	6.35725	2.6684	6.8573e-09	1.09613e-06	2	28093861	28094508	+	648	-	-	-	A2X7V5	Uncharacterized protein	-
BGIOSGA011132	2785.16	878.122	4692.2	5.34345	2.41777	7.20504e-09	1.14575e-06	3	8092374	8094240	-	432	-	GO:0003779;GO:0005622;GO:0015629;GO:0030042	K05765	B8AK01	ADF-H domain-containing protein	-
BGIOSGA006827	204.858	53.2453	356.471	6.69489	2.74306	7.47868e-09	1.18314e-06	2	8480221	8483304	-	1134	-	GO:0006355;GO:0006351;GO:0009742;GO:0003700	-	A2X2R1	BES1_N domain-containing protein	-
BGIOSGA014723	132.666	31.7159	233.616	7.36588	2.88086	8.46102e-09	1.33168e-06	4	24366073	24374550	-	1551	-	GO:0004553;GO:0005975	K05350	B8ARR8	Uncharacterized protein	-
BGIOSGA021773	93.7989	19.3388	168.259	8.70058	3.12111	8.96275e-09	1.39632e-06	6	4823167	4826699	-	1929	-	GO:0005515	-	A2YA24	Uncharacterized protein	-
BGIOSGA014689	442.833	132.735	752.93	5.67244	2.50397	9.51904e-09	1.47522e-06	4	24927365	24928834	-	1470	Glycosyltransferase	GO:0016757;GO:0016758;GO:0016740	-	B8AS41	Glycosyltransferase	Glycosyltransferase [Source:UniProtKB/TrEMBL;Acc:B8AS41]
BGIOSGA019071	864.157	241.432	1486.88	6.1586	2.6226	9.56532e-09	1.47522e-06	5	1058316	1059161	+	846	-	GO:0010044;GO:0016020;GO:0012506;GO:0005460;GO:0016021;GO:0005886	K02069	A2XZR6	Uncharacterized protein	-
BGIOSGA009861	105.136	2.98763	207.285	69.381	6.11647	1.04022e-08	1.58833e-06	3	34263800	34266798	-	642	-	GO:0005634;GO:0010468;GO:0048825;GO:0005737;GO:0045893;GO:0009955;GO:0048316;GO:0003713;GO:0008283;GO:0051301;GO:0048366	-	B8AR25	Uncharacterized protein	-
BGIOSGA037572	48.4674	2.8254	94.1094	33.3083	5.05781	1.14064e-08	1.70767e-06	12	18121442	18122609	+	306	-	GO:0006952	-	B8BMG1	Uncharacterized protein	-
BGIOSGA020009	56.0334	8.95777	103.109	11.5106	3.52489	1.18952e-08	1.76366e-06	5	24417042	24424138	+	3033	-	GO:0005525;GO:0003924	K03234	B8AZ23	Uncharacterized protein	-
BGIOSGA036042	2507.07	366.436	4647.71	12.6836	3.66489	1.20441e-08	1.77714e-06	12	17741687	17741923	-	237	-	GO:0009611;GO:0004867;GO:0010951	-	A2ZLE6	Uncharacterized protein	-
BGIOSGA014277	848.388	265.325	1431.45	5.39509	2.43165	1.22669e-08	1.80136e-06	4	31270969	31271229	-	261	-	-	-	A2XXZ5	Uncharacterized protein	-
BGIOSGA010786	338.944	98.5987	579.289	5.87522	2.55464	1.27776e-08	1.86526e-06	3	13902873	13903766	-	780	-	GO:0016020;GO:0009664;GO:0005618;GO:0005576;GO:0071555	-	A2XGF6	Expansin	-
BGIOSGA026239	72.2972	13.809	130.785	9.47106	3.24353	1.28236e-08	1.86526e-06	7	24686273	24688909	+	948	-	GO:0003677;GO:0005634;GO:0042802;GO:0006355;GO:0043565;GO:0003700	K09419	A2YP61	HSF_DOMAIN domain-containing protein	-
BGIOSGA013133	37.4284	3.50937	71.3474	20.3306	4.34558	1.35516e-08	1.96186e-06	3	27217282	27220750	+	1611	-	GO:0003677;GO:0005634;GO:0006355;GO:0006351	-	A2XJL8	Uncharacterized protein	-
BGIOSGA034810	37.7612	3.91908	71.6032	18.2704	4.19144	1.37446e-08	1.98045e-06	11	2211052	2214915	+	585	-	GO:0046872;GO:0003993;GO:0016311	-	B8BJ51	Pur_ac_phosph_N domain-containing protein	-
BGIOSGA029539	117.662	26.7927	208.532	7.78316	2.96036	1.41082e-08	2.02334e-06	9	17618766	17619308	-	543	-	-	-	A2Z2L6	Uncharacterized protein	-
BGIOSGA014574	466.083	128.743	803.424	6.24053	2.64167	1.41812e-08	2.02436e-06	4	26658854	26660275	-	1422	-	GO:0016758;GO:0016740	-	A2XWB2	Uncharacterized protein	-
BGIOSGA028615	76.8328	15.0817	138.584	9.18886	3.19989	1.44572e-08	2.04472e-06	8	19994068	19995677	+	1473	-	GO:0016020;GO:0016021	-	A2YUX9	Uncharacterized protein	-
BGIOSGA029321	423.826	126.195	721.457	5.717	2.51526	1.55073e-08	2.16334e-06	9	20550358	20552171	-	1584	Flavin-containing	GO:0050661;GO:0050660;GO:0004499;GO:0004497;GO:0055114;GO:0016491	K00485	A2Z3S5	Flavin-containing monooxygenase	Flavin-containing monooxygenase [Source:UniProtKB/TrEMBL;Acc:A2Z3S5]
BGIOSGA014966	531.276	166.87	895.681	5.36754	2.42426	1.63954e-08	2.26662e-06	4	21058160	21064267	-	3747	-	GO:0016020;GO:0055085;GO:0005524;GO:0042626;GO:0000166;GO:0016021;GO:0099131;GO:0016887	K05658	B8AUQ3	Uncharacterized protein	-
BGIOSGA008778	130.283	33.6908	226.875	6.73404	2.75147	1.97889e-08	2.71134e-06	2	28879263	28883255	+	2919	-	GO:0016020;GO:0055085;GO:0016021;GO:0005886	K22048	A2X846	Mechanosensitive ion channel protein	-
BGIOSGA029532	1083.3	353.51	1813.09	5.12881	2.35862	2.03734e-08	2.76672e-06	9	17661721	17664553	-	2007	-	GO:0006457;GO:0005524;GO:0000166;GO:0051082	K04043	B8BD19	Uncharacterized protein	-
BGIOSGA002096	87.2382	18.5643	155.912	8.39848	3.07013	2.16494e-08	2.92706e-06	1	7252123	7254332	-	1410	-	GO:0016020;GO:0016021;GO:0048544	-	B8AB24	Apple domain-containing protein	-
BGIOSGA023535	43.0694	5.345	80.7938	15.1158	3.91798	2.20925e-08	2.97387e-06	6	31090544	31093298	+	1863	-	GO:0005524;GO:0003676	K13116	A2YGL3	Uncharacterized protein	-
BGIOSGA009762	33.8359	3.07751	64.5943	20.9892	4.39157	2.28014e-08	3.05133e-06	3	35889567	35892701	-	1758	-	GO:0005643;GO:0006913;GO:0017056;GO:0008139	-	B8AKI5	Uncharacterized protein	-
BGIOSGA013312	148.935	38.2304	259.64	6.79145	2.76372	2.28668e-08	3.05133e-06	3	30730204	30730698	+	495	-	-	-	A2XKL2	Uncharacterized protein	-
BGIOSGA003233	1262.7	436.969	2088.44	4.77937	2.25682	2.34597e-08	3.11689e-06	1	10268603	10270389	+	975	Peroxidase	GO:0020037;GO:0055114;GO:0006979;GO:0046872;GO:0098869;GO:0004601;GO:0005576;GO:0042744;GO:0016491	K00430	A2WNB5	Peroxidase	Peroxidase [Source:UniProtKB/TrEMBL;Acc:A2WNB5]
BGIOSGA004907	1080.36	359.117	1801.61	5.01676	2.32676	2.38754e-08	3.15845e-06	1	41594937	41600777	+	2556	-	GO:0008152;GO:0016798;GO:0009505;GO:0030246;GO:0004553;GO:0005618;GO:0004565;GO:0016787;GO:0080167;GO:0005975	-	B8A713	SUEL-type lectin domain-containing protein	-
BGIOSGA005204	169.051	47.851	290.252	6.06574	2.60068	2.60393e-08	3.42993e-06	1	46242253	46245354	+	1170	-	-	-	B8A9I3	Uncharacterized protein	-
BGIOSGA036597	60.5693	11.0098	110.129	10.0028	3.32233	2.80609e-08	3.66475e-06	12	3142609	3143376	-	768	-	GO:0045892	-	A2ZI99	OVATE domain-containing protein	-
BGIOSGA005531	949.923	63.1116	1836.73	29.103	4.8631	2.99734e-08	3.88149e-06	2	34617118	34620156	-	2682	Nitrate	GO:0020037;GO:0030151;GO:0055114;GO:0042128;GO:0046872;GO:0050464;GO:0043546;GO:0006809;GO:0016491	K10534	B8AJ60	Nitrate reductase	Nitrate reductase [Source:UniProtKB/TrEMBL;Acc:B8AJ60]
BGIOSGA007694	126.382	33.2185	219.546	6.60916	2.72447	3.10187e-08	3.99998e-06	2	5642839	5644448	+	1530	-	GO:0046872;GO:0020037;GO:0016705;GO:0005506;GO:0004497;GO:0055114;GO:0016491	-	A2X1S1	Uncharacterized protein	-
BGIOSGA017731	494.527	153.946	835.108	5.4247	2.43954	3.13232e-08	4.02235e-06	5	26926696	26933123	-	885	Proline	GO:0008233;GO:0016787;GO:0006508;GO:0004177;GO:0005737	K01259	A2Y6H0	Proline iminopeptidase	Proline iminopeptidase [Source:UniProtKB/TrEMBL;Acc:A2Y6H0]
BGIOSGA023682	444.063	140.283	747.843	5.33095	2.41439	3.18191e-08	4.069e-06	7	27382901	27384076	-	1176	-	-	-	A2YQ51	Uncharacterized protein	-
BGIOSGA011296	49.5778	7.90093	91.2546	11.5499	3.5298	3.239e-08	4.12383e-06	3	5218390	5221550	-	1149	-	-	-	B8AQ46	Uncharacterized protein	-
BGIOSGA012481	185.976	52.3343	319.617	6.10723	2.61052	3.25166e-08	4.12383e-06	3	12223359	12225325	+	1104	-	GO:0016788	-	A2XFW9	Lipase_GDSL domain-containing protein	-
BGIOSGA010476	69.2065	10.7171	127.696	11.9152	3.57473	3.27804e-08	4.13075e-06	3	20719585	20720849	-	531	-	GO:0006979;GO:0020037;GO:0004601;GO:0098869;GO:0055114	-	A2XIB5	PEROXIDASE_4 domain-containing protein	-
BGIOSGA008870	261.247	68.1606	454.334	6.66564	2.73674	3.31271e-08	4.14906e-06	2	30621779	30624533	+	1989	-	-	-	A2X8M0	Uncharacterized protein	-
BGIOSGA006509	28.562	2.11467	55.0094	26.0132	4.70117	3.32563e-08	4.14906e-06	2	16797842	16801437	-	2334	-	-	-	B8AHI2	Uncharacterized protein	-
BGIOSGA009321	8681.18	2715.03	14647.3	5.3949	2.4316	3.38885e-08	4.20769e-06	2	37556598	37557697	+	867	-	GO:0016020;GO:0055085;GO:0016021;GO:0015267	K09872	A2XB64	Uncharacterized protein	-
BGIOSGA036504	30.0887	2.55115	57.6262	22.5883	4.4975	3.4382e-08	4.22416e-06	12	4562417	4564654	-	393	-	-	-	A2ZIR4	Uncharacterized protein	-
BGIOSGA019692	37.7278	2.92452	72.5311	24.801	4.63233	3.46253e-08	4.22416e-06	5	18054574	18054987	+	414	-	-	-	B8AXG3	RING-type domain-containing protein	-
BGIOSGA002481	11639.7	4139.05	19140.3	4.62432	2.20924	3.47127e-08	4.22416e-06	1	1649952	1650692	-	741	-	GO:0010466;GO:0010951;GO:0004867;GO:0005576;GO:0030414	-	A2WK48	BOWMAN_BIRK domain-containing protein	-
BGIOSGA013833	535.43	180.964	889.896	4.91752	2.29793	3.48217e-08	4.22416e-06	3	38778180	38778796	+	453	-	GO:0003779;GO:0005622;GO:0015629;GO:0030042	K05765	A2XNF7	ADF-H domain-containing protein	-
BGIOSGA031356	429.403	137.905	720.902	5.22754	2.38613	3.5737e-08	4.31812e-06	10	21791220	21794417	-	1218	-	GO:0003680	-	A2ZAG9	PPC domain-containing protein	-
BGIOSGA021563	510.89	53.5152	968.265	18.0933	4.17738	3.72857e-08	4.48546e-06	6	8330128	8331367	-	1119	-	GO:0008171;GO:0008168;GO:0016740;GO:0032259;GO:0046983	-	A2YB56	Uncharacterized protein	-
BGIOSGA031922	156.275	37.2569	275.293	7.38905	2.88539	4.09996e-08	4.83968e-06	10	12846127	12846948	-	822	-	GO:0016020;GO:0003824;GO:0016747;GO:0006633	-	B8BGU3	Uncharacterized protein	-
BGIOSGA016819	144.325	35.2798	253.37	7.18172	2.84433	4.13302e-08	4.86002e-06	4	25345552	25346950	+	1041	-	-	K15095	A2XVU4	Uncharacterized protein	-
BGIOSGA007843	316.901	96.7953	537.007	5.54786	2.47193	4.37146e-08	5.08199e-06	2	8531326	8535638	+	1482	-	GO:0005515	-	A2X2R5	Uncharacterized protein	-
BGIOSGA008299	33.8707	3.54571	64.1956	18.1052	4.17833	4.74433e-08	5.47399e-06	2	19741753	19742160	+	408	-	GO:0009055;GO:0015035;GO:0022900;GO:0005623;GO:0055114;GO:0045454	-	A2X5B0	Glutaredoxin domain-containing protein	-
BGIOSGA005046	866.467	296.267	1436.67	4.84923	2.27776	4.91482e-08	5.64947e-06	1	43683190	43684115	+	453	-	GO:0003723;GO:0003676	-	A2WYB5	RRM domain-containing protein	-
BGIOSGA029640	57.5508	10.763	104.339	9.69419	3.27712	5.00992e-08	5.7373e-06	9	15769285	15770557	-	1185	-	GO:0003677;GO:0005634;GO:0006355;GO:0043565;GO:0003700	K09419	A2Z1Z9	HSF_DOMAIN domain-containing protein	-
BGIOSGA026169	70.2066	14.0191	126.394	9.01585	3.17246	5.43895e-08	6.18247e-06	7	23927854	23931448	+	1101	Trehalose	GO:0004805;GO:0016787;GO:0005992;GO:0003824;GO:0016311	K01087	A2YNV1	Trehalose 6-phosphate phosphatase	Trehalose 6-phosphate phosphatase [Source:UniProtKB/TrEMBL;Acc:A2YNV1]
BGIOSGA034684	12477.7	4398.28	20557.2	4.67391	2.22463	5.62313e-08	6.36825e-06	11	390666	391130	+	351	Non-specific	GO:0008289;GO:0006869	-	A2ZAT1	Non-specific lipid-transfer protein	Non-specific lipid-transfer protein [Source:UniProtKB/TrEMBL;Acc:A2ZAT1]
BGIOSGA027641	60.1269	10.8481	109.406	10.0852	3.33417	5.90619e-08	6.61558e-06	8	3212716	3213546	-	831	-	GO:0016020;GO:0016021	-	A2YRB1	Uncharacterized protein	-
BGIOSGA002389	2731.85	295.766	5167.92	17.473	4.12706	6.1081e-08	6.76764e-06	1	3160509	3161953	-	249	-	GO:0046872	-	A2WKP7	Uncharacterized protein	-
BGIOSGA030664	134.164	35.2151	233.114	6.61972	2.72677	6.46038e-08	7.13221e-06	9	11272295	11272498	+	204	-	-	-	A2Z0Q1	Uncharacterized protein	-
BGIOSGA030505	56.1784	10.011	102.346	10.2234	3.3538	6.53714e-08	7.19109e-06	9	8140463	8142984	+	552	-	GO:0005524;GO:0000166;GO:0016740	K10579	B8BEJ0	UBIQUITIN_CONJUGAT_2 domain-containing protein	-
BGIOSGA026140	68.4403	13.5517	123.329	9.10059	3.18596	6.58172e-08	7.21427e-06	7	23488614	23492918	+	2451	Sucrose	GO:0016757;GO:0016157;GO:0016740;GO:0005985	K00695	A2YNQ2	Sucrose synthase	Sucrose synthase [Source:UniProtKB/TrEMBL;Acc:A2YNQ2]
BGIOSGA024016	31.5515	3.20339	59.8997	18.6988	4.22487	6.63587e-08	7.2156e-06	7	21569646	21572845	-	3141	-	-	-	B8B7S6	Uncharacterized protein	-
BGIOSGA035448	70.6402	14.8665	126.414	8.5033	3.08802	6.65173e-08	7.2156e-06	11	17583425	17586245	+	2163	-	GO:0016020;GO:0005515;GO:0016021	-	B8BL28	LRRNT_2 domain-containing protein	-
BGIOSGA031554	735.264	243.938	1226.59	5.02827	2.33006	6.65347e-08	7.2156e-06	10	18862622	18863434	-	813	-	-	-	A2Z9C3	Uncharacterized protein	-
BGIOSGA002634	170.468	50.7421	290.195	5.71901	2.51577	6.68811e-08	7.22764e-06	1	768332	768811	+	480	-	-	-	A2WJV6	Uncharacterized protein	-
BGIOSGA015508	682.19	236.057	1128.32	4.77989	2.25698	7.04713e-08	7.58301e-06	4	6344170	6346177	-	1128	-	GO:0046872;GO:0055114;GO:0016491	-	A2XQV8	Fe2OG dioxygenase domain-containing protein	-
BGIOSGA023530	3873.16	1335.17	6411.14	4.80175	2.26356	7.06637e-08	7.58301e-06	6	31024227	31026914	+	1014	Peroxidase	GO:0020037;GO:0055114;GO:0006979;GO:0046872;GO:0098869;GO:0004601;GO:0005576;GO:0042744;GO:0016491	K00430	A2YGK4	Peroxidase	Peroxidase [Source:UniProtKB/TrEMBL;Acc:A2YGK4]
BGIOSGA026744	31.8781	3.10923	60.647	19.5055	4.28581	7.38152e-08	7.86619e-06	8	26037588	26040390	-	1191	-	-	K16280	B8BC25	RING-type domain-containing protein	-
BGIOSGA012124	56.3981	10.0065	102.79	10.2723	3.36068	7.53344e-08	7.97272e-06	3	6665804	6670155	+	1641	-	-	-	B8AQU4	Uncharacterized protein	-
BGIOSGA007303	901.312	312.586	1490.04	4.7668	2.25302	7.68921e-08	8.1096e-06	2	184115	186852	-	552	-	GO:0005840;GO:0005622;GO:0006412;GO:0003735;GO:0019843	K02940	B8AGV9	Uncharacterized protein	-
BGIOSGA021957	2458.79	40.5939	4876.98	120.141	6.90858	7.91374e-08	8.31783e-06	6	2371334	2371978	-	375	-	GO:0016020;GO:0016021	-	A2Y945	Uncharacterized protein	-
BGIOSGA006415	103.54	25.2016	181.877	7.2169	2.85138	8.07484e-08	8.45819e-06	2	19192111	19192764	-	654	-	-	-	A2X565	Uncharacterized protein	-
BGIOSGA011559	78.4067	17.8544	138.959	7.78289	2.96031	8.16069e-08	8.49336e-06	3	1407675	1409134	-	969	Peroxidase	GO:0020037;GO:0055114;GO:0006979;GO:0046872;GO:0098869;GO:0004601;GO:0005576;GO:0042744;GO:0016491	K00430	A2XBV6	Peroxidase	Peroxidase [Source:UniProtKB/TrEMBL;Acc:A2XBV6]
BGIOSGA015291	3027.15	1085.46	4968.84	4.57763	2.1946	8.16377e-08	8.49336e-06	4	14186343	14186798	-	456	-	GO:0004869	-	-	-	-
BGIOSGA023624	524.125	180.902	867.348	4.79458	2.2614	8.87662e-08	9.2038e-06	6	32478855	32480138	+	975	-	GO:0046983	-	B8B2K0	BHLH domain-containing protein	-
BGIOSGA037531	4483.72	89.647	8877.8	99.0307	6.6298	8.9883e-08	9.28821e-06	12	17255398	17260034	+	2601	-	GO:0016020;GO:0055114;GO:0050664;GO:0098869;GO:0004601;GO:0005509;GO:0016021;GO:0016491	K13447	B8BMC2	Uncharacterized protein	-
BGIOSGA011053	67.4638	14.7762	120.151	8.13139	3.0235	9.18124e-08	9.44488e-06	3	9236801	9244160	-	2694	-	GO:0005524	K11269	B8AKQ6	AAA domain-containing protein	-
BGIOSGA011444	859.925	303.931	1415.92	4.65869	2.21992	9.20146e-08	9.44488e-06	3	3187038	3190370	-	474	-	GO:0016020;GO:0016021	-	A2XCK0	Uncharacterized protein	-
BGIOSGA003916	1295.38	447.678	2143.08	4.78711	2.25915	9.284e-08	9.49565e-06	1	26216165	26217667	+	1503	-	GO:0008233;GO:0016787;GO:0006508;GO:0004190	K22683	A2WS70	Peptidase A1 domain-containing protein	-
BGIOSGA029547	137.259	37.9605	236.558	6.23168	2.63962	9.3128e-08	9.49565e-06	9	17538109	17542131	-	1296	-	-	K10277	B8BCW2	JmjC domain-containing protein	-
BGIOSGA009443	81.0617	18.3078	143.816	7.85544	2.97369	9.61844e-08	9.77482e-06	3	40066687	40069141	-	1620	Purple	GO:0046872;GO:0016787;GO:0003993;GO:0016311	K22390	B8ANS7	Purple acid phosphatase	Purple acid phosphatase [Source:UniProtKB/TrEMBL;Acc:B8ANS7]
BGIOSGA032818	275.794	87.1419	464.447	5.32978	2.41407	9.72058e-08	9.84602e-06	10	10433143	10436935	+	906	-	GO:0003677;GO:0005634;GO:0006355;GO:0043565;GO:0003700	-	B8BGJ1	Homeobox domain-containing protein	-
BGIOSGA024540	38.6889	5.34995	72.0279	13.4633	3.75096	9.78129e-08	9.87492e-06	7	7995391	7999961	-	1386	-	GO:0005978;GO:0009058;GO:0008878;GO:0016779	K00975	A2YJU4	NTP_transferase domain-containing protein	-
BGIOSGA036041	1191.58	98.4912	2284.66	23.1966	4.53584	1.02036e-07	1.02339e-05	12	17744450	17744683	-	234	-	GO:0009611;GO:0004867;GO:0010951	-	A2ZLE7	Uncharacterized protein	-
BGIOSGA018003	400.704	131.976	669.431	5.07238	2.34266	1.02893e-07	1.02863e-05	5	22385058	22387472	-	2415	-	GO:0016020;GO:0016021	-	B8AYI7	Uncharacterized protein	-
BGIOSGA031444	240.986	33.5164	448.456	13.3802	3.74203	1.07379e-07	1.06309e-05	10	20676011	20676472	-	462	-	-	-	A2ZA20	Hydrophob_seed domain-containing protein	-
BGIOSGA029327	85.6854	20.9631	150.408	7.17486	2.84295	1.10418e-07	1.08966e-05	9	20382564	20385146	-	1428	-	GO:0005739;GO:0015031	K19476	B8BE42	Uncharacterized protein	-
BGIOSGA031095	318.919	105.948	531.891	5.02029	2.32777	1.15739e-07	1.13487e-05	9	18955717	18958517	+	2367	Formin-like	GO:0016020;GO:0016021	-	A2Z354	Formin-like protein	Formin-like protein [Source:UniProtKB/TrEMBL;Acc:A2Z354]
BGIOSGA013403	128.058	34.4427	221.674	6.43601	2.68617	1.19953e-07	1.16872e-05	3	32352425	32353843	+	1419	Glycosyltransferase	GO:0016757;GO:0016758;GO:0016740	-	A2XL37	Glycosyltransferase	Glycosyltransferase [Source:UniProtKB/TrEMBL;Acc:A2XL37]
BGIOSGA011350	15.3947	0	30.7894	Inf	Inf	1.23622e-07	1.19711e-05	3	4461575	4465723	-	1641	-	GO:0003677;GO:0005634;GO:0006355;GO:0006351;GO:0003700	K09285	B8APC9	Uncharacterized protein	-
BGIOSGA022222	141.235	40.89	241.581	5.90807	2.56269	1.28703e-07	1.23825e-05	6	1634362	1635399	+	1038	-	GO:0009263;GO:0055114;GO:0016491	K10808	B8B1Y4	Uncharacterized protein	-
BGIOSGA009780	5127.24	1165.52	9088.96	7.79817	2.96314	1.48357e-07	1.39669e-05	3	35530882	35537649	-	2895	Alpha-1,4	GO:0009414;GO:0102250;GO:0009266;GO:0102499;GO:0004645;GO:0016757;GO:0005975;GO:0016740;GO:0008184;GO:0030170;GO:0009507;GO:0009570	K00688	B8AK73	Alpha-1,4 glucan phosphorylase	Alpha-1,4 glucan phosphorylase [Source:UniProtKB/TrEMBL;Acc:B8AK73]
BGIOSGA016929	152.539	19.5539	285.525	14.6019	3.86808	1.50848e-07	1.4158e-05	4	27136332	27137726	+	1395	Glycosyltransferase	GO:0016757;GO:0016758;GO:0016740	K13495	A2XWH3	Glycosyltransferase	Glycosyltransferase [Source:UniProtKB/TrEMBL;Acc:A2XWH3]
BGIOSGA010315	125.208	34.4154	216	6.27625	2.6499	1.59417e-07	1.49167e-05	3	25432477	25434214	-	984	-	GO:0005634;GO:0009637;GO:0006355;GO:0046983	-	A2XJ66	BHLH domain-containing protein	-
BGIOSGA003363	241.381	79.9915	402.771	5.03517	2.33204	1.81195e-07	1.68008e-05	1	12803048	12805221	+	1524	Endoglucanase	GO:0008152;GO:0003824;GO:0016798;GO:0004553;GO:0016787;GO:0030245;GO:0005975;GO:0000272;GO:0008810	-	A2WP23	Endoglucanase	Endoglucanase [Source:UniProtKB/TrEMBL;Acc:A2WP23]
BGIOSGA017991	31.077	3.2936	58.8604	17.8711	4.15956	1.83642e-07	1.69763e-05	5	22572405	22581281	-	993	-	GO:0005524;GO:0004672;GO:0006468	-	A2Y503	Protein kinase domain-containing protein	-
BGIOSGA017490	4337.04	1210.97	7463.11	6.16292	2.62361	1.85145e-07	1.70639e-05	5	30219471	30222858	-	1560	Glucose-1-phosphate	GO:0005524;GO:0008878;GO:0016779;GO:0019252;GO:0005978;GO:0009058;GO:0000166;GO:0009536;GO:0016740;GO:0009507	K00975	A2Y7W1	Glucose-1-phosphate adenylyltransferase	Glucose-1-phosphate adenylyltransferase [Source:UniProtKB/TrEMBL;Acc:A2Y7W1]
BGIOSGA022466	269.665	89.8857	449.444	5.00017	2.32198	1.8923e-07	1.73698e-05	6	5435784	5437745	+	696	-	-	-	A2YA96	J domain-containing protein	-
BGIOSGA001907	47.7746	8.36402	87.1853	10.4239	3.38182	1.89595e-07	1.73698e-05	1	10496293	10497439	-	864	-	GO:0003677;GO:0005634	K09422	A2WNE0	Uncharacterized protein	-
BGIOSGA036445	320.272	23.1889	617.354	26.6229	4.7346	1.97787e-07	1.80663e-05	12	6109642	6112404	-	2571	-	GO:0016020;GO:0016310;GO:0005524;GO:0016301;GO:0006468;GO:0005515;GO:0004674;GO:0000166;GO:0004672;GO:0016021;GO:0016740	-	A2ZJ30	Protein kinase domain-containing protein	-
BGIOSGA026403	62.4068	14.2178	110.596	7.77866	2.95952	2.33591e-07	2.11479e-05	7	26982519	26989238	+	2718	-	GO:0005634;GO:0005524;GO:0006281;GO:0006260;GO:0005622;GO:0003824;GO:0004386;GO:0032508;GO:0003676;GO:0008026;GO:0016787;GO:0000166;GO:0043140;GO:0044237;GO:0006310	K03654	B8B636	ATP-dependent DNA helicase	-
BGIOSGA019928	50.7672	10.1461	91.3882	9.00722	3.17108	2.40143e-07	2.16772e-05	5	22700129	22704467	+	1095	-	GO:0003677;GO:0005634;GO:0006355;GO:0006351;GO:0003700	-	A2Y518	AP2/ERF domain-containing protein	-
BGIOSGA031391	1262.53	467.076	2057.98	4.4061	2.1395	2.41737e-07	2.17571e-05	10	21304422	21306555	-	456	Nucleoside	GO:0016310;GO:0005524;GO:0016301;GO:0006241;GO:0006165;GO:0004550;GO:0006228;GO:0000166;GO:0016740;GO:0006183	K00940	A2ZAA7	Nucleoside diphosphate kinase	Nucleoside diphosphate kinase [Source:UniProtKB/TrEMBL;Acc:A2ZAA7]
BGIOSGA032247	19973.5	7476.91	32470.1	4.34271	2.1186	2.43022e-07	2.18087e-05	10	3955679	3959866	-	1344	-	GO:0000287;GO:0004634;GO:0006096;GO:0000015	K01689	B8BFV2	Uncharacterized protein	-
BGIOSGA009034	226.625	72.6783	380.572	5.23639	2.38857	2.63433e-07	2.33671e-05	2	33143938	33146143	+	1011	-	-	-	A2X9I2	bHLH-MYC_N domain-containing protein	-
BGIOSGA013092	36.3455	5.12923	67.5618	13.1719	3.71939	3.04477e-07	2.67757e-05	3	26128897	26129623	+	597	-	-	-	B8AM62	Uncharacterized protein	-
BGIOSGA032464	58.2976	12.8456	103.75	8.07665	3.01376	3.14707e-07	2.75962e-05	10	1457963	1459338	+	381	-	GO:0003723;GO:0042254;GO:1990904;GO:0005730	K12845	B8BFI6	Ribonucloprotein	-
BGIOSGA006046	75.9778	18.9688	132.987	7.01084	2.80959	3.24437e-07	2.83684e-05	2	26046885	26051172	-	2364	-	-	-	B8AFF8	Uncharacterized protein	-
BGIOSGA021164	17.8288	0.341982	35.3157	103.268	6.69025	3.28225e-07	2.8607e-05	6	19297980	19298585	-	606	-	-	-	A2YDG0	Uncharacterized protein	-
BGIOSGA026033	20.5569	0.994391	40.1194	40.3457	5.33434	3.2903e-07	2.8607e-05	7	21869589	21870617	+	1029	Putative	-	-	A2YN44	Putative zinc finger protein Sdr4	Putative zinc finger protein Sdr4 [Source:UniProtKB/TrEMBL;Acc:A2YN44]
BGIOSGA034670	190.13	66.0763	314.184	4.75487	2.2494	3.46957e-07	2.99956e-05	11	269768	271973	+	990	Peroxidase	GO:0016020;GO:0020037;GO:0055114;GO:0006979;GO:0046872;GO:0098869;GO:0004601;GO:0016021;GO:0005576;GO:0042744;GO:0016491	K00430	A2ZAQ9	Peroxidase	Peroxidase [Source:UniProtKB/TrEMBL;Acc:A2ZAQ9]
BGIOSGA019650	428.056	133.205	722.907	5.42704	2.44017	3.62826e-07	3.12795e-05	5	16916222	16919497	+	1308	-	-	-	A2Y3F5	Uncharacterized protein	-
BGIOSGA005213	1251.43	31.6206	2471.25	78.1532	6.28823	3.67617e-07	3.15155e-05	1	46293601	46294992	+	1392	-	-	-	A2WZA3	Bulb-type lectin domain-containing protein	-
BGIOSGA033529	572.705	5.81749	1139.59	195.891	7.61391	3.72873e-07	3.18158e-05	11	22738999	22739937	-	939	-	GO:0005975	K01183	A2ZGY9	Glyco_hydro_18 domain-containing protein	-
BGIOSGA021955	435.284	5.53399	865.035	156.313	7.28829	3.73194e-07	3.18158e-05	6	2380197	2380771	-	351	-	GO:0016020;GO:0016021	-	A2Y947	Uncharacterized protein	-
BGIOSGA021487	101.794	27.7247	175.863	6.34318	2.66521	3.74814e-07	3.18655e-05	6	9734708	9737661	-	1395	-	GO:0006355;GO:0043565;GO:0006351;GO:0003700	K14431	A2YBH9	Uncharacterized protein	-
BGIOSGA010997	161.082	49.8681	272.297	5.46034	2.44899	3.79606e-07	3.21836e-05	3	10154754	10155639	-	798	-	-	-	A2XF52	Uncharacterized protein	-
BGIOSGA019844	9940.43	3109.25	16771.6	5.3941	2.43138	4.09253e-07	3.45065e-05	5	20836415	20838289	+	1002	Fructose-bisphosphate	GO:0016829;GO:0004332;GO:0006096;GO:0003824	-	B8AY35	Fructose-bisphosphate aldolase	Fructose-bisphosphate aldolase [Source:UniProtKB/TrEMBL;Acc:B8AY35]
BGIOSGA025879	286.088	23.5092	548.667	23.3384	4.54464	4.11187e-07	3.45746e-05	7	19219685	19223583	+	2022	-	GO:0016020;GO:0005524;GO:0004672;GO:0016021;GO:0006468	-	A2YM77	Uncharacterized protein	-
BGIOSGA021370	1189.32	449.658	1928.99	4.2899	2.10094	4.14263e-07	3.47381e-05	6	12529354	12538057	-	2580	-	GO:0000226;GO:0008017	K16732	B8B123	Uncharacterized protein	-
BGIOSGA021011	1263.01	139.849	2386.18	17.0625	4.09276	4.36993e-07	3.6445e-05	6	22731527	22738526	-	1482	-	GO:0016709;GO:0020037;GO:0005506;GO:0055114;GO:0016705;GO:0046872;GO:0051502;GO:0004497;GO:0016491	K21719	A2YE80	Uncharacterized protein	-
BGIOSGA007791	18.1668	0.715353	35.6183	49.7913	5.63782	4.55088e-07	3.78512e-05	2	7497274	7499270	+	1536	-	GO:0046872;GO:0020037;GO:0016705;GO:0005506;GO:0004497;GO:0055114;GO:0016491	-	A2X2F7	Uncharacterized protein	-
BGIOSGA035718	336.252	13.9746	658.53	47.1232	5.55837	4.91555e-07	4.03378e-05	11	22746243	22747112	+	870	-	GO:0005975	K01183	A2ZGZ1	Glyco_hydro_18 domain-containing protein	-
BGIOSGA008691	153.649	47.928	259.371	5.41167	2.43607	4.95266e-07	4.05339e-05	2	27399615	27403088	+	987	-	GO:0016020;GO:0042284;GO:0005783;GO:0030148;GO:0055114;GO:0016021;GO:0005789;GO:0006629;GO:0016491	K04712	B8AG40	Sphingolipid delta(4)-desaturase DES1-like	-
BGIOSGA000988	332.73	90.4894	574.97	6.354	2.66767	5.24812e-07	4.27241e-05	1	31876496	31877331	-	720	-	GO:0005515	K00799	A2WU01	Uncharacterized protein	-
BGIOSGA020667	430.952	0.931283	860.973	924.502	9.85253	5.26231e-07	4.27264e-05	6	30245556	30246504	-	840	-	GO:0016020;GO:0009055;GO:0022900;GO:0016021	-	A2YG93	Phytocyanin domain-containing protein	-
BGIOSGA005785	50.0562	9.97959	90.1328	9.03171	3.175	5.48346e-07	4.42151e-05	2	30717538	30720921	-	1323	-	GO:0032502;GO:0005634;GO:0005524;GO:0006355;GO:0006351;GO:0045893;GO:0048316;GO:0008283;GO:0048366	-	B8AH82	Uncharacterized protein	-
BGIOSGA014517	273.874	80.2302	467.517	5.82719	2.5428	5.48889e-07	4.42151e-05	4	27746119	27747414	-	1296	-	-	-	A2XWM8	FAS1 domain-containing protein	-
BGIOSGA020172	934.703	186.82	1682.59	9.00645	3.17096	5.50408e-07	4.42214e-05	5	26862466	26864315	+	702	-	-	-	A2Y6G2	X8 domain-containing protein	-
BGIOSGA030996	565.369	28.1117	1102.63	39.223	5.29363	5.78323e-07	4.62381e-05	9	17312192	17313803	+	423	-	GO:0005840;GO:0005515;GO:0006412;GO:0003735	K02927	B8BCU8	Ubiquitin-like domain-containing protein	-
BGIOSGA023090	193.098	64.3349	321.861	5.0029	2.32276	5.78522e-07	4.62381e-05	6	22137044	22138240	+	699	-	-	-	A2YE25	Uncharacterized protein	-
BGIOSGA036043	1471.02	203.543	2738.49	13.4541	3.74997	5.84701e-07	4.66105e-05	12	17737073	17737306	-	234	-	GO:0009611;GO:0004867;GO:0010951	-	A2ZLE5	Uncharacterized protein	-
BGIOSGA009288	22.435	1.8358	43.0342	23.4417	4.55101	5.93818e-07	4.69713e-05	2	37100230	37103229	+	3000	-	GO:0016020;GO:0016021	-	A2XB01	Uncharacterized protein	-
BGIOSGA005059	13.5168	0	27.0337	Inf	Inf	6.02152e-07	4.72781e-05	1	43897441	43900703	+	1794	Protein	GO:0016020;GO:0055085;GO:0015238;GO:0042910;GO:0016021;GO:0015297;GO:0042908;GO:0006855	-	B8A8E0	Protein DETOXIFICATION	Protein DETOXIFICATION [Source:UniProtKB/TrEMBL;Acc:B8A8E0]
BGIOSGA034541	34.2456	2.86174	65.6295	22.9334	4.51938	6.02317e-07	4.72781e-05	11	1417336	1420014	-	1677	Auxin	GO:0016020;GO:0055085;GO:0016021;GO:0009734	K13947	B8BIZ4	Auxin efflux carrier component	Auxin efflux carrier component [Source:UniProtKB/TrEMBL;Acc:B8BIZ4]
BGIOSGA038437	565.705	10.105	1121.3	110.966	6.79397	6.14225e-07	4.80897e-05	AAAA02038159.1	6866	7132	-	267	-	-	-	-	-	-
BGIOSGA010954	202.604	71.3625	333.846	4.67817	2.22595	6.51477e-07	5.0724e-05	3	10798322	10798610	-	165	-	GO:0016020;GO:0016021	-	A2XFD8	Uncharacterized protein	-
BGIOSGA014735	515.477	57.5636	973.391	16.9098	4.07979	6.5283e-07	5.0724e-05	4	24257974	24259408	-	735	PXG	GO:0016020;GO:0043231;GO:0005783;GO:0031090;GO:0055114;GO:0046872;GO:0005811;GO:1990137;GO:0016491	K17991	-	-	Peroxygenase [Source:UniProtKB/Swiss-Prot;Acc:A2XVG1]
BGIOSGA032938	50.6454	10.6632	90.6275	8.49907	3.0873	7.20594e-07	5.55672e-05	10	13292035	13294777	+	1008	-	GO:0008168;GO:0005737;GO:0046872;GO:0008270;GO:0047150;GO:0016740;GO:0032259;GO:0009086	K00547	A2Z7F0	Hcy-binding domain-containing protein	-
BGIOSGA003032	64.6177	15.6395	113.596	7.26341	2.86065	7.39065e-07	5.68488e-05	1	7275086	7279919	+	1074	-	GO:0003677;GO:0005634;GO:0006355;GO:0006351;GO:0003700	-	A2WM89	AP2/ERF domain-containing protein	-
BGIOSGA031429	1771.37	698.462	2844.28	4.0722	2.02581	7.60325e-07	5.81923e-05	10	20836033	20837124	-	816	-	GO:0019953;GO:0005576	-	A2ZA43	Uncharacterized protein	-
BGIOSGA023512	598.989	80.2488	1117.73	13.9283	3.79995	7.68293e-07	5.85104e-05	6	30767779	30768537	+	669	-	-	-	B8B1U3	Uncharacterized protein	-
BGIOSGA026455	27.1246	2.4251	51.8241	21.3699	4.41751	7.73959e-07	5.8796e-05	7	27796270	27800339	+	3168	-	GO:0040034;GO:0051607;GO:0060145;GO:0031047;GO:0005737;GO:0010267;GO:0003676;GO:0005515;GO:0010492;GO:0010599;GO:0010050	K11593	A2YQ96	Uncharacterized protein	-
BGIOSGA004589	464.058	177.319	750.798	4.23417	2.08208	7.97529e-07	6.02799e-05	1	36872537	36878475	+	792	-	-	-	A2WVV5	AB hydrolase-1 domain-containing protein	-
BGIOSGA030477	55.0882	7.0012	103.175	14.7368	3.88135	8.17208e-07	6.14729e-05	9	6965947	6967594	+	1479	-	GO:0016020;GO:0016021	-	B8BEA6	Uncharacterized protein	-
BGIOSGA021954	1127.49	24.9072	2230.07	89.5351	6.48438	8.45517e-07	6.32921e-05	6	2383657	2384237	-	348	-	GO:0016020;GO:0016021	-	A2Y948	Uncharacterized protein	-
BGIOSGA002266	3039.76	1171.8	4907.72	4.18819	2.06633	8.49794e-07	6.33595e-05	1	4511214	4520571	-	4362	-	GO:0016020;GO:0005524;GO:0000166;GO:0016021;GO:0016887	-	B8ADJ4	Uncharacterized protein	-
BGIOSGA020021	6353.46	8.33246	12698.6	1523.99	10.5736	8.69532e-07	6.44609e-05	5	24538574	24540901	+	1818	PDC1	GO:0000287;GO:0016831;GO:0004737;GO:0046872;GO:0016829;GO:0003824;GO:0030976	K01568	-	-	Pyruvate decarboxylase 1 [Source:UniProtKB/Swiss-Prot;Acc:A2Y5L9]
BGIOSGA013343	570.668	140.54	1000.8	7.12107	2.83209	8.73789e-07	6.46204e-05	3	31291549	31295737	+	1065	-	GO:0016298;GO:0016788;GO:0006629	-	A2XKR5	Lipase_GDSL domain-containing protein	-
BGIOSGA019956	113.112	28.4816	197.743	6.94283	2.79552	8.84744e-07	6.52733e-05	5	23424199	23426190	+	1992	-	-	-	A2Y596	Uncharacterized protein	-
BGIOSGA037535	916.8	363.649	1469.95	4.04223	2.01515	8.93387e-07	6.57529e-05	12	17296872	17297255	+	384	-	-	-	A2ZLC4	Uncharacterized protein	-
BGIOSGA017209	13.2385	0	26.4769	Inf	Inf	8.96088e-07	6.57939e-05	4	31361871	31362632	+	411	-	GO:0010374	K20729	A2XY15	Uncharacterized protein	-
BGIOSGA008109	473.446	179.369	767.523	4.27902	2.09728	9.0722e-07	6.64523e-05	2	14451380	14453818	+	1752	-	GO:0016020;GO:0009664;GO:0016757;GO:0052636;GO:0016021;GO:0000139	-	B8AGN5	Uncharacterized protein	-
BGIOSGA026836	31.5456	4.44543	58.6457	13.1924	3.72163	9.17635e-07	6.70551e-05	8	24618916	24620418	-	1197	-	GO:0005515	-	B8BBK3	Uncharacterized protein	-
BGIOSGA031534	23.1998	2.30367	44.0959	19.1416	4.25864	9.22504e-07	6.72507e-05	10	19125842	19127118	-	462	-	GO:0003779;GO:0005622;GO:0015629;GO:0030042	K05765	A2Z9F4	ADF-H domain-containing protein	-
BGIOSGA017524	46.5796	9.42185	83.7374	8.88758	3.15179	9.76187e-07	7.04945e-05	5	29863908	29865920	-	1146	-	GO:0005634;GO:0003824;GO:0004722;GO:0043169;GO:0046872;GO:0016787;GO:0010030;GO:0004721;GO:0006470;GO:0009788	K14497	B8AWV1	PPM-type phosphatase domain-containing protein	-
BGIOSGA002477	4312.17	1514.64	7109.71	4.69399	2.23081	1.01057e-06	7.28065e-05	1	1667938	1668483	-	546	-	GO:0010466;GO:0010951;GO:0004867;GO:0005576;GO:0030414	-	A2WK53	BOWMAN_BIRK domain-containing protein	-
BGIOSGA004733	286.039	106.392	465.686	4.3771	2.12998	1.05181e-06	7.48982e-05	1	38910565	38911755	+	1191	Malate	GO:0016616;GO:0003824;GO:0055114;GO:0006108;GO:0019752;GO:0006099;GO:0016615;GO:0005975;GO:0030060;GO:0016491	K00026	A2WWL6	Malate dehydrogenase	Malate dehydrogenase [Source:UniProtKB/TrEMBL;Acc:A2WWL6]
BGIOSGA014861	71.367	7.85997	134.874	17.1596	4.10094	1.16066e-06	8.17016e-05	4	22508555	22509604	-	1050	-	GO:0016020;GO:0016021;GO:0008374	-	A2XUR3	MBOAT_2 domain-containing protein	-
BGIOSGA000781	43.643	9.27298	78.0131	8.41294	3.07261	1.17422e-06	8.2467e-05	1	35293327	35295627	-	669	-	-	-	B8A9T4	Uncharacterized protein	-
BGIOSGA012550	214.769	25.4084	404.129	15.9053	3.99144	1.24557e-06	8.70794e-05	3	13456560	13459400	+	2034	-	GO:0046872;GO:0003723;GO:0003676	-	B8AP12	Uncharacterized protein	-
BGIOSGA023427	44.7141	9.14231	80.2859	8.7818	3.13452	1.26592e-06	8.8301e-05	6	29273090	29276899	+	843	-	GO:0005622;GO:0008270	-	A2YFZ0	B box-type domain-containing protein	-
BGIOSGA030471	142.751	35.413	250.088	7.06206	2.82009	1.28311e-06	8.90949e-05	9	6762087	6766344	+	1746	-	GO:0003872;GO:0006096;GO:0061615	K00895	B8BE15	PFK domain-containing protein	-
BGIOSGA023645	437.74	51.0731	824.407	16.1417	4.01272	1.31105e-06	9.08295e-05	6	32770318	32770881	+	384	-	-	-	B8B2X1	Uncharacterized protein	-
BGIOSGA031210	98.3553	29.8852	166.825	5.5822	2.48083	1.36241e-06	9.3464e-05	9	20428183	20436488	+	3522	-	GO:0005515	-	B8BE43	USP domain-containing protein	-
BGIOSGA015984	37.8132	3.32961	72.2968	21.7133	4.44051	1.3643e-06	9.3464e-05	4	6612196	6618075	+	3417	-	GO:0005515;GO:0005524;GO:0008270;GO:0016818;GO:0009941;GO:0003676	K15505	B8AR57	Uncharacterized protein	-
BGIOSGA014729	218.215	75.2829	361.147	4.7972	2.26219	1.43471e-06	9.72021e-05	4	24306771	24310413	-	1890	-	GO:0065004;GO:0045892;GO:0005634;GO:0003677;GO:0006281;GO:0046872;GO:0010492;GO:0080182;GO:0009934;GO:0000724;GO:0006974;GO:0010078;GO:0048366	K10683	B8ARQ8	Uncharacterized protein	-
BGIOSGA011934	507.696	95.2424	920.149	9.66113	3.27219	1.45692e-06	9.84851e-05	3	4076312	4078220	+	534	-	GO:0016020;GO:0008289;GO:0006869;GO:0016021	-	B8APC4	AAI domain-containing protein	-
BGIOSGA013264	256.744	77.1988	436.29	5.6515	2.49863	1.49419e-06	0.000100566	3	29996807	29997418	+	612	-	GO:0016747	-	A2XKC8	N-acetyltransferase domain-containing protein	-
BGIOSGA014714	36.6006	0.310428	72.8908	234.808	7.87534	1.55798e-06	0.000103948	4	24494593	24495201	-	609	Protein	GO:0003677;GO:0005634;GO:0090698;GO:0007275;GO:0009299	-	-	-	Protein G1-like4 [Source:UniProtKB/Swiss-Prot;Acc:A2XVI8]
BGIOSGA036884	69.3914	1.05733	137.726	130.257	7.02522	1.59083e-06	0.000105909	12	939070	940635	+	1266	-	-	-	A2ZHF4	N-acetyltransferase domain-containing protein	-
BGIOSGA013665	551.051	211.498	890.604	4.21094	2.07414	1.61512e-06	0.000107062	3	36548838	36550201	+	714	-	GO:0016020;GO:0005506;GO:0016021;GO:0055114;GO:0016491;GO:0008610	K19706	A2XMJ0	Fatty acid hydroxylase domain-containing protein	-
BGIOSGA009769	32.6091	5.41256	59.8057	11.0494	3.4659	1.67265e-06	0.000110398	3	35718397	35719180	-	693	-	-	-	B8AK93	Uncharacterized protein	-
BGIOSGA027919	539.852	39.5713	1040.13	26.285	4.71617	1.6986e-06	0.000111871	8	1648917	1651187	+	1233	-	GO:0005515	-	B8BAF3	Uncharacterized protein	-
BGIOSGA002480	6171.67	1011.55	11331.8	11.2024	3.48573	1.75657e-06	0.000115377	1	1656016	1656765	-	750	-	GO:0004867;GO:0005576	-	-	-	-
BGIOSGA021189	194.652	67.8168	321.488	4.74053	2.24505	1.75936e-06	0.000115377	6	18739993	18741510	-	1518	-	GO:0016020;GO:0020037;GO:0005506;GO:0055114;GO:0046872;GO:0016705;GO:0016021;GO:0004497;GO:0016491	-	A2YDB2	Uncharacterized protein	-
BGIOSGA016342	548.89	212.137	885.643	4.17486	2.06173	1.79085e-06	0.000117192	4	17985052	17985997	+	897	-	GO:0020037;GO:0016705;GO:0005506;GO:0055114	K21995	B8ATI6	Uncharacterized protein	-
BGIOSGA034303	21.0292	1.8358	40.2227	21.9102	4.45353	1.79632e-06	0.0001173	11	5329482	5332614	-	1539	-	GO:0043531	-	B8BJP0	Uncharacterized protein	-
BGIOSGA019987	70.2703	19.4379	121.103	6.23021	2.63928	1.81595e-06	0.00011833	5	23972675	23975796	+	1755	Kinesin-like	GO:0007018;GO:0005524;GO:0005874;GO:0003774;GO:0008017;GO:0000166;GO:0003777;GO:0009507	K10403	B8AYZ9	Kinesin-like protein	Kinesin-like protein [Source:UniProtKB/TrEMBL;Acc:B8AYZ9]
BGIOSGA036882	12483.4	5137.32	19829.5	3.85989	1.94856	1.9076e-06	0.000124007	12	916286	916774	+	351	LTP	GO:0008289;GO:0006869	-	-	-	Non-specific lipid-transfer protein 1 [Source:UniProtKB/Swiss-Prot;Acc:A2ZHF1]
BGIOSGA005645	415.992	159.052	672.932	4.23089	2.08096	1.94216e-06	0.000125488	2	33045624	33050558	-	1617	-	GO:0016020;GO:0055085;GO:0016021;GO:0022857	-	B8AIE1	Uncharacterized protein	-
BGIOSGA029806	146.011	11.9148	280.107	23.5091	4.55515	1.97308e-06	0.000126465	9	12395311	12396665	-	999	Xyloglucan	GO:0016762;GO:0048046;GO:0008152;GO:0006073;GO:0042546;GO:0016798;GO:0004553;GO:0016787;GO:0005618;GO:0010411;GO:0005975;GO:0005576;GO:0016740;GO:0071555	K08235	A2Z0Z8	Xyloglucan endotransglucosylase/hydrolase	Xyloglucan endotransglucosylase/hydrolase [Source:UniProtKB/TrEMBL;Acc:A2Z0Z8]
BGIOSGA001209	1361.1	279.944	2442.25	8.72405	3.125	2.00955e-06	0.00012849	1	27424501	27424704	-	204	-	GO:0009611;GO:0004867;GO:0010951	-	A2WSL5	Uncharacterized protein	-
BGIOSGA005285	251.162	44.9395	457.384	10.1778	3.34735	2.02714e-06	0.000129345	1	47187484	47188083	+	600	-	GO:0046872;GO:0030001	-	A2WZN9	HMA domain-containing protein	-
BGIOSGA019122	1325.7	457.621	2193.77	4.79387	2.26119	2.0342e-06	0.0001295	5	1998957	1999440	+	237	-	-	-	A2Y014	Uncharacterized protein	-
BGIOSGA026722	399.553	153.623	645.484	4.20175	2.07099	2.038e-06	0.0001295	8	26464180	26471654	-	1557	-	-	-	A2YWR4	FAS1 domain-containing protein	-
BGIOSGA033527	2963.24	107.009	5819.47	54.3831	5.76509	2.04549e-06	0.000129623	11	22781148	22782053	-	906	-	GO:0005975	K01183	A2ZGZ8	Glyco_hydro_18 domain-containing protein	-
BGIOSGA036640	2964.91	1097.21	4832.61	4.40447	2.13897	2.06688e-06	0.000130097	12	2416540	2420446	-	1584	Pyruvate	GO:0000287;GO:0016310;GO:0005524;GO:0004743;GO:0016301;GO:0006096;GO:0003824;GO:0005737;GO:0030955;GO:0046872;GO:0000166;GO:0005829;GO:0016740	K00873	-	-	Pyruvate kinase 2, cytosolic [Source:UniProtKB/Swiss-Prot;Acc:B8BM17]
BGIOSGA019120	737.741	298.735	1176.75	3.93909	1.97786	2.06859e-06	0.000130097	5	1952251	1955285	+	2016	-	GO:0016020;GO:0005524;GO:0004672;GO:0016021;GO:0006468	-	B8AXL2	Uncharacterized protein	-
BGIOSGA017702	335.683	129.716	541.65	4.17567	2.06201	2.07344e-06	0.000130135	5	27558617	27560392	-	756	Reticulon-like	GO:0016020;GO:0005783;GO:0016021;GO:0005789	-	A2Y6P9	Reticulon-like protein	Reticulon-like protein [Source:UniProtKB/TrEMBL;Acc:A2Y6P9]
BGIOSGA000452	82.0118	16.9938	147.03	8.65195	3.11303	2.09222e-06	0.000131045	1	40631138	40632722	-	1125	-	GO:0003676	-	B8ACI2	C2H2-type domain-containing protein	-
BGIOSGA021387	21.7392	1.95706	41.5214	21.2162	4.40709	2.09746e-06	0.000131106	6	12007141	12010763	-	1770	-	GO:0016020;GO:0016021;GO:0010228	-	B8B0W0	Uncharacterized protein	-
BGIOSGA037146	134.903	44.0113	225.795	5.1304	2.35907	2.1338e-06	0.000132377	12	5592292	5594807	+	645	-	GO:0005622;GO:0008270	-	A2ZIZ5	Uncharacterized protein	-
BGIOSGA014483	80.7147	23.8908	137.539	5.75697	2.52531	2.15745e-06	0.000133497	4	28313332	28315530	-	1392	-	GO:0003677;GO:0005634	-	A2XWU1	HTH myb-type domain-containing protein	-
BGIOSGA012215	263.971	91.841	436.1	4.74842	2.24745	2.17617e-06	0.000134384	3	8125420	8129022	+	2154	-	GO:0004553;GO:0005975	-	B8AK04	GH10 domain-containing protein	-
BGIOSGA026962	63.0066	17.2962	108.717	6.28562	2.65205	2.26556e-06	0.000139343	8	21575500	21580257	-	2058	-	GO:0005524;GO:0004672;GO:0006468	K20606	B8BAV0	Protein kinase domain-containing protein	-
BGIOSGA017285	13156.8	264.449	26049.1	98.5033	6.6221	2.2938e-06	0.000140517	4	32712881	32713657	+	777	-	-	-	A2XYI5	Uncharacterized protein	-
BGIOSGA005650	230.672	54.0863	407.257	7.52976	2.9126	2.36532e-06	0.00014461	2	32967946	32969391	-	1152	-	GO:0016788	-	A2X9G0	Lipase_GDSL domain-containing protein	-
BGIOSGA013966	56.376	13.5785	99.1734	7.3037	2.86863	2.45408e-06	0.000149145	3	40372622	40374583	+	990	-	-	-	A2XP68	Uncharacterized protein	-
BGIOSGA017435	55.1699	10.0156	100.324	10.0168	3.32435	2.51145e-06	0.00015173	5	31018962	31022978	-	3057	-	GO:0016020;GO:0005524;GO:0048437;GO:0006468;GO:0010075;GO:0005515;GO:0004672;GO:0016021	-	B8AXH9	Protein kinase domain-containing protein	-
BGIOSGA034297	1143.11	101.62	2184.6	21.4977	4.42611	2.57236e-06	0.0001548	11	5414760	5421826	-	1962	-	GO:0005515;GO:0005524;GO:0004672;GO:0006468	-	A2ZCL4	Uncharacterized protein	-
BGIOSGA002195	70.5619	8.69197	132.432	15.2361	3.92942	2.59253e-06	0.000155709	1	5672507	5676894	-	1692	-	GO:0019139;GO:0009690;GO:0010229;GO:0050660;GO:0003824;GO:0055114;GO:0071949;GO:0016491	K00279	B8ADR5	FAD-binding PCMH-type domain-containing protein	-
BGIOSGA034679	275.477	20.7605	530.194	25.5386	4.67461	2.68485e-06	0.000160625	11	362930	363356	+	321	Non-specific	GO:0008289;GO:0006869	-	A2ZAS8	Non-specific lipid-transfer protein	Non-specific lipid-transfer protein [Source:UniProtKB/TrEMBL;Acc:A2ZAS8]
BGIOSGA028986	1070.64	462.886	1678.4	3.62594	1.85835	2.70405e-06	0.000161367	8	27113781	27117824	+	1611	3-hydroxy-3-methylglutaryl	GO:0016020;GO:0008299;GO:0005783;GO:0016616;GO:0015936;GO:0055114;GO:0050661;GO:0016021;GO:0004420;GO:0005789;GO:0050662;GO:0016491	K00021	B8BCC8	3-hydroxy-3-methylglutaryl coenzyme A reductase	3-hydroxy-3-methylglutaryl coenzyme A reductase [Source:UniProtKB/TrEMBL;Acc:B8BCC8]
BGIOSGA009259	697.702	0.620855	1394.78	2246.55	11.1335	2.73043e-06	0.000162088	2	36852788	36854190	+	1014	-	GO:0003824;GO:0050662	K09753	A2XAV7	Epimerase domain-containing protein	-
BGIOSGA032431	307.246	39.2376	575.255	14.6608	3.87389	2.76094e-06	0.000163583	10	796533	798279	+	966	-	GO:0055114;GO:0016491	K22374	A2Z4G9	Aldo_ket_red domain-containing protein	-
BGIOSGA022506	11.961	0	23.922	Inf	Inf	2.77967e-06	0.000164376	6	6136033	6137409	+	921	-	GO:0032502;GO:0005634;GO:0005524;GO:0006355;GO:0006351	-	B8B3W8	Uncharacterized protein	-
BGIOSGA015587	581.359	0.994391	1161.72	1168.28	10.1902	2.90906e-06	0.000171367	4	4195219	4197708	-	1401	Glycosyltransferase	GO:0008194;GO:0016757;GO:0016758;GO:0016740;GO:0098754	-	A2XQF2	Glycosyltransferase	Glycosyltransferase [Source:UniProtKB/TrEMBL;Acc:A2XQF2]
BGIOSGA007107	11.9608	0	23.9217	Inf	Inf	2.96477e-06	0.000173649	2	3620316	3622133	-	1818	-	GO:0005515	-	A2X126	LRRNT_2 domain-containing protein	-
BGIOSGA006344	309.471	119.27	499.672	4.18943	2.06675	2.98343e-06	0.000174408	2	20764778	20775734	-	2478	Starch	GO:0004553;GO:0043169;GO:0005978;GO:0005975;GO:0003844;GO:0003824	K00700	A2X5K0	Starch branching enzyme 3	Starch branching enzyme 3 [Source:UniProtKB/TrEMBL;Acc:A2X5K0]
BGIOSGA009966	729.987	300.868	1159.1	3.85253	1.94581	3.00759e-06	0.000175487	3	32387069	32391954	-	1707	-	GO:0033907;GO:0004567;GO:0047701;GO:0080083;GO:0008422;GO:0004553;GO:0004565;GO:0080079;GO:0004338;GO:0005975	K05350	B8AQA0	Uncharacterized protein	-
BGIOSGA015997	521.61	1.08889	1042.13	957.059	9.90246	3.07216e-06	0.000178914	4	6922151	6922834	+	684	Lectin	GO:0030246;GO:0008061	-	B8AR70	Uncharacterized protein	Lectin [Source:UniProtKB/Swiss-Prot;Acc:Q01MB6]
BGIOSGA010354	234.76	86.2778	383.243	4.44196	2.1512	3.13109e-06	0.000181656	3	24454863	24456452	-	1590	-	GO:0005524;GO:0000166	-	A2XIY3	AAA domain-containing protein	-
BGIOSGA019055	191.961	65.4867	318.436	4.8626	2.28173	3.17102e-06	0.000183093	5	870381	872138	+	765	-	-	-	B8AXA5	Uncharacterized protein	-
BGIOSGA000171	44.8485	5.28189	84.4152	15.982	3.99838	3.17972e-06	0.000183093	1	44960517	44963841	-	1431	-	GO:0003676	-	A2WYS9	C2H2-type domain-containing protein	-
BGIOSGA016447	11.7742	0	23.5485	Inf	Inf	3.28333e-06	0.000188001	4	19548570	19550223	+	1575	-	GO:0016020;GO:0016021	-	A2XTN2	DUF4149 domain-containing protein	-
BGIOSGA029009	1791.48	26.7792	3556.19	132.797	7.05308	3.35514e-06	0.000191755	8	27496299	27497246	+	948	-	GO:0005975	K01183	A2YX37	Glyco_hydro_18 domain-containing protein	-
BGIOSGA030976	136.577	47.1629	225.991	4.79171	2.26054	3.39412e-06	0.000193263	9	17110554	17114187	+	2040	Hexosyltransferase	GO:0047262;GO:0016757;GO:0005794;GO:0045489;GO:0016740;GO:0071555;GO:0000139	K13648	A2Z2E7	Hexosyltransferase	Hexosyltransferase [Source:UniProtKB/TrEMBL;Acc:A2Z2E7]
BGIOSGA005384	102.419	25.8533	178.985	6.92311	2.79142	3.41812e-06	0.000194269	2	36735915	36739361	-	3093	-	GO:0005515	-	A2XAU6	Uncharacterized protein	-
BGIOSGA019848	176.075	39.692	312.458	7.87206	2.97674	3.5025e-06	0.000198331	5	20879064	20880430	+	1278	-	GO:0006508;GO:0004190	-	-	-	-
BGIOSGA018024	47.9374	4.69754	91.1773	19.4096	4.2787	3.51508e-06	0.000198676	5	22063247	22066991	-	2223	-	GO:0071249	-	A2Y4V3	Uncharacterized protein	-
BGIOSGA033330	437.777	176.248	699.306	3.96774	1.98832	3.67916e-06	0.000206808	10	19559718	19560522	+	723	-	GO:0005515	-	A2Z9L2	Uncharacterized protein	-
BGIOSGA016375	36.2483	6.83914	65.6574	9.60024	3.26307	3.68594e-06	0.00020681	4	18364357	18365479	+	1035	-	GO:0045892	-	B8ATP1	OVATE domain-containing protein	-
BGIOSGA013565	158.048	58.1724	257.923	4.43378	2.14854	3.7078e-06	0.000207657	3	35115911	35124005	+	3681	-	GO:0007018;GO:0005524;GO:0000166;GO:0003777;GO:0008017	K10400	A2XM14	Kinesin motor domain-containing protein	-
BGIOSGA035257	101.312	32.7686	169.856	5.1835	2.37393	3.78224e-06	0.000211056	11	13251323	13251808	+	486	-	-	-	B8BKG8	Uncharacterized protein	-
BGIOSGA009261	2365.28	3.19877	4727.37	1477.87	10.5293	3.86199e-06	0.000215115	2	36864147	36865837	+	1032	-	GO:0003824;GO:0050662	K09753	A2XAV9	Epimerase domain-containing protein	-
BGIOSGA022107	366.821	149.179	584.462	3.91785	1.97006	3.96936e-06	0.000220695	6	320258	324281	-	1782	-	GO:0005507;GO:0055114;GO:0016491	-	A2Y8A8	Uncharacterized protein	-
BGIOSGA032421	17.321	0	34.642	Inf	Inf	3.98872e-06	0.000221113	10	333100	336988	+	1608	-	GO:0016747	-	A2Z4E2	Uncharacterized protein	-
BGIOSGA009863	86.2535	25.7906	146.716	5.68876	2.50811	3.99128e-06	0.000221113	3	34254555	34255145	-	591	-	-	-	A2XLQ2	SCP domain-containing protein	-
BGIOSGA033526	477.02	0.715353	953.325	1332.66	10.3801	4.02515e-06	0.000222187	11	22782718	22783626	-	909	-	GO:0005975	K01183	A2ZGZ9	Glyco_hydro_18 domain-containing protein	-
BGIOSGA021485	2283.36	653.73	3912.98	5.98563	2.5815	4.0404e-06	0.000222628	6	9766059	9766489	-	339	-	-	-	A2YBI5	Uncharacterized protein	-
BGIOSGA020688	3469.88	1494.81	5444.95	3.64257	1.86496	4.05976e-06	0.000223294	6	29868590	29873912	-	2694	-	GO:0004553;GO:0030246;GO:0016787;GO:0008152;GO:0005975;GO:0003824;GO:0016798	K01187	B8B1F4	Uncharacterized protein	-
BGIOSGA026446	1324.6	569.892	2079.3	3.64858	1.86734	4.2147e-06	0.000230166	7	27619028	27625182	+	2448	-	GO:0019239;GO:0032264;GO:0003876;GO:0009168	K01490	A2YQ78	A_deaminase domain-containing protein	-
BGIOSGA021860	602.905	202.661	1003.15	4.94988	2.30739	4.24909e-06	0.000231221	6	3609454	3616267	-	1926	Soluble	GO:0033201;GO:0009501;GO:0019252;GO:0010021;GO:0004373;GO:0016757;GO:0009011;GO:0016740;GO:0009536;GO:0009960;GO:0009507	K00703	D0TZM8	Starch synthase, chloroplastic/amyloplastic	Soluble starch synthase 1, chloroplastic/amyloplastic [Source:UniProtKB/Swiss-Prot;Acc:A2Y9M4]
BGIOSGA036461	286.717	64.3897	509.045	7.90569	2.98289	4.33247e-06	0.000234925	12	5595546	5600704	-	3525	-	GO:0003677;GO:0003887;GO:0005524;GO:0071897;GO:0006260;GO:0009360	-	A2ZIZ6	DNA_pol3_gamma3 domain-containing protein	-
BGIOSGA011880	281.38	99.9615	462.799	4.62978	2.21094	4.36337e-06	0.000236184	3	3404918	3406640	+	1224	-	GO:0071949	-	A2XCM8	FAD_binding_3 domain-containing protein	-
BGIOSGA030039	6865.69	2887.51	10843.9	3.75544	1.90898	4.44268e-06	0.000239298	9	6767691	6771421	-	1509	Glucose-1-phosphate	GO:0005524;GO:0008878;GO:0016779;GO:0019252;GO:0005978;GO:0009058;GO:0000166;GO:0009536;GO:0016740;GO:0009507	K00975	B8BE16	Glucose-1-phosphate adenylyltransferase	Glucose-1-phosphate adenylyltransferase [Source:UniProtKB/TrEMBL;Acc:B8BE16]
BGIOSGA033831	294.866	90.4551	499.277	5.51961	2.46457	4.45373e-06	0.000239386	11	17001847	17003376	-	1530	-	GO:0007623;GO:0010468;GO:0005515;GO:0006355;GO:0009637;GO:0009911	K12116	A2ZF69	F-box domain-containing protein	-
BGIOSGA025248	210.559	77.8002	343.319	4.41282	2.1417	4.50414e-06	0.00024125	7	4007113	4007795	+	603	-	-	-	A2YIQ7	Uncharacterized protein	-
BGIOSGA000301	17440.7	7497.68	27383.7	3.65229	1.8688	4.62177e-06	0.00024669	1	43124780	43126850	-	612	-	GO:0004332;GO:0006096;GO:0003824	-	B8A7T3	Uncharacterized protein	-
BGIOSGA002506	323.435	127.299	519.57	4.0815	2.0291	4.667e-06	0.000248672	1	1164595	1167514	-	1605	-	GO:0016020;GO:0016757;GO:0016021	-	B8ACY5	Uncharacterized protein	-
BGIOSGA020534	319.167	127.595	510.739	4.00281	2.00101	4.7037e-06	0.000249768	6	32091120	32094033	-	786	-	GO:0016020;GO:0005484;GO:0061025;GO:0009504;GO:0016021;GO:0006890;GO:0005886	K08494	B8B2I1	t-SNARE coiled-coil homology domain-containing protein	-
BGIOSGA024262	55.2861	0.809851	109.762	135.534	7.08251	4.81239e-06	0.000254206	7	17084322	17085950	-	1218	-	GO:0009058;GO:0016746;GO:0016740;GO:0003824;GO:0016747	-	A2YLL4	Uncharacterized protein	-
BGIOSGA029291	59.0791	4.97625	113.182	22.7445	4.50744	4.81612e-06	0.000254206	9	20896666	20898662	-	1734	-	GO:0003824	K23618	A2Z3X9	Uncharacterized protein	-
BGIOSGA035719	985.202	3.42394	1966.98	574.478	9.16611	4.83604e-06	0.000254585	11	22748894	22749763	+	870	-	GO:0005975	K01183	A2ZGZ2	Glyco_hydro_18 domain-containing protein	-
BGIOSGA012618	131.042	46.3656	215.717	4.65253	2.21802	4.99625e-06	0.000262119	3	14794939	14795478	+	540	-	-	-	A2XGP7	Uncharacterized protein	-
BGIOSGA004526	377.172	142.505	611.84	4.29347	2.10214	5.20642e-06	0.000271752	1	35758009	35763054	+	2550	-	GO:0004252;GO:0008233;GO:0016787;GO:0006508;GO:0008236	-	A2WVH4	Uncharacterized protein	-
BGIOSGA029129	34.9225	6.55994	63.285	9.64719	3.27011	5.24978e-06	0.000273048	8	29416792	29417337	+	546	-	GO:0016020;GO:0016021	-	A2YXV1	Uncharacterized protein	-
BGIOSGA031593	775.708	70.8883	1480.53	20.8854	4.38442	5.2667e-06	0.000273048	10	18261157	18261453	-	297	-	GO:0006869	-	A2Z946	AAI domain-containing protein	-
BGIOSGA017708	13.4713	0.404925	26.5377	65.5373	6.03424	5.30666e-06	0.000274649	5	27420838	27421536	-	699	-	-	-	B8B013	Uncharacterized protein	-
BGIOSGA011703	117.407	41.5787	193.235	4.64745	2.21644	5.58589e-06	0.000287645	3	1014690	1020570	+	3243	-	GO:0007018;GO:0005524;GO:0000166;GO:0003774;GO:0003777;GO:0008017	K10406	B8ALY4	Kinesin motor domain-containing protein	-
BGIOSGA000276	40.3393	8.92259	71.7559	8.04205	3.00756	5.66373e-06	0.000290678	1	43437820	43441228	-	2184	-	GO:0003677;GO:0005634;GO:0006355;GO:0006351;GO:0009737	-	A2WY76	TF-B3 domain-containing protein	-
BGIOSGA009201	21.5692	2.3306	40.8078	17.5096	4.13007	5.95624e-06	0.00030366	2	35914582	35915777	+	1038	-	GO:0008356	-	A2XAJ0	Uncharacterized protein	-
BGIOSGA019721	118.301	40.9072	195.695	4.78388	2.25818	6.07138e-06	0.000309016	5	18593798	18597543	+	1389	-	-	-	B8AXF1	Uncharacterized protein	-
BGIOSGA020657	1126.23	489.134	1763.33	3.605	1.85	6.20936e-06	0.000315516	6	30381509	30381820	-	312	-	-	-	A2YGB5	Uncharacterized protein	-
BGIOSGA005387	340.265	0	680.53	Inf	Inf	6.26029e-06	0.000317054	2	36686028	36687582	-	1014	-	GO:0003824;GO:0050662	K09753	B8AEG8	Epimerase domain-containing protein	-
BGIOSGA002992	251.059	101.778	400.34	3.93348	1.97581	6.27575e-06	0.000317313	1	6705648	6706003	+	234	-	GO:0016020;GO:0016021	-	A2WM18	Uncharacterized protein	-
BGIOSGA031909	2024.35	331.892	3716.81	11.1988	3.48528	6.32792e-06	0.0003189	10	13087671	13089705	-	651	1,2-dihydroxy-3-keto-5-methylthiopentene	GO:0005634;GO:0008652;GO:0005506;GO:0019509;GO:0005737;GO:0055114;GO:0051213;GO:0046872;GO:0010309;GO:0009086;GO:0016491	-	B8BGV6	1,2-dihydroxy-3-keto-5-methylthiopentene dioxygenase	1,2-dihydroxy-3-keto-5-methylthiopentene dioxygenase [Source:UniProtKB/TrEMBL;Acc:B8BGV6]
BGIOSGA011995	62.3084	8.1167	116.5	14.3531	3.84329	6.4408e-06	0.000323526	3	4814217	4815819	+	639	-	-	-	A2XDA2	Uncharacterized protein	-
BGIOSGA025058	28.2766	2.24056	54.3127	24.2407	4.59936	6.46053e-06	0.000323987	7	1149102	1149533	+	432	-	-	-	A2YHN2	Uncharacterized protein	-
BGIOSGA010869	60.9008	0.341982	121.46	355.164	8.47234	6.50439e-06	0.000325654	3	12339581	12341963	-	750	-	-	-	B8AN03	Uncharacterized protein	-
BGIOSGA034923	48.9865	12.1841	85.789	7.04103	2.81579	6.5617e-06	0.000327989	11	3840645	3844447	+	2298	-	GO:0006281;GO:0043140;GO:0032508	K10896	B8BJF4	Uncharacterized protein	-
BGIOSGA012751	457.355	186.19	728.519	3.91277	1.96819	6.61879e-06	0.000330304	3	16796948	16798908	+	447	-	GO:0005622;GO:0019843	-	B8AQJ1	Ribosomal_S4 domain-containing protein	-
BGIOSGA001090	19.8458	1.02595	38.6658	37.6879	5.23603	6.65811e-06	0.000331728	1	29910290	29911188	-	810	-	GO:0003677;GO:0005634;GO:0006355;GO:0006351;GO:0003700	-	A2WTE5	AP2/ERF domain-containing protein	-
BGIOSGA020022	4052.99	42.8241	8063.16	188.286	7.55678	6.67978e-06	0.000332268	5	24545100	24547428	+	1818	-	GO:0000287;GO:0016831;GO:0046872;GO:0003824;GO:0030976	K01568	A2Y5M0	Uncharacterized protein	-
BGIOSGA008934	320.821	125.324	516.319	4.11987	2.0426	6.7362e-06	0.000333991	2	31750624	31752688	+	765	-	GO:0005094;GO:0005737;GO:0050790	K12462	A2X901	Uncharacterized protein	-
BGIOSGA013249	39.9208	8.95315	70.8885	7.91771	2.98508	6.75698e-06	0.000334482	3	29726404	29728449	+	645	-	-	-	A2XKA0	LOB domain-containing protein	-
BGIOSGA016364	358.508	122.238	594.777	4.86572	2.28265	6.98176e-06	0.000342958	4	18250572	18255047	+	1797	CIN2	GO:0050832;GO:0048046;GO:0008152;GO:0042742;GO:0016798;GO:0004553;GO:0005618;GO:0016787;GO:0005975;GO:0004564;GO:0005576;GO:0052576	K01193	B8ATN8	Uncharacterized protein	Beta-fructofuranosidase, insoluble isoenzyme 2 [Source:UniProtKB/Swiss-Prot;Acc:Q01IS7]
BGIOSGA002483	110.624	10.5416	210.707	19.9881	4.32107	6.98409e-06	0.000342958	1	1642256	1642816	-	561	-	GO:0010466;GO:0010951;GO:0004867;GO:0005576;GO:0030414	-	B8AD05	BOWMAN_BIRK domain-containing protein	-
BGIOSGA023471	2053.92	872.253	3235.58	3.70945	1.89121	7.04524e-06	0.000344857	6	30212389	30215286	+	1608	-	GO:0020037;GO:0005506;GO:0055114;GO:0016705;GO:0046872;GO:0004497;GO:0005886;GO:0016491	-	B8B1G7	Uncharacterized protein	-
BGIOSGA015140	4241.88	1877.15	6606.61	3.5195	1.81537	7.06427e-06	0.000345238	4	18021907	18031764	-	2910	-	GO:0004553;GO:0043169;GO:0005978;GO:0016787;GO:0005975;GO:0003844;GO:0003824	-	B8ATS0	Aamy domain-containing protein	-
BGIOSGA030629	190.684	71.2695	310.099	4.35107	2.12137	7.11986e-06	0.000345753	9	10779062	10779529	+	468	-	-	-	A2Z0I6	Uncharacterized protein	-
BGIOSGA017387	256.017	73.1107	438.922	6.00353	2.58581	7.23824e-06	0.000350392	4	34199740	34201215	+	1476	-	GO:0008233;GO:0016787;GO:0006508;GO:0004190	-	A2XZ54	Peptidase A1 domain-containing protein	-
BGIOSGA035159	359.611	110.59	608.632	5.50347	2.46034	7.3024e-06	0.000351833	11	9710979	9716618	+	2349	-	GO:0016020;GO:0004553;GO:0016787;GO:0016021;GO:0005975	-	A2ZDK3	Fn3_like domain-containing protein	-
BGIOSGA011622	163.996	63.1008	264.891	4.19791	2.06967	7.4294e-06	0.000356832	3	421546	422127	-	582	-	GO:0019953;GO:0005576	-	A2XBH0	Uncharacterized protein	-
BGIOSGA019825	109.986	40.3226	179.65	4.45532	2.15553	7.45497e-06	0.000357501	5	20578695	20582585	+	2496	Kinesin-like	GO:0007018;GO:0005524;GO:0005874;GO:0000166;GO:0003774;GO:0003777;GO:0008017	K10406	B8AY12	Kinesin-like protein	Kinesin-like protein [Source:UniProtKB/TrEMBL;Acc:B8AY12]
BGIOSGA012949	94.3546	32.4489	156.26	4.81558	2.26771	7.46902e-06	0.000357616	3	20953613	20954575	+	963	-	-	-	A2XID5	Uncharacterized protein	-
BGIOSGA000020	278.361	117.05	439.672	3.75629	1.90931	7.55521e-06	0.000360618	1	46914698	46920167	-	2685	-	GO:0003723	K17943	B8A9X0	PUM-HD domain-containing protein	-
BGIOSGA030388	11.0118	0	22.0236	Inf	Inf	7.89683e-06	0.000374647	9	4251302	4252408	+	1107	-	-	-	A2YZ32	Uncharacterized protein	-
BGIOSGA031411	575.599	241.902	909.296	3.75895	1.91033	7.89797e-06	0.000374647	10	21061487	21065186	-	1923	-	-	-	B8BI78	Uncharacterized protein	-
BGIOSGA021542	6393.16	2112.88	10673.4	5.05161	2.33674	8.05539e-06	0.000379184	6	8667514	8672481	-	1704	Pyrophosphate--fructose	GO:0016310;GO:0003872;GO:0005524;GO:0008152;GO:0016301;GO:0006096;GO:0003824;GO:0005737;GO:0047334;GO:0046835;GO:0046872;GO:0006002;GO:0016740;GO:0061615	K00895	A2YB91	Pyrophosphate--fructose 6-phosphate 1-phosphotransferase subunit beta	Pyrophosphate--fructose 6-phosphate 1-phosphotransferase subunit beta [Source:UniProtKB/TrEMBL;Acc:A2YB91]
BGIOSGA014503	48.6579	11.7886	85.5272	7.25506	2.85899	8.15812e-06	0.000383432	4	28061783	28064399	-	483	-	GO:0019789	K10577	A2XWR0	UBIQUITIN_CONJUGAT_2 domain-containing protein	-
BGIOSGA034077	154.95	60.1341	249.765	4.15347	2.05432	8.19862e-06	0.000384158	11	11234880	11246186	-	1398	-	GO:0006508;GO:0004185	K16296	B8BK98	Uncharacterized protein	-
BGIOSGA005801	68.1424	15.0236	121.261	8.0714	3.01282	8.26856e-06	0.000386845	2	30354293	30355893	-	1428	-	GO:0005515	-	A2X8I9	F-box domain-containing protein	-
BGIOSGA019625	2439.03	1073.94	3804.11	3.54218	1.82464	8.5061e-06	0.000396749	5	15940320	15944779	+	696	Superoxide	GO:0004784;GO:0006801;GO:0019430;GO:0046872;GO:0055114;GO:0016491	K04564	B8AWM4	Superoxide dismutase	Superoxide dismutase [Source:UniProtKB/TrEMBL;Acc:B8AWM4]
BGIOSGA005638	93.1087	28.1575	158.06	5.61342	2.48888	8.64332e-06	0.00040132	2	33152700	33161044	-	3855	-	GO:0007018;GO:0005524;GO:0000166;GO:0003774;GO:0003777;GO:0008017	K10395	B8AIF0	Kinesin motor domain-containing protein	-
BGIOSGA020095	121.341	44.3471	198.335	4.47233	2.16103	8.68222e-06	0.000402517	5	25678658	25681130	+	1386	-	GO:0005634	K21777	B8AZI9	Cyclin N-terminal domain-containing protein	-
BGIOSGA032737	15.9789	0.994391	30.9635	31.1381	4.96061	8.96942e-06	0.000414579	10	8439434	8441778	+	1434	Protein	GO:0016020;GO:0055085;GO:0015238;GO:0042910;GO:0016021;GO:0015297;GO:0042908;GO:0006855	K03327	A2Z676	Protein DETOXIFICATION	Protein DETOXIFICATION [Source:UniProtKB/TrEMBL;Acc:A2Z676]
BGIOSGA028602	191.339	29.2003	353.477	12.1053	3.59756	9.15142e-06	0.000420459	8	19583407	19587111	+	1551	-	GO:0008152;GO:0003824;GO:0016798;GO:0004553;GO:0016787;GO:0030245;GO:0005975;GO:0000272;GO:0008810	-	A2YUV1	Endoglucanase	-
BGIOSGA034551	18.5942	1.77269	35.4158	19.9786	4.32038	9.29044e-06	0.000424937	11	1338539	1338860	-	219	-	GO:0016020;GO:0016021	-	B8BIY3	Uncharacterized protein	-
BGIOSGA006976	1833.92	381.843	3286	8.60562	3.10528	9.35648e-06	0.000425547	2	5911476	5913663	-	1380	-	GO:0016020;GO:0016021	K14207	A2X1W3	Aa_trans domain-containing protein	-
BGIOSGA024825	365.737	114.623	616.85	5.38154	2.42802	9.4273e-06	0.000427375	7	2440244	2442793	-	2550	-	GO:0016020;GO:0005524;GO:0004672;GO:0016021;GO:0006468	-	A2YI59	Protein kinase domain-containing protein	-
BGIOSGA015065	1429.94	597.064	2262.82	3.78991	1.92216	9.46655e-06	0.000428522	4	19575509	19579282	-	1071	-	GO:0006979;GO:0020037;GO:0004601;GO:0098869;GO:0055114	K00434	B8AU10	PEROXIDASE_4 domain-containing protein	-
BGIOSGA021390	171.773	64.9214	278.625	4.29172	2.10156	9.71375e-06	0.000439065	6	11973334	11977522	-	1101	-	GO:0016020;GO:0016021	-	B8B0V8	Uncharacterized protein	-
BGIOSGA014626	44.5775	11.4461	77.7089	6.78909	2.76322	9.78067e-06	0.000441439	4	26002217	26005571	-	1776	-	GO:0016020;GO:0055085;GO:0016021;GO:0022857	-	A2XW20	AA_permease_C domain-containing protein	-
BGIOSGA013365	861.965	382.686	1341.24	3.50481	1.80934	9.86725e-06	0.000444041	3	31695697	31700746	+	2067	-	GO:0003824	-	A2XKV8	GSDH domain-containing protein	-
BGIOSGA017637	1154.7	513.332	1796.06	3.49884	1.80687	9.90455e-06	0.000445067	5	28346425	28349291	-	1068	-	GO:0008299;GO:0004337;GO:0045337;GO:0004161;GO:0033384;GO:0016740	K00787	B8AW84	Uncharacterized protein	-
BGIOSGA003043	289.243	119.815	458.67	3.82815	1.93665	9.91925e-06	0.000445076	1	7471852	7473024	+	1173	-	GO:0045892	-	A2WMA5	OVATE domain-containing protein	-
BGIOSGA033183	686.729	184.704	1188.76	6.43601	2.68617	9.95842e-06	0.00044553	10	17532890	17533262	+	177	-	-	-	A2Z8U2	Uncharacterized protein	-
BGIOSGA002093	83.341	13.8716	152.81	11.0161	3.46154	1.01832e-05	0.000454264	1	7344447	7346464	-	729	-	GO:0006561;GO:0016020;GO:0055085;GO:0015189;GO:0000064;GO:0089709;GO:0006972;GO:0005290;GO:1903826;GO:0016021;GO:0015181;GO:0005739;GO:1903401;GO:0022857;GO:1903352	K15109	A2WM94	Uncharacterized protein	-
BGIOSGA014088	6459.58	2910.54	10008.6	3.43876	1.78189	1.0225e-05	0.000455464	4	33781782	33784767	-	1536	Pyruvate	GO:0000287;GO:0016310;GO:0004743;GO:0016301;GO:0006096;GO:0003824;GO:0030955;GO:0016740	K00873	A2XYZ3	Pyruvate kinase	Pyruvate kinase [Source:UniProtKB/TrEMBL;Acc:A2XYZ3]
BGIOSGA004430	158.158	27.4596	288.856	10.5193	3.39497	1.02649e-05	0.000456578	1	34086014	34088825	+	1482	-	GO:0004553;GO:0016787;GO:0008152;GO:0005975;GO:0016798	-	B8A9G9	X8 domain-containing protein	-
BGIOSGA023408	10.5247	0	21.0494	Inf	Inf	1.03832e-05	0.000460507	6	28805919	28807809	+	1281	SPL10	GO:0046872;GO:0003677;GO:0005634	-	-	-	Squamosa promoter-binding-like protein 10 [Source:UniProtKB/Swiss-Prot;Acc:A2YFT9]
BGIOSGA009831	1601.9	720.927	2482.87	3.444	1.78408	1.04581e-05	0.000463159	3	34796279	34798899	-	873	-	-	-	A2XLW7	DUF3700 domain-containing protein	-
BGIOSGA002463	264.823	108.155	421.492	3.89713	1.96241	1.05844e-05	0.000468078	1	1995067	1997565	-	1887	-	GO:0005840;GO:0016020;GO:0006412;GO:0016021;GO:0003735	-	B8AD28	Uncharacterized protein	-
BGIOSGA023984	441.745	189.504	693.986	3.66211	1.87268	1.12058e-05	0.00049118	7	22190578	22192318	-	1551	-	-	-	A2YN86	Uncharacterized protein	-
BGIOSGA007823	134.755	44.0342	225.477	5.12049	2.35628	1.12504e-05	0.00049118	2	8019985	8022295	+	1620	-	GO:0003677;GO:0005634;GO:0006355	-	B8AEI6	Homeobox domain-containing protein	-
BGIOSGA027693	2260.33	7.11785	4513.55	634.117	9.30861	1.14507e-05	0.000498487	8	2149945	2151143	-	825	-	-	-	A2YR07	Uncharacterized protein	-
BGIOSGA004694	210.959	84.6812	337.237	3.98243	1.99365	1.17541e-05	0.000510972	1	38309601	38312471	+	852	-	GO:0003723;GO:0003676	K14945	B8ABA8	KH domain-containing protein	-
BGIOSGA025645	51.4137	10.9695	91.8578	8.37391	3.0659	1.17796e-05	0.000511356	7	14647171	14648729	+	915	-	GO:0003677;GO:0005634;GO:0006355;GO:0043565;GO:0003700	-	A2YL01	WRKY domain-containing protein	-
BGIOSGA002232	819.426	358.154	1280.7	3.57583	1.83828	1.18552e-05	0.000512462	1	5122371	5125981	-	1101	-	GO:0009733;GO:0003677;GO:0005634;GO:0009739;GO:0009753;GO:0009723;GO:0003676;GO:0046686;GO:0009651;GO:0008270	-	A2WLJ1	Uncharacterized protein	-
BGIOSGA004825	21.4224	2.92452	39.9203	13.6502	3.77085	1.19125e-05	0.000514216	1	40434646	40438200	+	1575	-	GO:0051301;GO:0006270	K02213	B8ACG4	Cell division control protein	-
BGIOSGA035706	323.4	133.872	512.928	3.83148	1.9379	1.19884e-05	0.000516762	11	22512732	22517152	+	2211	-	GO:0005524;GO:0004672;GO:0030247;GO:0005509;GO:0006468	-	A2ZGW8	Protein kinase domain-containing protein	-
BGIOSGA017101	176.508	11.9056	341.111	28.6513	4.84053	1.22337e-05	0.000525861	4	29957646	29962323	+	1128	-	GO:0046872;GO:0008270;GO:0055114;GO:0016491	K00083	A2XXF7	PKS_ER domain-containing protein	-
BGIOSGA023618	53.8256	9.66883	97.9823	10.1338	3.34111	1.22975e-05	0.000527864	6	32297464	32298340	+	792	-	GO:0016020;GO:0009664;GO:0005618;GO:0005576;GO:0071555	-	A2YH24	Expansin	-
BGIOSGA025534	309.86	128.963	490.758	3.80542	1.92806	1.23821e-05	0.000530013	7	10937477	10937791	+	315	-	GO:0005504;GO:0009627	-	A2YKC1	AAI domain-containing protein	-
BGIOSGA036982	1011.7	444.748	1578.64	3.54952	1.82763	1.24719e-05	0.00053237	12	2365384	2367472	+	1671	-	GO:0046872;GO:0030001	-	B8BM12	HMA domain-containing protein	-
BGIOSGA034792	1966.71	880.107	3053.32	3.46926	1.79463	1.25159e-05	0.000533509	11	1913462	1915367	+	1545	-	GO:0046872;GO:0030001	-	A2ZBE9	HMA domain-containing protein	-
BGIOSGA022566	1365.48	633.129	2097.84	3.31344	1.72833	1.30078e-05	0.000552175	6	7230847	7233524	+	954	Annexin	GO:0005544;GO:0005509	K17098	A2YAT3	Annexin	Annexin [Source:UniProtKB/TrEMBL;Acc:A2YAT3]
BGIOSGA029784	255.645	105.502	405.787	3.84624	1.94345	1.30803e-05	0.00055397	9	12910367	12915609	-	2013	-	-	-	A2Z144	SprT-like domain-containing protein	-
BGIOSGA032101	90.9918	0.931283	181.052	194.412	7.60297	1.31319e-05	0.000554374	10	8541459	8545673	-	1521	-	GO:0005507;GO:0055114	K05909	-	-	-
BGIOSGA021183	130.131	44.7828	215.478	4.81163	2.26653	1.3757e-05	0.00057625	6	18881977	18882963	-	816	-	-	-	B8B2W1	Uncharacterized protein	-
BGIOSGA017975	42.8472	9.2682	76.4262	8.24607	3.04371	1.38248e-05	0.000577273	5	22847268	22847930	-	663	-	GO:0016020;GO:0016021	-	A2Y535	RING-type domain-containing protein	-
BGIOSGA007343	822.793	367.041	1278.54	3.48338	1.80049	1.42842e-05	0.00059484	2	290534	292851	+	1197	-	-	-	A2WZU7	Uncharacterized protein	-
BGIOSGA007135	91.0459	24.4087	157.683	6.4601	2.69156	1.46872e-05	0.000609142	2	3146530	3151251	-	1797	-	GO:0000145;GO:0015031;GO:0006887	K07195	B8AHS2	Exocyst subunit Exo70 family protein	-
BGIOSGA008617	86.3071	29.1866	143.428	4.91416	2.29694	1.48468e-05	0.000614932	2	25981097	25984058	+	672	-	GO:0003999;GO:0009116;GO:0006168;GO:0005794;GO:0005886;GO:0005737	K00759	B8AFF1	Pribosyltran domain-containing protein	-
BGIOSGA031946	1055.89	479.799	1631.99	3.4014	1.76613	1.5024e-05	0.00062143	10	12360449	12362579	-	1011	-	GO:0005618;GO:0016787;GO:0045330;GO:0030599;GO:0042545	K01051	A2Z751	Pectinesterase domain-containing protein	-
BGIOSGA036599	246.978	83.2148	410.741	4.93592	2.30332	1.53384e-05	0.000632731	12	3066302	3067431	-	822	-	GO:0003677;GO:0005634;GO:0006355;GO:0006351	-	B8BNA0	TF-B3 domain-containing protein	-
BGIOSGA020660	106.054	31.4726	180.636	5.73947	2.52092	1.56723e-05	0.000644771	6	30357917	30359593	-	1128	-	GO:0003824;GO:0050662	-	B8B1V2	Epimerase domain-containing protein	-
BGIOSGA033010	136.745	7.80165	265.688	34.0553	5.08981	1.59664e-05	0.000655114	10	14110802	14111506	+	546	-	-	-	A2Z7R2	Usp domain-containing protein	-
BGIOSGA022619	51.3496	14.9918	87.7073	5.85033	2.54852	1.6538e-05	0.000676755	6	8589827	8593584	+	1182	-	GO:0003677;GO:0005634;GO:0006355;GO:0005667;GO:0003700	-	B8B4H6	Uncharacterized protein	-
BGIOSGA015589	256.553	14.9516	498.153	33.3178	5.05822	1.73118e-05	0.00070373	4	4183410	4184675	-	1041	-	-	-	A2XQF0	Uncharacterized protein	-
BGIOSGA025785	160.328	15.9626	304.694	19.0879	4.25459	1.74874e-05	0.000708056	7	17695755	17696825	+	1071	-	-	-	A2YLR5	Uncharacterized protein	-
BGIOSGA011321	33.7181	7.00104	60.4352	8.63231	3.10975	1.82122e-05	0.000732394	3	4835617	4837251	-	714	-	GO:0003677;GO:0005634;GO:0006355;GO:0006351	-	A2XDA6	TF-B3 domain-containing protein	-
BGIOSGA008858	1992.71	927.31	3058.11	3.29783	1.72152	1.82317e-05	0.000732394	2	30484547	30486444	+	1065	Xyloglucan	GO:0016762;GO:0048046;GO:0008152;GO:0006073;GO:0042546;GO:0016798;GO:0004553;GO:0016787;GO:0005618;GO:0010411;GO:0005975;GO:0005576;GO:0016740;GO:0071555	K08235	A2X8K2	Xyloglucan endotransglucosylase/hydrolase	Xyloglucan endotransglucosylase/hydrolase [Source:UniProtKB/TrEMBL;Acc:A2X8K2]
BGIOSGA014103	20.8346	2.86158	38.8076	13.5616	3.76146	1.83042e-05	0.000732702	4	33547591	33551040	-	2076	-	GO:0016020;GO:0055085;GO:0016021	-	B8ARF4	Uncharacterized protein	-
BGIOSGA036248	87.8203	30.6898	144.951	4.72309	2.23973	1.8308e-05	0.000732702	12	12361606	12364436	-	1203	-	GO:0042128;GO:0046872;GO:0043546;GO:0030151;GO:0055114;GO:0016491	K00387	B8BPH1	Uncharacterized protein	-
BGIOSGA000783	8805.95	3625.49	13986.4	3.8578	1.94778	1.8311e-05	0.000732702	1	35280740	35284886	-	1224	Aspartate	GO:0009058;GO:0006520;GO:0008483;GO:0016740;GO:0003824;GO:0004069;GO:0030170	K14454	A2WVA6	Aspartate aminotransferase	Aspartate aminotransferase [Source:UniProtKB/TrEMBL;Acc:A2WVA6]
BGIOSGA025575	147.736	45.601	249.872	5.47952	2.45405	1.85356e-05	0.000736887	7	12565267	12566172	+	906	-	GO:0004553;GO:0016787;GO:0008152;GO:0005975;GO:0016798	K01183	A2YKM4	Glyco_hydro_18 domain-containing protein	-
BGIOSGA030871	744.387	324.316	1164.46	3.5905	1.84419	1.87219e-05	0.000742367	9	15414154	15416588	+	1515	-	GO:0003676	-	A2Z1V6	C2H2-type domain-containing protein	-
BGIOSGA002840	26.2985	2.79847	49.7985	17.7949	4.15339	1.87577e-05	0.000742829	1	3686615	3689626	+	3012	-	GO:0016020;GO:0005515;GO:0016021	-	A2WKZ8	LRRNT_2 domain-containing protein	-
BGIOSGA029493	223.224	72.9112	373.537	5.12317	2.35704	1.89421e-05	0.000749165	9	18066581	18072144	-	2874	-	-	-	A2Z2T2	Uncharacterized protein	-
BGIOSGA024032	279.434	116.049	442.819	3.81581	1.93199	1.90078e-05	0.000750795	7	21366711	21368804	-	2094	-	GO:0016020;GO:0030246;GO:0005524;GO:0004672;GO:0016021;GO:0006468	-	B8B7Q8	Protein kinase domain-containing protein	-
BGIOSGA003667	35.39	3.01902	67.761	22.4447	4.4883	1.93299e-05	0.000762537	1	20987719	20990868	+	2334	-	GO:0016020;GO:0016021	-	A2WQV1	Uncharacterized protein	-
BGIOSGA011445	55.626	17.4843	93.7676	5.36294	2.42303	1.956e-05	0.000770625	3	3174320	3175183	-	780	-	GO:0005634;GO:0048830;GO:0010311;GO:0042803	K13945	B8ANC2	LOB domain-containing protein	-
BGIOSGA017307	32.2064	3.17646	61.2364	19.2782	4.2689	1.95876e-05	0.000770723	4	33012214	33013554	+	1341	-	GO:0016747	-	A2XYM9	Uncharacterized protein	-
BGIOSGA014353	24716.1	10781.1	38651.1	3.58509	1.84201	1.96404e-05	0.000771809	4	30225979	30226299	-	321	-	-	-	A2XXJ5	Uncharacterized protein	-
BGIOSGA000193	82.3917	22.6418	142.142	6.27783	2.65027	1.97963e-05	0.000776942	1	44738998	44740141	-	954	-	-	-	B8A8R9	TOG domain-containing protein	-
BGIOSGA011028	98.1871	0	196.374	Inf	Inf	1.98855e-05	0.000779445	3	9585366	9587976	-	1707	-	GO:0016020;GO:0005524;GO:0004672;GO:0016021;GO:0006468	-	B8AKP4	Protein kinase domain-containing protein	-
BGIOSGA026056	10.6526	0	21.3052	Inf	Inf	2.0135e-05	0.000787215	7	22204036	22204675	+	456	-	GO:0016020;GO:0016021	-	A2YN88	Uncharacterized protein	-
BGIOSGA016147	250.248	28.1471	472.349	16.7815	4.0688	2.02677e-05	0.00079039	4	13315991	13319469	+	1068	Probable	GO:0055114;GO:0016491	-	-	-	Probable aldo-keto reductase 3 [Source:UniProtKB/Swiss-Prot;Acc:A2XRZ6]
BGIOSGA030800	56.9439	2.67704	111.211	41.5425	5.37652	2.04306e-05	0.000795729	9	14084291	14087573	+	1797	-	GO:0006508;GO:0004190	-	B8BFC0	Peptidase A1 domain-containing protein	-
BGIOSGA002693	1485.51	284.842	2686.18	9.43041	3.23732	2.04883e-05	0.000795957	1	1808449	1808988	+	540	-	GO:0010466;GO:0010951;GO:0004867;GO:0005576;GO:0030414	-	A2WK77	Uncharacterized protein	-
BGIOSGA016967	157.272	39.9824	274.562	6.86706	2.77969	2.06232e-05	0.000800184	4	27879108	27880853	+	1746	-	GO:0016020;GO:0005515;GO:0005524;GO:0004672;GO:0016021;GO:0006468	-	B8AT63	Protein kinase domain-containing protein	-
BGIOSGA026829	14.5464	0.341982	28.7508	84.0712	6.39354	2.17027e-05	0.000836779	8	24722708	24723943	-	1143	-	GO:0003677;GO:0005634;GO:0006355;GO:0043565;GO:0003700	K09419	A2YW49	HSF_DOMAIN domain-containing protein	-
BGIOSGA012091	241.252	101.754	380.75	3.74188	1.90376	2.17672e-05	0.000838215	3	6244488	6246649	+	522	-	-	-	A2XDU0	Uncharacterized protein	-
BGIOSGA027765	224.825	67.5072	382.143	5.66077	2.501	2.20418e-05	0.000844958	8	746731	752213	-	3585	-	GO:0005515;GO:0016747	-	B8BA57	Uncharacterized protein	-
BGIOSGA003398	118.158	13.6827	222.634	16.2711	4.02424	2.20733e-05	0.000844958	1	13800734	13804806	+	1128	Peroxidase	GO:0020037;GO:0055114;GO:0006979;GO:0046872;GO:0098869;GO:0004601;GO:0005576;GO:0042744;GO:0016491	K00430	A2WPA1	Peroxidase	Peroxidase [Source:UniProtKB/TrEMBL;Acc:A2WPA1]
BGIOSGA006746	241.838	90.8004	392.875	4.3268	2.1133	2.20754e-05	0.000844958	2	9946913	9948618	-	1515	-	GO:0003677;GO:0005634	K09273	A2X352	Uncharacterized protein	-
BGIOSGA022020	113.12	44.3606	181.879	4.10001	2.03563	2.23248e-05	0.000852202	6	1629368	1631224	-	1857	-	GO:0005634;GO:1900459	-	A2Y8T0	GRAS domain-containing protein	-
BGIOSGA015679	54.1405	0.931283	107.35	115.271	6.84888	2.23877e-05	0.000853541	4	1610216	1612520	-	1128	-	GO:0008168;GO:0032259	-	A2XPW3	Uncharacterized protein	-
BGIOSGA021054	365.279	164.272	566.286	3.44725	1.78545	2.25237e-05	0.000857661	6	21736028	21738004	-	840	-	GO:0003677;GO:0005634;GO:0006355;GO:0043565;GO:0003700	K09419	B8B3K9	HSF_DOMAIN domain-containing protein	-
BGIOSGA030995	236.034	0.746907	471.322	631.031	9.30157	2.27253e-05	0.000862128	9	17310997	17311419	+	423	-	GO:0005509	-	A2Z2I1	Uncharacterized protein	-
BGIOSGA026255	120.017	13.7503	226.283	16.4566	4.04059	2.29865e-05	0.00087096	7	24976776	24977786	+	1011	-	GO:0016020;GO:0016787;GO:0016021	-	A2YP96	Abhydrolase_3 domain-containing protein	-
BGIOSGA017378	492.8	227.358	758.241	3.33501	1.73769	2.38683e-05	0.000901037	4	34115552	34120935	+	3393	Glutathione	GO:0016020;GO:0004602;GO:0055114;GO:0006979;GO:0098869;GO:0004601;GO:0016021;GO:0016491	-	B8ARS7	Glutathione peroxidase	Glutathione peroxidase [Source:UniProtKB/TrEMBL;Acc:B8ARS7]
BGIOSGA000878	122.962	3.23511	242.689	75.0172	6.22915	2.41609e-05	0.000910962	1	33654334	33656277	-	1851	-	GO:0003824	-	A2WUQ8	Aminotran_5 domain-containing protein	-
BGIOSGA007449	134.704	52.4432	216.966	4.13716	2.04864	2.43353e-05	0.000915288	2	1574557	1575695	+	699	Protein	GO:0003677;GO:0005634;GO:0090698;GO:0007275;GO:0009299	-	-	-	Protein G1-like3 [Source:UniProtKB/Swiss-Prot;Acc:B8AH02]
BGIOSGA035000	574.609	12.7368	1136.48	89.2284	6.47943	2.4667e-05	0.000925932	11	5282005	5282271	+	267	-	GO:0008200;GO:0005576;GO:0009405	-	A2ZCK3	DUF5637 domain-containing protein	-
BGIOSGA009892	403.503	178.719	628.287	3.51551	1.81373	2.46786e-05	0.000925932	3	33686503	33690084	-	2061	-	GO:0005515;GO:0005524;GO:0004672;GO:0006468	-	A2XLJ7	Protein kinase domain-containing protein	-
BGIOSGA020504	91.7708	34.8167	148.725	4.27165	2.09479	2.54722e-05	0.000951014	6	32612837	32615334	-	1284	-	GO:0005634	K21777	B8B2L4	Cyclin N-terminal domain-containing protein	-
BGIOSGA028287	276.119	118.504	433.735	3.66009	1.87188	2.55312e-05	0.000951014	8	9787201	9788451	+	828	-	GO:0006355	-	B8B8P9	Uncharacterized protein	-
BGIOSGA036561	151.934	66.3736	237.495	3.57816	1.83922	2.55641e-05	0.000951014	12	3732456	3734611	-	1026	-	GO:0003677;GO:0005634;GO:0006355;GO:0006351;GO:0003700	-	B8BND0	AP2/ERF domain-containing protein	-
BGIOSGA022031	190.393	34.2063	346.58	10.1321	3.34085	2.56568e-05	0.000953307	6	1509216	1513119	-	3024	-	GO:0043531	-	A2Y8R1	Uncharacterized protein	-
BGIOSGA015709	368.558	155.876	581.24	3.72886	1.89874	2.57541e-05	0.000954364	4	799363	802542	-	3180	-	GO:0043531	-	A2XPP2	NB-ARC domain-containing protein	-
BGIOSGA014544	104.849	38.8532	170.844	4.39716	2.13657	2.57785e-05	0.000954364	4	27014231	27016653	-	1272	CYCB2-1	GO:0005634;GO:0051301;GO:0007049	K21777	B8AT55	Cyclin N-terminal domain-containing protein	Cyclin-B2-1 [Source:UniProtKB/Swiss-Prot;Acc:Q01J96]
BGIOSGA014040	838.303	205.006	1471.6	7.17832	2.84365	2.59504e-05	0.000959573	4	34373708	34374861	-	909	Peroxidase	GO:0020037;GO:0055114;GO:0006979;GO:0046872;GO:0098869;GO:0004601;GO:0005576;GO:0042744;GO:0016491	K00430	B8ARU4	Peroxidase	Peroxidase [Source:UniProtKB/TrEMBL;Acc:B8ARU4]
BGIOSGA035912	127.935	38.2593	217.611	5.68779	2.50787	2.61009e-05	0.000963973	12	20223484	20237558	-	8358	-	GO:0007018;GO:0005524;GO:0003774;GO:0032153;GO:0008017;GO:0000911;GO:0009524;GO:0000281;GO:0000166;GO:0080175;GO:0003777	K10400	B8BMS7	Kinesin motor domain-containing protein	-
BGIOSGA014466	1416.84	648.374	2185.3	3.37043	1.75293	2.67362e-05	0.000982708	4	28427016	28427309	-	294	-	-	-	A2XWW1	FLZ-type domain-containing protein	-
BGIOSGA019026	91.5138	32.5707	150.457	4.61939	2.2077	2.70817e-05	0.000990039	5	464470	465390	+	921	-	-	-	A2XZI9	Uncharacterized protein	-
BGIOSGA006512	43.0861	11.2795	74.8926	6.63974	2.73113	2.71595e-05	0.000990039	2	16734993	16735238	-	246	-	-	-	A2X4L2	Uncharacterized protein	-
BGIOSGA004389	36.5294	4.04018	69.0186	17.0831	4.09449	2.71887e-05	0.000990039	1	33647661	33649025	+	1365	-	GO:0005515	-	A2WUQ6	Uncharacterized protein	-
BGIOSGA001444	125.328	48.98	201.675	4.11749	2.04177	2.7226e-05	0.000990039	1	22823148	22827188	-	1515	-	GO:0005524;GO:0004672;GO:0006468	-	B8AA04	Uncharacterized protein	-
BGIOSGA030943	64.6206	0	129.241	Inf	Inf	2.76696e-05	0.000999069	9	16583994	16586509	+	753	-	GO:0016702;GO:0055114	K10712	A2Z286	Uncharacterized protein	-
BGIOSGA001545	1644.9	553.238	2736.56	4.94645	2.30639	2.87154e-05	0.00103077	1	19961446	19963824	-	504	-	-	-	B8A8X3	Usp domain-containing protein	-
BGIOSGA025331	166.967	67.3491	266.585	3.95825	1.98486	2.93555e-05	0.00105128	7	5109061	5113627	+	1560	Non-specific	GO:0016310;GO:0005524;GO:0016301;GO:0006468;GO:0004674;GO:0004672;GO:0000166;GO:0016740	-	B8B860	Non-specific serine/threonine protein kinase	Non-specific serine/threonine protein kinase [Source:UniProtKB/TrEMBL;Acc:B8B860]
BGIOSGA019360	3851.78	1767.34	5936.23	3.35886	1.74797	3.00019e-05	0.00107318	5	7093747	7097137	+	1086	-	GO:0016788	-	A2Y1J1	Lipase_GDSL domain-containing protein	-
BGIOSGA008842	32.9794	4.39124	61.5676	14.0206	3.80947	3.0233e-05	0.00108019	2	30211713	30212990	+	1278	RING-type	GO:0016567;GO:0004842	-	B8AGS6	RING-type E3 ubiquitin transferase	RING-type E3 ubiquitin transferase [Source:UniProtKB/TrEMBL;Acc:B8AGS6]
BGIOSGA021352	681.072	315.3	1046.85	3.32016	1.73125	3.07015e-05	0.00109438	6	12891904	12894699	-	1080	-	GO:0008168;GO:0032259	-	A2YC88	Uncharacterized protein	-
BGIOSGA002273	51.687	16.2387	87.1353	5.36591	2.42382	3.1086e-05	0.00110084	1	4407207	4408668	-	1362	-	-	-	B8ADI9	Uncharacterized protein	-
BGIOSGA021960	843.882	4.53498	1683.23	371.165	8.53592	3.16081e-05	0.00111632	6	2336359	2336977	-	351	-	GO:0016020;GO:0016021	-	A2Y940	Uncharacterized protein	-
BGIOSGA006142	112.809	14.2177	211.399	14.8688	3.89421	3.19864e-05	0.00112709	2	24607598	24608656	-	756	-	GO:0046872;GO:0055114;GO:0016491	-	B8AEQ0	Fe2OG dioxygenase domain-containing protein	-
BGIOSGA032805	43.1237	12.445	73.8024	5.93029	2.5681	3.25681e-05	0.00114627	10	10215064	10218275	+	3141	-	GO:0016020;GO:0016310;GO:0005524;GO:0016301;GO:0006468;GO:0005515;GO:0004674;GO:0000166;GO:0004672;GO:0016021;GO:0016740	-	B8BGI3	Protein kinase domain-containing protein	-
BGIOSGA030785	341.955	152.215	531.696	3.49307	1.80449	3.2654e-05	0.00114631	9	13896114	13901260	+	1611	-	GO:0046872	-	B8BFA6	Uncharacterized protein	-
BGIOSGA011897	2808.03	977.019	4639.05	4.74817	2.24737	3.26778e-05	0.00114631	3	3587830	3589104	+	1275	Phosphoserine	GO:0008652;GO:0008483;GO:0004648;GO:0016740;GO:0003824;GO:0006564	K00831	A2XCQ4	Phosphoserine aminotransferase	Phosphoserine aminotransferase [Source:UniProtKB/TrEMBL;Acc:A2XCQ4]
BGIOSGA017703	1243.86	463.539	2024.18	4.3668	2.12658	3.27186e-05	0.00114631	5	27549178	27549945	-	768	-	GO:0046872	-	A2Y6P7	C3H1-type domain-containing protein	-
BGIOSGA018615	220.772	93.4926	348.051	3.72277	1.89638	3.39533e-05	0.00118281	5	6890366	6891811	-	1446	-	GO:0009959;GO:0009639	-	A2Y1G5	DUF641 domain-containing protein	-
BGIOSGA032584	453.79	211.056	696.525	3.3002	1.72255	3.4691e-05	0.00120441	10	3947165	3951250	+	1497	-	GO:0046872;GO:0020037;GO:0016705;GO:0005506;GO:0004497;GO:0055114;GO:0016491	-	B8BFV1	Uncharacterized protein	-
BGIOSGA007170	43.9248	7.18112	80.6684	11.2334	3.48972	3.50927e-05	0.00121698	2	2063719	2067782	-	1563	-	GO:0005524;GO:0004672;GO:0006468;GO:0007050;GO:0000076	K06632	B8AHC8	Protein kinase domain-containing protein	-
BGIOSGA028337	17.6401	2.08328	33.1968	15.9349	3.99412	3.52971e-05	0.00122269	8	11309687	11311697	+	1143	-	GO:0000228;GO:0007062;GO:0008278	K06670	A2YT77	Rad21_Rec8 domain-containing protein	-
BGIOSGA040666	24.6528	4.31938	44.9861	10.4149	3.38058	3.53429e-05	0.0012229	CH398571.1	2408	3501	+	942	-	-	-	-	-	-
BGIOSGA017006	66.9133	23.9278	109.899	4.59293	2.19942	3.54832e-05	0.00122637	4	28508358	28518527	+	3810	-	GO:0005634;GO:0033567;GO:0006281;GO:0006260;GO:0017108;GO:0043142;GO:0010073;GO:0006974	K10742	A2XWX2	Uncharacterized protein	-
BGIOSGA014956	146.064	50.8162	241.311	4.74871	2.24754	3.63269e-05	0.0012513	4	21247089	21249951	-	2502	FH2	GO:0016020;GO:0016021	-	-	-	Formin-like protein 2 [Source:UniProtKB/Swiss-Prot;Acc:A2XUA1]
BGIOSGA017288	663.261	147.088	1179.43	8.01854	3.00334	3.64069e-05	0.00125265	4	32738775	32740890	+	1413	-	GO:0016020;GO:0016021	-	A2XYJ0	Aa_trans domain-containing protein	-
BGIOSGA013661	33.4362	7.89664	58.9757	7.46845	2.90081	3.65265e-05	0.00125392	3	36515521	36516751	+	726	-	GO:0016020;GO:0016021	-	A2XMI4	Uncharacterized protein	-
BGIOSGA004203	184.422	77.9517	290.893	3.73171	1.89984	3.65915e-05	0.00125392	1	31251981	31256314	+	1455	-	GO:0008233;GO:0016787;GO:0006508;GO:0004190	-	A2WTS5	Peptidase A1 domain-containing protein	-
BGIOSGA029533	2370.73	465.128	4276.33	9.19386	3.20067	3.66073e-05	0.00125392	9	17652014	17655322	-	1242	-	GO:0016020;GO:0055085;GO:0016021	-	B8BD18	Uncharacterized protein	-
BGIOSGA037027	35.1654	8.26523	62.0656	7.50924	2.90867	3.71514e-05	0.00127055	12	3099813	3101258	+	732	-	-	-	A2ZI96	Uncharacterized protein	-
BGIOSGA000306	115.352	42.3662	188.337	4.44545	2.15233	3.73991e-05	0.00127535	1	43051193	43058821	-	3516	Structural	GO:0005634;GO:0005515;GO:0005524;GO:0051276;GO:0005694	K06674	B8A7S9	Structural maintenance of chromosomes protein	Structural maintenance of chromosomes protein [Source:UniProtKB/TrEMBL;Acc:B8A7S9]
BGIOSGA025850	346.581	156.641	536.521	3.42515	1.77617	3.77948e-05	0.001287	7	18842073	18843564	+	930	Xyloglucan	GO:0016762;GO:0048046;GO:0008152;GO:0006073;GO:0042546;GO:0016798;GO:0004553;GO:0016787;GO:0005618;GO:0010411;GO:0005975;GO:0005576;GO:0016740;GO:0071555	K08235	A2YM29	Xyloglucan endotransglucosylase/hydrolase	Xyloglucan endotransglucosylase/hydrolase [Source:UniProtKB/TrEMBL;Acc:A2YM29]
BGIOSGA029134	64.6875	20.0225	109.353	5.46149	2.4493	3.78246e-05	0.001287	8	29467513	29469071	+	1458	-	GO:0071249	-	A2YXW1	Uncharacterized protein	-
BGIOSGA022641	100.965	26.3169	175.614	6.67304	2.73834	3.79312e-05	0.0012892	6	9136349	9142153	+	3258	-	GO:0009506;GO:0000796;GO:0007076	K06678	B8B0A8	Cnd3 domain-containing protein	-
BGIOSGA005497	180.924	21.0844	340.764	16.1619	4.01452	3.83562e-05	0.00129933	2	34946498	34947899	-	1191	GRF1	GO:0032502;GO:0005634;GO:0005524;GO:0006355;GO:0006351;GO:0009739;GO:0030912	-	-	-	Growth-regulating factor 1 [Source:UniProtKB/Swiss-Prot;Acc:A2XA73]
BGIOSGA029603	197.98	41.4478	354.512	8.55321	3.09647	3.86873e-05	0.00130586	9	16624328	16628428	-	1497	-	GO:0016020;GO:0030247;GO:0005509;GO:0016021	-	B8BCP1	Uncharacterized protein	-
BGIOSGA029497	4262.94	2012.07	6513.8	3.23736	1.69482	3.92159e-05	0.00132116	9	18047796	18049519	-	1101	-	GO:0006355;GO:0046983	-	A2Z2S8	BHLH domain-containing protein	-
BGIOSGA019082	37.4238	10.1732	64.6744	6.35733	2.66842	3.92787e-05	0.00132182	5	1260958	1264703	+	1845	-	-	-	B8AXC5	Uncharacterized protein	-
BGIOSGA026061	66.4372	22.5733	110.301	4.88636	2.28876	3.98028e-05	0.00133799	7	22231026	22232142	+	903	-	-	-	B8B815	Uncharacterized protein	-
BGIOSGA036616	18.6194	2.36215	34.8767	14.7648	3.88409	4.014e-05	0.00134107	12	2843163	2843552	-	390	-	-	-	A2ZI60	Uncharacterized protein	-
BGIOSGA017126	93.9514	34.4059	153.497	4.46136	2.15748	4.01565e-05	0.00134107	4	30210276	30212466	+	696	-	-	-	A2XXJ3	Uncharacterized protein	-
BGIOSGA012573	430.569	151.774	709.365	4.67383	2.2246	4.25234e-05	0.00141396	3	13830723	13833768	+	2916	-	GO:0016020;GO:0005515;GO:0005524;GO:0000166;GO:0004672;GO:0016021;GO:0006468	-	B8ANZ9	Protein kinase domain-containing protein	-
BGIOSGA036639	163.566	55.617	271.515	4.88187	2.28743	4.28916e-05	0.00142312	12	2422286	2424699	-	2319	-	GO:0005515;GO:0005524;GO:0004672;GO:0006468	-	A2ZI16	Protein kinase domain-containing protein	-
BGIOSGA029107	527.017	212.291	841.743	3.96504	1.98734	4.33723e-05	0.00143751	8	29059067	29068272	+	3948	-	GO:0016020;GO:0005524;GO:0000166;GO:0016021;GO:0016887	-	B8B9G2	Uncharacterized protein	-
BGIOSGA007852	1582.93	749.161	2416.69	3.22586	1.68969	4.36896e-05	0.00144491	2	8635095	8638848	+	1299	Aspartate	GO:0009058;GO:0006520;GO:0008483;GO:0016740;GO:0003824;GO:0004069;GO:0030170	K14455	B8AEL7	Aspartate aminotransferase	Aspartate aminotransferase [Source:UniProtKB/TrEMBL;Acc:B8AEL7]
BGIOSGA024424	5408.39	2590.15	8226.62	3.17611	1.66726	4.38254e-05	0.00144784	7	12148263	12152181	-	1827	Starch	GO:0019252;GO:0016757;GO:0004373;GO:0009501;GO:0009507	K13679	B8B5F4	Starch synthase, chloroplastic/amyloplastic	Starch synthase, chloroplastic/amyloplastic [Source:UniProtKB/TrEMBL;Acc:B8B5F4]
BGIOSGA007097	95.2924	37.2583	153.326	4.11523	2.04097	4.50948e-05	0.0014791	2	3712628	3716584	-	1632	-	GO:0005515;GO:0005509;GO:0005525	K12483	B8AI55	Uncharacterized protein	-
BGIOSGA002080	474.034	223.42	724.649	3.24345	1.69753	4.5109e-05	0.0014791	1	7619631	7622460	-	2100	-	-	-	B8AB02	VARLMGL domain-containing protein	-
BGIOSGA033814	86.1547	33.3802	138.929	4.16202	2.05729	4.58674e-05	0.00150077	11	17286527	17291462	-	1929	P-loop	GO:0007018;GO:0005524;GO:0003777;GO:0008017	K11498	-	-	P-loop containing nucleoside triphosphate hydrolases superfamily protein [Source:Projected from Arabidopsis thaliana (AT1G59540) TAIR;Acc:AT1G59540]
BGIOSGA026537	477.732	218.053	737.41	3.38179	1.75779	4.61118e-05	0.00150555	8	29183956	29185178	-	1122	-	GO:0003677;GO:0005634;GO:0006355;GO:0043565;GO:0003700	K09419	A2YXS1	HSF_DOMAIN domain-containing protein	-
BGIOSGA011667	1253.79	487.463	2020.11	4.14413	2.05107	4.71255e-05	0.00153213	3	574208	576759	+	1326	Tubulin	GO:0005874;GO:0000166;GO:0007010;GO:0005525;GO:0005200;GO:0007017;GO:0003924	K07375	B8ALG6	Tubulin beta chain	Tubulin beta chain [Source:UniProtKB/TrEMBL;Acc:B8ALG6]
BGIOSGA000476	95.3042	12.594	178.014	14.1348	3.82118	4.71931e-05	0.0015327	1	40231085	40232991	-	1809	-	-	-	B8ACF7	Uncharacterized protein	-
BGIOSGA033334	540.768	6.80726	1074.73	157.88	7.30268	4.74636e-05	0.00153986	10	19570475	19571272	+	705	-	GO:0005515	K00799	A2Z9L6	Uncharacterized protein	-
BGIOSGA010956	262.396	110.097	414.695	3.76665	1.91328	4.75606e-05	0.00154137	3	10776007	10779450	-	1365	-	GO:0003723;GO:0003676	-	B8ALJ9	RRM domain-containing protein	-
BGIOSGA009674	27.5952	0	55.1904	Inf	Inf	4.83862e-05	0.00156483	3	37080986	37081667	-	495	-	-	-	B8AL86	Uncharacterized protein	-
BGIOSGA002627	2838.32	1286.77	4389.87	3.41153	1.77042	5.05742e-05	0.00162361	1	688484	691620	+	1251	-	GO:0016746;GO:0016740;GO:0003824;GO:0016747	K00626	B8ACV4	Uncharacterized protein	-
BGIOSGA034431	195.972	49.2961	342.649	6.95083	2.79718	5.20102e-05	0.00166275	11	3160359	3161892	-	1443	-	GO:0016020;GO:0009733;GO:0009926;GO:0010311;GO:0010328;GO:0048829;GO:0016021	K13946	A2ZBW0	Aa_trans domain-containing protein	-
BGIOSGA027791	123.872	36.3073	211.436	5.82352	2.54189	5.22654e-05	0.00166918	8	335792	337318	-	1527	-	GO:0046872;GO:0020037;GO:0016705;GO:0005506;GO:0004497;GO:0055114;GO:0016491	-	A2YQF1	Uncharacterized protein	-
BGIOSGA024630	1476.59	719.505	2233.67	3.10446	1.63434	5.23877e-05	0.00167134	7	5821012	5825923	-	1089	Methyltransferase	GO:0006694;GO:0008168;GO:0016740;GO:0032259	K00559	A2YJB1	Methyltransferase	Methyltransferase [Source:UniProtKB/TrEMBL;Acc:A2YJB1]
BGIOSGA019254	71.1247	23.4494	118.8	5.06623	2.34091	5.26717e-05	0.00167866	5	4342095	4343223	+	408	-	-	-	B8AYK9	Usp domain-containing protein	-
BGIOSGA023067	236.127	106.336	365.918	3.44114	1.78289	5.28336e-05	0.00168207	6	21381186	21387979	+	1254	-	GO:0003723;GO:0015934;GO:0006412;GO:0003735	-	B8B3L4	Uncharacterized protein	-
BGIOSGA002999	644.791	301.456	988.125	3.27784	1.71275	5.33391e-05	0.0016964	1	6765564	6768162	+	1125	-	GO:0016788	-	A2WM26	Lipase_GDSL domain-containing protein	-
BGIOSGA031980	1434.06	699.211	2168.91	3.10193	1.63317	5.3543e-05	0.00170113	10	11699924	11701860	-	1686	-	GO:0016020;GO:0016021;GO:0050660;GO:0055114;GO:0016491;GO:0071949	-	A2Z6Y9	FAD-binding PCMH-type domain-containing protein	-
BGIOSGA022213	1631.45	18.4113	3244.5	176.223	7.46126	5.36766e-05	0.00170361	6	1524126	1524693	+	432	-	-	-	A2Y8R3	FLZ-type domain-containing protein	-
BGIOSGA020315	504.01	239.893	768.128	3.20196	1.67896	5.37377e-05	0.00170378	5	28599842	28601026	+	1185	-	GO:0003677;GO:0005634;GO:0006355;GO:0006351;GO:0003700	K09287	A2Y761	Uncharacterized protein	-
BGIOSGA016984	209.387	85.4327	333.341	3.9018	1.96414	5.39967e-05	0.00170761	4	28207444	28207641	+	198	-	-	-	B8ATB3	Uncharacterized protein	-
BGIOSGA005500	20.9236	3.26188	38.5854	11.8292	3.56428	5.40254e-05	0.00170761	2	34928667	34929578	-	912	-	GO:0009734	-	A2XA70	Uncharacterized protein	-
BGIOSGA026969	1162.53	561.284	1763.77	3.14238	1.65186	5.43137e-05	0.00171299	8	21254330	21255484	-	945	-	GO:0046872;GO:0055114;GO:0016491	-	B8BAT1	Fe2OG dioxygenase domain-containing protein	-
BGIOSGA026794	99.9623	4.25644	195.668	45.9699	5.52262	5.4363e-05	0.00171299	8	25347481	25348773	-	801	-	GO:0016702;GO:0055114	K10712	A2YWB2	Uncharacterized protein	-
BGIOSGA012445	62.8552	2.92007	122.79	42.0505	5.39405	5.48032e-05	0.00172509	3	11710841	11713589	+	714	-	GO:0005779;GO:0016559	-	A2XFQ7	Uncharacterized protein	-
BGIOSGA009236	43.1951	12.4452	73.945	5.94167	2.57087	5.50572e-05	0.00173131	2	36376848	36381263	+	2031	Ribonucleoside-diphosphate	GO:0004748;GO:0005524;GO:0000166;GO:0006260;GO:0055114;GO:0016491	-	A2XAQ8	Ribonucleoside-diphosphate reductase	Ribonucleoside-diphosphate reductase [Source:UniProtKB/TrEMBL;Acc:A2XAQ8]
BGIOSGA032011	1244.09	230.824	2257.36	9.77958	3.28977	5.58706e-05	0.00174776	10	11239642	11241961	-	879	-	GO:0051743;GO:0055114	-	A2Z6U1	Uncharacterized protein	-
BGIOSGA029244	1234.7	588.053	1881.34	3.19927	1.67774	5.5881e-05	0.00174776	9	21490202	21493709	-	1149	-	GO:0016788	-	B8BEM8	Lipase_GDSL domain-containing protein	-
BGIOSGA003419	29.2202	6.87532	51.565	7.50002	2.90689	5.5922e-05	0.00174776	1	14195463	14198016	+	1158	Carboxypeptidase	GO:0004180;GO:0008233;GO:0016787;GO:0006508;GO:0004185	K16297	B8A7F8	Carboxypeptidase	Carboxypeptidase [Source:UniProtKB/TrEMBL;Acc:B8A7F8]
BGIOSGA040088	349.776	68.7037	630.849	9.18217	3.19883	5.6226e-05	0.00175369	AAAA02047705.1	2073	2279	-	207	-	GO:0009611;GO:0004867	-	-	-	-
BGIOSGA013269	8.86087	0	17.7217	Inf	Inf	5.6392e-05	0.00175708	3	30095040	30096173	+	1038	-	GO:0003677	-	A2XKD6	Myb-like domain-containing protein	-
BGIOSGA011145	969.796	466.606	1472.99	3.15681	1.65847	5.72891e-05	0.0017789	3	7868863	7873942	-	1977	-	-	-	B8AJZ2	Uncharacterized protein	-
BGIOSGA001549	1155.93	43.716	2268.14	51.8834	5.6972	5.73269e-05	0.0017789	1	19888753	19889097	-	345	-	-	-	A2WQK8	Uncharacterized protein	-
BGIOSGA009619	135.789	24.8456	246.733	9.93068	3.31189	5.73819e-05	0.0017789	3	37845376	37846861	-	933	-	GO:0016705;GO:0005506;GO:0055114;GO:0031418;GO:0016491	K00472	A2XN19	Uncharacterized protein	-
BGIOSGA034088	368.157	168.256	568.057	3.37615	1.75538	5.75142e-05	0.0017812	11	10990291	10991303	-	276	-	GO:0016021	-	B8BK89	Uncharacterized protein	-
BGIOSGA018011	149.975	63.0674	236.883	3.75604	1.90921	5.9192e-05	0.00182213	5	22304401	22306936	-	669	-	-	-	A2Y4X6	Usp domain-containing protein	-
BGIOSGA021800	303.918	139.031	468.804	3.37193	1.75357	5.93605e-05	0.00182548	6	4541256	4544037	-	1704	-	GO:0016020;GO:0055085;GO:0016021	-	A2Y9Y8	Nodulin-like domain-containing protein	-
BGIOSGA000397	37.4845	10.4209	64.5482	6.19413	2.6309	5.98563e-05	0.00183705	1	41704826	41705260	-	435	-	-	-	A2WXJ7	Uncharacterized protein	-
BGIOSGA011003	23.6025	4.31922	42.8857	9.92905	3.31166	5.99171e-05	0.00183708	3	10110076	10113199	-	1344	Guanosine	GO:0048046;GO:0007264;GO:0005622;GO:0050790;GO:0015031;GO:0005092;GO:0005093	K17255	A2XF44	Guanosine nucleotide diphosphate dissociation inhibitor	Guanosine nucleotide diphosphate dissociation inhibitor [Source:UniProtKB/TrEMBL;Acc:A2XF44]
BGIOSGA029867	210.293	73.3725	347.213	4.73219	2.24251	6.0906e-05	0.00186182	9	11075223	11075797	-	216	-	-	-	B8BF00	Uncharacterized protein	-
BGIOSGA001760	53.3209	2.9199	103.722	35.5224	5.15066	6.28478e-05	0.00191736	1	13869161	13869514	-	354	-	-	-	A2WPB0	Uncharacterized protein	-
BGIOSGA029623	78.2424	27.7775	128.707	4.6335	2.2121	6.35075e-05	0.00193556	9	16225422	16226426	-	1005	-	GO:0003680	-	A2Z249	PPC domain-containing protein	-
BGIOSGA023450	666.383	250.427	1082.34	4.32198	2.11169	6.57788e-05	0.00200081	6	29593068	29594924	+	1554	-	GO:0071365;GO:0005634;GO:1901703;GO:0005829;GO:0005886	-	A2YG28	Uncharacterized protein	-
BGIOSGA004976	117.15	18.2271	216.073	11.8545	3.56736	6.66993e-05	0.0020188	1	42609900	42615347	+	2823	-	GO:0010448;GO:0010449	K10750	B8A7P6	Uncharacterized protein	-
BGIOSGA021372	28.0458	6.43851	49.653	7.71188	2.94708	6.6826e-05	0.00201895	6	12498865	12502555	-	1917	-	GO:0016020;GO:0016021	-	B8B121	DUF1618 domain-containing protein	-
BGIOSGA012348	87.9377	34.6142	141.261	4.08102	2.02893	6.80227e-05	0.00204876	3	10389624	10397513	+	3750	-	GO:0007018;GO:0005524;GO:0000166;GO:0003774;GO:0003777;GO:0008017	K10398	B8ALL5	Kinesin motor domain-containing protein	-
BGIOSGA034500	5326.95	2399.91	8253.99	3.4393	1.78211	6.82191e-05	0.00205194	11	1975031	1978699	-	1584	Pyruvate	GO:0000287;GO:0016310;GO:0005524;GO:0004743;GO:0016301;GO:0006096;GO:0003824;GO:0005737;GO:0030955;GO:0046872;GO:0000166;GO:0005829;GO:0016740	K00873	-	-	Pyruvate kinase 1, cytosolic [Source:UniProtKB/Swiss-Prot;Acc:B8BJ39]
BGIOSGA034546	34.4491	1.89874	66.9995	35.2863	5.14104	6.82621e-05	0.00205194	11	1373325	1376009	-	1665	Auxin	GO:0016020;GO:0055085;GO:0016021;GO:0009734	K13947	B8BIY9	Auxin efflux carrier component	Auxin efflux carrier component [Source:UniProtKB/TrEMBL;Acc:B8BIY9]
BGIOSGA012120	35.9341	9.51172	62.3565	6.55575	2.71276	6.86674e-05	0.00206009	3	6622479	6624080	+	1602	-	GO:0005515	-	B8AQT9	Uncharacterized protein	-
BGIOSGA009458	967.337	461.511	1473.16	3.19204	1.67448	6.9344e-05	0.00207836	3	39885157	39888157	-	1113	-	GO:0008126;GO:0006631;GO:0016788	-	A2XNZ2	Lipase_GDSL domain-containing protein	-
BGIOSGA017255	3698.35	1129.07	6267.62	5.55112	2.47278	6.94992e-05	0.00208098	4	32172527	32175082	+	1842	D-3-phosphoglycerate	GO:0008652;GO:0016616;GO:0051287;GO:0006564;GO:0055114;GO:0016491;GO:0004617	K00058	A2XYC2	D-3-phosphoglycerate dehydrogenase	D-3-phosphoglycerate dehydrogenase [Source:UniProtKB/TrEMBL;Acc:A2XYC2]
BGIOSGA002354	142.961	59.7087	226.213	3.78862	1.92167	7.00704e-05	0.00209399	1	3532756	3533640	-	669	-	-	-	A2WKX6	Uncharacterized protein	-
BGIOSGA038243	2026.99	32.6811	4021.3	123.047	6.94306	7.20377e-05	0.00214028	AAAA02037097.1	10669	10935	-	267	-	-	-	-	-	-
BGIOSGA034632	2443.64	555.233	4332.05	7.80222	2.96388	7.21194e-05	0.00214063	11	253693	254117	-	324	-	GO:0016020;GO:0016021	-	B8BIP6	HIG1 domain-containing protein	-
BGIOSGA018998	175.023	79.184	270.862	3.42066	1.77428	7.26635e-05	0.00215262	5	145917	150348	+	2352	-	GO:0046872;GO:0005634	K10638	B8AWJ2	Uncharacterized protein	-
BGIOSGA034312	19587	1307.27	37866.8	28.9664	4.85631	7.4008e-05	0.00219034	11	5224733	5227626	-	1140	ADH1	GO:0004022;GO:0046872;GO:0008270;GO:0005737;GO:0055114;GO:0016491	K18857	B6F2B9	Alcohol dehydrogenase 1	Alcohol dehydrogenase 1 [Source:UniProtKB/Swiss-Prot;Acc:Q75ZX4]
BGIOSGA024702	4309.86	2246.93	6372.78	2.83621	1.50396	7.43214e-05	0.00219749	7	4459190	4459432	-	243	-	-	-	A2YIW6	Uncharacterized protein	-
BGIOSGA006032	177.577	78.2793	276.874	3.53701	1.82253	7.44828e-05	0.00219803	2	26292760	26301250	-	3093	-	GO:0006396;GO:0000963;GO:0003723;GO:0004654;GO:0000175;GO:0003676;GO:0006402;GO:0090503;GO:0000957;GO:0005739	K00962	B8AFG8	S1 motif domain-containing protein	-
BGIOSGA008459	488.304	230.162	746.446	3.24313	1.69738	7.57482e-05	0.00223323	2	23346354	23347325	+	972	-	GO:0016787	-	A2X691	Abhydrolase_3 domain-containing protein	-
BGIOSGA020813	36.866	8.45489	65.2771	7.72064	2.94872	7.69364e-05	0.00226608	6	27178841	27182033	-	1317	-	GO:0003677;GO:0005634;GO:0006355;GO:0006351;GO:0003700	-	B8B0I8	APETALA2-like protein 4	-
BGIOSGA033530	4744.03	71.4751	9416.59	131.747	7.04162	7.71816e-05	0.00226997	11	22726757	22727677	-	921	-	GO:0005975	K01183	A2ZGY8	Glyco_hydro_18 domain-containing protein	-
BGIOSGA028058	18.7741	2.7043	34.8439	12.8846	3.68758	7.77544e-05	0.00228142	8	4246425	4251243	+	1641	-	GO:0000287;GO:0046872;GO:0016829;GO:0010333	K22061	A2YRL9	Uncharacterized protein	-
BGIOSGA029228	416.973	195.867	638.08	3.25771	1.70386	7.83039e-05	0.00229534	9	21690034	21692091	-	1176	-	GO:0005524;GO:0000166;GO:0016887	-	A2Z4A5	ABC transporter domain-containing protein	-
BGIOSGA011761	84.6314	33.5646	135.698	4.0429	2.01539	7.8548e-05	0.0023003	3	1776684	1779088	+	1290	-	GO:0006355;GO:0003700	-	A2XC02	BZIP domain-containing protein	-
BGIOSGA019495	40.2556	9.88493	70.6263	7.14484	2.8369	7.87238e-05	0.00230325	5	11276104	11277709	+	1149	-	GO:0005515	-	B8B029	F-box domain-containing protein	-
BGIOSGA026499	14.2754	1.43071	27.12	18.9557	4.24456	8.20319e-05	0.0023932	8	29813137	29813756	-	537	-	GO:0016020;GO:0055085;GO:0016021;GO:0022857	-	A2YY25	MFS domain-containing protein	-
BGIOSGA017284	17.8169	0.715353	34.9184	48.8129	5.60919	8.28771e-05	0.00241098	4	32709385	32709705	+	321	-	-	-	B8AW06	Uncharacterized protein	-
BGIOSGA033528	100.219	3.172	197.267	62.1899	5.95861	8.35473e-05	0.00242817	11	22778594	22779160	-	567	-	-	-	-	-	-
BGIOSGA007623	11459	4463.12	18454.9	4.13498	2.04788	8.404e-05	0.00243701	2	4397179	4400402	+	1209	Phosphoglycerate	GO:0016310;GO:0005524;GO:0016301;GO:0006096;GO:0016740;GO:0004618	K00927	B8AIH2	Phosphoglycerate kinase	Phosphoglycerate kinase [Source:UniProtKB/TrEMBL;Acc:B8AIH2]
BGIOSGA016319	124.659	21.9296	227.389	10.369	3.37421	8.40897e-05	0.00243701	4	17484643	17487523	+	663	-	GO:0016787	-	B8ATG0	Nudix hydrolase domain-containing protein	-
BGIOSGA033314	546.513	50.8	1042.23	20.5163	4.3587	8.47429e-05	0.00245363	10	19455264	19456100	+	720	-	GO:0005515	K00799	B8BHY9	Uncharacterized protein	-
BGIOSGA006084	11.7678	0.746907	22.7886	30.5107	4.93124	8.53271e-05	0.00246821	2	25482534	25483019	-	486	-	GO:0005509	K13448	A2X704	Uncharacterized protein	-
BGIOSGA014662	965.476	451.489	1479.46	3.27686	1.71231	8.56105e-05	0.00247408	4	25332138	25333534	-	924	-	-	K15095	B8ASD9	Uncharacterized protein	-
BGIOSGA026493	212.128	62.8655	361.391	5.74865	2.52322	8.5967e-05	0.00248049	8	29891138	29896911	-	3120	-	GO:0007018;GO:0005524;GO:0000166;GO:0003774;GO:0003777;GO:0008017	K10398	B8B9K4	Kinesin motor domain-containing protein	-
BGIOSGA027015	87.0928	33.9474	140.238	4.13105	2.04651	8.59938e-05	0.00248049	8	20257045	20258223	-	528	-	GO:0005515;GO:0003746;GO:0006414	-	-	-	-
BGIOSGA017864	2892.15	1173.16	4611.13	3.9305	1.97471	8.7691e-05	0.00251962	5	24922530	24923880	-	741	EXPA4	GO:0016020;GO:0009664;GO:0005618;GO:0005576	-	-	-	Expansin-A4 [Source:UniProtKB/Swiss-Prot;Acc:A2Y5R6]
BGIOSGA000423	55.048	16.9496	93.1464	5.4955	2.45825	8.78403e-05	0.00251962	1	41230201	41244281	-	3975	-	GO:0007064	K11267	B8A6Y9	Uncharacterized protein	-
BGIOSGA029874	521.299	257.612	784.986	3.04717	1.60747	8.78432e-05	0.00251962	9	11008656	11012471	-	1440	-	GO:0000287;GO:0004634;GO:0006096;GO:0000015	K01689	A2Z0L8	Uncharacterized protein	-
BGIOSGA007592	216.51	97.1633	335.856	3.45661	1.78936	8.82018e-05	0.00252755	2	3972627	3973061	+	435	-	-	-	A2X182	Uncharacterized protein	-
BGIOSGA015297	14.0646	1.36776	26.7615	19.5659	4.29027	8.87768e-05	0.00254165	4	14134805	14135005	-	201	-	-	-	B8ASI3	Uncharacterized protein	-
BGIOSGA033640	35.1939	10.1101	60.2776	5.96212	2.57583	8.90238e-05	0.00254635	11	20600872	20604269	-	1494	-	-	-	A2ZGB8	Remorin_C domain-containing protein	-
BGIOSGA005268	46.2566	14.4883	78.0249	5.38537	2.42905	8.94344e-05	0.00255333	1	46974201	46976949	+	1338	-	GO:0010997;GO:0097027;GO:1904668;GO:0005515	K03364	B8A9X3	WD_REPEATS_REGION domain-containing protein	-
BGIOSGA014557	1563.55	749.363	2377.74	3.17301	1.66585	8.96777e-05	0.00255669	4	26860331	26861970	-	1581	-	GO:0016020;GO:0020037;GO:0005506;GO:0055114;GO:0046872;GO:0016705;GO:0016021;GO:0004497;GO:0016491	K15398	A2XWD7	Uncharacterized protein	-
BGIOSGA016361	30.3739	7.5545	53.1933	7.04128	2.81584	8.97185e-05	0.00255669	4	18221778	18223124	+	1347	-	GO:0009055;GO:0015035;GO:0022900;GO:0009506;GO:0005623;GO:0055114;GO:0045454	-	A2XT77	Glutaredoxin domain-containing protein	-
BGIOSGA016873	34.8976	1.21478	68.5805	56.4553	5.81904	9.05832e-05	0.00257654	4	26197958	26198914	+	957	-	GO:0003677;GO:0005634;GO:0006355;GO:0006351;GO:0003700	K09286	A2XW50	AP2/ERF domain-containing protein	-
BGIOSGA000515	323.464	153.508	493.42	3.21429	1.6845	9.12724e-05	0.00259374	1	39524362	39525645	-	1284	-	-	-	B8AC08	Uncharacterized protein	-
BGIOSGA004031	133.222	30.3875	236.056	7.76818	2.95758	9.1716e-05	0.00260394	1	28183009	28184927	+	1587	-	GO:0016020;GO:0020037;GO:0005506;GO:0055114;GO:0046872;GO:0016705;GO:0016021;GO:0004497;GO:0016491	-	A2WSU6	Uncharacterized protein	-
BGIOSGA016343	325.668	150.185	501.152	3.3369	1.73851	9.1861e-05	0.00260564	4	17986042	17986614	+	573	-	GO:0046872;GO:0020037;GO:0016705;GO:0005506;GO:0004497;GO:0055114;GO:0016491	-	B8ATI7	Uncharacterized protein	-
BGIOSGA005433	111.422	14.5825	208.262	14.2817	3.83609	9.25007e-05	0.00261895	2	36015769	36016401	-	519	-	GO:0003677;GO:0005634;GO:0006355;GO:0006351;GO:0003700	-	A2XAK6	AP2/ERF domain-containing protein	-
BGIOSGA026912	13.3774	0	26.7548	Inf	Inf	9.29283e-05	0.00262621	8	22933655	22934329	-	675	-	-	-	B8BBB5	Uncharacterized protein	-
BGIOSGA025518	175.997	82.5094	269.484	3.2661	1.70757	9.39392e-05	0.00265234	7	10382235	10389255	+	1659	-	GO:0003824	-	A2YK84	Uncharacterized protein	-
BGIOSGA010234	10.2358	0.341982	20.1297	58.8618	5.87926	9.44085e-05	0.00266313	3	27194474	27195651	-	633	-	GO:0003677;GO:0005634;GO:0006355	-	B8AMK2	Dof-type domain-containing protein	-
BGIOSGA010733	813.992	404.784	1223.2	3.02186	1.59543	9.47965e-05	0.00267162	3	14727253	14730695	-	1707	-	-	K14565	A2XGN8	Nop domain-containing protein	-
BGIOSGA036056	223.339	2.98746	443.69	148.517	7.21449	9.49181e-05	0.0026726	12	17140666	17140896	-	231	-	-	-	A2ZLB1	Uncharacterized protein	-
BGIOSGA032744	64.9441	23.4413	106.447	4.541	2.18301	9.52717e-05	0.0026801	10	8739361	8743938	+	3435	-	-	-	B8BGC9	Reverse transcriptase domain-containing protein	-
BGIOSGA002193	66.907	13.9925	119.821	8.56326	3.09816	9.71823e-05	0.00272635	1	5706845	5723276	-	3519	RNA-dependent	GO:0003723;GO:0016779;GO:0016740;GO:0031047;GO:0003968;GO:0001172	K11699	B8A6J2	RNA-dependent RNA polymerase	RNA-dependent RNA polymerase [Source:UniProtKB/TrEMBL;Acc:B8A6J2]
BGIOSGA009775	1671.15	754.931	2587.37	3.42729	1.77707	9.79264e-05	0.00273807	3	35665988	35666374	-	282	-	-	-	A2XM78	Uncharacterized protein	-
BGIOSGA034926	304.891	142.48	467.301	3.27976	1.71359	9.85266e-05	0.00274852	11	3887596	3891579	+	1548	MLO-like	GO:0016020;GO:0006952;GO:0016021;GO:0005516;GO:0009607	K08472	B8BJF7	MLO-like protein	MLO-like protein [Source:UniProtKB/TrEMBL;Acc:B8BJF7]
BGIOSGA030110	884.659	367.15	1402.17	3.81906	1.93322	9.99875e-05	0.0027755	9	4856948	4857742	-	522	-	-	-	B8BDN5	Uncharacterized protein	-
BGIOSGA000201	8.43489	0	16.8698	Inf	Inf	0.00010198	0.00282078	1	44636446	44640982	-	1494	-	GO:0016020;GO:0009058;GO:0016021;GO:0003824;GO:0016740;GO:0030170	K00654	A2WYN1	Aminotran_1_2 domain-containing protein	-
BGIOSGA009270	278.066	36.206	519.925	14.3602	3.844	0.000102436	0.00282468	2	36916866	36917924	+	792	-	GO:0005515	-	B8AES8	Uncharacterized protein	-
BGIOSGA029304	112.918	8.92209	216.914	24.312	4.6036	0.000103838	0.00285692	9	20724937	20726085	-	1065	-	GO:0045735	-	A2Z3V4	Uncharacterized protein	-
BGIOSGA024436	41.8414	12.9679	70.715	5.45309	2.44707	0.000104268	0.002861	7	11845529	11847914	-	1464	-	GO:0007165	-	B8B5H5	Uncharacterized protein	-
BGIOSGA031920	20.6348	3.57231	37.6972	10.5526	3.39953	0.000104322	0.002861	10	12885004	12885867	-	864	-	GO:0016020;GO:0016021;GO:0003824;GO:0016747;GO:0006633	-	B8BGU5	FAE domain-containing protein	-
BGIOSGA004492	181.558	81.9831	281.133	3.42916	1.77786	0.000104406	0.002861	1	35258022	35261523	+	1494	-	GO:0016020;GO:0055085;GO:0016021;GO:0022857	-	B8A9T1	Uncharacterized protein	-
BGIOSGA010105	463.432	65.1275	861.737	13.2315	3.72591	0.000106569	0.00290729	3	29918304	29918972	-	669	-	-	-	A2XKB8	Uncharacterized protein	-
BGIOSGA027394	498.57	243.279	753.861	3.09876	1.63169	0.000108164	0.00294557	8	9230440	9234057	-	1014	Glucose-6-phosphate	GO:0030246;GO:0047938;GO:0016853;GO:0005975;GO:0003824	K01792	B8BC79	Glucose-6-phosphate 1-epimerase	Glucose-6-phosphate 1-epimerase [Source:UniProtKB/TrEMBL;Acc:B8BC79]
BGIOSGA021967	26.0204	5.75009	46.2907	8.05043	3.00907	0.000108267	0.00294577	6	2262793	2267209	-	2973	-	GO:0005515	-	B8B2B4	LRRNT_2 domain-containing protein	-
BGIOSGA000428	622.415	180.372	1064.46	5.90144	2.56107	0.000108577	0.00295159	1	41138741	41141155	-	1056	-	GO:0003677;GO:0005634;GO:0006355;GO:0006351;GO:0003700	-	A2WXC5	AP2/ERF domain-containing protein	-
BGIOSGA017778	171.432	80.6715	262.192	3.25012	1.70049	0.000110235	0.00299135	5	26098760	26100739	-	1890	-	-	K14487	A2Y678	Uncharacterized protein	-
BGIOSGA018450	1046.09	99.7312	1992.46	19.9783	4.32036	0.000111462	0.00301664	5	10543344	10545184	-	1023	-	GO:0003824	K18482	A2Y2A9	Uncharacterized protein	-
BGIOSGA013515	171.845	45.4114	298.278	6.56836	2.71553	0.000113818	0.00306602	3	34294517	34294885	+	276	-	-	-	B8AR28	Uncharacterized protein	-
BGIOSGA002881	127.421	54.5233	200.319	3.674	1.87735	0.000113886	0.00306602	1	4444677	4452647	+	2505	-	GO:0005515	-	B8ADJ0	Uncharacterized protein	-
BGIOSGA020429	86.3044	35.3642	137.245	3.88089	1.95639	0.000114359	0.00307607	5	30202168	30204772	+	672	Anaphase-promoting	GO:0032875;GO:0005680;GO:0008283;GO:0031145;GO:0051301;GO:0016604;GO:0032876;GO:0007049;GO:0010087	K03357	A2Y7V8	Anaphase-promoting complex subunit 10	Anaphase-promoting complex subunit 10 [Source:UniProtKB/TrEMBL;Acc:A2Y7V8]
BGIOSGA023992	149.021	46.0315	252.01	5.47474	2.45279	0.000114933	0.00308881	7	22000981	22001364	-	384	-	-	-	A2YN60	Uncharacterized protein	-
BGIOSGA029325	40.3977	9.29629	71.4992	7.69115	2.9432	0.000116359	0.00311787	9	20479361	20482261	-	1563	Flavin-containing	GO:0050661;GO:0050660;GO:0004499;GO:0004497;GO:0055114;GO:0016491	K00485	B8BE50	Flavin-containing monooxygenase	Flavin-containing monooxygenase [Source:UniProtKB/TrEMBL;Acc:B8BE50]
BGIOSGA011708	195.064	89.6511	300.477	3.35163	1.74486	0.000116362	0.00311787	3	1076072	1076900	+	597	-	GO:0016020;GO:0009055;GO:0022900;GO:0016021	-	A2XBR0	Phytocyanin domain-containing protein	-
BGIOSGA024975	121.224	48.1479	194.301	4.0355	2.01275	0.000118391	0.00316236	7	317686	322245	-	2295	Kinesin-like	GO:0007018;GO:0005524;GO:0005874;GO:0000166;GO:0003774;GO:0003777;GO:0008017	K10405	B8B6J5	Kinesin-like protein	Kinesin-like protein [Source:UniProtKB/TrEMBL;Acc:B8B6J5]
BGIOSGA035760	1109.04	570.252	1647.83	2.88966	1.5309	0.000118635	0.00316611	12	22858321	22861104	-	1392	Purple	GO:0046872;GO:0016787;GO:0003993;GO:0016311	K22390	A2ZN54	Purple acid phosphatase	Purple acid phosphatase [Source:UniProtKB/TrEMBL;Acc:A2ZN54]
BGIOSGA031439	927.893	481.542	1374.24	2.85384	1.5129	0.000120864	0.00322278	10	20715252	20715650	-	399	-	-	-	A2ZA28	AAI domain-containing protein	-
BGIOSGA013752	730.137	364.75	1095.52	3.00349	1.58664	0.000121588	0.00323929	3	37747016	37747336	+	210	-	-	-	B8ALR2	CYSTM domain-containing protein	-
BGIOSGA025442	180.185	81.4231	278.946	3.42588	1.77648	0.000123269	0.00327555	7	7927417	7928886	+	1377	-	GO:0016758;GO:0016740	-	B8B4Q0	Uncharacterized protein	-
BGIOSGA020911	53.07	19.2251	86.9149	4.52089	2.17661	0.000124272	0.00329933	6	25264378	25271914	-	2691	-	-	-	A2YEW2	Uncharacterized protein	-
BGIOSGA020500	1122.31	564.191	1680.42	2.97847	1.57457	0.00012496	0.00331474	6	32725412	32740160	-	5175	-	GO:0016020;GO:0006075;GO:0003843;GO:0016021;GO:0000148	-	B8B2Y5	FKS1_dom1 domain-containing protein	-
BGIOSGA002853	239.856	111.353	368.359	3.30804	1.72598	0.000125341	0.00332196	1	3877178	3877990	+	813	rRNA	GO:0016787;GO:0017148;GO:0006952;GO:0030598;GO:0009405;GO:0090729	-	A2WL36	rRNA N-glycosidase	rRNA N-glycosidase [Source:UniProtKB/TrEMBL;Acc:A2WL36]
BGIOSGA036157	143.093	62.9442	223.242	3.54667	1.82646	0.000126373	0.00334356	12	15153084	15157495	-	558	-	GO:0003713;GO:1903508	-	A2ZKR1	Uncharacterized protein	-
BGIOSGA004125	2847.59	1437.23	4257.96	2.96262	1.56687	0.000127791	0.00337524	1	29572341	29576702	+	2112	-	GO:0008652;GO:0009097;GO:0004455;GO:0055114;GO:0009082;GO:0009099;GO:0046872;GO:0016491	-	A2WTA6	Uncharacterized protein	-
BGIOSGA008297	142.095	44.2833	239.906	5.41753	2.43764	0.000129063	0.00339116	2	19675511	19696856	+	6246	-	GO:0003677;GO:0005634;GO:0006281;GO:0006260;GO:0016779;GO:0008622;GO:0051536;GO:0003676;GO:0046872;GO:0003887;GO:0071897;GO:0000166;GO:0008270;GO:0051539;GO:0016740	K02324	B8AIL6	DNA polymerase epsilon catalytic subunit	-
BGIOSGA022946	130.444	57.4384	203.45	3.54205	1.82459	0.000129368	0.00339354	6	17918989	17921641	+	840	-	GO:0004713;GO:0005524;GO:0004672;GO:0006468;GO:0007166;GO:0018108	-	B8B2S3	Protein kinase domain-containing protein	-
BGIOSGA027601	61.842	11.4148	112.269	9.83546	3.29799	0.000130011	0.00340748	8	4003173	4006837	-	1395	-	GO:0000776;GO:0031262	K11548	A2YRI4	Uncharacterized protein	-
BGIOSGA002507	1623.13	835.854	2410.41	2.88377	1.52796	0.000130543	0.00341851	1	1129700	1132027	-	1689	-	GO:0016020;GO:0016757;GO:0016021	-	B8ACY4	Uncharacterized protein	-
BGIOSGA012113	322.671	47.0013	598.34	12.7303	3.67019	0.000131303	0.00343126	3	6480929	6483998	+	1893	-	GO:0003677;GO:0005634;GO:0006281;GO:0006260;GO:0003676;GO:0046872;GO:0006310;GO:0005662	K07466	A2XDX4	Replication protein A subunit	-
BGIOSGA008519	2246.24	1086.8	3405.67	3.13365	1.64784	0.000135398	0.00351864	2	24414560	24418954	+	2130	-	GO:0008081;GO:0006629	-	A2X6L9	Uncharacterized protein	-
BGIOSGA003913	700.47	359.882	1041.06	2.89277	1.53245	0.000135832	0.00352224	1	26171209	26172693	+	1485	Glycosyltransferase	GO:0016757;GO:0016758;GO:0016740	-	A2WS65	Glycosyltransferase	Glycosyltransferase [Source:UniProtKB/TrEMBL;Acc:A2WS65]
BGIOSGA027695	5412.7	7.09059	10818.3	1525.73	10.5753	0.000135881	0.00352224	8	2140868	2142175	-	828	-	-	-	A2YR04	Uncharacterized protein	-
BGIOSGA011590	379.707	187.603	571.81	3.04797	1.60785	0.000136178	0.00352696	3	892234	893297	-	318	-	GO:0046872;GO:0030001	-	A2XBN6	HMA domain-containing protein	-
BGIOSGA029575	149.154	66.4588	231.849	3.48861	1.80265	0.000138834	0.00358366	9	17144136	17145300	-	777	-	GO:0008171;GO:0032259	K00588	A2Z2F5	Uncharacterized protein	-
BGIOSGA014388	17.6698	2.64119	32.6984	12.3802	3.62996	0.000139845	0.00360094	4	29501537	29505012	-	1263	-	-	-	B8ATV1	Uncharacterized protein	-
BGIOSGA026093	320.803	2.95607	638.65	216.047	7.7552	0.000140303	0.0036064	7	22882894	22883626	+	288	-	GO:0016020;GO:0016021	-	B8B8B0	Uncharacterized protein	-
BGIOSGA012386	48.0611	15.2076	80.9145	5.32066	2.41161	0.000141227	0.00362104	3	10922069	10926016	+	1773	-	-	-	-	-	-
BGIOSGA019543	353.437	171.809	535.065	3.1143	1.63891	0.000143248	0.00366402	5	12928170	12931178	+	1458	-	GO:0016020;GO:0008152;GO:0004650;GO:0016798;GO:0016787;GO:0005576;GO:0005975;GO:0016021;GO:0071555	-	A2Y2Q0	Uncharacterized protein	-
BGIOSGA003724	9.92826	0	19.8565	Inf	Inf	0.000143767	0.00367391	1	22646162	22649198	+	1653	-	GO:0005524;GO:0004672;GO:0006468	-	A2WR61	Uncharacterized protein	-
BGIOSGA030981	269.534	98.2937	440.775	4.48427	2.16487	0.000144248	0.00367936	9	17133838	17138022	+	1749	-	-	-	B8BCT4	CRAL-TRIO domain-containing protein	-
BGIOSGA004330	518.157	257.471	778.843	3.02497	1.59692	0.000144629	0.00368083	1	32983165	32984184	+	1020	-	GO:0005515	-	A2WUF3	Uncharacterized protein	-
BGIOSGA024712	1543.1	689.682	2396.52	3.47482	1.79694	0.000144638	0.00368083	7	4223571	4227303	-	948	-	GO:0006568;GO:0003824;GO:0004834;GO:0000162	K01695	A2YIT3	Uncharacterized protein	-
BGIOSGA003031	148.935	66.4228	231.447	3.48445	1.80093	0.000145876	0.00370416	1	7248380	7250821	+	2442	-	GO:0016020;GO:0016310;GO:0005524;GO:0016301;GO:0006468;GO:0004674;GO:0000166;GO:0004672;GO:0048544;GO:0016021;GO:0016740	-	A2WM87	Uncharacterized protein	-
BGIOSGA004381	339.463	49.332	629.595	12.7624	3.67383	0.000145917	0.00370416	1	33527510	33529733	+	1878	-	-	-	B8A8Z5	Uncharacterized protein	-
BGIOSGA017737	58.9744	14.5914	103.357	7.08346	2.82445	0.000146735	0.00371571	5	26832315	26837598	-	2964	-	GO:0003677;GO:0005634;GO:0006281;GO:0016567;GO:0071480;GO:0010332;GO:0004842;GO:0046872;GO:0008270;GO:0000724;GO:0006310;GO:0006974	K10683	B8AZY1	Uncharacterized protein	-
BGIOSGA023632	58.0201	19.625	96.4152	4.91288	2.29657	0.000147175	0.00372378	6	32580019	32580981	+	963	-	GO:0050832;GO:0006032;GO:0008061;GO:0016998;GO:0005975;GO:0004568	K20547	A2YH54	Chitin-binding type-1 domain-containing protein	-
BGIOSGA037400	66.4919	12.594	120.39	9.55928	3.2569	0.000148077	0.00374352	12	14302485	14305820	+	1380	-	GO:0032502;GO:0005634;GO:0005524;GO:0006355;GO:0006351	-	A2ZKJ3	Uncharacterized protein	-
BGIOSGA031944	317.13	14.3304	619.93	43.2599	5.43496	0.00014833	0.00374374	10	12367564	12368444	-	669	-	GO:0016020;GO:0016021	-	B8BGS1	Uncharacterized protein	-
BGIOSGA009747	70.8873	28.6212	113.153	3.95348	1.98312	0.000148681	0.00374951	3	36090869	36093208	-	1638	-	-	-	A2XMD3	Uncharacterized protein	-
BGIOSGA015394	49.3133	3.20372	95.4229	29.785	4.89651	0.000148989	0.00375236	4	11189543	11196987	-	2538	-	GO:0019538	-	B8ASA3	Uncharacterized protein	-
BGIOSGA019517	40.5522	12.8093	68.2952	5.3317	2.41459	0.000149038	0.00375236	5	12285080	12288724	+	798	-	GO:0005840;GO:0006412;GO:0003735;GO:0008097	K02897	A2Y2K9	Ribosomal_TL5_C domain-containing protein	-
BGIOSGA019696	11.2813	0	22.5625	Inf	Inf	0.000149992	0.00377329	5	18132339	18132941	+	603	-	GO:0016020;GO:0016021	-	A2Y3Q2	RING-type domain-containing protein	-
BGIOSGA026913	172.528	80.2559	264.8	3.29945	1.72223	0.000151635	0.00380817	8	22920335	22925957	-	2124	-	GO:0016020;GO:0016310;GO:0005524;GO:0016301;GO:0006468;GO:0005515;GO:0004674;GO:0000166;GO:0004672;GO:0016021;GO:0016740	-	A2YVN3	Protein kinase domain-containing protein	-
BGIOSGA005382	35.2855	10.1322	60.4388	5.96499	2.57652	0.000151751	0.00380817	2	36811820	36812566	-	747	Protein	GO:0003677;GO:0005634;GO:0090698;GO:0007275;GO:0009299	-	-	-	Protein G1-like6 [Source:UniProtKB/Swiss-Prot;Acc:A2XAV5]
BGIOSGA018523	1825.62	478.791	3172.44	6.62594	2.72813	0.000154235	0.00386417	5	8791390	8793045	-	1560	-	GO:0020037;GO:0005506;GO:0055114;GO:0016705;GO:0046872;GO:0005789;GO:0004497;GO:0006587;GO:0016491	-	A2Y1X0	Uncharacterized protein	-
BGIOSGA018929	21.7905	4.47715	39.1038	8.73408	3.12666	0.000154812	0.00386917	5	935295	939191	-	2940	-	-	-	B8AXB1	Uncharacterized protein	-
BGIOSGA033482	461.603	47.4223	875.784	18.4678	4.20694	0.000155346	0.00387936	10	21718226	21719838	+	981	-	GO:0003677;GO:0005634;GO:0006355	-	A2ZAF9	NAC domain-containing protein	-
BGIOSGA013222	109.457	46.5626	172.351	3.70149	1.88811	0.000155569	0.00388177	3	28991452	28992042	+	591	-	-	-	A2XK45	GCK domain-containing protein	-
BGIOSGA007777	15.8467	0	31.6935	Inf	Inf	0.000155907	0.00388704	2	7193864	7199260	+	2136	-	GO:0016020;GO:0005524;GO:0004672;GO:0030247;GO:0005509;GO:0016021;GO:0006468	-	A2X2C3	Uncharacterized protein	-
BGIOSGA007415	307.567	144.224	470.91	3.26513	1.70714	0.00015669	0.00390338	2	1257715	1260627	+	1794	-	GO:0016779	-	A2X0A3	Uncharacterized protein	-
BGIOSGA000859	1058.44	545.988	1570.89	2.87714	1.52464	0.000159058	0.00393682	1	34026282	34032033	-	1920	ATP-dependent	GO:0016310;GO:0003872;GO:0005524;GO:0008152;GO:0016301;GO:0006096;GO:0003824;GO:0005737;GO:0046872;GO:0006002;GO:0000166;GO:0016740;GO:0061615	K00850	B8A9G5	ATP-dependent 6-phosphofructokinase	ATP-dependent 6-phosphofructokinase [Source:UniProtKB/TrEMBL;Acc:B8A9G5]
BGIOSGA005763	158.542	71.8225	245.261	3.41483	1.77181	0.000160324	0.00395778	2	31118971	31124093	-	534	-	-	-	A2X8S3	Usp domain-containing protein	-
BGIOSGA009274	46.5951	5.1023	88.0878	17.2643	4.10972	0.000160421	0.00395778	2	36997564	36998448	+	432	-	-	-	B8AET0	Uncharacterized protein	-
BGIOSGA022813	380.609	186.205	575.012	3.08805	1.6267	0.000161647	0.00398482	6	13538916	13539890	+	975	AT-hook	GO:0003677;GO:0005634;GO:0006355;GO:0006351;GO:0003680;GO:0003700	-	A2YCE1	AT-hook motif nuclear-localized protein	AT-hook motif nuclear-localized protein [Source:UniProtKB/TrEMBL;Acc:A2YCE1]
BGIOSGA026571	73.8854	29.5109	118.26	4.00733	2.00264	0.000162934	0.00401012	8	28673531	28676126	-	1275	S-acyltransferase	GO:0016020;GO:0016746;GO:0016021;GO:0016740;GO:0019706	-	A2YXK1	S-acyltransferase	S-acyltransferase [Source:UniProtKB/TrEMBL;Acc:A2YXK1]
BGIOSGA029356	1062.5	548.288	1576.72	2.87571	1.52392	0.000163254	0.00401427	9	20045109	20047387	-	408	Acyl	GO:0006633	-	A2Z3K3	Acyl carrier protein	Acyl carrier protein [Source:UniProtKB/TrEMBL;Acc:A2Z3K3]
BGIOSGA004360	105.855	17.5015	194.208	11.0966	3.47205	0.000163429	0.00401427	1	33308394	33309917	+	1524	-	-	-	A2WUK4	Rx_N domain-containing protein	-
BGIOSGA024802	72.1032	29.0784	115.128	3.95923	1.98522	0.000163495	0.00401427	7	2863986	2873594	-	4470	-	GO:0007129;GO:1990918;GO:0007131;GO:0006281;GO:0009507	K10891	B8B7C9	Uncharacterized protein	-
BGIOSGA016679	30.9425	1.96168	59.9233	30.5469	4.93295	0.0001653	0.0040521	4	23212626	23214050	+	1140	-	-	-	A2XV16	Uncharacterized protein	-
BGIOSGA034573	25.5087	6.53746	44.48	6.80387	2.76636	0.000166184	0.00406728	11	1122758	1125205	-	2121	-	GO:0043531;GO:0005758;GO:0072321	-	B8BIV7	Uncharacterized protein	-
BGIOSGA007022	1046.57	74.3883	2018.76	27.1381	4.76225	0.000168007	0.00410534	2	5139264	5141234	-	1971	-	-	-	A2X1L7	Uncharacterized protein	-
BGIOSGA013702	1499.49	116.808	2882.17	24.6744	4.62494	0.000169019	0.00412005	3	37083215	37084243	+	1029	-	GO:0016787	-	A2XMR7	Abhydrolase_3 domain-containing protein	-
BGIOSGA012193	4282.1	1318.64	7245.56	5.49473	2.45805	0.000169146	0.00412005	3	7672743	7675161	+	1479	Glutamate	GO:0019752;GO:0016831;GO:0006536;GO:0016829;GO:0004351;GO:0003824;GO:0030170	K01580	A2XEB3	Glutamate decarboxylase	Glutamate decarboxylase [Source:UniProtKB/TrEMBL;Acc:A2XEB3]
BGIOSGA032004	238.449	113.263	363.635	3.21052	1.68281	0.000169818	0.00413314	10	11363121	11364599	-	1479	-	GO:0005515	-	A2Z6V4	Uncharacterized protein	-
BGIOSGA035830	66.4143	26.1325	106.696	4.08289	2.02959	0.000170894	0.00415274	12	21758033	21762665	-	2985	Kinesin-like	GO:0007018;GO:0005524;GO:0005874;GO:0000166;GO:0003774;GO:0003777;GO:0008017	K10406	B8BN09	Kinesin-like protein	Kinesin-like protein [Source:UniProtKB/TrEMBL;Acc:B8BN09]
BGIOSGA014116	182.474	88.2547	276.694	3.13518	1.64855	0.000174336	0.00422222	4	33421073	33425004	-	738	-	GO:0016020;GO:0016021	-	B8ARE3	Uncharacterized protein	-
BGIOSGA023924	1210.48	620.649	1800.31	2.90069	1.5364	0.000175067	0.0042323	7	23008387	23010619	-	924	-	-	-	B8B8B9	Uncharacterized protein	-
BGIOSGA002469	74.8278	28.9077	120.748	4.17701	2.06247	0.000175192	0.0042323	1	1864949	1866195	-	1053	-	GO:0003677	K09422	B8AD22	Uncharacterized protein	-
BGIOSGA011104	77.9291	30.5441	125.314	4.10272	2.03658	0.000175376	0.0042323	3	8494131	8494517	-	387	-	-	-	A2XEL2	Hydrophob_seed domain-containing protein	-
BGIOSGA026400	94.9592	10.5641	179.354	16.9777	4.08557	0.000175976	0.00423933	7	26960805	26964951	+	1581	-	GO:0046872;GO:0020037;GO:0016705;GO:0005506;GO:0004497;GO:0055114;GO:0016491	K20666	A2YQ01	Uncharacterized protein	-
BGIOSGA017394	185.416	85.6374	285.195	3.33026	1.73563	0.000176103	0.00423933	4	34410396	34415515	+	2022	-	GO:0016020;GO:0005524;GO:0004672;GO:0016021;GO:0006468	-	B8ARU7	Protein kinase domain-containing protein	-
BGIOSGA033319	1831.31	517.571	3145.06	6.07657	2.60326	0.000176115	0.00423933	10	19501810	19502576	+	696	-	GO:0005515	K00799	A2Z9K1	Uncharacterized protein	-
BGIOSGA016590	65.1542	24.9351	105.373	4.2259	2.07926	0.000176513	0.00424558	4	22033997	22037048	+	2757	-	GO:0016020;GO:0016310;GO:0005524;GO:0016301;GO:0006468;GO:0005515;GO:0004674;GO:0000166;GO:0004672;GO:0016021;GO:0016740	-	A2XUJ2	Protein kinase domain-containing protein	-
BGIOSGA003350	276.399	134.277	418.52	3.11683	1.64008	0.000176981	0.00425018	1	12598803	12599369	+	567	-	-	-	B8A6S3	Uncharacterized protein	-
BGIOSGA014191	237.391	61.8953	412.888	6.67075	2.73785	0.000178179	0.0042756	4	32587153	32592942	-	1014	Peroxidase	GO:0020037;GO:0055114;GO:0006979;GO:0046872;GO:0098869;GO:0004601;GO:0005576;GO:0042744;GO:0016491	K00430	A2XYG3	Peroxidase	Peroxidase [Source:UniProtKB/TrEMBL;Acc:A2XYG3]
BGIOSGA009429	1143.03	592.805	1693.25	2.85634	1.51417	0.000179739	0.00430295	3	40260328	40263714	-	1362	Elongation	GO:0000166;GO:0005622;GO:0003746;GO:0005525;GO:0006414;GO:0003924	K02358	A2XP46	Elongation factor Tu	Elongation factor Tu [Source:UniProtKB/TrEMBL;Acc:A2XP46]
BGIOSGA031352	872.269	396.085	1348.45	3.40445	1.76742	0.000181404	0.00433544	10	21834855	21836958	-	891	-	GO:0016020;GO:0016021	K15109	A2ZAH7	Uncharacterized protein	-
BGIOSGA027521	1007.42	530.657	1484.18	2.79687	1.48381	0.00018152	0.00433544	8	5593878	5597268	-	1191	-	-	-	B8BBF4	Aconitase domain-containing protein	-
BGIOSGA035880	458.554	227.269	689.839	3.03533	1.60186	0.000182219	0.00434874	12	21073422	21076878	-	1776	NEK2	GO:0016310;GO:0005524;GO:0016301;GO:0006468;GO:0004674;GO:0004672;GO:0000166;GO:0016740	-	-	-	Serine/threonine-protein kinase Nek2 [Source:UniProtKB/Swiss-Prot;Acc:A2ZMH2]
BGIOSGA028458	724.521	368.391	1080.65	2.93343	1.55259	0.000182512	0.00435235	8	15520800	15526433	+	1395	-	GO:0004318;GO:0006633;GO:0055114	K00208	B8B9S9	Uncharacterized protein	-
BGIOSGA018775	704.754	358.943	1050.57	2.92683	1.54934	0.00018355	0.00436492	5	3543050	3548918	-	1704	Dihydrolipoyl	GO:0009055;GO:0004148;GO:0050660;GO:0055114;GO:0045454;GO:0022900;GO:0000166;GO:0005623;GO:0016668;GO:0016491	K00382	B8AYG2	Dihydrolipoyl dehydrogenase	Dihydrolipoyl dehydrogenase [Source:UniProtKB/TrEMBL;Acc:B8AYG2]
BGIOSGA032548	246.489	101.125	391.853	3.87494	1.95417	0.000183669	0.00436492	10	3076230	3076775	+	546	Peptidyl-prolyl	GO:0006457;GO:0003755;GO:0016853;GO:0000413	K01802	A2Z550	Peptidyl-prolyl cis-trans isomerase	Peptidyl-prolyl cis-trans isomerase [Source:UniProtKB/TrEMBL;Acc:A2Z550]
BGIOSGA021910	1153.16	52.6696	2253.64	42.7883	5.41915	0.000183735	0.00436492	6	2921596	2923648	-	1773	LAC19	GO:0046274;GO:0048046;GO:0055114;GO:0046872;GO:0052716;GO:0005507;GO:0005576;GO:0016491	K05909	-	-	Putative laccase-19 [Source:UniProtKB/Swiss-Prot;Acc:A2Y9C5]
BGIOSGA009878	10.9164	0.809851	21.023	25.9591	4.69817	0.00018375	0.00436492	3	33951824	33957194	-	1044	-	GO:0003677;GO:0005634;GO:0006355;GO:0043565	-	B8AR11	Uncharacterized protein	-
BGIOSGA018954	440.905	225.015	656.795	2.9189	1.54542	0.000184769	0.00437913	5	513240	518215	-	2589	-	GO:0003723	K17943	B8AWY1	PUM-HD domain-containing protein	-
BGIOSGA021339	56.7958	11.4594	102.132	8.91254	3.15584	0.000184777	0.00437913	6	13184036	13188780	-	1515	-	GO:0004553;GO:0005975	K01188	B8B155	Uncharacterized protein	-
BGIOSGA021618	340.11	124.325	555.895	4.47132	2.1607	0.000185284	0.00438777	6	7620761	7622095	-	795	-	GO:0016020;GO:0000170;GO:0005506;GO:0030148;GO:0055114;GO:0016021;GO:0008610;GO:0016491	K04713	A2YAX1	Fatty acid hydroxylase domain-containing protein	-
BGIOSGA009890	40.1969	3.72992	76.6638	20.5538	4.36133	0.000185584	0.00439149	3	33711712	33713696	-	339	-	-	-	B8AQR7	Uncharacterized protein	-
BGIOSGA019864	17.8525	1.8358	33.8692	18.4493	4.20549	0.000186168	0.00440192	5	21300612	21302657	+	1890	-	GO:0016020;GO:0055085;GO:0016021;GO:0022857	-	B8AY93	Uncharacterized protein	-
BGIOSGA021479	158.112	71.1932	245.031	3.44178	1.78316	0.000186939	0.00441673	6	9903601	9907316	-	1554	-	GO:0016020;GO:0016021	-	B8B0E0	Uncharacterized protein	-
BGIOSGA011436	221.445	106.103	336.786	3.17413	1.66636	0.000187459	0.00442562	3	3296929	3297612	-	498	-	-	K22883	B8ANC6	N-acetyltransferase domain-containing protein	-
BGIOSGA031297	1193.22	623.616	1762.81	2.82677	1.49915	0.000189444	0.00445016	9	21509903	21511705	+	390	-	GO:0005840;GO:0005515;GO:0006412;GO:0003735	K02927	B8BEN6	Ubiquitin-like domain-containing protein	-
BGIOSGA020677	727.437	353.077	1101.8	3.12056	1.6418	0.000189559	0.00445016	6	30062593	30066144	-	1629	-	GO:0005507;GO:0055114;GO:0016491	-	A2YG76	Uncharacterized protein	-
BGIOSGA005127	25.2233	1.36793	49.0786	35.8781	5.16503	0.000189659	0.00445016	1	45131531	45132941	+	1332	-	GO:0006508;GO:0004190	-	B8A8V7	Peptidase A1 domain-containing protein	-
BGIOSGA009188	75.4107	29.2053	121.616	4.16418	2.05803	0.000193816	0.0045316	2	35768142	35768848	+	507	-	-	-	B8AE32	Uncharacterized protein	-
BGIOSGA021360	14.2751	1.64664	26.9035	16.3385	4.0302	0.000193868	0.0045316	6	12773017	12773253	-	237	-	-	-	B8B132	Uncharacterized protein	-
BGIOSGA007697	719.593	366.674	1072.51	2.92498	1.54843	0.000195243	0.00455646	2	5649791	5653253	+	828	-	GO:0004061;GO:0019441	-	A2X1S4	Uncharacterized protein	-
BGIOSGA019037	105.706	46.4371	164.976	3.55267	1.8289	0.000195551	0.00455707	5	597217	602404	+	2967	-	GO:0003677;GO:0005634;GO:0006281;GO:0006260;GO:0003676;GO:0046872;GO:0008270;GO:0006310	K07466	B8AWZ3	Replication protein A subunit	-
BGIOSGA002715	81.6601	34.1138	129.206	3.78752	1.92125	0.000196009	0.00456081	1	2211245	2212593	+	1236	-	GO:0016020;GO:0008375;GO:0016021	-	A2WKC1	Uncharacterized protein	-
BGIOSGA005305	30.8097	8.67494	52.9445	6.10316	2.60956	0.000198652	0.00461531	2	37885936	37887510	-	783	-	-	-	A2XBB5	Uncharacterized protein	-
BGIOSGA012452	103.086	44.7055	161.467	3.6118	1.85272	0.00020022	0.00463771	3	11755296	11759187	+	2718	-	-	-	B8AMI3	Uncharacterized protein	-
BGIOSGA027694	88.8168	3.32483	174.309	52.4264	5.71222	0.000201023	0.0046528	8	2146376	2147610	-	843	-	-	-	A2YR06	Uncharacterized protein	-
BGIOSGA022452	52.8665	5.68714	100.046	17.5916	4.13681	0.000202225	0.00466882	6	5207401	5208243	+	843	-	GO:0005524;GO:0004672;GO:0006468	K13413	A2YA67	Protein kinase domain-containing protein	-
BGIOSGA036988	215.156	72.6804	357.631	4.9206	2.29883	0.000202324	0.00466882	12	2488795	2489238	+	444	-	-	-	A2ZI22	Uncharacterized protein	-
BGIOSGA022681	335.266	146.974	523.558	3.56225	1.83279	0.000203782	0.00469894	6	10156545	10158292	+	453	-	GO:0003723;GO:0005730	K11129	B8B0J9	Ribonucloprotein	-
BGIOSGA026057	10.6738	0.65241	20.6952	31.7212	4.98738	0.000205145	0.00472327	7	22206343	22206903	+	450	-	GO:0016020;GO:0016021	-	A2YN89	Uncharacterized protein	-
BGIOSGA005537	187.83	64.3948	311.265	4.83369	2.27313	0.000205601	0.00472666	2	34492961	34495764	-	1314	-	-	-	B8AJ53	Uncharacterized protein	-
BGIOSGA020930	387.247	191.251	583.243	3.04961	1.60863	0.000206112	0.00473132	6	24719606	24722047	-	2442	-	GO:0016020;GO:0016310;GO:0005524;GO:0016301;GO:0006468;GO:0004674;GO:0000166;GO:0004672;GO:0048544;GO:0016021;GO:0016740	-	A2YER5	Uncharacterized protein	-
BGIOSGA022204	40.4829	2.73569	78.2301	28.5961	4.83775	0.000207398	0.00475373	6	1351467	1353890	+	2424	-	GO:0016020;GO:0016021	-	A2Y8P7	DUF4220 domain-containing protein	-
BGIOSGA018162	21.3735	4.72893	38.018	8.03946	3.0071	0.000207635	0.00475561	5	19220697	19224217	-	876	-	-	-	B8AXQ3	N-acetyltransferase domain-containing protein	-
BGIOSGA030973	19.1023	2.86174	35.3428	12.3501	3.62645	0.000208653	0.00477181	9	17056952	17060759	+	1719	-	-	K19307	A2Z2E1	DUF2431 domain-containing protein	-
BGIOSGA019955	490.529	25.1046	955.953	38.0788	5.25091	0.000208981	0.00477575	5	23407038	23407842	+	723	-	GO:0016020;GO:0016021	-	B8AYS3	Uncharacterized protein	-
BGIOSGA005790	306.914	108.576	505.252	4.65343	2.21829	0.000212924	0.00485362	2	30630701	30637571	-	4461	DNA	GO:0003677;GO:0005524;GO:0016853;GO:0003918;GO:0003916;GO:0006259;GO:0000166;GO:0006265	K03164	A2X8M2	DNA topoisomerase 2	DNA topoisomerase 2 [Source:UniProtKB/TrEMBL;Acc:A2X8M2]
BGIOSGA034298	749.531	104.991	1394.07	13.278	3.73097	0.000214226	0.00487383	11	5399320	5406664	-	2007	-	GO:0005515;GO:0005524;GO:0004672;GO:0006468	-	A2ZCL2	Uncharacterized protein	-
BGIOSGA008923	79.0521	32.5249	125.579	3.86101	1.94898	0.000215245	0.00488976	2	31672234	31672662	+	429	-	-	-	A2X8Y5	Uncharacterized protein	-
BGIOSGA015288	29.7402	8.55747	50.923	5.95071	2.57306	0.000215654	0.00489543	4	14255721	14255906	-	186	-	-	-	A2XS72	Uncharacterized protein	-
BGIOSGA020292	1175.04	567.728	1782.35	3.13944	1.65051	0.000217469	0.00492209	5	28320371	28322835	+	1281	-	GO:0016787;GO:0008152;GO:0005975;GO:0004650;GO:0016798	-	B8AW81	Uncharacterized protein	-
BGIOSGA014441	76.42	30.8469	121.993	3.95479	1.9836	0.000218088	0.00493244	4	28882118	28887015	-	2187	-	GO:0046872;GO:0005515;GO:0016567;GO:0016740;GO:0004842	-	B8ATJ9	RBR-type E3 ubiquitin transferase	-
BGIOSGA025441	140.569	33.5958	247.542	7.36825	2.88132	0.000218532	0.00493859	7	7922935	7924783	+	1395	-	GO:0016758;GO:0016740	-	A2YJT0	Uncharacterized protein	-
BGIOSGA028522	125.224	57.3133	193.135	3.36982	1.75267	0.000218875	0.00493859	8	17448036	17449350	+	543	-	GO:0006355;GO:0003700	-	A2YUD4	BZIP domain-containing protein	-
BGIOSGA026459	218.818	104.486	333.149	3.18846	1.67286	0.000218929	0.00493859	8	30325707	30330588	-	1302	-	-	-	B8B9M7	Uncharacterized protein	-
BGIOSGA009982	62.7204	1.6197	123.821	76.4468	6.25639	0.000219003	0.00493859	3	32194667	32194960	-	294	-	-	-	A2XL14	Uncharacterized protein	-
BGIOSGA005575	209.453	100.975	317.931	3.14862	1.65472	0.00022426	0.00502716	2	34098936	34101996	-	1392	-	GO:0005515	-	A2X9V6	Uncharacterized protein	-
BGIOSGA029734	49.559	5.78626	93.3317	16.1299	4.01166	0.000228439	0.00510264	9	13925895	13927800	-	1116	-	-	-	B8BFB0	Uncharacterized protein	-
BGIOSGA027570	12.0259	1.21478	22.837	18.7993	4.23261	0.000228867	0.00510847	8	4570019	4572403	-	1449	-	GO:0016747	-	A2YRQ5	Uncharacterized protein	-
BGIOSGA029906	250.403	119.567	381.239	3.18851	1.67288	0.000233778	0.00520297	9	10140741	10146142	-	1416	3-ketoacyl-CoA	GO:0016020;GO:0016746;GO:0016021;GO:0016740;GO:0003824;GO:0016747;GO:0006633	K15397	A2Z0C3	3-ketoacyl-CoA synthase	3-ketoacyl-CoA synthase [Source:UniProtKB/TrEMBL;Acc:A2Z0C3]
BGIOSGA035875	403.517	161.727	645.307	3.9901	1.99642	0.000237887	0.00526767	12	21117298	21123705	-	2343	-	-	-	B8BMW2	CRC domain-containing protein	-
BGIOSGA029617	142.489	67.2457	217.732	3.23786	1.69504	0.000241261	0.00533377	9	16349452	16350291	-	840	ZHD1	GO:0046872;GO:0003677;GO:0005634	-	-	-	Zinc-finger homeodomain protein 1 [Source:UniProtKB/Swiss-Prot;Acc:A2Z259]
BGIOSGA024124	1425.28	285.707	2564.86	8.97723	3.16627	0.000243085	0.00536728	7	19917114	19921710	-	2574	-	GO:0016020;GO:0016310;GO:0005524;GO:0016301;GO:0006468;GO:0004674;GO:0000166;GO:0004672;GO:0048544;GO:0016021;GO:0016740	-	B8B784	Uncharacterized protein	-
BGIOSGA040465	310.901	153.304	468.497	3.056	1.61165	0.000243935	0.00538219	CH398237.1	12831	13738	-	663	-	GO:0016705;GO:0020037;GO:0005506;GO:0055114	-	-	-	-
BGIOSGA031479	9.15201	0.310428	17.9936	57.9639	5.85708	0.000244483	0.00538653	10	20121060	20125827	-	1002	-	GO:0003677;GO:0005634	-	B8BI25	HTH myb-type domain-containing protein	-
BGIOSGA030930	204.038	97.2616	310.814	3.19565	1.67611	0.000246853	0.00543483	9	16325346	16327368	+	1071	-	GO:0005634	K18810	A2Z257	Cyclin N-terminal domain-containing protein	-
BGIOSGA032208	88.0601	30.0288	146.091	4.86504	2.28245	0.000248904	0.00547214	10	5126078	5126716	-	639	-	GO:0004857;GO:0043086	-	A2Z5L2	PMEI domain-containing protein	-
BGIOSGA026304	578.528	195.047	962.008	4.93218	2.30223	0.000250405	0.00549334	7	25580870	25583524	+	1533	-	GO:0004553;GO:0005975	K05350	A2YPH1	Uncharacterized protein	-
BGIOSGA009748	553.451	292.636	814.265	2.78252	1.47639	0.000250669	0.00549519	3	36078969	36082151	-	1791	-	GO:0016020;GO:0016021	-	B8AKJ4	Uncharacterized protein	-
BGIOSGA000181	618.661	325.105	912.216	2.80592	1.48847	0.000252315	0.00552734	1	44875725	44877999	-	735	-	GO:0046872;GO:0030001	-	A2WYR7	HMA domain-containing protein	-
BGIOSGA008028	109.947	50.8968	168.997	3.32038	1.73135	0.000253531	0.00554607	2	12565365	12568395	+	1362	Reticulon-like	-	-	B8AFY3	Reticulon-like protein	Reticulon-like protein [Source:UniProtKB/TrEMBL;Acc:B8AFY3]
BGIOSGA006118	43.5325	14.5458	72.5192	4.98558	2.31776	0.000253967	0.00555154	2	24954993	24955925	-	432	-	GO:0007094	-	A2X6S6	BUB1 N-terminal domain-containing protein	-
BGIOSGA014042	5430.3	3043.18	7817.42	2.56883	1.36111	0.000254143	0.00555154	4	34365696	34366993	-	1041	Peroxidase	GO:0020037;GO:0055114;GO:0006979;GO:0046872;GO:0098869;GO:0004601;GO:0005576;GO:0042744;GO:0016491	K00430	B8ARU3	Peroxidase	Peroxidase [Source:UniProtKB/TrEMBL;Acc:B8ARU3]
BGIOSGA023432	67.0121	27.8822	106.142	3.80679	1.92858	0.000254971	0.00556566	6	29329926	29330234	+	309	-	-	-	A2YFZ6	Uncharacterized protein	-
BGIOSGA032845	4256.75	1099.52	7413.98	6.74292	2.75337	0.000256299	0.00559066	10	11306577	11312292	+	1452	-	GO:0009058;GO:0003824;GO:0030170	K00814	B8BGM4	Aminotran_1_2 domain-containing protein	-
BGIOSGA037252	113.823	52.5964	175.05	3.32816	1.73473	0.0002575	0.00561288	12	8969221	8972620	+	2853	-	GO:0003677;GO:0003887;GO:0005524;GO:0071897;GO:0006260;GO:0009360	-	A2ZJN8	AAA domain-containing protein	-
BGIOSGA021512	358.639	83.2211	634.057	7.61894	2.92959	0.000257735	0.00561402	6	9198304	9203307	-	1494	Endoglucanase	GO:0008152;GO:0003824;GO:0016798;GO:0004553;GO:0016787;GO:0030245;GO:0005975;GO:0000272;GO:0008810	-	A2YBE2	Endoglucanase	Endoglucanase [Source:UniProtKB/TrEMBL;Acc:A2YBE2]
BGIOSGA009557	633.299	326.637	939.961	2.87769	1.52491	0.000258067	0.00561725	3	38737901	38739401	-	612	-	GO:0046872;GO:0030001	-	B8AMB0	HMA domain-containing protein	-
BGIOSGA020338	266.56	115.277	417.843	3.62468	1.85786	0.000258269	0.00561768	5	28957803	28961897	+	1581	-	GO:0006457;GO:0005524;GO:0000166;GO:0051082;GO:0005829;GO:0005737;GO:0005832	K09494	B8AWH0	Uncharacterized protein	-
BGIOSGA004030	304.155	0	608.311	Inf	Inf	0.000261561	0.00568123	1	28177611	28180046	+	1545	-	GO:0046872;GO:0020037;GO:0016705;GO:0005506;GO:0004497;GO:0055114;GO:0016491	-	B8AC01	Uncharacterized protein	-
BGIOSGA022165	7.43025	0	14.8605	Inf	Inf	0.000263779	0.00572129	6	670888	672183	+	1212	-	GO:0005515	-	A2Y8G2	Uncharacterized protein	-
BGIOSGA017698	7.42431	0	14.8486	Inf	Inf	0.000264742	0.00573408	5	27590087	27591505	-	1419	Glycosyltransferase	GO:0016757;GO:0016758;GO:0016740	-	A2Y6Q4	Glycosyltransferase	Glycosyltransferase [Source:UniProtKB/TrEMBL;Acc:A2Y6Q4]
BGIOSGA030042	1133.79	596.709	1670.88	2.80016	1.48551	0.000265866	0.00575436	9	6736413	6739438	-	1227	-	GO:0016020;GO:0055085;GO:0009670;GO:0015120;GO:0015714;GO:0015713;GO:0015121;GO:0089722;GO:0016021;GO:0009536;GO:0005739;GO:0009941;GO:0009507;GO:0022857	K15283	A2YZJ5	TPT domain-containing protein	-
BGIOSGA020563	183.471	5.28667	361.655	68.4087	6.09611	0.000266551	0.00576107	6	31736371	31737789	-	1419	-	GO:0005515	-	A2YGU4	Uncharacterized protein	-
BGIOSGA000576	7639.17	1112.98	14165.4	12.7274	3.66987	0.000267759	0.00577905	1	38570385	38570833	-	363	Non-specific	GO:0008289;GO:0006869	-	A2WWG7	Non-specific lipid-transfer protein	Non-specific lipid-transfer protein [Source:UniProtKB/TrEMBL;Acc:A2WWG7]
BGIOSGA017263	74.0212	33.0612	114.981	3.47783	1.79819	0.000270084	0.00582104	4	32401804	32405677	+	1464	-	GO:0003677;GO:0005634;GO:0006355;GO:0006351;GO:0003700	K09285	B8AVL2	Uncharacterized protein	-
BGIOSGA000154	559.415	36.2017	1082.63	29.9055	4.90234	0.000273205	0.0058718	1	45106820	45107611	-	618	-	GO:0006508;GO:0004190	-	-	-	-
BGIOSGA036861	59.5443	23.5459	95.5427	4.05773	2.02067	0.000273637	0.00587697	12	603877	606859	+	2385	-	GO:0016020;GO:0005515;GO:0005524;GO:0004672;GO:0016021;GO:0006468	-	A2ZHB1	Protein kinase domain-containing protein	-
BGIOSGA017575	213.045	106.83	319.26	2.98849	1.57942	0.000274396	0.00588504	5	29151280	29151951	-	672	-	GO:0080167;GO:0043565;GO:0006351	-	A2Y7E1	DOG1 domain-containing protein	-
BGIOSGA019213	57.6774	4.94931	110.405	22.3072	4.47944	0.000275032	0.00589107	5	3509245	3510645	+	1401	-	GO:0016747	-	A2Y0K6	Uncharacterized protein	-
BGIOSGA020230	65.2011	18.1817	112.221	6.17217	2.62578	0.000277395	0.00593278	5	27565033	27566394	+	1362	Glycosyltransferase	GO:0016757;GO:0016758;GO:0016740	-	A2Y6Q0	Glycosyltransferase	Glycosyltransferase [Source:UniProtKB/TrEMBL;Acc:A2Y6Q0]
BGIOSGA037198	829.321	447.82	1210.82	2.70381	1.435	0.000279363	0.00595826	12	6985974	6989424	+	726	-	GO:0016310;GO:0005524;GO:0016301;GO:0006139;GO:0046940;GO:0004017;GO:0019205;GO:0016776;GO:0016740;GO:0006163	K00939	A2ZJA6	ADK_lid domain-containing protein	-
BGIOSGA025371	266.108	132.204	400.011	3.02571	1.59727	0.000281691	0.0059871	7	5857341	5858439	+	291	-	GO:0005840;GO:0006412;GO:0003735	-	B8B8I7	Ribosomal_S5_C domain-containing protein	-
BGIOSGA016874	10.5363	0.746907	20.3257	27.2132	4.76624	0.000283196	0.00601077	4	26205915	26206901	+	987	-	GO:0003677;GO:0005634;GO:0006355;GO:0006351;GO:0003700	K09286	A2XW51	AP2/ERF domain-containing protein	-
BGIOSGA000917	88.7012	38.5865	138.816	3.59753	1.84701	0.000284256	0.0060291	1	33004021	33006793	-	918	-	GO:0055085;GO:0008308;GO:0005741;GO:0098656;GO:0015698	K15040	B8A8P3	Uncharacterized protein	-
BGIOSGA026598	79.9693	32.9433	126.995	3.85497	1.94672	0.000287584	0.00609269	8	28115093	28118359	-	1074	-	GO:0016020;GO:0055085;GO:0016021	K13947	A2YXD3	Uncharacterized protein	-
BGIOSGA003033	139.445	64.8211	214.07	3.30247	1.72355	0.000289332	0.00611984	1	7298064	7299426	+	213	-	-	-	B8AB25	Uncharacterized protein	-
BGIOSGA030293	378.884	139.247	618.522	4.4419	2.15118	0.000290172	0.00613338	9	1076895	1081282	+	2445	Ribonucleoside-diphosphate	GO:0004748;GO:0005524;GO:0000166;GO:0006260;GO:0055114;GO:0016491	K10807	B8BCZ0	Ribonucleoside-diphosphate reductase	Ribonucleoside-diphosphate reductase [Source:UniProtKB/TrEMBL;Acc:B8BCZ0]
BGIOSGA010927	274.509	137.433	411.585	2.9948	1.58246	0.000291244	0.00615181	3	11310176	11312867	-	1779	-	GO:0005524;GO:0004672;GO:0006468	-	A2XFK5	Protein kinase domain-containing protein	-
BGIOSGA018617	27.216	7.55928	46.8727	6.20069	2.63243	0.000292594	0.0061674	5	6821423	6822346	-	924	-	GO:0016311;GO:0016791	K15731	A2Y1F6	FCP1 homology domain-containing protein	-
BGIOSGA005643	17.6696	3.51844	31.8208	9.04402	3.17696	0.000292764	0.0061674	2	33078992	33080383	-	1266	-	GO:0016020;GO:0005524;GO:0004674;GO:0000166;GO:0004672;GO:0016021;GO:0006468	-	B8AIE5	Protein kinase domain-containing protein	-
BGIOSGA022266	79.7725	34.5012	125.044	3.62434	1.85772	0.000295277	0.00620708	6	2220259	2221311	+	1053	-	-	-	A2Y922	Uncharacterized protein	-
BGIOSGA037475	60.2684	23.3557	97.181	4.16091	2.0569	0.000295808	0.0062132	12	16237064	16237792	+	729	-	GO:0005515	-	-	-	-
BGIOSGA008564	16244.8	3836.77	28652.9	7.46797	2.90072	0.000295973	0.0062132	2	25209124	25214905	+	1071	Glyceraldehyde-3-phosphate	GO:0050661;GO:0016620;GO:0006006;GO:0000166;GO:0051287;GO:0055114;GO:0016491	K00134	B8AF09	Glyceraldehyde-3-phosphate dehydrogenase	Glyceraldehyde-3-phosphate dehydrogenase [Source:UniProtKB/TrEMBL;Acc:B8AF09]
BGIOSGA013607	1144.59	597.801	1691.38	2.82933	1.50046	0.000297151	0.00622359	3	35661300	35664179	+	1128	-	GO:0016620;GO:0008652;GO:0051287;GO:0009088;GO:0009097;GO:0055114;GO:0046983;GO:0050661;GO:0009089;GO:0009536;GO:0005739;GO:0009570;GO:0009507;GO:0004073;GO:0009086	K00133	B8AK88	Semialdhyde_dh domain-containing protein	-
BGIOSGA030993	461.854	1.74113	921.968	529.521	9.04855	0.000299594	0.00624489	9	17306417	17306833	+	417	-	GO:0005509	-	A2Z2H9	Uncharacterized protein	-
BGIOSGA012103	44.0328	15.141	72.9246	4.81635	2.26794	0.000299718	0.00624489	3	6363803	6367602	+	1647	-	GO:0005874;GO:0032147;GO:0060236;GO:0005819	-	B8AQS3	TPX2 domain-containing protein	-
BGIOSGA023892	93.5399	37.5964	149.483	3.97601	1.99132	0.000299721	0.00624489	7	23741037	23747704	-	1179	-	GO:0046872;GO:0008270;GO:0055114;GO:0016491	-	B8B8N2	Uncharacterized protein	-
BGIOSGA009760	190.997	0	381.993	Inf	Inf	0.000307028	0.0063712	3	35896150	35897276	-	576	-	GO:0010183;GO:0036033	-	A2XMA9	Uncharacterized protein	-
BGIOSGA000937	31.3869	9.64207	53.1318	5.51042	2.46216	0.000307734	0.00638152	1	32674705	32676818	-	1323	-	GO:0005515	-	A2WUA9	Uncharacterized protein	-
BGIOSGA004642	70.9283	28.4037	113.453	3.99431	1.99794	0.000308283	0.00638468	1	37527069	37530227	+	1404	Glycosyltransferase	GO:0016757;GO:0016758;GO:0016740	-	B8AAX4	Glycosyltransferase	Glycosyltransferase [Source:UniProtKB/TrEMBL;Acc:B8AAX4]
BGIOSGA013209	78.2034	24.0904	132.316	5.4925	2.45746	0.000309049	0.00638722	3	28750554	28753469	+	1212	-	GO:0016020;GO:0019953;GO:0005576;GO:0016021	-	A2XK27	Uncharacterized protein	-
BGIOSGA013499	389.003	202.438	575.569	2.84319	1.50751	0.00031132	0.00642117	3	34009047	34018002	+	2916	-	GO:0032502;GO:0005634;GO:0005524;GO:0008168;GO:0006355;GO:0006351;GO:0006364	-	-	-	-
BGIOSGA005351	601.625	326.421	876.829	2.68619	1.42556	0.000316754	0.00651138	2	37363313	37367629	-	2142	-	-	-	B8AEW5	Uncharacterized protein	-
BGIOSGA002929	1842.2	989.585	2694.81	2.72317	1.44529	0.000317621	0.00652483	1	5249475	5250386	+	345	-	GO:0005840;GO:0005622;GO:0003735;GO:0006414	K02943	A2WLK9	Uncharacterized protein	-
BGIOSGA026224	2419.86	446.519	4393.2	9.83877	3.29848	0.000318295	0.00653431	7	24570307	24572286	+	1980	-	-	-	A2YP40	Uncharacterized protein	-
BGIOSGA026089	231.143	110.589	351.697	3.18022	1.66913	0.000319822	0.00656085	7	22845935	22847386	+	1452	-	GO:0005515	-	A2YNH3	Uncharacterized protein	-
BGIOSGA015810	112.544	48.2429	176.846	3.66574	1.8741	0.000322048	0.00659682	4	1556715	1558669	+	1077	-	GO:0005634	-	A2XPW1	Remorin_C domain-containing protein	-
BGIOSGA026861	92.6054	40.7586	144.452	3.54409	1.82542	0.0003222	0.00659682	8	24037479	24039795	-	1317	-	-	-	A2YVY6	Uncharacterized protein	-
BGIOSGA028929	61.9804	10.3262	113.635	11.0045	3.46002	0.000322529	0.00659826	8	26271225	26274190	+	2904	-	-	-	B8BC41	AAA domain-containing protein	-
BGIOSGA031443	33.7672	0	67.5344	Inf	Inf	0.000322915	0.00659826	10	20680371	20680781	-	411	-	-	-	A2ZA21	AAI domain-containing protein	-
BGIOSGA004912	1115.12	591.482	1638.75	2.77058	1.47019	0.00032533	0.00663869	1	41651263	41656270	+	903	-	GO:0007281;GO:0003723;GO:0003729;GO:0003676	-	A2WXJ3	RRM domain-containing protein	-
BGIOSGA007077	48.1313	17.4439	78.8188	4.51842	2.17582	0.000325543	0.00663869	2	4076466	4080268	-	996	-	-	-	B8AI75	Uncharacterized protein	-
BGIOSGA005802	1720.48	894.746	2546.22	2.84574	1.50881	0.000327841	0.00668111	2	30334221	30343536	-	3795	-	GO:0016020;GO:0055085;GO:0005524;GO:0042626;GO:0000166;GO:0016021;GO:0099131;GO:0016887	K05658	B8AGT9	Uncharacterized protein	-
BGIOSGA021534	458.626	75.1227	842.13	11.2101	3.48672	0.000328296	0.00668596	6	8792041	8792316	-	276	-	-	-	B8B0D0	Uncharacterized protein	-
BGIOSGA003980	107.743	49.1413	166.344	3.38502	1.75916	0.000338558	0.00685648	1	27275391	27278931	+	765	-	GO:0016787	-	B8ABU6	Abhydrolase_2 domain-containing protein	-
BGIOSGA010646	30.3071	8.92209	51.6921	5.79372	2.53449	0.000342293	0.00691139	3	16564634	16566959	-	1053	-	GO:0016020;GO:0055085;GO:0016021;GO:0022857	-	A2XHA3	Uncharacterized protein	-
BGIOSGA003364	3318.53	267.095	6369.96	23.849	4.57586	0.000342572	0.00691139	1	12827306	12828013	+	624	-	GO:0003677;GO:0005634;GO:0006355;GO:0006351;GO:0003700	-	A2WP25	AP2/ERF domain-containing protein	-
BGIOSGA034793	145.123	68.6463	221.599	3.22813	1.6907	0.000342817	0.00691139	11	1959872	1963097	+	1407	-	-	-	B8BJ37	PMR5N domain-containing protein	-
BGIOSGA021802	7.11737	0	14.2347	Inf	Inf	0.000342968	0.00691139	6	4486439	4489158	-	1320	-	GO:0005840;GO:0005622;GO:0006412;GO:0003735	-	B8B3G6	Uncharacterized protein	-
BGIOSGA003019	436.911	228.167	645.655	2.82975	1.50067	0.000347115	0.00697662	1	7007021	7007539	+	519	-	-	-	A2WM51	Uncharacterized protein	-
BGIOSGA037804	64.5771	25.0387	104.115	4.15819	2.05595	0.000348288	0.00699363	12	21887637	21889478	+	1842	-	GO:0016702;GO:0046872;GO:0055114	K09840	A2ZMS7	Uncharacterized protein	-
BGIOSGA006300	143.56	68.0835	219.036	3.21716	1.68579	0.000348417	0.00699363	2	21623873	21627787	-	1170	-	-	-	A2X5S3	Uncharacterized protein	-
BGIOSGA014075	158.883	76.385	241.38	3.16005	1.65995	0.000349538	0.0070024	4	33972676	33976311	-	2037	-	GO:0016020;GO:0016021	-	A2XZ22	Uncharacterized protein	-
BGIOSGA016911	164.839	56.8529	272.825	4.79879	2.26267	0.000351526	0.00703303	4	26820289	26822286	+	1374	-	GO:0005085;GO:0005089	-	A2XWD1	PRONE domain-containing protein	-
BGIOSGA005604	3000.9	1639.43	4362.38	2.66092	1.41192	0.000352072	0.0070374	2	33731301	33733257	-	945	Annexin	GO:0005544;GO:0005509	K17098	A2X9Q4	Annexin	Annexin [Source:UniProtKB/TrEMBL;Acc:A2X9Q4]
BGIOSGA033770	55.0251	20.6159	89.4344	4.33813	2.11707	0.000358124	0.00713714	11	18242855	18254957	-	2772	-	GO:0030915;GO:0006281;GO:0007062;GO:0000724	-	B8BL58	SMC_N domain-containing protein	-
BGIOSGA020004	74.8101	23.1626	126.458	5.45956	2.44879	0.000358663	0.00714323	5	24318378	24322785	+	2460	-	GO:0016020;GO:0055114;GO:0050664;GO:0098869;GO:0004601;GO:0005509;GO:0016021;GO:0016491	-	B8AZ16	Uncharacterized protein	-
BGIOSGA015766	1716.78	26.8352	3406.73	126.95	6.98812	0.000360979	0.00718005	4	473835	475706	+	1872	Arginine	GO:0016831;GO:0016829;GO:0008295;GO:0003824;GO:0008792;GO:0006527	K01583	A2XPL5	Arginine decarboxylase	Arginine decarboxylase [Source:UniProtKB/TrEMBL;Acc:A2XPL5]
BGIOSGA002473	24.6179	6.69061	42.5452	6.35894	2.66879	0.000363247	0.00721174	1	1783351	1785699	-	1962	-	GO:0046872;GO:0005507;GO:0055114;GO:0016491	-	A2WK72	Uncharacterized protein	-
BGIOSGA014841	73.0331	31.5049	114.561	3.6363	1.86247	0.000363277	0.00721174	4	22728668	22729898	-	624	-	GO:0007094	K02537	B8AVT2	HORMA domain-containing protein	-
BGIOSGA010154	1182.48	630.465	1734.5	2.75115	1.46003	0.000363951	0.00721859	3	28674106	28677946	-	1401	-	GO:0055129;GO:0004587;GO:0008483;GO:0016740;GO:0003824;GO:0030170	K00819	B8ANL7	Ornithine aminotransferase	-
BGIOSGA036457	113.689	50.4998	176.879	3.50256	1.80841	0.00036433	0.00721859	12	5684647	5684988	-	342	-	GO:0016020;GO:0046622;GO:0016021	-	B8BNM5	Uncharacterized protein	-
BGIOSGA020289	1644.38	9.45257	3279.3	346.922	8.43847	0.000364521	0.00721859	5	28307568	28308474	+	603	LEA19	GO:1902584	-	-	-	Late embryogenesis abundant protein, group 3 [Source:UniProtKB/Swiss-Prot;Acc:A2Y720]
BGIOSGA004585	65.4412	27.1137	103.769	3.82717	1.93628	0.000366431	0.00724721	1	36754839	36756946	+	1848	-	-	K14487	-	-	-
BGIOSGA021471	33.3566	0.620855	66.0924	106.454	6.73408	0.000367339	0.00724721	6	10078206	10079468	-	1263	-	GO:0016020;GO:0016021	-	B8B0J3	PMR5N domain-containing protein	-
BGIOSGA017784	52.8093	19.7694	85.8493	4.34254	2.11854	0.000368186	0.00725754	5	26034839	26037099	-	1455	-	GO:0005524;GO:0004674;GO:0000166;GO:0004672;GO:0006468	-	A2Y664	Protein kinase domain-containing protein	-
BGIOSGA014167	118.918	18.6266	219.21	11.7687	3.55688	0.000368835	0.00725764	4	32894144	32894611	-	468	-	GO:0009733	K14488	A2XYL2	Uncharacterized protein	-
BGIOSGA024672	675.76	154.769	1196.75	7.73252	2.95094	0.0003689	0.00725764	7	5119914	5125621	-	1464	-	GO:0016705;GO:0005506;GO:0055114;GO:0031418;GO:0016491	K00472	B8B862	Fe2OG dioxygenase domain-containing protein	-
BGIOSGA019394	1388.88	125.974	2651.8	21.0503	4.39577	0.000371574	0.00730088	5	8193799	8196763	+	1740	Laccase	GO:0046274;GO:0048046;GO:0055114;GO:0046872;GO:0052716;GO:0005507;GO:0005576;GO:0016491	K05909	B8AZE2	Laccase	Laccase [Source:UniProtKB/TrEMBL;Acc:B8AZE2]
BGIOSGA034455	290.287	120.915	459.658	3.80151	1.92657	0.000373575	0.00733081	11	2763088	2768195	-	2076	-	GO:0046872	-	B8BJ89	Uncharacterized protein	-
BGIOSGA031471	29.3499	8.706	49.9938	5.74246	2.52167	0.000375225	0.00734909	10	20322288	20326488	-	1566	-	GO:0005634;GO:0005515;GO:0016567;GO:0036297;GO:0004842	K15691	A2Z9X3	RING-type domain-containing protein	-
BGIOSGA001301	10.0539	0.683964	19.4239	28.3991	4.82777	0.000375681	0.00735332	1	25772227	25772421	-	195	-	GO:0016020;GO:0016021	-	A2WS17	Uncharacterized protein	-
BGIOSGA013973	196.582	95.3884	297.776	3.12173	1.64234	0.000376132	0.00735747	3	40489325	40490122	+	798	-	-	-	A2XP83	DUF295 domain-containing protein	-
BGIOSGA008373	168.773	83.8118	253.734	3.02743	1.59809	0.000376704	0.00736395	2	21532792	21536975	+	2469	-	GO:0005524	-	A2X5R3	Uncharacterized protein	-
BGIOSGA010764	218.967	93.8594	344.076	3.66586	1.87415	0.000379083	0.00740575	3	14258633	14259624	-	549	-	-	-	A2XGJ7	Uncharacterized protein	-
BGIOSGA013266	42.1766	15.2706	69.0827	4.52392	2.17757	0.00038146	0.00743799	3	30068192	30069047	+	360	-	-	-	A2XKD2	Uncharacterized protein	-
BGIOSGA012351	29.7917	8.89483	50.6886	5.69866	2.51062	0.000384799	0.00748882	3	10427970	10428760	+	237	-	-	-	A2XF84	Uncharacterized protein	-
BGIOSGA011386	236.06	110.049	362.072	3.2901	1.71813	0.000385468	0.00749707	3	4023946	4027331	-	930	-	GO:0003676	-	B8APC2	Alba domain-containing protein	-
BGIOSGA011535	53.5624	21.148	85.9768	4.06548	2.02343	0.000387929	0.00753206	3	1831140	1831708	-	489	-	-	-	B8AMD0	Uncharacterized protein	-
BGIOSGA036408	65.8467	28.0577	103.636	3.69367	1.88505	0.000389144	0.00754527	12	7118873	7127971	-	2850	-	GO:0003677;GO:0005634	-	A2ZJB6	Uncharacterized protein	-
BGIOSGA020770	1774.83	851.279	2698.38	3.16979	1.66439	0.00038942	0.00754527	6	28171230	28172742	-	1020	-	GO:0003824;GO:0050662	-	A2YFP1	Epimerase domain-containing protein	-
BGIOSGA018565	30.3767	4.50854	56.2449	12.4752	3.64099	0.000399572	0.00768857	5	7708427	7713225	-	2634	-	GO:0003677;GO:0005634;GO:0005524;GO:0006139;GO:0004386;GO:0032508;GO:0003676;GO:0008026;GO:0004003;GO:0016787;GO:0000166;GO:0016818	K11273	A2Y1P2	Helicase ATP-binding domain-containing protein	-
BGIOSGA017116	2315.08	1260.59	3369.57	2.67301	1.41847	0.000401785	0.00772631	4	30114355	30127180	+	6720	-	GO:0016020;GO:0016021;GO:0008483;GO:0003824;GO:0030170	-	B8AU60	Uncharacterized protein	-
BGIOSGA002524	190.92	93.2965	288.544	3.09276	1.6289	0.000403683	0.00774835	1	918343	920631	-	1041	-	-	-	B8ACW9	Uncharacterized protein	-
BGIOSGA001413	3088.63	1331.1	4846.15	3.6407	1.86422	0.000404515	0.00774835	1	23516795	23521513	-	1329	ILL1	GO:0005788;GO:0005783;GO:0016787	K21604	-	-	IAA-amino acid hydrolase ILR1-like 1 [Source:UniProtKB/Swiss-Prot;Acc:Q84XG9]
BGIOSGA035061	38.0742	13.4121	62.7362	4.67758	2.22576	0.000404704	0.00774835	11	6631405	6635249	+	1206	-	GO:0046872;GO:0043169;GO:0016787;GO:0004721;GO:0006470;GO:0003824;GO:0004722	-	B8BJV1	PPM-type phosphatase domain-containing protein	-
BGIOSGA013417	22.7568	0.620855	44.8927	72.3079	6.17608	0.000404794	0.00774835	3	32574954	32575919	+	966	-	GO:0005634;GO:0003677;GO:0006355;GO:0006351;GO:0003700	-	A2XL63	Uncharacterized protein	-
BGIOSGA013600	159.026	42.5947	275.457	6.46693	2.69308	0.000407807	0.00778088	3	35620243	35624178	+	954	-	GO:0046983	-	A2XM71	BHLH domain-containing protein	-
BGIOSGA023567	183.306	88.3487	278.263	3.1496	1.65517	0.000414385	0.00787974	6	31609588	31610505	+	918	-	-	-	B8B265	Uncharacterized protein	-
BGIOSGA013972	87.2844	37.885	136.684	3.60786	1.85114	0.000416463	0.00791047	3	40455669	40460181	+	1164	-	GO:0003677;GO:0005634;GO:0006355;GO:0043565;GO:0003700	-	B8ANR2	WRKY domain-containing protein	-
BGIOSGA033960	24.6785	1.6197	47.7372	29.4729	4.88132	0.000416517	0.00791047	11	14268573	14268968	-	396	-	GO:0000398	-	A2ZEG3	Uncharacterized protein	-
BGIOSGA012138	161.782	35.1098	288.454	8.21578	3.0384	0.000423825	0.00803434	3	6839094	6842778	+	1515	-	GO:0004553;GO:0016787;GO:0005975	K19891	A2XE16	X8 domain-containing protein	-
BGIOSGA006408	34.9859	11.1402	58.8317	5.28104	2.40082	0.000434077	0.00821275	2	19342766	19344203	-	1140	-	GO:0005515	-	A2X578	MYND-type domain-containing protein	-
BGIOSGA004460	24.1416	6.69045	41.5928	6.21674	2.63616	0.000434585	0.00821297	1	34574097	34575071	+	975	-	GO:0045892	-	A2WV28	OVATE domain-containing protein	-
BGIOSGA003974	746.447	401.172	1091.72	2.72133	1.44431	0.000435198	0.00821444	1	27188477	27192728	+	1329	-	GO:0006913;GO:0005525;GO:0003924	K07936	-	-	-
BGIOSGA005905	6.9518	0	13.9036	Inf	Inf	0.000436397	0.00822693	2	28387919	28389402	-	1266	-	-	-	A2X7Z5	PH domain-containing protein	-
BGIOSGA007799	247.337	22.6775	471.997	20.8135	4.37944	0.000438553	0.00825743	2	7582133	7583614	+	1482	-	GO:0046872;GO:0020037;GO:0016705;GO:0005506;GO:0004497;GO:0055114	K01723	A2X2H2	Uncharacterized protein	-
BGIOSGA029888	82.0697	1.8358	162.304	88.4105	6.46615	0.000439186	0.00826429	9	10610066	10615113	-	1284	-	GO:0055114;GO:0016491	K13366	B8BEX1	Amino_oxidase domain-containing protein	-
BGIOSGA013953	738.975	396.243	1081.71	2.7299	1.44885	0.00044089	0.00828619	3	40251546	40257600	+	1179	Nascent	GO:0016020;GO:0016021	-	B8ANP6	Nascent polypeptide-associated complex subunit beta	Nascent polypeptide-associated complex subunit beta [Source:UniProtKB/TrEMBL;Acc:B8ANP6]
BGIOSGA000468	1792.93	963.059	2622.81	2.72341	1.44542	0.000443086	0.00831728	1	40353044	40355984	-	1494	-	GO:0016020;GO:0016746;GO:0016021	K13508	B8ACG2	PlsC domain-containing protein	-
BGIOSGA004801	599.76	177.039	1022.48	5.77547	2.52994	0.000443357	0.00831728	1	39936541	39946934	+	2208	Delta-1-pyrroline-5-carboxylate	GO:0016620;GO:0006561;GO:0016310;GO:0008652;GO:0055129;GO:0005524;GO:0016301;GO:0004350;GO:0003824;GO:0005737;GO:0055114;GO:0000166;GO:0016740;GO:0004349;GO:0016491	K12657	B8AC46	Delta-1-pyrroline-5-carboxylate synthase	Delta-1-pyrroline-5-carboxylate synthase [Source:UniProtKB/TrEMBL;Acc:B8AC46]
BGIOSGA021702	155.038	74.7609	235.315	3.14757	1.65424	0.000444298	0.00832475	6	6175972	6178945	-	2115	-	GO:0016020;GO:0055085;GO:0016021;GO:0005886	K22048	A2YAH1	Mechanosensitive ion channel protein	-
BGIOSGA011561	122.233	20.5531	223.913	10.8944	3.44551	0.000445773	0.00834729	3	1355564	1355869	-	306	-	-	-	B8ALX2	Uncharacterized protein	-
BGIOSGA002725	24.9456	6.74877	43.1423	6.39262	2.67641	0.000447304	0.00837086	1	2342614	2343273	+	660	-	GO:0016020;GO:0030247;GO:0016021	-	B8AD46	GUB_WAK_bind domain-containing protein	-
BGIOSGA009971	324.151	32.1597	616.142	19.1588	4.25994	0.000450972	0.00841897	3	32340385	32341859	-	1389	Glycosyltransferase	GO:0016757;GO:0016758;GO:0016740	-	B8AQD6	Glycosyltransferase	Glycosyltransferase [Source:UniProtKB/TrEMBL;Acc:B8AQD6]
BGIOSGA030280	236.777	92.334	381.22	4.1287	2.04569	0.000456408	0.00851009	9	615309	617710	+	2331	-	GO:0016020;GO:0005515;GO:0005524;GO:0004672;GO:0016021;GO:0006468	-	A2YYE9	Protein kinase domain-containing protein	-
BGIOSGA007023	24.5164	6.81204	42.2208	6.19797	2.6318	0.000458783	0.00854246	2	5127703	5129735	-	1260	-	-	-	B8AIW6	Tub domain-containing protein	-
BGIOSGA026795	123.856	34.6897	213.022	6.14078	2.61842	0.000459725	0.00854598	8	25340548	25342419	-	1014	-	GO:0046872;GO:0055114;GO:0016491	-	A2YWB1	Fe2OG dioxygenase domain-containing protein	-
BGIOSGA020114	235.541	119.781	351.301	2.93286	1.55231	0.000462522	0.00857591	5	25985626	25999070	+	2784	-	GO:0000712;GO:0005524;GO:0045143;GO:0006298;GO:0030983;GO:0010777;GO:0007131;GO:0043073;GO:0000794;GO:0051026	K08741	B8AZK1	Uncharacterized protein	-
BGIOSGA001122	428.768	228.803	628.733	2.74793	1.45834	0.000463101	0.00857757	1	29248074	29249465	-	1392	-	GO:0009705;GO:0016020;GO:0090414;GO:0016021;GO:0015098;GO:0015689;GO:0005773	-	A2WT67	Uncharacterized protein	-
BGIOSGA035433	75.3636	32.8679	117.859	3.58584	1.84231	0.000464955	0.00859942	11	17237151	17240143	+	1146	-	GO:0032502;GO:0005634;GO:0005524;GO:0006355;GO:0006351	-	A2ZFA1	Uncharacterized protein	-
BGIOSGA032441	39.1923	13.7098	64.6747	4.71739	2.23799	0.000465122	0.00859942	10	1065105	1070209	+	1500	-	GO:0007186;GO:0031683;GO:0007165;GO:0000166;GO:0019001;GO:0005525;GO:0003924	-	A2Z4J8	Uncharacterized protein	-
BGIOSGA029280	8.9791	0.341982	17.6162	51.5121	5.68684	0.000468003	0.00864228	9	21023250	21023954	-	522	-	GO:0003676	-	B8BEE2	C2H2-type domain-containing protein	-
BGIOSGA003684	943.88	355.691	1532.07	4.30731	2.10679	0.00046898	0.00865512	1	21430864	21432321	+	1458	3-ketoacyl-CoA	GO:0016020;GO:0016746;GO:0016021;GO:0016740;GO:0003824;GO:0016747;GO:0006633	K15397	A2WQY0	3-ketoacyl-CoA synthase	3-ketoacyl-CoA synthase [Source:UniProtKB/TrEMBL;Acc:A2WQY0]
BGIOSGA031383	12.045	1.49381	22.5962	15.1265	3.919	0.000470124	0.00866561	10	21435350	21435529	-	180	-	-	-	B8BIA5	Uncharacterized protein	-
BGIOSGA001898	1517.5	464.504	2570.5	5.53385	2.46828	0.00047023	0.00866561	1	10631243	10636103	-	1557	Pyruvate	GO:0000287;GO:0016310;GO:0004743;GO:0016301;GO:0006096;GO:0003824;GO:0030955;GO:0016740	K00873	B8ACJ0	Pyruvate kinase	Pyruvate kinase [Source:UniProtKB/TrEMBL;Acc:B8ACJ0]
BGIOSGA033259	1019.26	562.543	1475.98	2.62377	1.39164	0.000470396	0.00866561	10	18567483	18568730	+	885	-	GO:0005856;GO:0005524;GO:0000166;GO:0005737	-	A2Z986	Uncharacterized protein	-
BGIOSGA024471	11.8755	1.27326	22.4776	17.6536	4.14189	0.000471118	0.00867371	7	10703165	10704599	-	1230	-	GO:0005515	-	B8B571	F-box domain-containing protein	-
BGIOSGA010077	81.5909	36.7292	126.453	3.44284	1.7836	0.000472275	0.0086898	3	30485943	30488497	-	2316	-	GO:0016020;GO:0016021	-	A2XKI6	Uncharacterized protein	-
BGIOSGA019038	1011.88	532.382	1491.37	2.80132	1.48611	0.000472737	0.0086931	5	605191	607779	+	441	-	-	-	B8AWZ4	Uncharacterized protein	-
BGIOSGA036771	64.1735	14.2089	114.138	8.03284	3.00591	0.000479145	0.0087689	12	845343	845767	-	324	-	GO:0016020;GO:0016021	-	B8BIP6	HIG1 domain-containing protein	-
BGIOSGA031108	2237.56	1223.01	3252.12	2.65911	1.41094	0.000482645	0.00882769	9	19117944	19121977	+	2058	-	GO:0003723;GO:0005634;GO:0005524;GO:0004386;GO:0003676;GO:0016787;GO:0005730;GO:0000166	K16911	A2Z376	Uncharacterized protein	-
BGIOSGA017138	29.8658	4.72893	55.0026	11.6311	3.53991	0.000486852	0.00888345	4	30419549	30419806	+	258	-	-	-	A2XXM3	Uncharacterized protein	-
BGIOSGA000190	66.8001	28.8904	104.71	3.62439	1.85774	0.000489139	0.00891554	1	44751227	44752113	-	645	-	-	-	A2WYQ0	Uncharacterized protein	-
BGIOSGA005190	287.601	115.992	459.21	3.95896	1.98512	0.000489455	0.00891554	1	46048534	46049752	+	612	-	GO:0055114;GO:0016491	K19784	A2WZ70	FMN_red domain-containing protein	-
BGIOSGA027895	158.491	20.8038	296.179	14.2368	3.83155	0.000492536	0.00896053	8	1193010	1193339	+	330	-	GO:0009733	K14488	A2YQQ0	Uncharacterized protein	-
BGIOSGA035507	28.056	8.17519	47.9368	5.8637	2.55181	0.0004935	0.00896514	11	18633463	18635753	+	426	-	GO:0010374	-	A2ZFP4	Uncharacterized protein	-
BGIOSGA001288	40.2785	2.45665	78.1004	31.7914	4.99057	0.000493665	0.00896514	1	26141672	26142364	-	693	-	GO:0016020;GO:0016021	-	A2WS63	DUF4408 domain-containing protein	-
BGIOSGA029461	175.518	89.9187	261.117	2.90393	1.538	0.000495768	0.00898206	9	18492461	18494787	-	978	-	GO:0005634;GO:0005515	-	A2Z2Z4	CCT domain-containing protein	-
BGIOSGA029066	30.6405	10.0199	51.2611	5.11594	2.355	0.000497572	0.00900943	8	28496363	28496944	+	504	CASP-like	GO:0016020;GO:0016021;GO:0005886	-	-	-	CASP-like protein UU1 [Source:UniProtKB/Swiss-Prot;Acc:A2YXI1]
BGIOSGA007772	15.3494	0.404925	30.2939	74.8136	6.22523	0.000499851	0.00902408	2	7121719	7123349	+	219	-	-	-	B8AE56	Uncharacterized protein	-
BGIOSGA028962	406.973	150.089	663.858	4.42309	2.14506	0.000501848	0.00904417	8	26716771	26718827	+	1974	-	GO:0016020;GO:0005515;GO:0005524;GO:0004672;GO:0016021;GO:0006468	-	A2YWU2	Protein kinase domain-containing protein	-
BGIOSGA037822	382.169	171.091	593.247	3.46743	1.79387	0.0005037	0.00906195	12	22209966	22211537	+	1464	-	GO:0003677;GO:0005524;GO:0003918;GO:0003824;GO:0005694;GO:0042803;GO:0006259;GO:0006302;GO:0007131;GO:0000737;GO:0016889;GO:0006265;GO:0030957	K10878	A2ZMW4	TP6A_N domain-containing protein	-
BGIOSGA037820	115.274	48.5255	182.022	3.75106	1.9073	0.000513984	0.00921418	12	22166802	22171430	+	1863	-	-	K22422	B8BN34	Uncharacterized protein	-
BGIOSGA028240	3977.86	2205.11	5750.62	2.60786	1.38287	0.000515676	0.00923912	8	8813990	8815992	+	738	-	GO:0022625;GO:0000463;GO:0003735	K02937	A2YSN9	Uncharacterized protein	-
BGIOSGA028443	1052.74	576.607	1528.86	2.65149	1.4068	0.000518278	0.00928031	8	15063206	15066956	+	1191	-	GO:0004425;GO:0006568;GO:0003824	K01609	B8B9Q2	IGPS domain-containing protein	-
BGIOSGA037736	33.2345	9.01214	57.4568	6.37549	2.67254	0.0005202	0.0093093	12	20773183	20777379	+	1272	-	GO:0005515	-	B8BMU9	Uncharacterized protein	-
BGIOSGA013890	5352.47	2929.69	7775.25	2.65395	1.40814	0.000522818	0.0093507	3	39484901	39485362	+	462	Ferredoxin	GO:0009055;GO:0051537;GO:0055114;GO:0051536;GO:0022900;GO:0046872;GO:0009536;GO:0009507	K02639	A2XNS0	Ferredoxin	Ferredoxin [Source:UniProtKB/TrEMBL;Acc:A2XNS0]
BGIOSGA011405	62.2149	26.1494	98.2804	3.75842	1.91013	0.000523757	0.00936205	3	3776836	3777291	-	456	-	GO:0010374	-	A2XCT7	Uncharacterized protein	-
BGIOSGA021844	153.623	55.5137	251.733	4.53461	2.18098	0.000524956	0.00937801	6	3836707	3840738	-	2781	-	GO:0043531	-	A2Y9P9	Uncharacterized protein	-
BGIOSGA025219	27.2658	8.46346	46.068	5.44317	2.44445	0.000531506	0.00947396	7	3598685	3599344	+	660	-	-	-	-	-	-
BGIOSGA021147	902.143	19.7506	1784.53	90.3537	6.49751	0.00053187	0.00947396	6	19730874	19731511	-	384	-	GO:0006952	-	A2YDI1	Uncharacterized protein	-
BGIOSGA008837	50.671	19.1128	82.2292	4.3023	2.10511	0.000537726	0.00956717	2	30063536	30064099	+	564	-	GO:0004857;GO:0043086	-	A2X8G2	PMEI domain-containing protein	-
BGIOSGA000332	110.947	48.6528	173.242	3.56079	1.8322	0.000538265	0.0095712	1	42615861	42616361	-	501	-	GO:0016020;GO:0016021	-	A2WXX0	Uncharacterized protein	-
BGIOSGA019815	214.787	76.0399	353.533	4.64931	2.21702	0.000541746	0.00962195	5	20364634	20369241	+	1998	-	GO:0071249	-	B8AY03	DUF632 domain-containing protein	-
BGIOSGA028484	102.817	29.439	176.195	5.9851	2.58138	0.000544116	0.0096473	8	16255670	16257160	+	1407	-	GO:0016020;GO:0016021	-	A2YU50	Uncharacterized protein	-
BGIOSGA010828	40.5506	14.6766	66.4245	4.52587	2.1782	0.000548548	0.00969473	3	13178688	13182581	-	1488	Pyruvate	GO:0000287;GO:0016310;GO:0004743;GO:0016301;GO:0006096;GO:0003824;GO:0030955;GO:0016740	-	A2XG71	Pyruvate kinase	Pyruvate kinase [Source:UniProtKB/TrEMBL;Acc:A2XG71]
BGIOSGA002327	99.0248	46.3914	151.658	3.2691	1.70889	0.000548735	0.00969473	1	3769941	3779697	-	4455	-	GO:0006281;GO:0000724	K08775	B8ADF3	Tower domain-containing protein	-
BGIOSGA033481	217.613	113.126	322.1	2.84728	1.50958	0.000549808	0.00969913	10	21702396	21705920	+	1482	-	GO:0005515;GO:0005524;GO:0004672;GO:0006468;GO:0009742;GO:0005886	K14500	B8BIC9	Protein kinase domain-containing protein	-
BGIOSGA024259	325.679	170.498	480.859	2.82031	1.49586	0.000549884	0.00969913	7	17124911	17129869	-	1917	-	GO:0005768;GO:0016020;GO:0005515;GO:0005794;GO:0016021;GO:0005802	-	B8B6F2	Malectin_like domain-containing protein	-
BGIOSGA026947	29.3947	1.43087	57.3585	40.0864	5.32504	0.000556514	0.00979357	8	22088479	22090800	-	1605	-	GO:0020037;GO:0016705;GO:0005506;GO:0055114	K10717	A2YVF8	Uncharacterized protein	-
BGIOSGA001888	706.633	15.0589	1398.21	92.8492	6.53682	0.000559115	0.00981368	1	10917337	10918808	-	711	Eukaryotic	GO:0043022;GO:0005634;GO:0005737;GO:0006413;GO:0003743;GO:0042254;GO:0005730;GO:0006412;GO:0043023;GO:0042256;GO:0042273	K03264	B8ACK4	Eukaryotic translation initiation factor 6	Eukaryotic translation initiation factor 6 [Source:UniProtKB/TrEMBL;Acc:B8ACK4]
BGIOSGA021644	23.2515	4.57561	41.9274	9.16323	3.19586	0.000559402	0.00981368	6	7256374	7258618	-	1134	Trehalose	GO:0004805;GO:0016787;GO:0005992;GO:0003824;GO:0016311	K01087	B8B419	Trehalose 6-phosphate phosphatase	Trehalose 6-phosphate phosphatase [Source:UniProtKB/TrEMBL;Acc:B8B419]
BGIOSGA006779	42.9495	16.4222	69.4767	4.23065	2.08088	0.000559598	0.00981368	2	9479434	9480850	-	1353	-	-	-	B8AEZ7	Uncharacterized protein	-
BGIOSGA009273	515.394	192.434	838.355	4.35659	2.1232	0.000560739	0.00981368	2	36941072	36942463	+	1392	3-ketoacyl-CoA	GO:0016020;GO:0016746;GO:0016740;GO:0003824;GO:0016747;GO:0006633	K15397	A2XAX6	3-ketoacyl-CoA synthase	3-ketoacyl-CoA synthase [Source:UniProtKB/TrEMBL;Acc:A2XAX6]
BGIOSGA037403	156.119	25.9244	286.315	11.0442	3.46522	0.000560855	0.00981368	12	14508140	14512234	+	1287	-	GO:0005524;GO:0004672;GO:0006468	-	B8BPP4	Protein kinase domain-containing protein	-
BGIOSGA037739	62.9055	16.0183	109.793	6.85421	2.77699	0.000571933	0.00996774	12	20829011	20832719	+	1227	-	-	-	A2ZME9	Uncharacterized protein	-
BGIOSGA020948	12.8756	1.67819	24.073	14.3446	3.84244	0.000572983	0.00996825	6	24184240	24184707	-	468	-	GO:0003677;GO:0043565	K03627	A2YEL5	HTH cro/C1-type domain-containing protein	-
BGIOSGA023484	248.329	20.0897	476.568	23.722	4.56816	0.000578301	0.0100218	6	30384307	30384591	+	285	-	-	-	A2YGB6	Uncharacterized protein	-
BGIOSGA034348	7365.24	4120.75	10609.7	2.57471	1.36441	0.000583511	0.010095	11	4732676	4735985	-	1539	Protein	GO:0005788;GO:0016853;GO:0034975;GO:0003756;GO:0009960;GO:0045454	K09580	A2ZCE6	Protein disulfide-isomerase	Protein disulfide-isomerase [Source:UniProtKB/TrEMBL;Acc:A2ZCE6]
BGIOSGA009334	948.311	511.632	1384.99	2.707	1.4367	0.000586189	0.0101328	2	37701829	37704745	+	1131	-	GO:0016705;GO:0005506;GO:0055114;GO:0031418;GO:0016491	K00472	B8AF62	Fe2OG dioxygenase domain-containing protein	-
BGIOSGA021445	269.157	137.431	400.883	2.91698	1.54448	0.000591785	0.0102209	6	10857255	10858703	-	1449	-	GO:0016758;GO:0016740	-	A2YBR4	Uncharacterized protein	-
BGIOSGA012079	43.8122	16.1032	71.5212	4.44142	2.15102	0.000594163	0.0102471	3	6085573	6088299	+	2727	-	GO:0043531	-	A2XDR2	AAA domain-containing protein	-
BGIOSGA003484	75.1326	3.14062	147.125	46.8458	5.54985	0.000595038	0.010254	1	15702896	15703813	+	696	-	GO:0005515	K00799	B8A7V2	Uncharacterized protein	-
BGIOSGA034418	48.3609	19.5678	77.1541	3.94291	1.97926	0.000598836	0.0103021	11	3259851	3265340	-	3339	-	GO:0005515	-	B8BJB8	FHA domain-containing protein	-
BGIOSGA021051	792.48	429.627	1155.33	2.68915	1.42715	0.000604207	0.0103828	6	21798327	21802336	-	1035	-	GO:0016020;GO:0055085;GO:0016021;GO:0022857	K15287	B8B3L2	Uncharacterized protein	-
BGIOSGA022620	296.086	18.6048	573.568	30.829	4.94622	0.000615595	0.0105549	6	8609246	8612201	+	1197	Pyruvate	GO:0043231;GO:0004739;GO:0055114;GO:0016624;GO:0006086;GO:0016491	K00161	A2YB83	Pyruvate dehydrogenase E1 component subunit alpha	Pyruvate dehydrogenase E1 component subunit alpha [Source:UniProtKB/TrEMBL;Acc:A2YB83]
BGIOSGA036146	62.4034	26.8386	97.9681	3.65027	1.868	0.000616414	0.0105604	12	15380073	15383705	-	1473	-	GO:0005634	K06627	B8BPS9	Cyclin N-terminal domain-containing protein	-
BGIOSGA000131	102.089	16.0081	188.169	11.7547	3.55516	0.000617012	0.0105604	1	45446231	45447174	-	861	-	GO:0004553;GO:0016787;GO:0008152;GO:0005975;GO:0016798	-	B8A938	Uncharacterized protein	-
BGIOSGA006640	3956.81	2225.6	5688.01	2.55572	1.35373	0.000619446	0.0105854	2	12414458	12417944	-	780	SWEET4	GO:0016020;GO:0008643;GO:0034219;GO:0005887;GO:0016021;GO:0051119;GO:0005886	K15382	-	-	Bidirectional sugar transporter SWEET4 [Source:UniProtKB/Swiss-Prot;Acc:A2X3S3]
BGIOSGA020791	16.9503	3.2936	30.607	9.29288	3.21613	0.000622797	0.0106176	6	27588966	27589682	-	717	-	-	-	A2YFK5	Uncharacterized protein	-
BGIOSGA016576	3776.27	1775.57	5776.97	3.25359	1.70203	0.000623061	0.0106176	4	21674092	21674707	+	474	-	GO:0006952	-	A2XUF3	Bet_v_1 domain-containing protein	-
BGIOSGA022441	118.558	58.1498	178.966	3.07767	1.62184	0.000623507	0.0106193	6	4992051	5001138	+	3132	-	GO:0003677;GO:0005634;GO:0005524;GO:0008168;GO:0006260;GO:0000166;GO:0009452;GO:0001510;GO:0003682	K02603	B8B3M1	Origin recognition complex subunit 1	-
BGIOSGA010998	123.672	57.2678	190.077	3.31909	1.73079	0.000626843	0.0106584	3	10150821	10151712	-	798	-	-	-	A2XF49	Uncharacterized protein	-
BGIOSGA026588	165.22	79.5296	250.91	3.15493	1.65761	0.000630159	0.0106946	8	28325756	28328241	-	1002	Peroxidase	GO:0020037;GO:0055114;GO:0006979;GO:0046872;GO:0098869;GO:0004601;GO:0005576;GO:0042744;GO:0016491	K00430	B8B937	Peroxidase	Peroxidase [Source:UniProtKB/TrEMBL;Acc:B8B937]
BGIOSGA024551	31.1229	9.94787	52.298	5.2572	2.3943	0.000631156	0.0107021	7	7769678	7772526	-	1386	-	-	-	A2YJR6	Uncharacterized protein	-
BGIOSGA022578	8.26032	0.404925	16.1157	39.7992	5.31467	0.000633035	0.0107221	6	7641779	7642558	+	780	-	GO:0005515	-	A2YAX5	Uncharacterized protein	-
BGIOSGA030166	980.222	504.708	1455.73	2.88431	1.52823	0.000637076	0.0107787	9	3361123	3369097	-	987	-	GO:0046872;GO:0055114;GO:0016491	-	B8BD94	Fe2OG dioxygenase domain-containing protein	-
BGIOSGA002785	490.028	270.177	709.88	2.62746	1.39367	0.000640062	0.0107992	1	3153523	3153984	+	462	H2B.4	GO:0003677;GO:0005634;GO:0046982;GO:0005694;GO:0000786	K11252	-	-	Histone H2B.4 [Source:UniProtKB/Swiss-Prot;Acc:A2WKP5]
BGIOSGA002467	85.5797	40.4984	130.661	3.22632	1.68989	0.000640246	0.0107992	1	1884993	1888040	-	540	-	-	-	B8AD24	Uncharacterized protein	-
BGIOSGA025535	6.56154	0	13.1231	Inf	Inf	0.000640398	0.0107992	7	10946209	10946520	+	312	-	GO:0005504;GO:0009627	-	A2YKC2	AAI domain-containing protein	-
BGIOSGA009621	12.7251	1.58369	23.8666	15.0702	3.91363	0.000641252	0.0108076	3	37838440	37838850	-	411	-	-	-	A2XN16	Uncharacterized protein	-
BGIOSGA002564	242.484	122.998	361.971	2.94291	1.55724	0.000643831	0.0108392	1	115592	117178	-	1587	-	GO:0003824;GO:0016788	K01114	A2WJM5	Uncharacterized protein	-
BGIOSGA006702	25.6828	7.62602	43.7395	5.73556	2.51993	0.000646384	0.0108762	2	10975849	10979492	-	588	-	GO:0003824	-	B8AFK9	Isochorismatase domain-containing protein	-
BGIOSGA024118	269.316	9.73194	528.9	54.3468	5.76412	0.00064945	0.0109218	7	20062851	20066743	-	2670	-	GO:0016020;GO:0016760;GO:0016757;GO:0016021;GO:0030244;GO:0016740;GO:0071555	K20923	A2YMH4	Uncharacterized protein	-
BGIOSGA002673	9.42289	0.620855	18.2249	29.3545	4.87551	0.000650983	0.0109356	1	1630188	1631134	+	819	E3	GO:0046872;GO:0005634;GO:0005515;GO:0006511;GO:0007275;GO:0016567;GO:0008270	-	B8AD03	SIAH-type domain-containing protein	E3 ubiquitin-protein ligase [Source:UniProtKB/TrEMBL;Acc:B8AD03]
BGIOSGA019745	1587.05	891.601	2282.51	2.56001	1.35615	0.000652462	0.0109544	5	19035425	19037029	+	618	-	GO:0005854	K03626	A2Y3Z4	NAC-A/B domain-containing protein	-
BGIOSGA005043	46.2156	7.86954	84.5617	10.7454	3.42565	0.000653879	0.0109696	1	43607067	43607513	+	447	Cysteine	GO:0010951;GO:0004869	-	A2WYA4	Cystatin domain-containing protein	Cysteine proteinase inhibitor [Source:UniProtKB/TrEMBL;Acc:A2WYA4]
BGIOSGA035187	851.446	73.6421	1629.25	22.1239	4.46753	0.000655456	0.0109867	11	10955471	10955942	+	354	Non-specific	GO:0008289;GO:0006869	-	A2ZDR8	Non-specific lipid-transfer protein	Non-specific lipid-transfer protein [Source:UniProtKB/TrEMBL;Acc:A2ZDR8]
BGIOSGA004223	111.397	48.4456	174.348	3.59885	1.84754	0.00065931	0.0110452	1	31561080	31564729	+	2070	-	GO:0000226;GO:0008017	K16732	B8A7M9	Uncharacterized protein	-
BGIOSGA026405	321.054	167.56	474.548	2.83211	1.50188	0.000662719	0.0110917	7	27000374	27001205	+	585	-	GO:0046872;GO:0030001	-	B8B638	Uncharacterized protein	-
BGIOSGA008232	2319.09	1298.76	3339.42	2.57125	1.36247	0.000662808	0.0110917	2	18288846	18291065	+	663	40S	GO:0005840;GO:0005622;GO:0006412;GO:0003735	K02995	B8AHZ6	40S ribosomal protein S8	40S ribosomal protein S8 [Source:UniProtKB/TrEMBL;Acc:B8AHZ6]
BGIOSGA004490	6.84234	0	13.6847	Inf	Inf	0.000664489	0.0111078	1	35213009	35213893	+	885	-	GO:0043565;GO:0006351	-	B8A9S7	DOG1 domain-containing protein	-
BGIOSGA017846	1635.55	920.047	2351.06	2.55537	1.35353	0.000668738	0.0111727	5	25186910	25190759	-	1734	-	GO:0046872;GO:0004619;GO:0006007;GO:0003824;GO:0005737;GO:0030145	K15633	B8AZB8	Uncharacterized protein	-
BGIOSGA021611	26.0378	6.15468	45.9209	7.46113	2.89939	0.000674212	0.011258	6	7731122	7734203	-	2046	-	GO:0016020;GO:0005524;GO:0006508;GO:0004222;GO:0000166	K03798	B8B492	AAA domain-containing protein	-
BGIOSGA001506	153.819	41.8088	265.829	6.3582	2.66862	0.000675368	0.0112712	1	21186200	21193888	-	2724	-	GO:0010216;GO:0032776;GO:0005634;GO:0008168;GO:0003682;GO:0016740;GO:0032259	K00558	B8A9C3	Uncharacterized protein	-
BGIOSGA010671	15.9613	3.39255	28.53	8.40959	3.07203	0.000677674	0.0113035	3	15984214	15986531	-	870	-	GO:0003677;GO:0005634;GO:0006355;GO:0043565;GO:0003700	K09419	B8AQ69	HSF_DOMAIN domain-containing protein	-
BGIOSGA028839	12.3816	1.83563	22.9276	12.4903	3.64274	0.000678757	0.0113138	8	24937490	24938273	+	501	-	-	-	A2YW64	Uncharacterized protein	-
BGIOSGA022677	66.611	27.841	105.381	3.78511	1.92033	0.000679028	0.0113138	6	10095991	10097784	+	1299	-	-	-	B8B0J5	PMR5N domain-containing protein	-
BGIOSGA010174	146.684	73.3445	220.024	2.99987	1.5849	0.000682198	0.0113605	3	28474097	28477214	-	690	-	GO:0007034	K12191	B8AN41	Uncharacterized protein	-
BGIOSGA003956	50.0105	9.44895	90.5722	9.58542	3.26084	0.000682674	0.0113622	1	26835193	26836302	+	606	-	-	-	A2WSE8	J domain-containing protein	-
BGIOSGA025374	16.7978	3.35638	30.2392	9.00946	3.17144	0.000683317	0.0113668	7	5892457	5893137	+	558	-	GO:0016787;GO:0008152;GO:0005975;GO:0005576;GO:0071555;GO:0004650;GO:0016798	-	B8B8I8	Uncharacterized protein	-
BGIOSGA019421	29.9745	9.70122	50.2478	5.17954	2.37282	0.00068623	0.0114081	5	9127124	9129417	+	945	-	-	-	A2Y1Z5	Uncharacterized protein	-
BGIOSGA004486	204.157	91.2925	317.021	3.47259	1.79601	0.000695505	0.0115258	1	35048123	35053569	+	1407	-	GO:0005524	K07767	B8A9S1	AAA domain-containing protein	-
BGIOSGA012537	204.349	106.496	302.202	2.83768	1.50471	0.000699842	0.0115789	3	13156175	13158296	+	1407	-	GO:0016020;GO:0006486;GO:0016757;GO:0016021	-	A2XG66	Exostosin domain-containing protein	-
BGIOSGA036045	53.8028	22.6413	84.9643	3.75262	1.9079	0.000700268	0.0115797	12	17712634	17718543	-	3855	-	GO:0010032;GO:0009556;GO:0007076	K11491	B8BMD3	Cnd1 domain-containing protein	-
BGIOSGA005196	1122	598.04	1645.96	2.75225	1.46061	0.000702544	0.0116111	1	46144926	46153915	+	1596	-	GO:0016020;GO:0016021	-	A2WZ82	CRT-like domain-containing protein	-
BGIOSGA004971	107.142	5.41718	208.866	38.5563	5.26889	0.000706168	0.0116647	1	42574204	42575687	+	1314	-	GO:0016020;GO:0016021;GO:0055114	-	A2WXW4	Uncharacterized protein	-
BGIOSGA036393	75.2795	34.3378	116.221	3.38465	1.75901	0.000708602	0.0116986	12	7584341	7585073	-	210	-	-	-	A2ZJF2	Uncharacterized protein	-
BGIOSGA012430	527.768	285.64	769.896	2.69533	1.43046	0.00071054	0.0117243	3	11473800	11477029	+	1575	-	GO:0005515;GO:0005739	-	A2XFN0	Uncharacterized protein	-
BGIOSGA013267	148.14	74.4234	221.856	2.98101	1.5758	0.00071293	0.0117523	3	30070450	30074351	+	681	-	GO:0016020;GO:0016021	-	B8ANN0	Uncharacterized protein	-
BGIOSGA027890	34.6881	5.56604	63.8102	11.4642	3.51906	0.000713005	0.0117523	8	1107871	1112215	+	2109	-	GO:0016020;GO:0005515;GO:0005524;GO:0004672;GO:0016021;GO:0006468	-	A2YQP3	Protein kinase domain-containing protein	-
BGIOSGA012625	61.613	26.208	97.0179	3.70184	1.88824	0.000716822	0.0118089	3	14895781	14896602	+	246	-	-	-	B8APV6	Uncharacterized protein	-
BGIOSGA013555	90.2254	30.3305	150.12	4.94948	2.30728	0.000718809	0.0118226	3	35005160	35005963	+	804	-	GO:0055114;GO:0016491	K00059	A2XLZ8	Uncharacterized protein	-
BGIOSGA027819	58.883	13.5569	104.209	7.68682	2.94239	0.000719652	0.0118301	8	86113	87084	-	615	-	GO:0003677;GO:0005634	-	A2YQB2	HMG box domain-containing protein	-
BGIOSGA004316	524.053	286.876	761.23	2.65352	1.40791	0.000722395	0.0118625	1	32805031	32806528	+	726	-	GO:0016020;GO:0016021	K20726	B8A8D6	Uncharacterized protein	-
BGIOSGA035498	141.789	67.8043	215.775	3.18232	1.67008	0.000722905	0.0118645	11	18528074	18529783	+	591	H/ACA	GO:0005634;GO:0003723;GO:0042254;GO:0005730;GO:0001522;GO:0006364;GO:0031429	K11128	A2ZFN5	H/ACA ribonucleoprotein complex subunit	H/ACA ribonucleoprotein complex subunit [Source:UniProtKB/TrEMBL;Acc:A2ZFN5]
BGIOSGA006050	475.005	256.943	693.068	2.69736	1.43155	0.000724439	0.0118821	2	25998088	26000204	-	435	-	-	-	B8AFF4	Uncharacterized protein	-
BGIOSGA014675	44.3045	14.0022	74.6067	5.3282	2.41365	0.000725139	0.0118821	4	25155049	25166038	-	4347	-	-	-	B8ASC4	Uncharacterized protein	-
BGIOSGA029909	6.46076	0	12.9215	Inf	Inf	0.000731694	0.0119798	9	10003517	10013035	-	1992	-	GO:0005524;GO:0004672;GO:0006468	-	B8BES3	Protein kinase domain-containing protein	-
BGIOSGA009764	25.7618	8.12115	43.4024	5.34436	2.41802	0.000731878	0.0119798	3	35861834	35862883	-	1050	-	GO:0003677;GO:0005634;GO:0006355	-	A2XMA2	Dof-type domain-containing protein	-
BGIOSGA008189	101.875	47.8132	155.938	3.2614	1.70549	0.000732986	0.0119819	2	17274595	17280178	+	2121	-	GO:0016020;GO:0005524;GO:0004672;GO:0005576;GO:0016021;GO:0006468	-	A2X4Q6	Protein kinase domain-containing protein	-
BGIOSGA010004	85.1507	2.67275	167.629	62.7177	5.9708	0.00073623	0.012019	3	31842109	31842792	-	684	-	GO:0046872;GO:0045735;GO:0005576;GO:0030145	-	A2XKX3	Germin-like protein	-
BGIOSGA000953	65.9034	28.1606	103.646	3.68053	1.87991	0.000737787	0.0120316	1	32345432	32348316	-	996	BBD1	GO:0005634;GO:0016787;GO:0090305;GO:0004518	-	-	-	Bifunctional nuclease 1 [Source:UniProtKB/Swiss-Prot;Acc:B8A8D2]
BGIOSGA040591	63.7659	20.7419	106.79	5.1485	2.36415	0.000739741	0.0120535	CH398329.1	17771	18202	+	432	-	-	-	-	-	-
BGIOSGA003630	105.594	32.6251	178.562	5.47317	2.45238	0.000740312	0.0120535	1	20153136	20158084	+	2865	-	GO:0007018;GO:0009555;GO:0005524;GO:0003774;GO:0008017;GO:0000911;GO:0009524;GO:0048229;GO:0000166;GO:0009558;GO:0003777	K11498	B8A8Y7	Kinesin motor domain-containing protein	-
BGIOSGA028505	7684.9	3448.18	11921.6	3.45737	1.78968	0.000751137	0.0121974	8	16738495	16743162	+	1854	Pyrophosphate--fructose	GO:0016310;GO:0003872;GO:0005524;GO:0008152;GO:0016301;GO:0006096;GO:0003824;GO:0005737;GO:0047334;GO:0046835;GO:0046872;GO:0016740;GO:0061615	K00895	B8B9Z2	Pyrophosphate--fructose 6-phosphate 1-phosphotransferase subunit alpha	Pyrophosphate--fructose 6-phosphate 1-phosphotransferase subunit alpha [Source:UniProtKB/TrEMBL;Acc:B8B9Z2]
BGIOSGA032762	153.892	31.6517	276.133	8.72412	3.12501	0.00075937	0.0123181	10	9310923	9311207	+	285	-	GO:0005515	-	A2Z6D2	PLAT domain-containing protein	-
BGIOSGA015902	83.2361	1.08889	165.383	151.883	7.24681	0.00076267	0.0123651	4	4170546	4181987	+	5583	-	GO:0016020;GO:0055085;GO:0005524;GO:0000166;GO:0016021;GO:0022857;GO:0016887	-	B8AVA6	ABC transporter domain-containing protein	-
BGIOSGA023601	1282.26	359.962	2204.57	6.12444	2.61458	0.000766645	0.012423	6	32073420	32073893	+	366	-	-	-	A2YGZ1	FLZ-type domain-containing protein	-
BGIOSGA016309	444.016	179.712	708.321	3.94141	1.97871	0.00076769	0.0124333	4	17323353	17326335	+	1413	Carboxypeptidase	GO:0004180;GO:0008233;GO:0016787;GO:0006508;GO:0004185	K16297	A2XSY0	Carboxypeptidase	Carboxypeptidase [Source:UniProtKB/TrEMBL;Acc:A2XSY0]
BGIOSGA020644	658.833	108.12	1209.55	11.187	3.48376	0.000770666	0.0124648	6	30601305	30602409	-	429	-	-	-	A2YGE7	Expansin-like EG45 domain-containing protein	-
BGIOSGA004108	4069.69	2297.22	5842.16	2.54315	1.34662	0.000770693	0.0124648	1	29402318	29405629	+	1023	Malate	GO:0016616;GO:0003824;GO:0055114;GO:0006108;GO:0019752;GO:0006099;GO:0016615;GO:0005975;GO:0030060;GO:0016491	K00026	A2WT84	Malate dehydrogenase	Malate dehydrogenase [Source:UniProtKB/TrEMBL;Acc:A2WT84]
BGIOSGA008978	35.6091	9.51189	61.7063	6.48728	2.69761	0.000775353	0.012531	2	32335324	32335761	+	438	-	GO:0016020;GO:0016021	-	B8AI09	RING-type domain-containing protein	-
BGIOSGA016021	349.274	70.6567	627.892	8.88652	3.15162	0.000778379	0.0125733	4	8586256	8591864	+	2145	-	GO:0003824;GO:0004802	K00615	A2XR63	TRANSKETOLASE_1 domain-containing protein	-
BGIOSGA010295	1895.17	1068.29	2722.04	2.54802	1.34938	0.000789602	0.0127278	3	25697925	25699286	-	615	Ribosomal	GO:0005840;GO:0005622;GO:0006412;GO:0003735	K02877	A2XJ89	Ribosomal protein L15	Ribosomal protein L15 [Source:UniProtKB/TrEMBL;Acc:A2XJ89]
BGIOSGA003094	165.353	83.3002	247.406	2.97005	1.57049	0.000790556	0.0127365	1	8184720	8187421	+	954	-	-	-	B8ABG1	Uncharacterized protein	-
BGIOSGA032102	25.7017	0.620855	50.7825	81.7944	6.35393	0.000796791	0.0128217	10	8536510	8537948	-	312	-	GO:0046872;GO:0005507;GO:0055114;GO:0016491	-	B8BGC4	Plastocyanin-like domain-containing protein	-
BGIOSGA005140	216.562	87.471	345.653	3.95163	1.98245	0.00079833	0.0128348	1	45273183	45275216	+	1578	-	GO:0019139;GO:0009690;GO:0050660;GO:0003824;GO:0055114;GO:0016491;GO:0071949	K00279	A2WYX2	FAD-binding PCMH-type domain-containing protein	-
BGIOSGA003060	137.589	69.2857	205.892	2.97165	1.57126	0.000801667	0.0128772	1	7630509	7636825	+	2565	-	GO:0003677;GO:0005634	-	B8AB03	Uncharacterized protein	-
BGIOSGA000469	21.3594	0.715353	42.0035	58.7172	5.87571	0.000803159	0.0128921	1	40336869	40337580	-	603	-	GO:0003677;GO:0005634	-	A2WX37	Homeobox domain-containing protein	-
BGIOSGA030872	24.0008	6.55565	41.446	6.32219	2.66042	0.000807157	0.0129447	9	15420607	15421723	+	663	-	GO:0030276;GO:0005545;GO:0048268;GO:0030136;GO:0005543	-	B8BCI4	ANTH domain-containing protein	-
BGIOSGA015482	196.176	11.4057	380.945	33.3996	5.06176	0.000811225	0.0129944	4	7437110	7439399	-	345	-	-	-	B8AR86	Rhodanese domain-containing protein	-
BGIOSGA010694	156.97	64.0531	249.888	3.90126	1.96394	0.000812564	0.0130091	3	15488944	15489558	-	615	-	-	-	A2XGX4	Uncharacterized protein	-
BGIOSGA001083	35.7761	12.4625	59.0896	4.74139	2.24531	0.000814008	0.01302	1	30102741	30103970	-	1230	-	GO:0005515	-	A2WTF8	DUF295 domain-containing protein	-
BGIOSGA004513	29.9096	9.82628	49.9929	5.08768	2.34701	0.000819295	0.0130759	1	35603607	35604493	+	459	-	GO:0007059;GO:0051301;GO:0000940;GO:0008017;GO:0005876	-	A2WVF4	SKA2 domain-containing protein	-
BGIOSGA005973	143.735	70.1962	217.273	3.09522	1.63004	0.000820983	0.0130925	2	27271708	27271953	-	246	-	-	-	A2X7L6	Uncharacterized protein	-
BGIOSGA023726	713.824	15.37	1412.28	91.8853	6.52176	0.000823636	0.0131247	7	26563628	26564372	-	651	-	GO:0003677;GO:0005634;GO:0006355;GO:0006351;GO:0003700	K09286	A2YPV8	AP2/ERF domain-containing protein	-
BGIOSGA020110	95.3868	31.91	158.863	4.97848	2.31571	0.000827675	0.0131815	5	25864787	25874026	+	3726	Structural	GO:0005634;GO:0005515;GO:0005524;GO:0051276;GO:0005694	K06675	B8AZJ6	Structural maintenance of chromosomes protein	Structural maintenance of chromosomes protein [Source:UniProtKB/TrEMBL;Acc:B8AZJ6]
BGIOSGA000060	634.259	285.156	983.362	3.4485	1.78597	0.000831417	0.0132185	1	46499770	46501617	-	540	-	-	K02947	A2WZD5	S10_plectin domain-containing protein	-
BGIOSGA032723	17.7827	3.75669	31.8087	8.46723	3.08189	0.000834613	0.0132583	10	7998187	8001524	+	3102	-	GO:0016020;GO:0016310;GO:0005524;GO:0016301;GO:0006468;GO:0005515;GO:0004674;GO:0000166;GO:0004672;GO:0016021;GO:0016740	-	A2Z647	Protein kinase domain-containing protein	-
BGIOSGA024906	140.383	70.3729	210.393	2.98969	1.58	0.00083651	0.0132747	7	1177217	1177645	-	429	-	-	-	A2YHP0	Uncharacterized protein	-
BGIOSGA019238	66.6066	31.378	101.835	3.24543	1.69841	0.000837933	0.0132904	5	3954013	3956856	+	942	-	GO:0046983	-	A2Y0Q7	Uncharacterized protein	-
BGIOSGA023234	2888.06	1594.56	4181.56	2.62239	1.39088	0.000841894	0.0133305	6	25151984	25152765	+	714	-	GO:0005515	-	A2YEV0	TPR_REGION domain-containing protein	-
BGIOSGA028686	157.398	83.0497	231.746	2.79045	1.4805	0.000845244	0.013365	8	21529451	21532714	+	1632	-	GO:0016020;GO:0055085;GO:0016021;GO:0022857	-	B8BAU7	Uncharacterized protein	-
BGIOSGA000713	6.45209	0	12.9042	Inf	Inf	0.000848918	0.0134161	1	36325320	36325559	-	240	-	-	-	B8AAE4	Uncharacterized protein	-
BGIOSGA031231	7037.28	3967.58	10107	2.54739	1.34902	0.00085174	0.0134538	9	20747003	20751761	+	1410	UDP-glucose	GO:0006011;GO:0016779;GO:0016740;GO:0003983;GO:0070569	K00963	A3QQQ3	UTP--glucose-1-phosphate uridylyltransferase	UDP-glucose pyrophosphorylase [Source:UniProtKB/TrEMBL;Acc:A3QQQ3]
BGIOSGA018507	12.2464	1.89874	22.5941	11.8995	3.57283	0.000853137	0.01346	5	9102278	9106072	-	2706	-	GO:0043531	-	A2Y1Z3	Uncharacterized protein	-
BGIOSGA004334	3964.76	1064.63	6864.89	6.44815	2.68889	0.000853703	0.01346	1	33050050	33054892	+	2454	-	GO:0046422;GO:0055114;GO:0009507	-	A2WUG5	Uncharacterized protein	-
BGIOSGA033399	195.361	103.844	286.877	2.76259	1.46602	0.000853943	0.01346	10	20330717	20331520	+	804	-	GO:0016020;GO:0017003;GO:0020037;GO:0018063;GO:0017004;GO:0016021;GO:0005743;GO:0005886	-	A2Z9X5	Uncharacterized protein	-
BGIOSGA007571	166.495	50.1963	282.794	5.63376	2.4941	0.000854122	0.01346	2	3744137	3749794	+	1722	-	GO:0016020;GO:0016757;GO:0016021;GO:0005975;GO:0006004;GO:0016740	-	B8AI57	Uncharacterized protein	-
BGIOSGA005038	418.634	212.952	624.317	2.93172	1.55175	0.000854695	0.01346	1	43542236	43542547	+	312	-	GO:0005504;GO:0009627	-	B8A848	AAI domain-containing protein	-
BGIOSGA018694	480.298	258.708	701.889	2.71306	1.43992	0.000854765	0.01346	5	5073390	5074634	-	1245	-	GO:0005515	-	A2Y103	Uncharacterized protein	-
BGIOSGA017359	24.7308	7.24423	42.2175	5.82773	2.54293	0.000862995	0.0135757	4	33841084	33843078	+	1608	-	GO:0016020;GO:0055085;GO:0016021;GO:0005215;GO:0022857	-	A2XZ04	MFS domain-containing protein	-
BGIOSGA018793	905.362	505.638	1305.09	2.58107	1.36797	0.000864282	0.013589	5	3136627	3142418	-	1764	Transport	GO:0005515;GO:0009734;GO:0000822	K14485	B0LXW5	Transport inhibitor response 1	Transport inhibitor response 1 [Source:UniProtKB/TrEMBL;Acc:B0LXW5]
BGIOSGA020045	195.665	39.5361	351.795	8.89808	3.15349	0.000873794	0.0137104	5	24847361	24851976	+	2313	MCM3	GO:0003677;GO:0005634;GO:0005524;GO:0006260;GO:0006270;GO:0004386;GO:0000347;GO:0016787;GO:0000166;GO:0042555;GO:0007049	K02541	-	-	DNA replication licensing factor MCM3 [Source:UniProtKB/Swiss-Prot;Acc:B8AZ99]
BGIOSGA034233	1128.66	620.326	1636.99	2.63892	1.39995	0.000874239	0.0137104	11	6520079	6521134	-	1056	-	GO:0016787	-	B8BJU7	Abhydrolase_3 domain-containing protein	-
BGIOSGA014110	265.665	138.865	392.465	2.82623	1.49888	0.00087672	0.0137423	4	33495935	33496759	-	825	-	-	-	A2XYV7	Uncharacterized protein	-
BGIOSGA013716	252.706	86.7246	418.687	4.82777	2.27136	0.000892266	0.0139576	3	37307823	37308404	+	582	-	GO:0016747	-	A2XMU8	N-acetyltransferase domain-containing protein	-
BGIOSGA013235	840.767	31.1215	1650.41	53.0312	5.72877	0.000894165	0.01398	3	29436166	29437501	+	912	-	GO:0016702;GO:0055114	K10712	A2XK77	Uncharacterized protein	-
BGIOSGA009980	42.63	3.20372	82.0564	25.6128	4.67879	0.000897236	0.0140209	3	32199782	32200075	-	294	-	-	-	A2XL16	Uncharacterized protein	-
BGIOSGA031523	788.757	339.513	1238	3.64641	1.86648	0.000901526	0.0140729	10	19382616	19384895	-	2280	-	GO:0004252;GO:0016787;GO:0006508	-	A2Z9I4	Uncharacterized protein	-
BGIOSGA020148	94.0091	43.5406	144.478	3.31823	1.73041	0.000902087	0.0140729	5	26496210	26496692	+	483	-	GO:0016020;GO:0016021	-	A2Y6C0	Uncharacterized protein	-
BGIOSGA003747	90.417	42.846	137.988	3.22056	1.68731	0.000903047	0.0140759	1	23142192	23143565	+	1374	Glycosyltransferase	GO:0016757;GO:0016758;GO:0016740	-	B8AA21	Glycosyltransferase	Glycosyltransferase [Source:UniProtKB/TrEMBL;Acc:B8AA21]
BGIOSGA005979	7.9374	0.341982	15.5328	45.42	5.50526	0.000904723	0.0140949	2	27152107	27154837	-	1560	Glycosyltransferase	GO:0016757;GO:0016758;GO:0016740	-	A2X7K1	Glycosyltransferase	Glycosyltransferase [Source:UniProtKB/TrEMBL;Acc:A2X7K1]
BGIOSGA031802	14.2114	0	28.4227	Inf	Inf	0.00091317	0.0141941	10	15060051	15060608	-	558	-	-	-	A2Z813	Uncharacterized protein	-
BGIOSGA026908	13.872	2.48821	25.2558	10.1502	3.34344	0.000914558	0.0141976	8	22977842	22978441	-	600	-	-	-	A2YVP1	Uncharacterized protein	-
BGIOSGA014627	96.2136	19.5359	172.891	8.84992	3.14567	0.00091647	0.0142201	4	25977645	25979836	-	1296	-	GO:0005524;GO:0004672;GO:0006468	-	A2XW15	Protein kinase domain-containing protein	-
BGIOSGA029010	35.6648	12.6203	58.7093	4.65198	2.21784	0.000923677	0.0143042	8	27498774	27500656	+	1011	-	-	-	A2YX38	Uncharacterized protein	-
BGIOSGA029496	322.386	174.39	470.382	2.6973	1.43152	0.00092739	0.0143533	9	18054664	18056069	-	516	-	GO:0005840;GO:0005622;GO:0006412;GO:0003735	K02912	B8BDC7	Uncharacterized protein	-
BGIOSGA031173	25.7079	2.67258	48.7433	18.2383	4.1889	0.000928351	0.0143609	9	20020633	20023222	+	1245	-	GO:0005634;GO:0003697;GO:0006260;GO:0006270;GO:0003690	K10736	A2Z3K0	zf-primase domain-containing protein	-
BGIOSGA028476	41.6616	17.1511	66.1721	3.85818	1.94792	0.000930573	0.0143722	8	16021872	16022474	+	603	-	GO:0030246	-	A2YU30	Lectin_legB domain-containing protein	-
BGIOSGA025855	49.9755	20.0803	79.8706	3.97756	1.99189	0.000930602	0.0143722	7	18930670	18931272	+	603	-	GO:0016020;GO:0016021	-	B8B6X2	LEA_2 domain-containing protein	-
BGIOSGA025783	14.6886	1.43071	27.9465	19.5334	4.28787	0.000933571	0.0143956	7	17683908	17684990	+	1029	-	-	-	A2YLR2	Uncharacterized protein	-
BGIOSGA008608	314.78	171.139	458.42	2.67864	1.4215	0.000934122	0.0143956	2	25756306	25759183	+	2052	-	GO:0005515	-	B8AFD8	Uncharacterized protein	-
BGIOSGA029995	1040.93	580.122	1501.73	2.58865	1.3722	0.000934346	0.0143956	9	8147336	8150596	-	1602	-	GO:0016020;GO:0055085;GO:0016021;GO:0005886;GO:0005215;GO:0022857	-	A2YZT6	MFS domain-containing protein	-
BGIOSGA015298	14.3841	1.93013	26.8381	13.9048	3.79751	0.000938372	0.0144359	4	14130905	14131108	-	204	-	-	-	A2XS56	Uncharacterized protein	-
BGIOSGA014085	627.02	307.08	946.961	3.08376	1.62469	0.00094754	0.014555	4	33824173	33825117	-	621	-	GO:0003677;GO:0005634;GO:0006355	-	A2XZ00	Dof-type domain-containing protein	-
BGIOSGA024912	18.0686	1.89874	34.2386	18.0323	4.17251	0.00095948	0.0147016	7	1160480	1163538	-	780	-	-	-	B8B6T6	Uncharacterized protein	-
BGIOSGA010291	9910.03	5773.25	14046.8	2.43308	1.28279	0.000963292	0.0147453	3	25745408	25747557	-	939	-	GO:0016866	-	B8AM48	Uncharacterized protein	-
BGIOSGA022163	405.969	204.35	607.588	2.97327	1.57205	0.000964382	0.0147547	6	646634	646927	+	294	-	-	-	A2Y8F6	Uncharacterized protein	-
BGIOSGA016637	32.1469	7.6176	56.6763	7.44017	2.89534	0.000974233	0.0148715	4	22739637	22746024	+	2781	-	GO:0005524;GO:0006310;GO:0003676;GO:0042631;GO:0008026	K10730	B8AVT3	Uncharacterized protein	-
BGIOSGA025899	871.958	489.368	1254.55	2.56361	1.35818	0.000979178	0.0149289	7	19650893	19651574	+	408	Probable	GO:0003677;GO:0005634;GO:0046982;GO:0005694;GO:0000786	K11251	-	-	Probable histone H2A.1 [Source:UniProtKB/Swiss-Prot;Acc:A2YMC5]
BGIOSGA002133	54.2836	12.9086	95.6587	7.41048	2.88957	0.000980179	0.0149294	1	6609126	6609680	-	555	-	GO:0016020;GO:0016021	-	A2WM07	RING-type domain-containing protein	-
BGIOSGA000217	58.0004	25.5024	90.4984	3.54862	1.82726	0.000982013	0.0149491	1	44408455	44411597	-	777	-	GO:0006098;GO:0004801;GO:0005975;GO:0003824;GO:0005737	-	B8A8G9	Uncharacterized protein	-
BGIOSGA001201	121.02	60.2455	181.795	3.01758	1.59339	0.000982448	0.0149491	1	27597498	27600295	-	2040	-	GO:0016020;GO:0016021	-	A2WSN0	Uncharacterized protein	-
BGIOSGA023108	3176.6	1506.75	4846.45	3.2165	1.68549	0.000984903	0.0149716	6	22664240	22667688	+	1569	-	GO:0046872;GO:0005507;GO:0055114;GO:0016491	K00423	A2YE69	Uncharacterized protein	-
BGIOSGA024501	1267.52	712.788	1822.25	2.55651	1.35418	0.000985901	0.0149719	7	9250364	9255694	-	870	-	GO:0016020	K17081	A2YK26	PHB domain-containing protein	-
BGIOSGA009470	221.295	117.394	325.195	2.77012	1.46995	0.000987761	0.014986	3	39748253	39750160	-	846	-	GO:0016020	-	B8AN72	PHB domain-containing protein	-
BGIOSGA002272	23.8633	7.46907	40.2575	5.3899	2.43026	0.00099597	0.0150652	1	4408943	4410017	-	804	-	-	-	-	-	-
BGIOSGA031964	17.691	4.38695	30.9951	7.0653	2.82075	0.000997081	0.0150746	10	12002463	12005444	-	957	-	GO:0003677;GO:0006260;GO:0005664	K02605	B8BGQ2	ORC_WH_C domain-containing protein	-
BGIOSGA004029	460.618	215.554	705.682	3.2738	1.71097	0.00100416	0.0151475	1	28143642	28146544	+	1608	-	GO:0016020;GO:0020037;GO:0005506;GO:0055114;GO:0046872;GO:0016705;GO:0016021;GO:0004497;GO:0016491	-	B8ABZ9	Uncharacterized protein	-
BGIOSGA020219	2582.88	545.676	4620.07	8.4667	3.0818	0.00101561	0.0152885	5	27481165	27485904	+	1704	ATP-dependent	GO:0016310;GO:0003872;GO:0005524;GO:0008152;GO:0016301;GO:0006096;GO:0003824;GO:0005737;GO:0046872;GO:0006002;GO:0000166;GO:0016740;GO:0061615	K00850	B8B024	ATP-dependent 6-phosphofructokinase	ATP-dependent 6-phosphofructokinase [Source:UniProtKB/TrEMBL;Acc:B8B024]
BGIOSGA010186	57.3089	24.4043	90.2135	3.69663	1.88621	0.00101641	0.0152885	3	28205807	28209733	-	1668	-	GO:0005524;GO:0004672;GO:0006468	K08857	B8AN30	Protein kinase domain-containing protein	-
BGIOSGA004769	220.515	117.644	323.386	2.74886	1.45883	0.00101799	0.0153002	1	39447637	39449829	+	486	-	GO:0005840;GO:0005622;GO:0006412;GO:0003735	K02879	A2WWU0	Uncharacterized protein	-
BGIOSGA019355	3605.62	2065.09	5146.15	2.49198	1.31729	0.00102219	0.0153559	5	6987867	6991413	+	921	-	GO:0016020;GO:0055085;GO:0016021;GO:0022857	K15104	A2Y1H8	Uncharacterized protein	-
BGIOSGA007785	1510.08	84.9683	2935.19	34.5445	5.11038	0.00103108	0.0154591	2	7430783	7435226	+	1533	Histone	GO:0004407;GO:0005634;GO:0032041;GO:0046872;GO:0016787;GO:0006325;GO:0070932;GO:0016575	K06067	B8AE72	Histone deacetylase	Histone deacetylase [Source:UniProtKB/TrEMBL;Acc:B8AE72]
BGIOSGA032925	162.924	41.804	284.043	6.79464	2.7644	0.00103445	0.0154945	10	12995206	12995995	+	420	Histone	GO:0003677;GO:0005634;GO:0046982;GO:0005694;GO:0000786	K11251	A2Z7B5	Histone H2A	Histone H2A [Source:UniProtKB/TrEMBL;Acc:A2Z7B5]
BGIOSGA021386	131.458	66.4538	196.463	2.95638	1.56383	0.00103617	0.0155127	6	12011859	12014816	-	747	-	GO:0003735	K17427	B8B0W1	Uncharacterized protein	-
BGIOSGA017608	993.417	564.235	1422.6	2.52129	1.33416	0.00104309	0.0156012	5	28745774	28747878	-	939	-	GO:0005515	K14753	B8AWF2	WD_REPEATS_REGION domain-containing protein	-
BGIOSGA036674	522.278	294.807	749.75	2.54319	1.34664	0.00104708	0.0156359	12	1927874	1930073	-	963	60S	GO:0005840;GO:0042254;GO:0005622	K02941	A2ZHU8	60S acidic ribosomal protein P0	60S acidic ribosomal protein P0 [Source:UniProtKB/TrEMBL;Acc:A2ZHU8]
BGIOSGA033086	10.8736	0	21.7472	Inf	Inf	0.00105377	0.0157149	10	15636103	15639493	+	1572	-	GO:0004817;GO:0005524;GO:0006423;GO:0000166;GO:0006418;GO:0004812	K01883	B8BHC0	tRNA-synt_1e domain-containing protein	-
BGIOSGA004166	86.8517	31.7698	141.934	4.46757	2.15949	0.0010561	0.015742	1	30515104	30515649	+	546	-	-	-	A2WTJ4	Uncharacterized protein	-
BGIOSGA011815	112.102	48.8556	175.348	3.5891	1.84362	0.00105734	0.0157528	3	2504985	2506556	+	1227	-	GO:0007142	-	A2XCA5	Uncharacterized protein	-
BGIOSGA033518	1645.49	943.76	2347.21	2.48709	1.31446	0.0010582	0.015758	11	22878512	22881957	-	1419	-	GO:0004553;GO:0016787;GO:0008152;GO:0005975;GO:0016798	-	B8BIL3	X8 domain-containing protein	-
BGIOSGA002512	658.065	370.939	945.192	2.54811	1.34943	0.00106375	0.015811	1	1030332	1032565	-	1005	-	-	-	B8ACX5	Uncharacterized protein	-
BGIOSGA013464	27.193	9.05293	45.3331	5.00756	2.32411	0.00106382	0.015811	3	33326942	33327658	+	717	ZHD11	GO:0046872;GO:0003677;GO:0005634	-	-	-	Zinc-finger homeodomain protein 11 [Source:UniProtKB/Swiss-Prot;Acc:A2XLF4]
BGIOSGA001181	2161.69	405.33	3918.06	9.66634	3.27297	0.00107063	0.0158738	1	27934221	27936540	-	1917	-	GO:0016020;GO:0055085;GO:0016021	-	A2WSR8	Uncharacterized protein	-
BGIOSGA014115	23.1122	6.90621	39.3182	5.69316	2.50923	0.00107825	0.0159636	4	33428164	33431735	-	2112	-	GO:0016020;GO:0005515;GO:0016021	-	B8ARE4	LRRNT_2 domain-containing protein	-
BGIOSGA019860	58.5071	24.1302	92.8839	3.84928	1.94459	0.00107921	0.0159701	5	21227718	21232500	+	1713	-	GO:0000226;GO:0008017	K16732	B8AY90	Uncharacterized protein	-
BGIOSGA035999	202.359	66.4408	338.278	5.09142	2.34807	0.00108535	0.0160516	12	18619280	18621167	-	903	-	GO:0003677	K09422	A2ZLP8	Uncharacterized protein	-
BGIOSGA036477	1155.22	41.4432	2269	54.7496	5.77478	0.00108668	0.0160574	12	5235065	5239026	-	1674	-	GO:0046872;GO:0005524;GO:0000166;GO:0009113;GO:0004637	K01945	A2ZIW4	ATP-grasp domain-containing protein	-
BGIOSGA014168	102.048	42.7835	161.312	3.77043	1.91473	0.00109118	0.0161009	4	32879202	32879633	-	432	-	GO:0009733	K14488	A2XYL1	Uncharacterized protein	-
BGIOSGA023633	1579.55	684.192	2474.9	3.61725	1.8549	0.00109119	0.0161009	6	32583889	32584860	+	972	-	GO:0006032;GO:0008061;GO:0016998;GO:0005975;GO:0004568	K20547	A2YH55	Chitin-binding type-1 domain-containing protein	-
BGIOSGA035720	787.943	10.1055	1565.78	154.944	7.2756	0.00109589	0.0161528	11	22752482	22753336	+	855	-	GO:0005975	K01183	A2ZGZ3	Glyco_hydro_18 domain-containing protein	-
BGIOSGA016537	304.072	27.3197	580.824	21.2602	4.41008	0.00109629	0.0161528	4	21045846	21048642	+	1092	Aldose	GO:0030246;GO:0004034;GO:0016853;GO:0005975;GO:0003824;GO:0019318	K01785	A2XU77	Aldose 1-epimerase	Aldose 1-epimerase [Source:UniProtKB/TrEMBL;Acc:A2XU77]
BGIOSGA027952	692.236	7.8061	1376.67	176.358	7.46236	0.00109878	0.0161817	8	2152972	2153896	+	831	-	-	-	A2YR08	Uncharacterized protein	-
BGIOSGA034807	49.8885	12.6616	87.1155	6.8803	2.78247	0.0010998	0.016189	11	2144770	2146055	+	1059	-	-	-	A2ZBI2	Uncharacterized protein	-
BGIOSGA020139	31.4669	10.5327	52.401	4.97507	2.31472	0.00110654	0.0162569	5	26245566	26245769	+	204	-	GO:0016020;GO:0016021	-	B8AZR4	Uncharacterized protein	-
BGIOSGA037206	296.51	163.163	429.856	2.63451	1.39754	0.00110706	0.0162569	12	7164803	7169213	+	1755	-	GO:0016020;GO:0016757;GO:0016021	-	B8BNQ7	Uncharacterized protein	-
BGIOSGA000511	464.824	260.087	669.561	2.57437	1.36422	0.00110921	0.0162729	1	39608812	39611002	-	333	60S	GO:0005840;GO:0005622;GO:0006412;GO:0003735	K02920	A2WWV9	60S ribosomal protein L36	60S ribosomal protein L36 [Source:UniProtKB/TrEMBL;Acc:A2WWV9]
BGIOSGA021446	70.6596	22.6942	118.625	5.22711	2.38601	0.00111022	0.0162799	6	10850232	10852438	-	975	Peroxidase	GO:0020037;GO:0055114;GO:0006979;GO:0046872;GO:0098869;GO:0004601;GO:0005576;GO:0042744;GO:0016491	K00430	A2YBR3	Peroxidase	Peroxidase [Source:UniProtKB/TrEMBL;Acc:A2YBR3]
BGIOSGA020764	159.997	37.0968	282.897	7.62591	2.93091	0.00111102	0.0162838	6	28332410	28333172	-	582	-	GO:0046983	-	A2YFQ8	BHLH domain-containing protein	-
BGIOSGA026037	111.171	40.8632	181.479	4.44115	2.15093	0.00111451	0.0162967	7	21960066	21961874	+	1809	SHR1	GO:0005634;GO:0008356;GO:0007275;GO:0043565;GO:0009956;GO:0003700;GO:0048366	-	-	-	Protein SHORT-ROOT 1 [Source:UniProtKB/Swiss-Prot;Acc:A2YN56]
BGIOSGA009945	35.9179	13.5559	58.2799	4.29924	2.10408	0.00111508	0.0162967	3	32763969	32766593	-	684	-	GO:0007131;GO:0051026	-	B8AQC3	Uncharacterized protein	-
BGIOSGA018711	148.33	76.3579	220.301	2.88511	1.52863	0.00111564	0.0162971	5	4789659	4793106	-	876	-	-	K18192	B8AYM0	Uncharacterized protein	-
BGIOSGA026573	168.78	48.907	288.653	5.90208	2.56122	0.00112398	0.0163955	8	28651901	28657473	-	3033	RBR1	GO:0005634;GO:0006357;GO:0000082;GO:0006351;GO:0051726;GO:0007049	K04681	-	-	Retinoblastoma-related protein 1 [Source:UniProtKB/Swiss-Prot;Acc:A2YXJ7]
BGIOSGA005526	3197.85	1830.48	4565.21	2.49399	1.31846	0.00112581	0.0164066	2	34667101	34669631	-	1467	-	GO:0004553;GO:0016787;GO:0008152;GO:0005975;GO:0016798	-	B8AJ70	X8 domain-containing protein	-
BGIOSGA018358	111.163	54.329	167.997	3.09221	1.62864	0.00113261	0.01649	5	14246317	14253765	-	3927	-	GO:0043531;GO:0005515	-	B8AWA6	NB-ARC domain-containing protein	-
BGIOSGA019443	177.878	40.4491	315.307	7.79515	2.96258	0.00113604	0.0165243	5	9926197	9932207	+	2493	MCM6	GO:0003677;GO:0005634;GO:0005524;GO:0006260;GO:0006270;GO:0004386;GO:0032508;GO:0046872;GO:0016787;GO:0000166;GO:0042555;GO:0007049;GO:0003678	K02542	-	-	DNA replication licensing factor MCM6 [Source:UniProtKB/Swiss-Prot;Acc:B8AZX3]
BGIOSGA000082	3400.16	1236.54	5563.77	4.49945	2.16975	0.00113768	0.0165325	1	46182558	46184033	-	1476	-	GO:0016020;GO:0016757;GO:0016021	-	A2WZ86	Uncharacterized protein	-
BGIOSGA037623	261.433	139.838	383.029	2.73909	1.4537	0.00113851	0.0165354	12	18946589	18947293	+	705	-	-	-	A2ZLU2	Uncharacterized protein	-
BGIOSGA035434	167.35	85.7773	248.923	2.90197	1.53703	0.00113896	0.0165354	11	17255409	17259748	+	2532	-	-	-	A2ZFA4	Uncharacterized protein	-
BGIOSGA011884	2992.62	1731.21	4254.03	2.45726	1.29705	0.00114574	0.0166114	3	3434311	3437783	+	879	-	GO:0005840;GO:0003723;GO:0005622;GO:0006412;GO:0003735;GO:0015935;GO:0019843	K02997	B8ANT6	S4 RNA-binding domain-containing protein	-
BGIOSGA009135	852.655	326.896	1378.41	4.21668	2.07611	0.00114636	0.0166114	2	34988212	34994960	+	2742	-	GO:0016020;GO:0016310;GO:0005524;GO:0016301;GO:0006468;GO:0005515;GO:0004674;GO:0000166;GO:0004672;GO:0016021;GO:0016740	K20718	B8AJH2	Protein kinase domain-containing protein	-
BGIOSGA005177	263.696	139.638	387.753	2.77684	1.47344	0.00114833	0.0166288	1	45906784	45910078	+	1467	-	GO:0044205;GO:0009116;GO:0006221;GO:0004590;GO:0003824;GO:0006207;GO:0004588	K13421	A2WZ46	OMPdecase domain-containing protein	-
BGIOSGA016609	15.1594	1.02595	29.2929	28.5521	4.83552	0.00114993	0.0166396	4	22362009	22366122	+	1446	-	GO:0005634;GO:0005524;GO:0042138;GO:0007131;GO:0005694	K22399	-	-	-
BGIOSGA031436	439.783	247.333	632.233	2.55621	1.354	0.00115308	0.0166615	10	20735743	20737239	-	969	Flavin-containing	GO:0050661;GO:0050660;GO:0004499;GO:0004497;GO:0055114;GO:0016491	-	B8BI62	Flavin-containing monooxygenase	Flavin-containing monooxygenase [Source:UniProtKB/TrEMBL;Acc:B8BI62]
BGIOSGA014781	1524.18	884.69	2163.67	2.44568	1.29024	0.00115552	0.0166811	4	23616661	23617637	-	489	-	GO:0005840;GO:0005622;GO:0006412;GO:0003735	K02893	A2XV80	Ribosomal_L23eN domain-containing protein	-
BGIOSGA026650	273.868	77.1078	470.629	6.10351	2.60964	0.00116589	0.0167739	8	27633755	27640589	-	2409	Isoamylase	GO:0003824;GO:0019156;GO:0004553;GO:0005977;GO:0010021;GO:0010368;GO:0005975;GO:0005983;GO:0043033;GO:0009507	K01214	B8B8U4	Isoamylase	Isoamylase [Source:UniProtKB/TrEMBL;Acc:B8B8U4]
BGIOSGA033131	1320.09	769.535	1870.65	2.43088	1.28148	0.00116605	0.0167739	10	16591054	16594932	+	1854	-	GO:0016020;GO:0008168;GO:0016021;GO:0032259	-	A2Z8J2	Uncharacterized protein	-
BGIOSGA007700	399.067	223.745	574.389	2.56716	1.36017	0.00116632	0.0167739	2	5691291	5692179	+	840	-	GO:0003677	K09422	B8AJ81	Uncharacterized protein	-
BGIOSGA022367	22.6292	6.18195	39.0764	6.32105	2.66016	0.00116749	0.0167787	6	3739338	3740617	+	1125	-	GO:0005515	-	A2Y9N6	LRRNT_2 domain-containing protein	-
BGIOSGA010344	188.53	100.822	276.237	2.73984	1.45409	0.00116898	0.0167807	3	24585076	24590830	-	3390	-	GO:0007018;GO:0005524;GO:0000166;GO:0003774;GO:0003777;GO:0008017	K10400	B8AL84	Kinesin motor domain-containing protein	-
BGIOSGA031803	7.96573	0	15.9315	Inf	Inf	0.00116981	0.0167848	10	15056669	15057226	-	558	-	-	-	A2Z812	Uncharacterized protein	-
BGIOSGA015967	26.11	2.24056	49.9794	22.3067	4.47941	0.00117207	0.0168094	4	6084724	6086370	+	1647	-	GO:0016020;GO:0055085;GO:0006817;GO:0005315;GO:0016021;GO:0022857	K08176	A2XQU0	MFS domain-containing protein	-
BGIOSGA000864	158.323	47.8456	268.8	5.61808	2.49008	0.00117407	0.0168224	1	33916469	33917893	-	1425	Glycosyltransferase	GO:0016757;GO:0016758;GO:0016740	-	A2WUU3	Glycosyltransferase	Glycosyltransferase [Source:UniProtKB/TrEMBL;Acc:A2WUU3]
BGIOSGA024910	17.6692	4.32384	31.0145	7.17291	2.84256	0.00117614	0.0168374	7	1167777	1168205	-	429	-	-	-	A2YHN6	Uncharacterized protein	-
BGIOSGA003718	113.942	26.3303	201.553	7.6548	2.93637	0.00118085	0.0168801	1	22541092	22545391	+	2178	DNA	GO:0003677;GO:0005634;GO:0005524;GO:0006260;GO:0006270;GO:0004386;GO:0032508;GO:0016787;GO:0000166;GO:0042555;GO:0003678	K02212	B8A9Q8	DNA helicase	DNA helicase [Source:UniProtKB/TrEMBL;Acc:B8A9Q8]
BGIOSGA036151	45.5256	8.17519	82.8759	10.1375	3.34163	0.00118856	0.0169587	12	15328235	15332682	-	690	-	-	-	B8BPS6	Usp domain-containing protein	-
BGIOSGA001956	100.487	39.5314	161.443	4.08391	2.02995	0.00119551	0.0170439	1	9534585	9541834	-	4041	-	GO:0005524;GO:0004672;GO:0006468	K17545	B8AC52	Protein kinase domain-containing protein	-
BGIOSGA010815	7682.59	4603.47	10761.7	2.33774	1.22511	0.0011962	0.0170439	3	13335722	13337061	-	1122	-	-	-	A2XG88	Uncharacterized protein	-
BGIOSGA013824	572.189	265.948	878.43	3.30301	1.72378	0.0012106	0.0172171	3	38684023	38689142	+	1560	-	GO:0016311;GO:0016791	K03103	A2XNE2	Uncharacterized protein	-
BGIOSGA005870	293.311	163.338	423.284	2.59147	1.37377	0.00121608	0.017279	2	28931080	28935069	-	1089	-	GO:0016788	-	B8AGE0	Lipase_GDSL domain-containing protein	-
BGIOSGA033085	1705.18	987.467	2422.9	2.45365	1.29493	0.00121829	0.0173024	10	15628978	15633887	+	1725	-	GO:0006457;GO:0005524;GO:0005737;GO:0042026	K04077	B8BHB9	Uncharacterized protein	-
BGIOSGA002106	20.7451	4.13501	37.3552	9.03389	3.17535	0.00121922	0.0173076	1	7172114	7176108	-	2772	-	GO:0033314;GO:0005634;GO:0010212;GO:0006260	-	B8AAM4	Uncharacterized protein	-
BGIOSGA033316	671.893	155.363	1188.42	7.64932	2.93533	0.00122106	0.0173177	10	19463886	19464702	+	711	-	GO:0005515	-	A2Z9J9	Uncharacterized protein	-
BGIOSGA004347	91.8775	45.3071	138.448	3.05576	1.61153	0.00123176	0.0174533	1	33222563	33229279	+	2571	-	-	-	B8A8Q1	Btz domain-containing protein	-
BGIOSGA015815	53.7165	8.20707	99.226	12.0903	3.59578	0.00123758	0.0175277	4	1694294	1695738	+	882	-	GO:0004252;GO:0006508	-	B8AUL2	Uncharacterized protein	-
BGIOSGA028822	56.3181	25.1915	87.4446	3.4712	1.79543	0.00123848	0.0175324	8	24558738	24562212	+	1770	-	GO:0051315;GO:0031262	K11547	A2YW28	Uncharacterized protein	-
BGIOSGA023595	30.0963	10.8887	49.3039	4.52797	2.17887	0.00124058	0.017554	6	31956124	31956612	+	414	-	-	-	A2YGX5	Uncharacterized protein	-
BGIOSGA019113	35.0128	12.4313	57.5943	4.63301	2.21195	0.00124275	0.0175685	5	1858933	1859178	+	246	-	-	-	A2XZZ7	Uncharacterized protein	-
BGIOSGA022643	1104.51	640.704	1568.32	2.4478	1.29149	0.00124683	0.0176069	6	9166737	9177199	+	2049	Glucose-6-phosphate	GO:0004347;GO:0016853;GO:0006094;GO:0006096	K01810	B8B0B0	Glucose-6-phosphate isomerase	Glucose-6-phosphate isomerase [Source:UniProtKB/TrEMBL;Acc:B8B0B0]
BGIOSGA005232	2319.95	838.654	3801.25	4.53256	2.18033	0.00124776	0.0176069	1	46516084	46517154	+	1071	Peroxidase	GO:0020037;GO:0055114;GO:0006979;GO:0046872;GO:0098869;GO:0004601;GO:0005576;GO:0042744;GO:0016491	K00430	A2WZD9	Peroxidase	Peroxidase [Source:UniProtKB/TrEMBL;Acc:A2WZD9]
BGIOSGA013633	479.997	160.393	799.601	4.98527	2.31767	0.00125226	0.0176385	3	36014012	36014479	+	468	-	-	-	A2XMC7	Uncharacterized protein	-
BGIOSGA005176	470.058	263.826	676.29	2.56339	1.35805	0.0012523	0.0176385	1	45901186	45904319	+	1434	-	GO:0044205;GO:0009116;GO:0006221;GO:0004590;GO:0003824;GO:0006207;GO:0004588	K13421	B8A971	OMPdecase domain-containing protein	-
BGIOSGA006443	128.795	66.1884	191.402	2.89177	1.53195	0.00125687	0.0176948	2	18569522	18575026	-	1857	-	GO:0005515	-	A2X509	TPR_REGION domain-containing protein	-
BGIOSGA030894	49.5679	17.4797	81.6561	4.67147	2.22388	0.00127441	0.017894	9	15726801	15728482	+	1287	-	GO:0005515	-	B8BCK5	F-box domain-containing protein	-
BGIOSGA022056	191.028	100.991	281.065	2.78307	1.47667	0.00127452	0.017894	6	1065372	1067990	-	1047	-	GO:0032502;GO:0005634;GO:0005524;GO:0006355;GO:0006351	-	B8B1M9	Uncharacterized protein	-
BGIOSGA000945	306.606	35.8367	577.376	16.1113	4.01	0.0012815	0.0179674	1	32493262	32494121	-	648	Group	GO:0005634	-	A2WU85	Group 3 late embryogenesis abundant protein	Group 3 late embryogenesis abundant protein [Source:UniProtKB/TrEMBL;Acc:A2WU85]
BGIOSGA007599	5.90264	0	11.8053	Inf	Inf	0.00128834	0.0180376	2	4122081	4122461	+	381	-	-	-	A2X195	Uncharacterized protein	-
BGIOSGA025854	16.9741	1.33637	32.6118	24.4032	4.609	0.00128886	0.0180376	7	18926645	18928496	+	1023	Peroxidase	GO:0020037;GO:0055114;GO:0006979;GO:0046872;GO:0098869;GO:0004601;GO:0005576;GO:0042744;GO:0016491	K00430	A2YM38	Peroxidase	Peroxidase [Source:UniProtKB/TrEMBL;Acc:A2YM38]
BGIOSGA030484	22.84	6.74465	38.9354	5.77279	2.52927	0.00129021	0.0180482	9	7212867	7214083	+	1149	-	GO:0005634;GO:0010305;GO:0048367;GO:0048364;GO:0010588;GO:0010087;GO:0003676	-	A2YZM9	Uncharacterized protein	-
BGIOSGA016693	40.2305	4.01357	76.4474	19.0472	4.25151	0.00129812	0.0181424	4	23441093	23441461	+	270	-	GO:0016020;GO:0016021	-	A2XV48	Uncharacterized protein	-
BGIOSGA016044	30.2346	8.54427	51.925	6.07717	2.6034	0.00130435	0.0182129	4	9510025	9511059	+	1035	-	GO:0016020;GO:0016021;GO:0008374	-	A2XRB8	MBOAT_2 domain-containing protein	-
BGIOSGA035689	12.3403	2.08312	22.5974	10.8479	3.43934	0.00130678	0.0182256	11	21985734	21990131	+	1767	-	GO:0005634;GO:0005524;GO:0004386;GO:0003676;GO:0008026;GO:0016787;GO:0000166;GO:0006310	K10901	A2ZGS0	ATP-dependent DNA helicase	-
BGIOSGA017390	209.154	111.334	306.973	2.75723	1.46322	0.00130704	0.0182256	4	34330939	34331647	+	612	-	GO:0016020;GO:0016021;GO:0005886	-	A2XZ73	Uncharacterized protein	-
BGIOSGA022720	94.4488	39.5634	149.334	3.77456	1.91631	0.00131013	0.0182462	6	11381748	11383205	+	1458	Glycosyltransferase	GO:0016757;GO:0016758;GO:0016740	K23154	A2YBW1	Glycosyltransferase	Glycosyltransferase [Source:UniProtKB/TrEMBL;Acc:A2YBW1]
BGIOSGA026372	965.025	262.461	1667.59	6.35366	2.66759	0.00131111	0.0182462	7	26467842	26468539	+	516	-	-	-	A2YPU4	Usp domain-containing protein	-
BGIOSGA010727	934.683	540.355	1329.01	2.45951	1.29837	0.00131499	0.018252	3	14849926	14852536	-	1659	-	-	K14564	A2XGQ0	Nop domain-containing protein	-
BGIOSGA013715	7.3533	0.310428	14.3962	46.3753	5.53528	0.00131502	0.018252	3	37291715	37294226	+	1413	Cupincin	GO:0005615;GO:0008233;GO:0004222;GO:0046872;GO:0016787;GO:0006508;GO:0008237;GO:0045735;GO:0008270;GO:0005576;GO:0070207;GO:0019863	-	-	-	Cupincin [Source:UniProtKB/Swiss-Prot;Acc:B8AL97]
BGIOSGA016015	59.4373	9.60606	109.268	11.375	3.50779	0.00131548	0.018252	4	8101769	8104081	+	2313	-	-	-	A2XR40	Uncharacterized protein	-
BGIOSGA020133	708.496	404.6	1012.39	2.50221	1.3232	0.00133227	0.0184168	5	26168374	26169222	+	849	-	-	-	A2Y689	Usp domain-containing protein	-
BGIOSGA012722	177.414	51.5035	303.325	5.8894	2.55812	0.00133276	0.0184168	3	16241681	16243340	+	1608	-	GO:0006396;GO:0003723;GO:0009451;GO:0009982;GO:0001522	K11131	B8AQ82	PUA domain-containing protein	-
BGIOSGA018594	7.31634	0.404925	14.2277	35.1367	5.13491	0.00134128	0.0184978	5	7222940	7223224	-	285	-	-	-	A2Y1K1	VQ domain-containing protein	-
BGIOSGA032037	1162.36	670.914	1653.81	2.46501	1.30159	0.00134216	0.0184978	10	10442460	10446742	-	651	-	GO:0005525;GO:0003924	K07904	B8BGJ2	Uncharacterized protein	-
BGIOSGA029137	48.6751	20.395	76.9552	3.77324	1.9158	0.00134572	0.0185208	8	29486384	29487091	+	708	-	-	-	A2YXW5	Uncharacterized protein	-
BGIOSGA002620	68.5573	28.1529	108.962	3.87036	1.95247	0.0013528	0.0185846	1	619704	621664	+	1557	-	-	-	B8ACV0	Uncharacterized protein	-
BGIOSGA030458	153.876	80.3882	227.363	2.82832	1.49994	0.00135519	0.0185846	9	6348421	6351492	+	1551	-	GO:0016020;GO:0016021	-	B8BDZ7	Uncharacterized protein	-
BGIOSGA015071	118.926	56.4087	181.443	3.21658	1.68553	0.00136847	0.0187331	4	19501999	19520613	-	7518	-	GO:0045892;GO:0005524;GO:0003714;GO:0006281;GO:0006260;GO:0005622;GO:0003824;GO:0032508;GO:0003676;GO:0008026;GO:0046872;GO:0000166;GO:0043140;GO:0044237;GO:0006310	-	B8AU06	Uncharacterized protein	-
BGIOSGA021956	473.671	12.9935	934.348	71.9089	6.1681	0.00137275	0.018775	6	2377194	2377721	-	348	-	GO:0016020;GO:0016021	-	B8B2C6	Uncharacterized protein	-
BGIOSGA033329	904.194	538.84	1269.55	2.35607	1.23638	0.00137569	0.0187901	10	19544718	19545516	+	702	Glutathione	GO:0005515;GO:0016740	K00799	Q6WSC2	Glutathione S-transferase	Glutathione S-transferase [Source:UniProtKB/TrEMBL;Acc:Q6WSC2]
BGIOSGA028911	54.7971	23.8148	85.7794	3.60193	1.84877	0.00138379	0.0188923	8	26041641	26045609	+	1818	-	GO:0005515	-	B8BC26	Uncharacterized protein	-
BGIOSGA025892	61.0479	8.41772	113.678	13.5046	3.75538	0.00138537	0.0189055	7	19550188	19552570	+	1899	Beta-amylase	GO:0016787;GO:0008152;GO:0005975;GO:0000272;GO:0102229;GO:0016161;GO:0016798	-	B8B797	Beta-amylase	Beta-amylase [Source:UniProtKB/TrEMBL;Acc:B8B797]
BGIOSGA012208	1243.96	722.684	1765.23	2.4426	1.28842	0.00138814	0.0189239	3	8007633	8009113	+	387	-	GO:0003723;GO:0042254;GO:1990904;GO:0005730	K12845	A2XEE5	Ribonucloprotein	-
BGIOSGA014195	55.8637	9.85783	101.87	10.3339	3.36931	0.00139244	0.0189597	4	32485361	32486744	-	1296	-	GO:0016020;GO:0005524;GO:0004674;GO:0000166;GO:0004672;GO:0016021;GO:0006468	-	A2XYF3	Protein kinase domain-containing protein	-
BGIOSGA007275	174.8	93.4416	256.158	2.74137	1.4549	0.0013951	0.0189791	2	539875	547646	-	2907	-	-	K15601	B8AG57	JmjC domain-containing protein	-
BGIOSGA024924	31.0799	7.8332	54.3267	6.93544	2.79399	0.00139725	0.018993	7	1008181	1008588	-	408	-	-	-	A2YHL1	Uncharacterized protein	-
BGIOSGA011032	313.336	181.521	445.15	2.45234	1.29416	0.00139797	0.018993	3	9534684	9536253	-	1221	-	GO:0005634;GO:0009738;GO:0009845;GO:0003824;GO:0004722;GO:0043169;GO:0046872;GO:0090351;GO:0016787;GO:0004721;GO:0006470	K14497	A2XEY7	PPM-type phosphatase domain-containing protein	-
BGIOSGA028738	38.6581	15.3294	61.9868	4.04366	2.01566	0.00140408	0.0190507	8	22726952	22728386	+	702	-	GO:0005759	-	A2YVL2	Uncharacterized protein	-
BGIOSGA023713	1210.11	724.126	1696.1	2.34227	1.22791	0.00140546	0.0190609	7	26828464	26832071	-	2367	Potassium	GO:0016020;GO:0006813;GO:0016021;GO:0071805;GO:0006811;GO:0015079	K03549	A2YPY5	Potassium transporter	Potassium transporter [Source:UniProtKB/TrEMBL;Acc:A2YPY5]
BGIOSGA029735	7.89697	0	15.7939	Inf	Inf	0.00140913	0.0190741	9	13916168	13916971	-	804	-	-	-	A2Z1E5	Uncharacterized protein	-
BGIOSGA022164	197.67	17.4029	377.937	21.7169	4.44074	0.00140953	0.0190741	6	648124	648396	+	273	-	-	-	B8B1J9	Uncharacterized protein	-
BGIOSGA031413	187.78	100.343	275.218	2.74278	1.45564	0.00142337	0.019202	10	21042936	21044932	-	1083	-	GO:0046872;GO:0055114;GO:0016491	-	A2ZA67	Fe2OG dioxygenase domain-containing protein	-
BGIOSGA011836	29.5735	8.64734	50.4996	5.8399	2.54594	0.00142741	0.0192397	3	2759918	2762308	+	2391	-	GO:0004252;GO:0008233;GO:0009897;GO:0042127;GO:0008236;GO:0010103;GO:0006508;GO:0016787	-	A2XCD7	Uncharacterized protein	-
BGIOSGA019832	662.138	175.017	1149.26	6.56655	2.71514	0.00142889	0.0192488	5	20664201	20664650	+	450	-	GO:0006032;GO:0016998;GO:0004568	-	A2Y4F5	Glyco_hydro_19_cat domain-containing protein	-
BGIOSGA032716	19.4685	5.22373	33.7133	6.45387	2.69016	0.00142934	0.0192488	10	7875569	7876809	+	1023	-	GO:0005515	-	A2Z636	Uncharacterized protein	-
BGIOSGA029388	34.9963	12.787	57.2056	4.47374	2.16148	0.00143822	0.0193472	9	19615510	19616533	-	948	-	-	-	A2Z3E0	Uncharacterized protein	-
BGIOSGA032766	81.1523	21.5609	140.744	6.52773	2.70658	0.00143854	0.0193472	10	9346411	9346905	+	495	-	GO:0005515	-	A2Z6D8	PLAT domain-containing protein	-
BGIOSGA036008	152.53	39.4321	265.628	6.73633	2.75196	0.00144449	0.0194102	12	18451670	18456504	-	2178	MCM7	GO:0003677;GO:0005634;GO:0009555;GO:0005524;GO:0006260;GO:0006270;GO:0004386;GO:0005737;GO:0032508;GO:0000347;GO:0016787;GO:0000166;GO:0042555;GO:0007049;GO:0003678	K02210	-	-	DNA replication licensing factor MCM7 [Source:UniProtKB/Swiss-Prot;Acc:B8BMI1]
BGIOSGA002704	687.456	339.613	1035.3	3.04847	1.60808	0.00145214	0.0194665	1	2057080	2061273	+	2790	-	GO:0004553;GO:0030246;GO:0016787;GO:0008152;GO:0005975;GO:0003824;GO:0016798	K15925	B8AD31	Uncharacterized protein	-
BGIOSGA024203	428.216	239.742	616.689	2.5723	1.36306	0.00145312	0.0194665	7	18402852	18405054	-	1173	-	GO:0016020;GO:0055085;GO:0016021;GO:0022857	K15283	B8B6W3	TPT domain-containing protein	-
BGIOSGA031574	63.08	28.817	97.343	3.37797	1.75616	0.00145992	0.0195491	10	18549108	18549503	-	384	-	-	-	B8BHT9	Uncharacterized protein	-
BGIOSGA013062	59.1309	27.9769	90.2848	3.22712	1.69025	0.00146225	0.0195717	3	25312846	25316194	+	1224	-	GO:0009506;GO:0005524;GO:0004672;GO:0006468;GO:0005886	-	A2XJ52	Protein kinase domain-containing protein	-
BGIOSGA012850	115.881	59.3861	172.376	2.90264	1.53737	0.00146636	0.0196182	3	18920837	18922776	+	243	-	GO:0006397;GO:0005634;GO:0003723;GO:0000398;GO:0005681;GO:0008380;GO:0000387	K11099	A2XHW5	Small nuclear ribonucleoprotein G	-
BGIOSGA038128	157.388	11.3966	303.38	26.6203	4.73446	0.00147749	0.0197412	AAAA02036494.1	5241	6551	-	1311	-	GO:0006508;GO:0004190	-	-	-	-
BGIOSGA001254	85.9816	30.268	141.695	4.68135	2.22692	0.00148556	0.0198232	1	26716382	26719676	-	2307	Kinesin-like	GO:0007018;GO:0005524;GO:0005874;GO:0000166;GO:0003774;GO:0003777;GO:0008017	K10401	A2WSD1	Kinesin-like protein	Kinesin-like protein [Source:UniProtKB/TrEMBL;Acc:A2WSD1]
BGIOSGA028946	9.63359	1.02578	18.2414	17.783	4.15242	0.00148927	0.0198565	8	26472704	26473111	+	408	-	GO:0005509	-	A2YWR5	Uncharacterized protein	-
BGIOSGA034846	621.245	354.695	887.796	2.50299	1.32365	0.00150053	0.0199362	11	2685821	2699839	+	2853	-	GO:0046983	-	-	-	-
BGIOSGA027771	27.0206	9.11125	44.93	4.93126	2.30196	0.00150178	0.0199443	8	646907	647972	-	750	-	-	-	A2YQJ4	Uncharacterized protein	-
BGIOSGA007064	893.176	504.497	1281.86	2.54086	1.34532	0.00150698	0.0199959	2	4346024	4353350	-	1806	-	GO:0003677;GO:0005634;GO:0009072;GO:0042802;GO:0016701;GO:0003868;GO:0055114	K00457	B8AIH6	Uncharacterized protein	-
BGIOSGA016810	147.671	67.5989	227.742	3.36902	1.75233	0.0015092	0.0200168	4	25258925	25262841	+	837	-	GO:0019953;GO:0005576	K20628	B8ASD1	Uncharacterized protein	-
BGIOSGA000028	143.16	62.4818	223.838	3.58245	1.84095	0.00151063	0.0200185	1	46875739	46877460	-	1722	-	GO:0005515;GO:0008380;GO:0005739	-	A2WZJ7	Uncharacterized protein	-
BGIOSGA028091	67.4602	12.0891	122.831	10.1604	3.34489	0.00151388	0.0200528	8	4946552	4948302	+	675	-	-	-	B8BBC7	Uncharacterized protein	-
BGIOSGA031035	870.88	504.156	1237.6	2.45481	1.29561	0.00151648	0.0200767	9	18038667	18042035	+	402	Ribosomal	GO:0005840;GO:0005622;GO:0006412;GO:0003735	K02912	Q3MST7	Ribosomal L32	Ribosomal L32 [Source:UniProtKB/TrEMBL;Acc:Q3MST7]
BGIOSGA017530	19.8279	1.95723	37.6986	19.2612	4.26763	0.00152914	0.0202113	5	29814514	29816877	-	1995	-	-	-	A2Y7P2	Uncharacterized protein	-
BGIOSGA009524	1876.86	301.51	3452.2	11.4497	3.51724	0.00153531	0.0202667	3	39088422	39089098	-	432	-	-	-	A2XNK6	Uncharacterized protein	-
BGIOSGA028098	98.5062	48.4613	148.551	3.06536	1.61605	0.00153906	0.0203007	8	5075016	5075957	+	645	-	-	-	A2YRV0	Uncharacterized protein	-
BGIOSGA007506	62.6314	8.57071	116.692	13.6152	3.76715	0.00154055	0.0203018	2	2417142	2418487	+	1035	-	-	-	B8AHE9	Uncharacterized protein	-
BGIOSGA004837	23.6769	6.96024	40.3936	5.80348	2.53692	0.00154599	0.0203552	1	40666749	40668256	+	1155	-	GO:0005634;GO:0009738;GO:0009414;GO:0009409;GO:0006355;GO:0009845;GO:0010152;GO:0042803;GO:0009737;GO:0090351;GO:0043565;GO:0009651;GO:0003700	K14432	B8ACI3	BZIP domain-containing protein	-
BGIOSGA012891	27.1241	2.39354	51.8547	21.6644	4.43726	0.00154745	0.0203657	3	19610188	19611139	+	597	-	-	-	B8AK35	Uncharacterized protein	-
BGIOSGA024895	16.0109	3.66714	28.3546	7.73207	2.95085	0.00155764	0.0204727	7	1395666	1398386	-	2061	CSLC10	GO:0016020;GO:0016757;GO:0005794;GO:0016021;GO:0016740;GO:0071555;GO:0000139	-	-	-	Putative xyloglucan glycosyltransferase 10 [Source:UniProtKB/Swiss-Prot;Acc:A2YHR9]
BGIOSGA024152	404.74	224.767	584.713	2.60142	1.3793	0.00155825	0.0204727	7	19459423	19464653	-	1923	-	GO:0016020;GO:0005524;GO:0004672;GO:0016021;GO:0006468	-	B8B710	Uncharacterized protein	-
BGIOSGA031214	288.066	107.98	468.152	4.33553	2.11621	0.0015643	0.0205171	9	20463402	20465896	+	1110	-	-	-	B8BE47	Uncharacterized protein	-
BGIOSGA012577	246.445	135.123	357.767	2.64772	1.40475	0.00156655	0.0205378	3	13885437	13888905	+	912	-	GO:0006355;GO:0003700	-	A2XGF4	BZIP domain-containing protein	-
BGIOSGA010732	1406.87	816.155	1997.59	2.44756	1.29134	0.00157106	0.0205882	3	14734605	14738353	-	1974	-	-	K14565	B8APG2	Nop domain-containing protein	-
BGIOSGA035996	294.731	166.22	423.242	2.54628	1.34839	0.00157237	0.0205965	12	18688132	18691290	-	1938	-	GO:0005515	K21843	B8BMJ2	Uncharacterized protein	-
BGIOSGA002958	1346.88	786.872	1906.88	2.42337	1.27701	0.00157546	0.0206193	1	6049850	6051153	+	882	-	-	-	B8A6K6	Uncharacterized protein	-
BGIOSGA000442	34.1138	8.67494	59.5526	6.8649	2.77924	0.00157925	0.0206514	1	40921290	40921976	-	687	-	GO:0045892;GO:0005634;GO:1900457;GO:0005737	-	A2WX95	OVATE domain-containing protein	-
BGIOSGA032777	245.673	135.826	355.519	2.61745	1.38816	0.00158455	0.0207118	10	9579277	9579943	+	387	-	-	-	A2Z6F3	Uncharacterized protein	-
BGIOSGA001700	8957.34	2906.84	15007.8	5.16294	2.36819	0.00158943	0.0207579	1	15367652	15372355	-	1164	-	GO:0030246	-	-	-	-
BGIOSGA018777	3149.51	1853.6	4445.41	2.39825	1.26198	0.00160171	0.0208866	5	3524927	3527825	-	1101	-	GO:0005783;GO:0016853;GO:0045454	K09584	B8AYG0	Uncharacterized protein	-
BGIOSGA000786	38.3771	16.0221	60.7322	3.79053	1.9224	0.00160218	0.0208866	1	35231458	35234884	-	1365	Non-specific	GO:0016020;GO:0016310;GO:0005524;GO:0007165;GO:0016301;GO:0006468;GO:0004674;GO:0000166;GO:0004672;GO:0016021;GO:0016740	-	A2WV99	Non-specific serine/threonine protein kinase	Non-specific serine/threonine protein kinase [Source:UniProtKB/TrEMBL;Acc:A2WV99]
BGIOSGA002128	762.173	365.032	1159.31	3.17592	1.66718	0.00160428	0.0208923	1	6652611	6654978	-	1749	PCF5	GO:0003677;GO:0005634;GO:0007275;GO:0006355;GO:0003700	-	-	-	Transcription factor PCF5 [Source:UniProtKB/Swiss-Prot;Acc:A2WM14]
BGIOSGA024810	465.395	261.457	669.333	2.56001	1.35615	0.00160448	0.0208923	7	2696344	2697779	-	387	-	GO:0016020;GO:0016021	-	A2YI84	Uncharacterized protein	-
BGIOSGA022678	1033.45	591.467	1475.44	2.49454	1.31877	0.00160746	0.0209125	6	10117685	10118993	+	1218	-	-	-	B8B0J6	PMR5N domain-containing protein	-
BGIOSGA005697	239.72	130.07	349.371	2.68602	1.42547	0.00160893	0.0209147	2	32178822	32181195	-	1332	-	GO:0046983	-	B8AHQ6	BHLH domain-containing protein	-
BGIOSGA019943	478.598	263.027	694.17	2.63916	1.40008	0.00162476	0.0210669	5	23092210	23094027	+	1179	-	GO:0003676	-	A2Y564	Uncharacterized protein	-
BGIOSGA002256	1014.37	589.457	1439.28	2.4417	1.28789	0.00164048	0.021208	1	4657192	4658754	-	1563	-	GO:0005515	-	B8ADK4	Uncharacterized protein	-
BGIOSGA008963	149.827	79.5516	220.103	2.7668	1.46822	0.00164677	0.0212804	2	32100966	32103261	+	1212	-	GO:0008168;GO:0032259	K15445	A2X953	SAM-dependent MTase TRM10-type domain-containing protein	-
BGIOSGA006395	99.1535	1.55214	196.755	126.764	6.986	0.00164757	0.0212819	2	19783789	19785909	-	960	SWEET15	GO:0016020;GO:0008643;GO:0034219;GO:0005887;GO:0016021;GO:0051119;GO:0005886	K15382	-	-	Bidirectional sugar transporter SWEET15 [Source:UniProtKB/Swiss-Prot;Acc:A2X5B4]
BGIOSGA017503	5.73602	0	11.472	Inf	Inf	0.00165131	0.0213211	5	30078954	30081392	-	1719	Auxin	GO:0016020;GO:0055085;GO:0016021;GO:0009734	K13947	A2Y7T7	Auxin efflux carrier component	Auxin efflux carrier component [Source:UniProtKB/TrEMBL;Acc:A2Y7T7]
BGIOSGA037620	57.0124	22.582	91.4428	4.04936	2.01769	0.00165323	0.021337	12	18925770	18926462	+	693	-	-	-	A2ZLT9	Uncharacterized protein	-
BGIOSGA034219	150.609	79.8308	221.388	2.77321	1.47156	0.00165696	0.0213762	11	6770561	6776353	-	2583	-	GO:0003677;GO:0003887;GO:0005524;GO:0071897;GO:0006260;GO:0009360	-	B8BJV7	DNA_pol3_gamma3 domain-containing protein	-
BGIOSGA016182	54.5901	23.6476	85.5326	3.61696	1.85478	0.00166306	0.0214368	4	14478594	14480738	+	609	-	-	-	B8ASQ3	Uncharacterized protein	-
BGIOSGA022943	141.985	74.2841	209.685	2.82275	1.4971	0.00166967	0.0214859	6	17866553	17867575	+	1023	-	-	-	A2YD50	Uncharacterized protein	-
BGIOSGA000275	228.764	126.869	330.66	2.6063	1.38201	0.00167155	0.0215011	1	43451712	43455997	-	1341	Protein	GO:0008168;GO:0016740;GO:0005739;GO:0032259	-	B8A842	Protein arginine methyltransferase NDUFAF7	Protein arginine methyltransferase NDUFAF7 [Source:UniProtKB/TrEMBL;Acc:B8A842]
BGIOSGA009926	156.062	22.5007	289.623	12.8717	3.68613	0.00167363	0.0215188	3	33005321	33008834	-	1113	Glutamine	GO:0006807;GO:0005524;GO:0004356;GO:0000166;GO:0006542;GO:0003824;GO:0016874	K01915	B8AQE3	Glutamine synthetase	Glutamine synthetase [Source:UniProtKB/TrEMBL;Acc:B8AQE3]
BGIOSGA005419	5321.14	280.908	10361.4	36.8853	5.20497	0.00167545	0.0215241	2	36249796	36253827	-	2289	-	GO:0016020;GO:1902600;GO:0004427;GO:0016021;GO:0009678	K23025	A2XAP0	Uncharacterized protein	-
BGIOSGA033802	69.7472	34.312	105.182	3.06547	1.61611	0.00167674	0.0215317	11	17482905	17485993	-	2244	-	GO:0016020;GO:0005515;GO:0016021	-	B8BL21	LRRNT_2 domain-containing protein	-
BGIOSGA025258	3582.06	2124.81	5039.32	2.37165	1.24589	0.00170179	0.0217987	7	4136441	4138582	+	1218	-	GO:0005840;GO:0006412;GO:0003735	K02930	A2YIS2	Ribos_L4_asso_C domain-containing protein	-
BGIOSGA009877	569.45	335.54	803.36	2.39423	1.25956	0.00171694	0.0219563	3	33971995	33974092	-	1761	EGY3	GO:0016020;GO:0008233;GO:0008237;GO:0006508;GO:0016787;GO:0016021;GO:0009536;GO:0031969;GO:0009507	-	-	-	Probable zinc metalloprotease EGY3, chloroplastic [Source:UniProtKB/Swiss-Prot;Acc:A2XLM6]
BGIOSGA002952	8.63569	0	17.2714	Inf	Inf	0.00171849	0.0219576	1	5822696	5823208	+	513	-	-	-	A2WLR4	Uncharacterized protein	-
BGIOSGA033860	146.466	77.0174	215.915	2.80346	1.48721	0.00172021	0.0219704	11	16369315	16370039	-	579	-	GO:0016020;GO:0016021	-	B8BKW4	Uncharacterized protein	-
BGIOSGA009462	2687	1624.04	3749.97	2.30904	1.20729	0.00173284	0.0221133	3	39822222	39823863	-	951	-	GO:0046686;GO:0009506;GO:0005794;GO:0005829;GO:0009735;GO:0005886;GO:0009269	-	B8AN79	Uncharacterized protein	-
BGIOSGA017700	103.534	15.5316	191.536	12.332	3.62434	0.00174532	0.0222541	5	27567143	27568561	-	1419	Glycosyltransferase	GO:0016757;GO:0016758;GO:0016740	-	B8B064	Glycosyltransferase	Glycosyltransferase [Source:UniProtKB/TrEMBL;Acc:B8B064]
BGIOSGA001902	258.406	147.56	369.253	2.5024	1.32331	0.00174749	0.0222725	1	10601575	10606196	-	999	-	GO:0008320;GO:0055085;GO:0005741;GO:0030150	K11518	B8ACI8	Uncharacterized protein	-
BGIOSGA031612	17.4695	4.60304	30.3359	6.5904	2.72037	0.0017557	0.022348	10	17968821	17970817	-	999	-	GO:0005515;GO:0005874;GO:0008017	K10436	A2Z906	Uncharacterized protein	-
BGIOSGA036496	353.635	197.144	510.127	2.58759	1.37161	0.00175632	0.022348	12	4823606	4824850	-	966	Peroxidase	GO:0020037;GO:0055114;GO:0006979;GO:0046872;GO:0098869;GO:0004601;GO:0005576;GO:0042744;GO:0016491	K00430	A2ZIT1	Peroxidase	Peroxidase [Source:UniProtKB/TrEMBL;Acc:A2ZIT1]
BGIOSGA023529	14.6835	2.95145	26.4155	8.95001	3.16189	0.00175948	0.0223789	6	31000819	31003048	+	960	Peroxidase	GO:0020037;GO:0055114;GO:0006979;GO:0046872;GO:0098869;GO:0004601;GO:0005576;GO:0042744;GO:0016491	K00430	B8B272	Peroxidase	Peroxidase [Source:UniProtKB/TrEMBL;Acc:B8B272]
BGIOSGA014125	7.19046	0.404925	13.976	34.515	5.10915	0.00176209	0.0224028	4	33341607	33343642	-	1173	-	-	-	A2XYT7	Myb-like domain-containing protein	-
BGIOSGA024248	144.152	78.8165	209.488	2.65792	1.4103	0.00176674	0.0224526	7	17417655	17422244	-	2379	-	GO:0005654;GO:0005634;GO:0000278;GO:0005874;GO:0051225;GO:0032147;GO:0008017;GO:0009524;GO:0090307;GO:0005819;GO:0060236;GO:0009941	K16812	A2YLN7	Uncharacterized protein	-
BGIOSGA004481	327.112	168.572	485.652	2.88097	1.52656	0.00177762	0.0225722	1	34946714	34948746	+	798	-	GO:0006355;GO:0003700	-	B8A9R7	BZIP domain-containing protein	-
BGIOSGA038213	12.1224	1.98878	22.2559	11.1907	3.48423	0.00177995	0.0225782	AAAA02037002.1	7703	9035	-	1248	-	GO:0016747	-	-	-	-
BGIOSGA017869	45.3019	18.0961	72.5077	4.00681	2.00245	0.00178031	0.0225782	5	24862447	24863787	-	429	-	GO:0010374	-	A2Y5Q7	Uncharacterized protein	-
BGIOSGA018215	70.8868	19.2888	122.485	6.35007	2.66677	0.00179363	0.0227191	5	17902414	17906011	-	1350	DNA	GO:0003899;GO:0006269;GO:0006260;GO:0003896;GO:0016740	K02684	B8AX46	DNA primase	DNA primase [Source:UniProtKB/TrEMBL;Acc:B8AX46]
BGIOSGA006444	53.3195	23.8816	82.7574	3.46533	1.79299	0.00179442	0.0227197	2	18555403	18562944	-	1365	-	GO:0005515	-	A2X508	ANK_REP_REGION domain-containing protein	-
BGIOSGA033387	3605.67	2122.11	5089.22	2.39818	1.26194	0.00182208	0.0230136	10	20220645	20222503	+	786	-	GO:0006032;GO:0016998;GO:0005975;GO:0004568	K20547	A2Z9V6	Uncharacterized protein	-
BGIOSGA018597	64.1267	15.4868	112.767	7.28146	2.86423	0.00182213	0.0230136	5	7150837	7160266	-	3765	-	-	K03155	B8AZ66	Uncharacterized protein	-
BGIOSGA028011	464.801	36.3771	893.225	24.5546	4.61792	0.00182763	0.0230735	8	3490603	3490920	+	318	-	-	-	A2YRC7	Uncharacterized protein	-
BGIOSGA002381	247.6	131.945	363.255	2.75309	1.46105	0.00183018	0.0230963	1	3299341	3299802	-	462	H2B.10	GO:0003677;GO:0005634;GO:0046982;GO:0005694;GO:0000786	K11252	-	-	Histone H2B.10 [Source:UniProtKB/Swiss-Prot;Acc:A2WKS3]
BGIOSGA009238	490.584	205.854	775.314	3.76634	1.91316	0.00183686	0.0231614	2	36399994	36401684	+	792	Proliferating	GO:0003677;GO:0005634;GO:0006260;GO:0006275;GO:0006259;GO:0070207;GO:0030337	K04802	A2XAR1	Proliferating cell nuclear antigen	Proliferating cell nuclear antigen [Source:UniProtKB/TrEMBL;Acc:A2XAR1]
BGIOSGA029114	151.16	80.3311	221.988	2.76341	1.46645	0.00183988	0.0231901	8	29208676	29210888	+	984	Probable	GO:0006098;GO:0016787;GO:0017057;GO:0005975;GO:0009536;GO:0009507	K01057	-	-	Probable 6-phosphogluconolactonase 3, chloroplastic [Source:UniProtKB/Swiss-Prot;Acc:A2YXS5]
BGIOSGA009742	18.9275	5.25512	32.5998	6.20344	2.63307	0.00184887	0.0232747	3	36168610	36169332	-	723	-	GO:0016020;GO:0016021	-	A2XME3	Uncharacterized protein	-
BGIOSGA017673	8.29916	0.809851	15.7885	19.4955	4.28507	0.00185323	0.023313	5	27851064	27852502	-	1308	-	-	-	A2Y6U7	Uncharacterized protein	-
BGIOSGA023114	42.1188	11.5046	72.7331	6.32207	2.6604	0.00185412	0.023313	6	22836406	22839786	+	1692	-	GO:0046983	-	B8B3U2	BHLH domain-containing protein	-
BGIOSGA027880	79.1564	17.4393	140.874	8.07795	3.01399	0.0018542	0.023313	8	872717	874316	+	1515	Endoglucanase	GO:0008152;GO:0003824;GO:0016798;GO:0004553;GO:0016787;GO:0030245;GO:0005975;GO:0000272;GO:0008810	-	A2YQM3	Endoglucanase	Endoglucanase [Source:UniProtKB/TrEMBL;Acc:A2YQM3]
BGIOSGA014792	14.7583	2.5196	26.9969	10.7148	3.42153	0.00185562	0.0233214	4	23500599	23502640	-	966	-	GO:0000070;GO:0007062;GO:0016407;GO:0045132	-	A2XV62	Uncharacterized protein	-
BGIOSGA008556	1524.27	909.369	2139.18	2.35238	1.23412	0.00186086	0.0233727	2	25090074	25095237	+	1554	Glucose-6-phosphate	GO:0016614;GO:0006006;GO:0055114;GO:0004345;GO:0050661;GO:0006098;GO:0005975;GO:0016491	K00036	B8AF07	Glucose-6-phosphate 1-dehydrogenase	Glucose-6-phosphate 1-dehydrogenase [Source:UniProtKB/TrEMBL;Acc:B8AF07]
BGIOSGA026502	300.752	154.461	447.043	2.8942	1.53317	0.00186122	0.0233727	8	29769900	29770454	-	555	-	GO:0016020;GO:0016021;GO:0007166	-	B8B9G8	Uncharacterized protein	-
BGIOSGA029311	22.3641	2.88851	41.8397	14.4849	3.85648	0.00186409	0.0233991	9	20658016	20661616	-	2376	-	GO:0016310;GO:0005524;GO:0016301;GO:0006468;GO:0004674;GO:0000166;GO:0004672;GO:0048544;GO:0016740	-	B8BEE9	Uncharacterized protein	-
BGIOSGA030966	77.9079	38.1454	117.67	3.08479	1.62517	0.00186784	0.0234174	9	16945795	16954167	+	4815	-	-	-	B8BCR8	INCENP_ARK-bind domain-containing protein	-
BGIOSGA007855	7.07337	0.341982	13.8048	40.3669	5.3351	0.00187319	0.0234558	2	8696030	8697046	+	1017	Peroxidase	GO:0020037;GO:0055114;GO:0006979;GO:0046872;GO:0098869;GO:0004601;GO:0005576;GO:0042744;GO:0016491	K00430	A2X2T2	Peroxidase	Peroxidase [Source:UniProtKB/TrEMBL;Acc:A2X2T2]
BGIOSGA009340	203.884	112.365	295.404	2.62898	1.3945	0.00187888	0.0235175	2	37752450	37753691	+	1242	-	-	-	B8AF69	Uncharacterized protein	-
BGIOSGA030909	67.9215	31.7113	104.132	3.28374	1.71534	0.00189361	0.0236151	9	15989907	15992200	+	1533	-	-	-	B8BCL6	Malectin_like domain-containing protein	-
BGIOSGA036773	3940.81	715.557	7166.07	10.0147	3.32404	0.00189541	0.023628	12	825408	825825	-	318	Hypoxia-induced	GO:0016020;GO:0016021	-	A2ZHD7	Hypoxia-induced gene domain 3	Hypoxia-induced gene domain 3 [Source:UniProtKB/TrEMBL;Acc:A2ZHD7]
BGIOSGA027713	1043.4	614.888	1471.91	2.39378	1.25929	0.00189645	0.0236313	8	1698863	1699444	-	582	-	GO:0003723;GO:0003729;GO:0009414;GO:0009409;GO:0006355;GO:0032508;GO:0003690;GO:0003676;GO:0003697;GO:0009651;GO:0008270;GO:0010501;GO:0009631	-	A2YQW2	Uncharacterized protein	-
BGIOSGA010666	60.3554	1.49381	119.217	79.807	6.31844	0.00190554	0.023735	3	16084950	16086019	-	972	Peroxidase	GO:0020037;GO:0055114;GO:0006979;GO:0046872;GO:0098869;GO:0004601;GO:0005576;GO:0042744;GO:0016491	K00430	B8AQ75	Peroxidase	Peroxidase [Source:UniProtKB/TrEMBL;Acc:B8AQ75]
BGIOSGA004671	301.267	172.589	429.945	2.49115	1.31681	0.00190889	0.0237603	1	37938281	37942474	+	2958	-	GO:0016020;GO:0016021	-	B8AB89	Uncharacterized protein	-
BGIOSGA016488	468.19	275.336	661.043	2.40086	1.26355	0.001921	0.0238694	4	20454375	20458723	+	1767	Peptidylprolyl	GO:0003755;GO:0016853;GO:0000413	K14826	B8AUD1	Peptidylprolyl isomerase	Peptidylprolyl isomerase [Source:UniProtKB/TrEMBL;Acc:B8AUD1]
BGIOSGA034587	171.097	92.231	249.962	2.71017	1.43839	0.00192392	0.0238866	11	923427	925860	-	879	-	GO:0005515	-	A2ZAY8	Uncharacterized protein	-
BGIOSGA040592	143.613	53.9191	233.307	4.32699	2.11336	0.00192402	0.0238866	CH398329.1	23482	24366	+	885	-	GO:0016758	-	-	-	-
BGIOSGA009248	39.169	15.9142	62.4238	3.92251	1.97178	0.00192812	0.0239191	2	36708475	36708792	+	318	-	-	-	B8AEG9	Uncharacterized protein	-
BGIOSGA029310	128.443	68.2759	188.61	2.76247	1.46596	0.00194578	0.0241285	9	20674429	20681920	-	3798	-	GO:0003677;GO:0005524;GO:0006139;GO:0004386;GO:0032508;GO:0003676;GO:0008026;GO:0004003;GO:0016787;GO:0000166;GO:0016818	K15362	B8BEB5	Helicase ATP-binding domain-containing protein	-
BGIOSGA028075	15.5798	1.55214	29.6075	19.0753	4.25363	0.00195669	0.0242344	8	4580167	4584319	+	1218	-	GO:0016747	-	B8BB67	Uncharacterized protein	-
BGIOSGA033848	102.102	51.9745	152.23	2.92894	1.55038	0.00195773	0.0242374	11	16800472	16801510	-	441	-	-	-	A2ZF46	Uncharacterized protein	-
BGIOSGA022001	41.0254	16.8767	65.174	3.86177	1.94926	0.00196527	0.0242818	6	1919022	1925290	-	891	-	GO:0005634;GO:0000077	K02830	B8B283	Uncharacterized protein	-
BGIOSGA035270	280.454	58.7083	502.2	8.55416	3.09663	0.00197935	0.0244165	11	13599503	13605143	+	2886	DNA	GO:0010082;GO:0003677;GO:0005524;GO:0006260;GO:0006268;GO:0042127;GO:0004386;GO:0000347;GO:0016787;GO:0005829;GO:0000166;GO:0042555;GO:0005634;GO:0006270;GO:0048364;GO:0046872;GO:1905775;GO:0007049;GO:0009793	K02540	-	-	DNA replication licensing factor MCM2 [Source:UniProtKB/Swiss-Prot;Acc:B8BKI8]
BGIOSGA006909	658.962	199.513	1118.41	5.60569	2.48689	0.00198661	0.0244863	2	6822712	6824008	-	1140	-	-	-	B8ADV0	Uncharacterized protein	-
BGIOSGA008598	439.766	6.40679	873.126	136.281	7.09044	0.00199732	0.0245789	2	25606812	25607361	+	237	-	GO:0016020;GO:0016021	-	A2X725	Uncharacterized protein	-
BGIOSGA030898	373.282	179.961	566.602	3.14846	1.65465	0.00200665	0.0246542	9	15823999	15827525	+	1854	-	-	-	B8BCK7	Remorin_C domain-containing protein	-
BGIOSGA009310	564.553	331.049	798.058	2.41069	1.26945	0.0020261	0.0248065	2	37466751	37469662	+	921	-	GO:0003723;GO:0008168;GO:0032259;GO:0006364	K14563	A2XB50	Uncharacterized protein	-
BGIOSGA019704	902.076	532.765	1271.39	2.38639	1.25483	0.00203954	0.0249003	5	18242469	18249223	+	2157	-	GO:0006631;GO:0003824;GO:0003857;GO:0055114;GO:0016491	K10527	B8AXE1	Uncharacterized protein	-
BGIOSGA000426	201.879	54.816	348.942	6.3657	2.67032	0.0020432	0.0249237	1	41189308	41199116	-	4599	DNA	GO:0003677;GO:0003896;GO:0006260;GO:0009965;GO:0001882;GO:0000166;GO:0051539;GO:0005634;GO:0016779;GO:0006270;GO:0051536;GO:0003676;GO:0006273;GO:0003887;GO:0046872;GO:0071897;GO:0016740	K02320	B8A6Y4	DNA polymerase	DNA polymerase [Source:UniProtKB/TrEMBL;Acc:B8A6Y4]
BGIOSGA012230	99.8741	52.6193	147.129	2.7961	1.48342	0.00205726	0.0250355	3	8331069	8333244	+	1296	-	-	-	A2XEI9	DUF1618 domain-containing protein	-
BGIOSGA004267	16.5835	4.10345	29.0636	7.08272	2.8243	0.00206267	0.0250913	1	32214558	32216816	+	609	-	GO:0005854	K03626	B8A830	NAC-A/B domain-containing protein	-
BGIOSGA026338	268.104	153.056	383.152	2.50334	1.32386	0.0020938	0.025405	7	26036826	26039363	+	1026	-	-	-	A2YPN5	Uncharacterized protein	-
BGIOSGA030194	129.989	68.0942	191.883	2.81791	1.49462	0.00209558	0.025405	9	2163668	2164264	-	597	-	-	-	B8BD56	Uncharacterized protein	-
BGIOSGA015408	18.2459	5.44857	31.0431	5.69748	2.51032	0.00209561	0.025405	4	10625969	10634530	-	2652	-	GO:0016020;GO:0005524;GO:0004672;GO:0016021;GO:0006468	-	B8ARZ2	Protein kinase domain-containing protein	-
BGIOSGA007284	82.9557	7.41025	158.501	21.3894	4.41883	0.00210612	0.0254885	2	471071	472749	-	255	-	-	-	A2WZX4	Uncharacterized protein	-
BGIOSGA010788	9.09798	1.02578	17.1702	16.7386	4.06511	0.00210974	0.0255223	3	13865997	13866896	-	786	-	GO:0016020;GO:0009664;GO:0005618;GO:0005576;GO:0071555	-	A2XGF0	Expansin	-
BGIOSGA017729	58.5358	24.5974	92.4742	3.75951	1.91054	0.00211221	0.025542	5	26964394	26965545	-	1065	-	GO:0046872;GO:0055114;GO:0016491	K04125	A2Y6H5	Fe2OG dioxygenase domain-containing protein	-
BGIOSGA023081	1819.63	1083.17	2556.1	2.35984	1.23869	0.00212486	0.0256647	6	21925460	21929067	+	417	40S	GO:0005840;GO:0005622;GO:0006412;GO:0003735	K02974	B8B3L8	40S ribosomal protein S24	40S ribosomal protein S24 [Source:UniProtKB/TrEMBL;Acc:B8B3L8]
BGIOSGA024572	15.7961	3.98202	27.6102	6.93372	2.79363	0.00212657	0.0256652	7	7328320	7330024	-	1335	Structure-specific	GO:0005634;GO:0006281;GO:0017108;GO:0004518;GO:0004520;GO:0016787;GO:0033557;GO:0090305;GO:0006310;GO:0006974;GO:0004519	K15078	A2YJM5	Structure-specific endonuclease subunit SLX1 homolog	Structure-specific endonuclease subunit SLX1 homolog [Source:UniProtKB/TrEMBL;Acc:A2YJM5]
BGIOSGA002719	778.052	454.032	1102.07	2.4273	1.27936	0.00213183	0.0257099	1	2242660	2245974	+	825	-	GO:0016020;GO:0005506;GO:0016021;GO:0055114;GO:0016491;GO:0008610	K00227	A2WKC6	Fatty acid hydroxylase domain-containing protein	-
BGIOSGA019232	50.9704	17.0342	84.9066	4.98449	2.31744	0.00213395	0.0257202	5	3782490	3787089	+	1602	DNA	GO:0003677;GO:0005634;GO:0006260;GO:0016779;GO:0008622;GO:0003887;GO:0071897;GO:0006261;GO:0016740	K02325	B8AYE7	DNA polymerase epsilon subunit	DNA polymerase epsilon subunit [Source:UniProtKB/TrEMBL;Acc:B8AYE7]
BGIOSGA012203	84.5542	42.906	126.202	2.94137	1.55649	0.00213502	0.0257202	3	7940324	7942910	+	1053	-	-	-	A2XED7	Uncharacterized protein	-
BGIOSGA009523	164.704	62.7214	266.687	4.25193	2.08812	0.00214186	0.0257771	3	39094796	39095775	-	654	-	-	-	A2XNK7	Uncharacterized protein	-
BGIOSGA000130	191.412	106.585	276.239	2.59173	1.37392	0.00214256	0.0257771	1	45448680	45451967	-	1233	-	GO:0003677;GO:0005524;GO:0006281;GO:0009408;GO:0006259;GO:0003697;GO:0000166;GO:0000002;GO:0008094	-	B8A939	Uncharacterized protein	-
BGIOSGA028873	766.922	414.074	1119.77	2.70428	1.43524	0.00214515	0.0257982	8	25620297	25627450	+	1284	-	GO:0046686;GO:0005829;GO:0009610;GO:0003824;GO:0018580;GO:0055114	-	B8BBU1	Uncharacterized protein	-
BGIOSGA014634	405.287	135.685	674.89	4.97396	2.3144	0.00215334	0.0258764	4	25813129	25817493	-	1500	Aldehyde	GO:0016620;GO:0006081;GO:0055114;GO:0016491	K00128	Q71LY7	Aldehyde dehydrogenase	Aldehyde dehydrogenase [Source:UniProtKB/TrEMBL;Acc:Q71LY7]
BGIOSGA024890	540.673	40.3497	1041	25.7994	4.68926	0.0021696	0.0260391	7	1458331	1458861	-	531	-	GO:0005576	-	A2YHS8	SCP domain-containing protein	-
BGIOSGA011190	5702.91	155.384	11250.4	72.4043	6.178	0.00217077	0.0260391	3	7085701	7086534	-	489	-	GO:0015671;GO:0046872;GO:0020037;GO:0005344;GO:0019825	-	A2XE45	GLOBIN domain-containing protein	-
BGIOSGA009090	915.508	548.961	1282.06	2.33542	1.22368	0.00218489	0.0261734	2	34034660	34044783	+	4131	-	-	-	B8AIU2	Uncharacterized protein	-
BGIOSGA004601	3067.04	1028.04	5106.04	4.96679	2.31231	0.00218697	0.0261882	1	37085642	37090056	+	2331	-	GO:0004252;GO:0016787;GO:0006508	-	A2WVY4	Uncharacterized protein	-
BGIOSGA004557	397.83	76.8129	718.846	9.3584	3.22626	0.00219083	0.0262139	1	36237014	36237422	+	204	-	-	-	B8AAD8	CYSTM domain-containing protein	-
BGIOSGA004707	2097.83	809.585	3386.07	4.18247	2.06436	0.00219911	0.026265	1	38585713	38586935	+	756	-	GO:0016020;GO:0009664;GO:0005618;GO:0005576;GO:0071555	-	A2WWG9	Expansin	-
BGIOSGA010814	54.9488	24.9943	84.9034	3.39692	1.76423	0.00222117	0.0264738	3	13393720	13397451	-	1497	-	GO:0016020;GO:0016757;GO:0016021;GO:0005975;GO:0006004;GO:0016740	K23280	B8ANH2	Uncharacterized protein	-
BGIOSGA026487	11.7979	2.08328	21.5125	10.3262	3.36824	0.00222468	0.026495	8	29957084	29959100	-	1248	-	-	-	B8B9K9	Uncharacterized protein	-
BGIOSGA025062	38.4646	15.7029	61.2262	3.89904	1.96312	0.00222985	0.0265232	7	1196293	1197825	+	1533	-	-	-	B8B6T9	Uncharacterized protein	-
BGIOSGA006259	362.806	209.316	516.296	2.46658	1.30251	0.00224162	0.0266039	2	22704703	22707402	-	1494	-	GO:0008168;GO:0080180;GO:0006400;GO:0032259;GO:0003676	K15430	B8AE03	UPF0020 domain-containing protein	-
BGIOSGA008081	1397.54	831.591	1963.49	2.36112	1.23947	0.00224321	0.0266097	2	13791719	13794900	+	933	-	-	K02865	B8AGN8	Uncharacterized protein	-
BGIOSGA030892	92.1466	23.6164	160.677	6.80362	2.7663	0.00224385	0.0266097	9	15704402	15707450	+	1398	-	GO:0016020;GO:0030247;GO:0005509;GO:0016021	-	A2Z1Z2	EGF-like domain-containing protein	-
BGIOSGA022797	440.522	257.899	623.146	2.41624	1.27276	0.00224809	0.0266394	6	13168256	13170631	+	375	-	GO:0005840;GO:0006412;GO:0003735	K02910	A2YCB1	Uncharacterized protein	-
BGIOSGA030756	636.909	363.896	909.922	2.5005	1.32222	0.00225693	0.026724	9	13385089	13387543	+	1851	-	GO:0016020;GO:0008168;GO:0016021;GO:0032259	-	A2Z188	Uncharacterized protein	-
BGIOSGA014932	568.094	244.309	891.879	3.65062	1.86814	0.00225697	0.026724	4	21630982	21631511	-	354	-	-	-	B8AV37	Uncharacterized protein	-
BGIOSGA011921	47.899	21.3896	74.4083	3.47872	1.79856	0.00226961	0.0268322	3	3863526	3867688	+	1470	3-ketoacyl-CoA	GO:0016020;GO:0016746;GO:0016740;GO:0003824;GO:0016747;GO:0006633	K15397	A2XCU5	3-ketoacyl-CoA synthase	3-ketoacyl-CoA synthase [Source:UniProtKB/TrEMBL;Acc:A2XCU5]
BGIOSGA028706	175.078	99.936	250.22	2.5038	1.32412	0.00229595	0.0270652	8	21877367	21877868	+	405	Probable	GO:0003677;GO:0005634;GO:0046982;GO:0005694;GO:0000786	K11251	-	-	Probable histone H2A.3 [Source:UniProtKB/Swiss-Prot;Acc:A2YVE5]
BGIOSGA015989	54.548	24.782	84.3141	3.40224	1.76648	0.0022968	0.0270652	4	6747372	6748667	+	1296	-	GO:0016747	-	A2XQY7	Uncharacterized protein	-
BGIOSGA000929	5.56087	0	11.1217	Inf	Inf	0.0022991	0.0270767	1	32822901	32823995	-	996	-	GO:0016020;GO:0016021	-	B8A8R0	Uncharacterized protein	-
BGIOSGA026086	172.684	81.7248	263.643	3.22599	1.68974	0.00230547	0.0271204	7	22819722	22823575	+	1155	-	-	-	A2YNH0	AB hydrolase-1 domain-containing protein	-
BGIOSGA016527	13.1029	2.60947	23.5963	9.04255	3.17673	0.00231383	0.0271979	4	20947720	20948378	+	573	-	GO:0005515	-	A2XU58	PLAT domain-containing protein	-
BGIOSGA010143	98.5252	52.2462	144.804	2.77157	1.47071	0.0023176	0.0272318	3	28993262	28996670	-	1815	-	GO:0005525	K14539	B8ANI3	CP-type G domain-containing protein	-
BGIOSGA030597	695.177	419.917	970.437	2.31102	1.20853	0.00232678	0.0273083	9	10265585	10272658	+	2655	Aminopeptidase	GO:0046872;GO:0008233;GO:0016787;GO:0006508;GO:0008237;GO:0004177;GO:0008270	K08776	B8BET5	Aminopeptidase	Aminopeptidase [Source:UniProtKB/TrEMBL;Acc:B8BET5]
BGIOSGA029494	715.29	422.12	1008.46	2.38903	1.25643	0.00233395	0.0273506	9	18060445	18062193	-	402	-	GO:0005840;GO:0005622;GO:0006412;GO:0003735	K02912	A2Z2T1	Uncharacterized protein	-
BGIOSGA031168	83.1056	30.48	135.731	4.45313	2.15482	0.00235067	0.0275191	9	19970617	19972398	+	1542	-	GO:0005515	-	A2Z3J2	TPR_REGION domain-containing protein	-
BGIOSGA008874	448.065	267.979	628.151	2.34403	1.22899	0.00236158	0.0276111	2	30656081	30657843	+	1410	-	GO:0010997;GO:0097027;GO:1904668;GO:0005515	K03363	A2X8M5	WD_REPEATS_REGION domain-containing protein	-
BGIOSGA031169	68.6393	32.9803	104.298	3.16245	1.66104	0.00236646	0.0276286	9	19983519	19987457	+	2013	-	GO:0071249	-	B8BDX6	Uncharacterized protein	-
BGIOSGA004482	712.173	374.948	1049.4	2.79879	1.4848	0.00236667	0.0276286	1	34970669	34974316	+	1656	-	-	-	B8A9R9	Uncharacterized protein	-
BGIOSGA035925	147.351	78.638	216.064	2.74758	1.45816	0.0023695	0.0276437	12	19874455	19875711	-	1257	-	GO:0005515	-	A2ZM54	F-box domain-containing protein	-
BGIOSGA034435	77.4944	38.7345	116.254	3.00131	1.58559	0.00237157	0.0276437	11	3068296	3072194	-	2778	-	GO:0010468;GO:0005777	-	B8BJA7	HTH OST-type domain-containing protein	-
BGIOSGA005969	60.4463	23.8204	97.0723	4.07517	2.02686	0.00240077	0.0279205	2	27314255	27315933	-	1590	-	-	-	B8AFU3	Uncharacterized protein	-
BGIOSGA001587	92.8661	30.137	155.595	5.16292	2.36819	0.00240427	0.0279433	1	17995523	17997582	-	1878	-	GO:0016020;GO:0055085;GO:0008308;GO:0005623;GO:0016021;GO:0006873	-	A2WQC0	Uncharacterized protein	-
BGIOSGA002583	46.9855	17.7859	76.1851	4.28346	2.09878	0.00240985	0.027991	1	111146	114350	+	2031	-	-	-	B8ACS0	Uncharacterized protein	-
BGIOSGA010483	3250.05	131.463	6368.63	48.4441	5.59825	0.00241231	0.027991	3	20457310	20463886	-	2664	Pyruvate,	GO:0016310;GO:0005524;GO:0006090;GO:0016301;GO:0003824;GO:0046872;GO:0050242;GO:0016772	K01006	A2XIA2	Pyruvate, phosphate dikinase	Pyruvate, phosphate dikinase [Source:UniProtKB/TrEMBL;Acc:A2XIA2]
BGIOSGA011314	336.258	198.271	474.246	2.39191	1.25817	0.00241975	0.0280561	3	4979057	4980384	-	1248	-	GO:0005515	-	A2XDC6	Uncharacterized protein	-
BGIOSGA030997	876.918	38.7794	1715.06	44.226	5.46682	0.00242972	0.0281398	9	17314833	17315246	+	414	-	GO:0005509	-	A2Z2I3	Uncharacterized protein	-
BGIOSGA002462	16.6694	4.22472	29.1141	6.89137	2.78479	0.00243334	0.0281567	1	2027899	2028192	-	294	-	-	-	B8AD29	Uncharacterized protein	-
BGIOSGA020178	179.42	98.8375	260.003	2.63061	1.3954	0.00245301	0.0283454	5	26924398	26926117	+	645	-	GO:0000166;GO:0007264;GO:0005622;GO:0005525;GO:0003924	K04392	A2Y6G9	Uncharacterized protein	-
BGIOSGA012172	1280.12	305.656	2254.59	7.37624	2.88289	0.00245607	0.0283701	3	7358553	7361291	+	1392	-	GO:0003950	-	B8AJL8	PARP catalytic domain-containing protein	-
BGIOSGA012355	92.2499	47.9164	136.583	2.85045	1.51119	0.00246358	0.0284461	3	10463796	10465611	+	1698	-	GO:0016020;GO:0005515;GO:0016021	-	A2XF89	ANK_REP_REGION domain-containing protein	-
BGIOSGA035053	220.124	124.699	315.549	2.53048	1.33941	0.00247015	0.0284898	11	6246371	6251865	+	3108	-	GO:0016020;GO:0005515;GO:0005524;GO:0004672;GO:0016021;GO:0006468	-	B8BJT8	Protein kinase domain-containing protein	-
BGIOSGA006180	301.941	170.743	433.138	2.53678	1.343	0.00247291	0.0284946	2	24087139	24089768	-	606	-	GO:0030286;GO:0007017	K10418	A2X6G9	Uncharacterized protein	-
BGIOSGA001346	956.194	385.11	1527.28	3.96582	1.98762	0.00247428	0.0284946	1	24997414	24999018	-	1326	-	-	-	A2WRS6	Uncharacterized protein	-
BGIOSGA005820	13.1721	1.6197	24.7244	15.2648	3.93214	0.00249349	0.028662	2	29958706	29959179	-	378	-	-	-	A2X8F2	FLZ-type domain-containing protein	-
BGIOSGA031171	87.1421	46.2037	128.08	2.77208	1.47097	0.00249448	0.0286627	9	20000120	20000662	+	543	-	-	-	A2Z3J7	Uncharacterized protein	-
BGIOSGA034191	124.029	64.9516	183.105	2.8191	1.49524	0.00250128	0.0287086	11	7370159	7372614	-	429	-	-	-	B8BJY0	Uncharacterized protein	-
BGIOSGA012640	446.197	244.261	648.133	2.65344	1.40786	0.00250306	0.0287183	3	15044452	15046933	+	1506	-	GO:0005515	-	A2XGS5	DUF4005 domain-containing protein	-
BGIOSGA032724	93.9779	50.7491	137.207	2.70363	1.4349	0.00252148	0.0288864	10	8013191	8018298	+	1791	S-acyltransferase	GO:0016020;GO:0016746;GO:0016021;GO:0016740;GO:0019706	K20027	B8BGA2	S-acyltransferase	S-acyltransferase [Source:UniProtKB/TrEMBL;Acc:B8BGA2]
BGIOSGA035646	344.524	197.397	491.651	2.49067	1.31653	0.00252512	0.0289037	11	21164578	21169386	+	2058	-	GO:0005515	-	B8BLN2	Uncharacterized protein	-
BGIOSGA033308	108.905	59.1253	158.685	2.68387	1.42431	0.00252922	0.0289317	10	19363269	19363589	+	321	-	-	-	A2Z9I0	LysM domain-containing protein	-
BGIOSGA031312	344.712	202.887	486.537	2.39807	1.26187	0.00253028	0.0289317	9	21636487	21637026	+	540	Peptidyl-prolyl	GO:0006457;GO:0003755;GO:0016853;GO:0000413	K01802	A2Z498	Peptidyl-prolyl cis-trans isomerase	Peptidyl-prolyl cis-trans isomerase [Source:UniProtKB/TrEMBL;Acc:A2Z498]
BGIOSGA000639	59.7759	10.7035	108.848	10.1694	3.34616	0.00253109	0.0289317	1	37418003	37420278	-	1242	Auxin	GO:0016020;GO:0055085;GO:0016021;GO:0009734	K13947	B8AAW7	Auxin efflux carrier component	Auxin efflux carrier component [Source:UniProtKB/TrEMBL;Acc:B8AAW7]
BGIOSGA031057	38.4318	16.2198	60.6438	3.73887	1.9026	0.00253786	0.0289794	9	18351238	18353376	+	1725	-	GO:0046872;GO:0005507;GO:0005576;GO:0055114;GO:0016491	-	A2Z2X3	Uncharacterized protein	-
BGIOSGA017067	2161.25	1309.35	3013.14	2.30124	1.20241	0.00253904	0.0289794	4	29418282	29420220	+	735	-	GO:0022625;GO:0000463;GO:0003735	K02937	B8ATU3	Uncharacterized protein	-
BGIOSGA037290	20.3543	0	40.7085	Inf	Inf	0.00254063	0.0289838	12	10376987	10377640	+	471	-	-	-	A2ZJW3	Uncharacterized protein	-
BGIOSGA000684	204.619	115.685	293.553	2.53752	1.34342	0.00255363	0.0290919	1	36776175	36778250	-	1458	-	GO:0003676	-	B8AAG7	C2H2-type domain-containing protein	-
BGIOSGA006789	43.8071	12.8359	74.7782	5.82571	2.54243	0.00255618	0.0290964	2	9354000	9354668	-	669	-	GO:0016020;GO:0016021	-	B8AEY6	RING-type domain-containing protein	-
BGIOSGA019626	45.1398	19.1764	71.1031	3.70784	1.89058	0.00255657	0.0290964	5	15946490	15948238	+	1749	-	-	-	A2Y385	Uncharacterized protein	-
BGIOSGA016321	9.85008	1.27326	18.4269	14.4722	3.85521	0.00256363	0.0291625	4	17524335	17525231	+	897	-	GO:0003677;GO:0005634;GO:0006355;GO:0006351;GO:0003700	K09286	A2XSZ7	AP2/ERF domain-containing protein	-
BGIOSGA025812	50.2567	23.5766	76.9368	3.26327	1.70632	0.00256563	0.0291744	7	18044592	18048811	+	2166	-	GO:0000793;GO:0030261;GO:0005730;GO:0045739;GO:2001022	K11490	B8B6N1	Uncharacterized protein	-
BGIOSGA000268	49.8911	23.9944	75.7879	3.15857	1.65927	0.00256956	0.0292083	1	43529942	43534383	-	618	-	-	-	A2WY92	Uncharacterized protein	-
BGIOSGA031842	19.5255	5.65576	33.3953	5.90466	2.56185	0.00258194	0.0293381	10	14257972	14262017	-	1560	-	GO:0046872;GO:0020037;GO:0016705;GO:0005506;GO:0004497;GO:0055114;GO:0016491	-	A2Z7T3	Uncharacterized protein	-
BGIOSGA005288	350.468	201.873	499.063	2.47216	1.30577	0.00258684	0.0293721	1	47234077	47238175	+	1377	-	GO:0005515	K09523	B8AA88	Uncharacterized protein	-
BGIOSGA008655	23.1474	7.93249	38.3623	4.8361	2.27384	0.002592	0.0293981	2	26819386	26822889	+	870	Cytokinin	GO:0016787;GO:0009691	K22522	A2X7G1	Cytokinin riboside 5'-monophosphate phosphoribohydrolase	Cytokinin riboside 5'-monophosphate phosphoribohydrolase [Source:UniProtKB/TrEMBL;Acc:A2X7G1]
BGIOSGA010475	144.435	26.72	262.151	9.81102	3.2944	0.00259457	0.0294118	3	20725414	20726465	-	663	-	GO:0006979;GO:0020037;GO:0004601;GO:0098869;GO:0055114	K00430	B8AKG0	PEROXIDASE_4 domain-containing protein	-
BGIOSGA009531	198.274	98.037	298.512	3.04489	1.60639	0.00259513	0.0294118	3	39030926	39032407	-	1482	-	GO:0009959;GO:0009639	-	A2XNJ5	DUF641 domain-containing protein	-
BGIOSGA036282	101.128	47.6845	154.571	3.24154	1.69668	0.00261892	0.0296486	12	11227566	11239439	-	4077	-	GO:0005524;GO:0006468;GO:0019894;GO:0007112;GO:0000911;GO:0009524;GO:0005515;GO:0004672;GO:0009558	K06228	B8BPD8	Protein kinase domain-containing protein	-
BGIOSGA035956	1427.2	546.508	2307.89	4.22298	2.07826	0.00262672	0.0297259	12	19311427	19315375	-	1818	Purple	GO:0046872;GO:0016787;GO:0003993;GO:0016311	K22390	B8BMN5	Purple acid phosphatase	Purple acid phosphatase [Source:UniProtKB/TrEMBL;Acc:B8BMN5]
BGIOSGA013985	829.184	339.997	1318.37	3.8776	1.95516	0.00263487	0.0297885	3	40577291	40578403	+	1113	-	GO:0046872;GO:0055114;GO:0016491	K05282	A2XP95	Fe2OG dioxygenase domain-containing protein	-
BGIOSGA025407	862.414	519.781	1205.05	2.31837	1.21311	0.00263613	0.0297885	7	6962142	6963996	+	684	-	-	K02896	B8B8G9	TRASH domain-containing protein	-
BGIOSGA008488	165.737	81.2172	250.258	3.08134	1.62356	0.0026467	0.0298722	2	23964094	23965688	+	1464	Glycosyltransferase	GO:0016757;GO:0016758;GO:0016740	-	A2X6F4	Glycosyltransferase	Glycosyltransferase [Source:UniProtKB/TrEMBL;Acc:A2X6F4]
BGIOSGA011918	142.292	53.8801	230.703	4.28179	2.09821	0.00264756	0.0298722	3	3835769	3836341	+	417	Histone	GO:0003677;GO:0005634;GO:0046982;GO:0005694;GO:0000786	K11251	A2XCU2	Histone H2A	Histone H2A [Source:UniProtKB/TrEMBL;Acc:A2XCU2]
BGIOSGA034407	51.4125	24.1619	78.6632	3.25567	1.70295	0.00266375	0.0300073	11	3515944	3517992	-	777	-	GO:0006355;GO:0003700	-	B8BJD8	Uncharacterized protein	-
BGIOSGA022058	132.79	23.1457	242.435	10.4743	3.38878	0.00266429	0.0300073	6	1048020	1048762	-	516	-	-	-	B8B1M6	Uncharacterized protein	-
BGIOSGA000430	978.222	575.67	1380.77	2.39855	1.26216	0.00267151	0.0300664	1	41102586	41105145	-	840	-	GO:0009789;GO:0005634;GO:0006355;GO:1902584;GO:1901002;GO:0045893;GO:0043565;GO:0003700	K14432	B8A6X9	BZIP domain-containing protein	-
BGIOSGA021531	387.214	227.596	546.832	2.40264	1.26462	0.0026766	0.0301017	6	8846732	8853763	-	2574	-	GO:0016020;GO:0005244;GO:0055085;GO:0005249;GO:0006813;GO:0005267;GO:0034765;GO:0006811;GO:0005515;GO:0005216;GO:0016021;GO:0071805	K21867	A2YBA9	Uncharacterized protein	-
BGIOSGA010007	5.31033	0	10.6207	Inf	Inf	0.00269339	0.0302462	3	31827780	31829624	-	861	-	GO:0046872;GO:0045735;GO:0005576;GO:0030145	-	B8APY0	Germin-like protein	-
BGIOSGA009252	123.825	63.807	183.844	2.88125	1.52669	0.00269827	0.0302788	2	36756262	36760423	+	2715	-	GO:0007018;GO:0009524;GO:0005524;GO:0000166;GO:0003774;GO:0003777;GO:0008017	-	A2XAU8	Kinesin motor domain-containing protein	-
BGIOSGA036552	593.343	353.993	832.692	2.35228	1.23406	0.00270296	0.0303093	12	3858817	3862667	-	1836	-	GO:0005515	-	A2ZIH5	PPR_long domain-containing protein	-
BGIOSGA036699	100.876	49.2362	152.516	3.09764	1.63117	0.00273384	0.0305827	12	1662555	1670051	-	3156	-	GO:0016020;GO:0006508;GO:0008234;GO:0016021	-	B8BLU5	ULP_PROTEASE domain-containing protein	-
BGIOSGA001059	5.28692	0	10.5738	Inf	Inf	0.00273431	0.0305827	1	30598134	30601822	-	1602	-	GO:0003677;GO:0005634	-	B8A776	Homeobox domain-containing protein	-
BGIOSGA021715	1670.72	1018.35	2323.08	2.28121	1.1898	0.00274905	0.0307251	6	5856768	5857157	-	390	-	-	-	A2YAD4	Uncharacterized protein	-
BGIOSGA031334	35.593	15.1181	56.0679	3.70867	1.8909	0.0027562	0.030749	10	22066144	22067955	-	1056	-	-	-	A2ZAK1	Uncharacterized protein	-
BGIOSGA033430	109.558	59.3325	159.784	2.69302	1.42923	0.00275751	0.0307525	10	20975099	20977680	+	474	-	-	-	A2ZA52	Uncharacterized protein	-
BGIOSGA009067	24.7237	9.3047	40.1428	4.31425	2.10911	0.00276072	0.0307659	2	33658538	33660304	+	1335	-	GO:0003824	-	A2X9P6	POLIIIAc domain-containing protein	-
BGIOSGA026695	13.5895	3.10906	24.07	7.74188	2.95268	0.0027645	0.0307968	8	27038933	27040803	-	1023	-	GO:0010014;GO:0003677;GO:0005634;GO:0006355;GO:0010199	-	A2YWX9	NAC domain-containing protein	-
BGIOSGA018543	54.4796	7.69358	101.266	13.1623	3.71834	0.00276959	0.0308423	5	8095521	8100715	-	777	-	GO:0009116;GO:0003824	-	B8AZD9	PNP_UDP_1 domain-containing protein	-
BGIOSGA028885	57.5051	27.2343	87.7759	3.22299	1.6884	0.0027713	0.0308465	8	25794905	25796371	+	1467	-	GO:0016758;GO:0016740	-	A2YWG9	Uncharacterized protein	-
BGIOSGA021998	1237.43	748.066	1726.79	2.30834	1.20685	0.00277961	0.0309203	6	1986345	1987952	-	387	-	GO:0005840;GO:0003723;GO:0005622;GO:0006412;GO:0003735;GO:0015935	K02969	A2Y8Y0	Ribosomal_S10 domain-containing protein	-
BGIOSGA029286	45.6133	19.5683	71.6582	3.66196	1.87262	0.00278291	0.0309346	9	20949226	20951178	-	1404	-	-	-	A2Z3Y8	Uncharacterized protein	-
BGIOSGA021522	48.0212	22.4875	73.5549	3.27092	1.7097	0.00278775	0.0309771	6	8980767	8984049	-	966	-	GO:0016020;GO:0016021	-	A2YBC3	Uncharacterized protein	-
BGIOSGA029709	74.6584	36.5149	112.802	3.0892	1.62723	0.00279476	0.0310365	9	14400178	14401752	-	1575	-	GO:0005524	-	A2Z1J1	AAA domain-containing protein	-
BGIOSGA000758	42.678	17.1376	68.2185	3.98064	1.993	0.00279511	0.0310365	1	35564051	35565415	-	1236	-	GO:0005615	K13963	A2WVE7	SERPIN domain-containing protein	-
BGIOSGA006553	12.9581	0.310428	25.6058	82.4856	6.36607	0.00280293	0.0311121	2	15068049	15069314	-	1266	-	GO:0016747	-	A2X4C0	Uncharacterized protein	-
BGIOSGA030147	36.4484	4.69704	68.1998	14.5197	3.85994	0.00281336	0.0311939	9	3900151	3900513	-	363	Cysteine	GO:0010951;GO:0004869	-	A2YZ02	Cystatin domain-containing protein	Cysteine proteinase inhibitor [Source:UniProtKB/TrEMBL;Acc:A2YZ02]
BGIOSGA027047	40.4892	0.809851	80.1686	98.9918	6.62924	0.00281462	0.0311967	8	19364605	19366962	-	972	-	GO:0055114;GO:0016491	-	-	-	-
BGIOSGA012477	5.23066	0	10.4613	Inf	Inf	0.00283581	0.0314201	3	12170298	12171320	+	969	-	-	-	A2XFW3	Uncharacterized protein	-
BGIOSGA026587	2818.98	1681.31	3956.64	2.35331	1.23469	0.00283808	0.0314253	8	28333381	28335798	-	543	-	-	-	A2YXG2	AAI domain-containing protein	-
BGIOSGA017576	29.2282	11.352	47.1043	4.14944	2.05292	0.00283832	0.0314253	5	29148075	29150375	-	1470	-	GO:0005085;GO:0005089	-	B8AWQ1	PRONE domain-containing protein	-
BGIOSGA012442	60.7248	28.7468	92.7028	3.2248	1.68921	0.00284443	0.0314475	3	11679133	11681770	+	1569	-	GO:0005516	-	A2XFQ3	Uncharacterized protein	-
BGIOSGA037768	74.0264	38.9903	109.062	2.79716	1.48397	0.0028728	0.0316927	12	21291776	21293827	+	2052	-	GO:0016020;GO:0005524;GO:0004672;GO:0016021;GO:0006468	-	A2ZMK1	Uncharacterized protein	-
BGIOSGA017718	1100.31	572.988	1627.63	2.84061	1.5062	0.00287977	0.0317354	5	27143901	27145767	-	1098	-	GO:0016788	-	A2Y6K4	Lipase_GDSL domain-containing protein	-
BGIOSGA034737	50.6639	23.4773	77.8506	3.31599	1.72944	0.00289884	0.0319112	11	1245773	1248475	+	1365	S-acyltransferase	GO:0016020;GO:0016746;GO:0016021;GO:0016740;GO:0019706	-	B8BIX6	S-acyltransferase	S-acyltransferase [Source:UniProtKB/TrEMBL;Acc:B8BIX6]
BGIOSGA006758	59.7391	17.8173	101.661	5.70576	2.51242	0.00290531	0.0319366	2	9703715	9706419	-	1077	-	-	-	B8AF90	Uncharacterized protein	-
BGIOSGA002703	57.0947	6.19086	107.999	17.4448	4.12473	0.00291968	0.0320547	1	2013999	2015014	+	927	-	-	-	A2WK94	LOB domain-containing protein	-
BGIOSGA014803	215.034	109.612	320.457	2.92356	1.54773	0.00292023	0.0320547	4	23396556	23397137	-	582	-	GO:0016020;GO:0016021	-	B8AR90	Uncharacterized protein	-
BGIOSGA014508	229.858	132.167	327.549	2.47829	1.30935	0.00293027	0.0321534	4	27991005	27992966	-	1575	-	-	-	A2XWQ3	Uncharacterized protein	-
BGIOSGA000798	710.798	429.521	992.075	2.30973	1.20772	0.00293194	0.0321602	1	35061610	35063536	-	1242	-	-	-	B8A9S2	Uncharacterized protein	-
BGIOSGA000035	680.184	413.338	947.03	2.29118	1.19609	0.00293588	0.0321804	1	46774714	46777498	-	1224	-	GO:0003824;GO:0050662	K12449	A2WZI6	Epimerase domain-containing protein	-
BGIOSGA000833	33.2408	13.5255	52.9561	3.91529	1.96912	0.00294125	0.0321969	1	34491365	34495732	-	2469	-	GO:0000911;GO:0009504;GO:0000166;GO:0005525;GO:0003924	-	B8A9E8	Dynamin-type G domain-containing protein	-
BGIOSGA015603	124.103	68.2132	179.993	2.63869	1.39982	0.00294368	0.0321969	4	3964606	3971115	-	2271	-	GO:0003723	K17943	B8AV25	PUM-HD domain-containing protein	-
BGIOSGA004361	100.643	52.854	148.432	2.80833	1.48971	0.00294837	0.0322269	1	33312622	33317573	+	654	-	-	-	B8A8Q7	Rx_N domain-containing protein	-
BGIOSGA024439	67.9805	23.2391	112.722	4.85054	2.27815	0.00295138	0.0322269	7	11747137	11750836	-	1392	DNA	GO:0003677;GO:0009506;GO:0006269;GO:0006260;GO:0003896;GO:0016779;GO:0051536;GO:0003899;GO:0046872;GO:0051539;GO:0016740	K02685	B8B5A0	DNA primase large subunit	DNA primase large subunit [Source:UniProtKB/TrEMBL;Acc:B8B5A0]
BGIOSGA002254	213.843	122.543	305.142	2.49008	1.31619	0.00295143	0.0322269	1	4680774	4682819	-	1173	-	-	-	B8ADK5	FLZ-type domain-containing protein	-
BGIOSGA013364	37.3654	9.14264	65.5882	7.17388	2.84275	0.00295168	0.0322269	3	31676834	31679254	+	2421	-	-	-	B8APX3	Uncharacterized protein	-
BGIOSGA022893	93.3477	48.5695	138.126	2.84388	1.50786	0.00296127	0.0323087	6	15702798	15705850	+	831	-	GO:0006396;GO:0003723;GO:0004525;GO:0090501;GO:0090502	-	A2YCS8	Uncharacterized protein	-
BGIOSGA016889	1063.94	648.608	1479.27	2.28069	1.18947	0.00296727	0.0323626	4	26432802	26438215	+	1638	-	GO:0006457;GO:0005524;GO:0000166;GO:0051082;GO:0005737	K09493	B8ASU6	Uncharacterized protein	-
BGIOSGA035387	5.27139	0	10.5428	Inf	Inf	0.00297184	0.0324009	11	16470629	16472506	+	1878	-	GO:0005515	-	A2ZF13	Uncharacterized protein	-
BGIOSGA035417	10.5583	1.6468	19.4698	11.8228	3.5635	0.00298997	0.0325409	11	17020229	17029963	+	1374	-	GO:0005524;GO:0004672;GO:0006468	-	B8BKZ5	Uncharacterized protein	-
BGIOSGA033505	18.0048	5.31806	30.6916	5.7712	2.52887	0.00299903	0.0326095	10	22174599	22175596	+	900	-	GO:0003677;GO:0005634;GO:0006355;GO:0043565;GO:0003700	-	A2ZAL7	WRKY domain-containing protein	-
BGIOSGA017498	1077.44	581.689	1573.2	2.70454	1.43538	0.00299946	0.0326095	5	30102842	30105922	-	1146	-	GO:0005524;GO:0004672;GO:0006468	-	A2Y7U2	Protein kinase domain-containing protein	-
BGIOSGA003601	131.255	48.0816	214.428	4.45967	2.15694	0.00300649	0.0326512	1	19163886	19164476	+	480	Probable	GO:0003677;GO:0005634;GO:0046982;GO:0005694;GO:0000786	K11251	-	-	Probable histone H2A.5 [Source:UniProtKB/Swiss-Prot;Acc:A2WQG7]
BGIOSGA034581	137.7	74.413	200.986	2.70096	1.43347	0.00301262	0.0326599	11	1062226	1063269	-	1044	-	GO:0007094	-	A2ZB06	Uncharacterized protein	-
BGIOSGA002318	181.634	78.3958	284.872	3.63377	1.86147	0.00301503	0.0326713	1	3857583	3861120	-	1956	-	GO:0005634;GO:0007062;GO:0006260;GO:0009941;GO:0006301	-	A2WL34	Uncharacterized protein	-
BGIOSGA007956	3107.99	1910.31	4305.67	2.25391	1.17243	0.00302295	0.0327346	2	10915681	10921651	+	1230	-	GO:0016020;GO:0055085;GO:0016021;GO:0005215;GO:0022857	-	B8AFK3	MFS domain-containing protein	-
BGIOSGA001265	227.842	118.922	336.763	2.8318	1.50172	0.0030314	0.0328056	1	26469857	26471055	-	801	-	GO:0016020;GO:0020037;GO:0016705;GO:0005506;GO:0016021;GO:0055114	-	B8ABK9	Uncharacterized protein	-
BGIOSGA011276	366.52	218.84	514.2	2.34966	1.23245	0.00304373	0.0328927	3	5654419	5655378	-	720	HOX12	GO:0003677;GO:0005634;GO:0006355;GO:0043565	K09338	-	-	Homeobox-leucine zipper protein HOX12 [Source:UniProtKB/Swiss-Prot;Acc:A2XDK5]
BGIOSGA011206	36.2917	15.2033	57.3802	3.77419	1.91617	0.00305312	0.0329556	3	6695554	6701111	-	1161	-	GO:0005515	-	A2XDZ9	Uncharacterized protein	-
BGIOSGA034852	17.4	5.41718	29.3829	5.42402	2.43936	0.00305323	0.0329556	11	2788180	2789028	+	849	-	-	-	-	-	-
BGIOSGA006140	136.672	74.8901	198.454	2.64994	1.40596	0.00305385	0.0329556	2	24616723	24622675	-	2772	-	GO:0010154;GO:0009555;GO:0005524;GO:0006298;GO:0032300;GO:0030983;GO:0048316;GO:0006310;GO:0016887	K10858	B8AEQ2	Uncharacterized protein	-
BGIOSGA009331	32.2403	12.8679	51.6127	4.01095	2.00395	0.00307014	0.0330965	2	37648287	37650083	+	1203	-	GO:0005515	-	A2XB80	F-box domain-containing protein	-
BGIOSGA024655	9.87737	0.310428	19.4443	62.6372	5.96895	0.00308311	0.033223	7	5297681	5298589	-	909	-	GO:0043531	-	A2YJ60	Uncharacterized protein	-
BGIOSGA018941	134.833	71.2144	198.452	2.78668	1.47855	0.00308405	0.033223	5	710155	710973	-	819	-	-	-	A2XZM2	Uncharacterized protein	-
BGIOSGA026226	1423.75	99.6556	2747.84	27.5733	4.7852	0.003094	0.0332952	7	24578867	24579746	+	663	1-Cys	GO:0005634;GO:0005737;GO:0055114;GO:0045454;GO:0051920;GO:0016209;GO:0098869;GO:0004601;GO:0016491	K11188	-	-	1-Cys peroxiredoxin B [Source:UniProtKB/Swiss-Prot;Acc:P0C5D0]
BGIOSGA005182	418.745	243.383	594.107	2.44103	1.28749	0.00309667	0.0333008	1	45978796	45981326	+	699	RR4	GO:0005634;GO:0009736;GO:0000160;GO:0009735	K14492	-	-	Two-component response regulator ORR4 [Source:UniProtKB/Swiss-Prot;Acc:Q4GZK7]
BGIOSGA029056	51.7545	24.0945	79.4146	3.29596	1.7207	0.00309669	0.0333008	8	28351197	28353524	+	1404	-	-	-	B8B938	Uncharacterized protein	-
BGIOSGA033867	89.6923	6.83898	172.546	25.2297	4.65705	0.00310447	0.0333728	11	16275336	16275839	-	504	-	-	-	B8BKV9	Uncharacterized protein	-
BGIOSGA001756	2472.17	1521.83	3422.5	2.24894	1.16925	0.00310857	0.0333934	1	13895806	13896273	-	468	-	GO:0005840;GO:0005515;GO:0006412;GO:0003735	K02977	A2WPB5	Ubiquitin-like domain-containing protein	-
BGIOSGA013479	185.47	107.345	263.595	2.4556	1.29607	0.00313398	0.0336052	3	33573239	33578485	+	2553	-	GO:0005524	K19001	B8AQQ7	Uncharacterized protein	-
BGIOSGA014799	2247.5	1186.18	3308.81	2.78946	1.47998	0.00313594	0.0336052	4	23430024	23433349	-	1926	Endoglucanase	GO:0016020;GO:0008152;GO:0003824;GO:0016798;GO:0004553;GO:0016787;GO:0016021;GO:0030245;GO:0005975;GO:0000272;GO:0008810	-	A2XV47	Endoglucanase	Endoglucanase [Source:UniProtKB/TrEMBL;Acc:A2XV47]
BGIOSGA037462	110.463	59.8235	161.103	2.69298	1.4292	0.00314099	0.0336345	12	15861788	15863555	+	351	-	-	-	B8BM39	Uncharacterized protein	-
BGIOSGA025379	1555.58	954.739	2156.41	2.25864	1.17546	0.00314354	0.0336376	7	5974783	5978927	+	1320	Dolichyl-diphosphooligosaccharide--protein	GO:0016020;GO:0005783;GO:0009826;GO:0006486;GO:0009506;GO:0018279;GO:0005773;GO:0005774;GO:0009505;GO:0009664;GO:0016757;GO:0005730;GO:0005794;GO:0016021;GO:0005789	K12670	B8B8E2	Dolichyl-diphosphooligosaccharide--protein glycosyltransferase 48 kDa subunit	Dolichyl-diphosphooligosaccharide--protein glycosyltransferase 48 kDa subunit [Source:UniProtKB/TrEMBL;Acc:B8B8E2]
BGIOSGA029515	7.58224	0.620855	14.5436	23.4252	4.54999	0.00314826	0.0336549	9	17798693	17799937	-	969	-	-	-	A2Z2P2	Uncharacterized protein	-
BGIOSGA036184	248.946	129.538	368.355	2.84361	1.50772	0.00315755	0.0337384	12	14364439	14368085	-	1527	-	GO:0016020;GO:0016021;GO:0005886	-	B8BPP2	Aa_trans domain-containing protein	-
BGIOSGA019908	17.9618	5.19251	30.7312	5.91837	2.5652	0.00318434	0.0339696	5	22183247	22183819	+	573	-	-	-	A2Y4W2	Uncharacterized protein	-
BGIOSGA002306	25.2836	9.64652	40.9206	4.24201	2.08475	0.00319112	0.0340301	1	3998952	3999711	-	678	-	-	-	A2WL54	LOB domain-containing protein	-
BGIOSGA017042	1213.13	744.397	1681.87	2.25937	1.17592	0.0032022	0.0341258	4	29027462	29028137	+	540	-	GO:0005840;GO:0006412;GO:0003735	K02870	A2XX38	Uncharacterized protein	-
BGIOSGA014755	25.37	6.34863	44.3914	6.99228	2.80576	0.00320239	0.0341258	4	24001602	24002563	-	870	-	GO:0016747	-	A2XVC8	Uncharacterized protein	-
BGIOSGA026201	434.97	258.89	611.051	2.36028	1.23896	0.0032269	0.0343162	7	24311072	24313758	+	651	-	GO:0003723;GO:0003676	K12900	B8B4Y2	RRM domain-containing protein	-
BGIOSGA040708	47.5755	21.0388	74.1121	3.52263	1.81665	0.00323849	0.0344157	CH399058.1	5785	6630	-	846	-	-	-	A2XRW3	Uncharacterized protein	-
BGIOSGA018324	143.179	3.88719	282.471	72.6671	6.18323	0.00324429	0.0344654	5	15217524	15218549	-	1026	-	GO:0008033	K10760	A2Y326	Uncharacterized protein	-
BGIOSGA018304	12.1784	2.4251	21.9318	9.04367	3.17691	0.00324671	0.0344792	5	15779961	15781810	-	1746	-	GO:0004553;GO:0005975	-	A2Y369	GH10 domain-containing protein	-
BGIOSGA010450	381.796	227.55	536.042	2.35571	1.23616	0.00324838	0.0344849	3	21703775	21710716	-	1032	-	GO:0005515	K02180	B8AKH8	WD_REPEATS_REGION domain-containing protein	-
BGIOSGA016401	84.7316	45.865	123.598	2.69483	1.43019	0.00325154	0.0345066	4	18685345	18686445	+	1101	-	GO:0016020;GO:0005524;GO:0004674;GO:0000166;GO:0004672;GO:0016021;GO:0006468	-	A2XTD9	Protein kinase domain-containing protein	-
BGIOSGA026099	340.038	33.5197	646.557	19.2889	4.2697	0.00325893	0.0345611	7	22947442	22950498	+	1089	Sulfotransferase	GO:0008146;GO:0016740	-	A2YNI7	Sulfotransferase	Sulfotransferase [Source:UniProtKB/TrEMBL;Acc:A2YNI7]
BGIOSGA033277	486.27	122.715	849.826	6.92522	2.79186	0.00326126	0.0345739	10	18816672	18818222	+	1551	-	GO:0016020;GO:0020037;GO:0016705;GO:0005506;GO:0016021;GO:0055114	-	A2Z9B7	Uncharacterized protein	-
BGIOSGA034171	32.3616	12.5841	52.1391	4.14325	2.05076	0.00327798	0.0347271	11	7730283	7735282	-	2880	-	GO:0005515;GO:0005524;GO:0000166;GO:0019538	K03696	A2ZD90	UVR domain-containing protein	-
BGIOSGA003074	60.42	28.9976	91.8424	3.16724	1.66323	0.00328505	0.0347668	1	7839352	7840260	+	705	-	GO:0016020;GO:0055085;GO:0016021;GO:0015267	K09873	B8AB12	Uncharacterized protein	-
BGIOSGA004260	13.7308	0.994391	26.4671	26.6164	4.73424	0.00328589	0.0347668	1	32107733	32108653	+	828	-	GO:0003677;GO:0005634	K09422	A2WU33	Uncharacterized protein	-
BGIOSGA034553	463.109	282.349	643.869	2.2804	1.18929	0.00328965	0.0347668	11	1325076	1327289	-	963	60S	GO:0005840;GO:0042254;GO:0005622	K02941	A2ZB54	60S acidic ribosomal protein P0	60S acidic ribosomal protein P0 [Source:UniProtKB/TrEMBL;Acc:A2ZB54]
BGIOSGA022303	28.9914	11.5097	46.4731	4.03772	2.01354	0.00329634	0.0348015	6	2898350	2899688	+	1293	-	GO:0016747	-	B8B2P7	Uncharacterized protein	-
BGIOSGA015611	75.6958	39.7839	111.608	2.80535	1.48818	0.00330505	0.0348603	4	3690318	3695652	-	1305	-	GO:0046872;GO:0043169;GO:0016787;GO:0004721;GO:0006470;GO:0003824;GO:0004722	K14497	B8AV11	PPM-type phosphatase domain-containing protein	-
BGIOSGA027951	5038.43	3115.41	6961.46	2.23453	1.15997	0.00330646	0.0348603	8	2120126	2123113	+	1437	Tryptophan	GO:0008652;GO:0016829;GO:0009073;GO:0006568;GO:0000162;GO:0004834	K01696	A2YR01	Tryptophan synthase	Tryptophan synthase [Source:UniProtKB/TrEMBL;Acc:A2YR01]
BGIOSGA004098	1390.12	824.513	1955.73	2.37199	1.2461	0.00330764	0.0348609	1	29134275	29135868	+	393	-	-	-	B8ACE3	Uncharacterized protein	-
BGIOSGA026814	45.736	1.83563	89.6364	48.8314	5.60974	0.00331639	0.0349411	8	25072591	25076152	-	1281	Patatin	GO:0016042;GO:0016787;GO:0006629	-	A2YW86	Patatin	Patatin [Source:UniProtKB/TrEMBL;Acc:A2YW86]
BGIOSGA026577	200.654	102.462	298.847	2.91667	1.54432	0.00332925	0.0349869	8	28557817	28559441	-	876	-	GO:0006355;GO:0046983	-	A2YXI4	BHLH domain-containing protein	-
BGIOSGA017738	30.5789	12.3459	48.812	3.95371	1.98321	0.00332953	0.0349869	5	26825531	26826768	-	1104	-	GO:0005615	-	B8B018	SERPIN domain-containing protein	-
BGIOSGA011712	186.031	106.952	265.11	2.47878	1.30963	0.00333066	0.0349869	3	1138623	1142162	+	1341	-	GO:0016020;GO:0032977;GO:0016021;GO:0090150	K03217	B8ALV2	Uncharacterized protein	-
BGIOSGA033208	490.012	290.111	689.912	2.3781	1.24981	0.00333457	0.0350027	10	17908433	17911858	+	1533	-	GO:0016020;GO:0005524;GO:0004672;GO:0016021;GO:0006468	-	B8BHP5	Protein kinase domain-containing protein	-
BGIOSGA019428	228.635	132.619	324.651	2.44801	1.29161	0.0033422	0.0350565	5	9349020	9352273	+	888	-	-	-	A2Y215	Uncharacterized protein	-
BGIOSGA009276	2123.13	1303.56	2942.7	2.25744	1.17469	0.00334632	0.0350837	2	37032504	37034639	+	423	-	GO:0005840;GO:0006412;GO:0003735	K02894	A2Z8B9	Uncharacterized protein	-
BGIOSGA026423	827.928	337.177	1318.68	3.91095	1.96752	0.00334708	0.0350837	7	27281801	27283299	+	1182	-	GO:0005524;GO:0004672;GO:0006468	-	A2YQ33	Protein kinase domain-containing protein	-
BGIOSGA031326	851.234	510.443	1192.02	2.33527	1.22359	0.00334936	0.0350957	10	22156100	22161077	-	2436	-	GO:0016020;GO:0055085;GO:0009506;GO:0005794;GO:0016021;GO:0005886	K21989	A2ZAL4	Uncharacterized protein	-
BGIOSGA006217	8.76845	1.15183	16.3851	14.2252	3.83038	0.00335224	0.0351139	2	23384667	23387655	-	1047	-	GO:0000287;GO:0016829;GO:0010333	-	B8AE97	Uncharacterized protein	-
BGIOSGA021537	148.163	55.0942	241.231	4.37852	2.13044	0.00335724	0.0351542	6	8758713	8758955	-	243	-	-	-	A2YB99	Uncharacterized protein	-
BGIOSGA028996	66.216	34.6001	97.832	2.8275	1.49953	0.00336592	0.035197	8	27186306	27189892	+	2208	-	GO:0016020;GO:0030246;GO:0005524;GO:0004672;GO:0016021;GO:0006468	-	A2YX06	Protein kinase domain-containing protein	-
BGIOSGA016591	16.8608	4.2295	29.4921	6.97294	2.80177	0.00337551	0.0352853	4	22039675	22043479	+	1209	-	GO:0005634;GO:0051783;GO:1904667	-	A2XUJ4	Uncharacterized protein	-
BGIOSGA018500	173.369	94.3833	252.356	2.67373	1.41885	0.00338879	0.035376	5	9181134	9182987	-	777	-	GO:0016788	-	B8AZN0	Lipase_GDSL domain-containing protein	-
BGIOSGA004341	30.0464	4.76015	55.3326	11.6241	3.53905	0.00341084	0.0355499	1	33164644	33164971	+	195	-	GO:0016020;GO:0016021	-	A2WUH8	Uncharacterized protein	-
BGIOSGA034311	105.77	28.4633	183.077	6.43205	2.68528	0.00341442	0.0355589	11	5232076	5234271	-	483	-	-	-	B8BJN5	Uncharacterized protein	-
BGIOSGA004775	2489.82	677.953	4301.68	6.3451	2.66564	0.00342414	0.035648	1	39550712	39553470	+	768	-	GO:0006096;GO:0004807;GO:0003824	K01803	A2WWV4	Uncharacterized protein	-
BGIOSGA017199	599.51	208.507	990.514	4.7505	2.24808	0.00342577	0.0356529	4	31112824	31114277	+	960	Xyloglucan	GO:0016762;GO:0048046;GO:0008152;GO:0006073;GO:0042546;GO:0016798;GO:0004553;GO:0016787;GO:0005618;GO:0010411;GO:0005975;GO:0005576;GO:0016740;GO:0071555	-	A2XXX5	Xyloglucan endotransglucosylase/hydrolase	Xyloglucan endotransglucosylase/hydrolase [Source:UniProtKB/TrEMBL;Acc:A2XXX5]
BGIOSGA007804	2474.31	1522.58	3426.04	2.25015	1.17002	0.00342701	0.0356537	2	7668490	7671336	+	1245	-	GO:0005515;GO:0006412;GO:0003746;GO:0006414	K03233	B8AE83	Uncharacterized protein	-
BGIOSGA009088	1356.98	824.556	1889.41	2.29142	1.19624	0.0034285	0.0356571	2	34014583	34017119	+	1761	-	-	-	B8AIU0	Uncharacterized protein	-
BGIOSGA035376	401.907	238.387	565.428	2.37189	1.24604	0.00343163	0.0356775	11	16172268	16176075	+	1338	-	GO:0008270;GO:0003676	-	B8BKV6	Uncharacterized protein	-
BGIOSGA002390	57.9309	26.4192	89.4426	3.38552	1.75938	0.00343534	0.035704	1	3155606	3158928	-	3000	-	GO:0016020;GO:0016310;GO:0005524;GO:0016301;GO:0006468;GO:0005515;GO:0004674;GO:0000166;GO:0004672;GO:0016021;GO:0016740	-	A2WKP6	Protein kinase domain-containing protein	-
BGIOSGA033380	504.992	309.375	700.608	2.26459	1.17925	0.00344323	0.0357642	10	20115246	20118054	+	1110	-	GO:0046872;GO:0043169;GO:0016787;GO:0004721;GO:0006470;GO:0003824;GO:0004722	K14803	B8BI24	PPM-type phosphatase domain-containing protein	-
BGIOSGA030236	67.1989	24.5346	109.863	4.47788	2.16282	0.00344346	0.0357642	9	689028	690296	-	1095	-	-	K14505	A2YYF6	CYCLIN domain-containing protein	-
BGIOSGA025068	62.5728	24.8806	100.265	4.02986	2.01073	0.00344508	0.0357689	7	1246417	1246662	+	246	-	-	-	B8B6U5	Uncharacterized protein	-
BGIOSGA006680	2885.5	1763.58	4007.42	2.27233	1.18417	0.00345947	0.0358819	2	11613934	11616578	-	786	40S	GO:0005840;GO:0005622;GO:0006412;GO:0003735;GO:0022627;GO:0005737	K02984	A2X3J5	40S ribosomal protein S3a	40S ribosomal protein S3a [Source:UniProtKB/TrEMBL;Acc:A2X3J5]
BGIOSGA017943	1161.72	714.295	1609.14	2.25277	1.1717	0.00347095	0.0359767	5	23444193	23445888	-	501	-	-	-	A2Y599	Uncharacterized protein	-
BGIOSGA015026	1580.12	986.443	2173.79	2.20367	1.13991	0.00348368	0.0360842	4	20210341	20215891	-	2412	Chloride	GO:0016020;GO:0055085;GO:0006821;GO:0016021;GO:0005247;GO:0006811;GO:1902476	K05016	A2XTU8	Uncharacterized protein	Chloride channel protein [Source:UniProtKB/TrEMBL;Acc:A2XTU8]
BGIOSGA013655	149.011	79.754	218.269	2.73677	1.45248	0.00349639	0.0361671	3	36393025	36393470	+	312	-	-	-	A2XMH3	Uncharacterized protein	-
BGIOSGA030251	43.7759	20.467	67.0847	3.2777	1.71268	0.00350329	0.0362018	9	137800	139998	-	1128	-	GO:0006355	-	A2YYB8	Uncharacterized protein	-
BGIOSGA019263	539.678	322.905	756.451	2.34264	1.22814	0.0035062	0.0362197	5	4793394	4793805	+	237	-	GO:0016020;GO:0005747;GO:0016021;GO:0009507	-	B8AYM1	Uncharacterized protein	-
BGIOSGA011482	167.947	94.0303	241.864	2.57219	1.363	0.00350998	0.0362465	3	2604205	2606388	-	969	-	GO:0016020;GO:0016021	-	B8AMV6	Uncharacterized protein	-
BGIOSGA030132	3491.55	2142.96	4840.13	2.25862	1.17544	0.00351333	0.0362689	9	4185703	4188265	-	516	-	GO:0005840;GO:0015934;GO:0005622;GO:0006412;GO:0003735	K02880	A2YZ23	Uncharacterized protein	-
BGIOSGA021439	786.263	477.993	1094.53	2.28985	1.19525	0.0035223	0.0363293	6	10989401	10991503	-	2103	-	-	-	B8B0M0	PI3K/PI4K domain-containing protein	-
BGIOSGA010087	195.046	75.0902	315.003	4.19499	2.06867	0.0035361	0.0364427	3	30355182	30355798	-	432	-	GO:0004170;GO:0046080	K01520	A2XKG3	dUTPase domain-containing protein	-
BGIOSGA000539	2693.61	1670.39	3716.84	2.22514	1.15389	0.00355075	0.0365556	1	39196495	39197697	-	429	-	GO:0005840;GO:0006412;GO:0003735;GO:0015935	K02973	A2WWQ4	Uncharacterized protein	-
BGIOSGA025162	385.401	230.031	540.771	2.35086	1.23319	0.00355182	0.0365556	7	2727238	2728575	+	1338	-	GO:0005634;GO:0003677;GO:0006355;GO:0006351;GO:0003700	-	A2YI86	Uncharacterized protein	-
BGIOSGA037416	2754.67	1697.52	3811.82	2.24553	1.16705	0.00357312	0.0367229	12	14852602	14854234	+	1023	-	GO:0046872;GO:0055114;GO:0016491	-	B8BPQ8	Fe2OG dioxygenase domain-containing protein	-
BGIOSGA036744	27.6697	10.7268	44.6126	4.15897	2.05623	0.0035753	0.0367229	12	1174072	1176748	-	2127	-	-	-	B8BNZ5	Uncharacterized protein	-
BGIOSGA006845	1093.53	668.977	1518.08	2.26926	1.18222	0.00358752	0.0368242	2	8058332	8060756	-	291	-	GO:0016020;GO:0016021	-	B8AEI9	Uncharacterized protein	-
BGIOSGA020332	992.852	607.911	1377.79	2.26644	1.18043	0.00360719	0.036989	5	28915005	28915573	+	336	-	GO:0005840;GO:0005622;GO:0006412;GO:0003735	K02917	A2Y7A6	Uncharacterized protein	-
BGIOSGA015116	190.014	112.591	267.438	2.37531	1.24812	0.00362267	0.0371117	4	18717532	18719955	-	2424	-	GO:0016020;GO:0016310;GO:0005524;GO:0016301;GO:0006468;GO:0004674;GO:0000166;GO:0004672;GO:0048544;GO:0016021;GO:0016740	-	A2XTE5	Uncharacterized protein	-
BGIOSGA013363	11.7936	2.64565	20.9415	7.91545	2.98467	0.00362278	0.0371117	3	31675728	31676795	+	951	-	-	-	B8APX2	Uncharacterized protein	-
BGIOSGA004489	24.6125	9.0797	40.1453	4.42143	2.14451	0.00362985	0.0371494	1	35205518	35206404	+	807	-	-	-	B8A9S6	Uncharacterized protein	-
BGIOSGA001851	784.662	475.298	1094.03	2.30177	1.20274	0.00363397	0.0371547	1	11693764	11694399	-	636	-	GO:0005524;GO:0004478;GO:0006556	K00789	A2WNR2	Uncharacterized protein	-
BGIOSGA033182	2452.27	605.046	4299.5	7.10607	2.82905	0.00363424	0.0371547	10	17516365	17517679	+	690	-	-	-	A2Z8U1	Uncharacterized protein	-
BGIOSGA015141	23.9339	8.45439	39.4134	4.66189	2.22091	0.00366154	0.0373716	4	18018203	18019770	-	1368	-	-	-	B8ATI9	Uncharacterized protein	-
BGIOSGA019857	95.8865	23.0002	168.773	7.33789	2.87537	0.00368554	0.0375915	5	21216148	21217201	+	843	-	GO:0030247	-	A2Y4L6	GUB_WAK_bind domain-containing protein	-
BGIOSGA028336	7.3841	0.746907	14.0213	18.7725	4.23055	0.00368874	0.0376031	8	11306897	11309455	+	900	-	GO:0005515;GO:0007062;GO:0008278	-	A2YT76	Rad21_Rec8_N domain-containing protein	-
BGIOSGA023868	45.8795	13.3408	78.4182	5.87809	2.55535	0.00369113	0.0376031	7	24110542	24113287	-	891	Origin	GO:0003677;GO:0005634;GO:0009555;GO:0006260;GO:0005664	K02608	-	-	Origin of replication complex subunit 6 [Source:UniProtKB/Swiss-Prot;Acc:A2YNY4]
BGIOSGA031111	609.374	375.152	843.597	2.24868	1.16908	0.00369235	0.0376031	9	19142254	19145553	+	1431	Hydroxymethylglutaryl-CoA	GO:0008299;GO:0006694;GO:0016126;GO:0004421;GO:0003824;GO:0008202;GO:0016740;GO:0006629	K01641	A2Z381	3-hydroxy-3-methylglutaryl coenzyme A synthase	Hydroxymethylglutaryl-CoA synthase [Source:UniProtKB/TrEMBL;Acc:A2Z381]
BGIOSGA001390	322.828	187.915	457.742	2.4359	1.28446	0.00369502	0.0376132	1	23949124	23951896	-	1704	-	GO:0016702;GO:0046872;GO:0055114	-	B8AAB5	Uncharacterized protein	-
BGIOSGA003021	221.716	128.137	315.294	2.4606	1.29901	0.00370816	0.037722	1	7044141	7047033	+	540	-	GO:0005840;GO:0006412;GO:0003735;GO:0019843	K02990	B8AAL6	Uncharacterized protein	-
BGIOSGA006834	1332.02	517.073	2146.97	4.15215	2.05386	0.00371752	0.0377796	2	8250818	8251870	-	660	-	-	-	A2X2P5	Uncharacterized protein	-
BGIOSGA033616	254.652	150.272	359.032	2.38921	1.25653	0.00374768	0.0380158	11	20847567	20849013	-	519	-	GO:0016020;GO:0006508;GO:0008236	K09647	B8BLL7	Peptidase_S24 domain-containing protein	-
BGIOSGA029690	32.4538	8.80083	56.1068	6.37518	2.67247	0.00374846	0.0380158	9	14768688	14774076	-	2901	-	GO:0005515	K15340	A2Z1N1	SAM domain-containing protein	-
BGIOSGA017680	31.9258	3.07751	60.7742	19.7479	4.30362	0.00374943	0.0380158	5	27774508	27775212	-	705	-	GO:0005515	-	A2Y6T1	Uncharacterized protein	-
BGIOSGA019734	697.011	427.419	966.603	2.26149	1.17727	0.00375108	0.0380199	5	18812445	18814769	+	2325	-	GO:0016020;GO:0010930;GO:0009901;GO:0016021;GO:0005886	-	A2Y3X0	Uncharacterized protein	-
BGIOSGA000884	125.455	71.4804	179.429	2.51018	1.32779	0.00376	0.0380977	1	33607009	33610648	-	2976	-	-	-	A2WUP7	Uncharacterized protein	-
BGIOSGA011872	480.001	291.301	668.702	2.29557	1.19885	0.00376327	0.0381057	3	3298617	3304296	+	2823	-	GO:0005515;GO:0005730	K14556	B8ANC7	WD_REPEATS_REGION domain-containing protein	-
BGIOSGA010113	62.4305	21.9931	102.868	4.67729	2.22567	0.00376778	0.0381274	3	29729352	29731844	-	1017	-	GO:0016021;GO:0022857	-	B8ANL2	Uncharacterized protein	-
BGIOSGA009566	69.6542	36.0396	103.269	2.86543	1.51875	0.00376887	0.0381274	3	38568612	38572337	-	1716	-	GO:0005525	-	A2XNC8	EngB-type G domain-containing protein	-
BGIOSGA014828	87.6271	47.4228	127.831	2.69557	1.43059	0.00377432	0.038157	4	22965923	22968370	-	783	-	GO:0006412;GO:0005739	K02838	A2XUY0	RRF domain-containing protein	-
BGIOSGA009539	389.283	244.759	533.807	2.18095	1.12496	0.00378941	0.0382802	3	38949406	38952709	-	1650	-	GO:0016020;GO:0055085;GO:0016021;GO:0022857	-	A2XNI2	Uncharacterized protein	-
BGIOSGA011770	293.758	75.3229	512.192	6.79995	2.76552	0.00379314	0.0382937	3	1949496	1949821	+	246	-	GO:0006952	-	B8AMD8	Knot1 domain-containing protein	-
BGIOSGA020687	40.8593	17.871	63.8476	3.5727	1.83702	0.00379515	0.0382937	6	29877343	29878052	-	408	-	-	-	B8B1F5	Uncharacterized protein	-
BGIOSGA024808	358.297	216.103	500.491	2.31598	1.21162	0.00379706	0.0382963	7	2733929	2737425	-	3330	-	GO:0016020;GO:0005515;GO:0005524;GO:0004672;GO:0016021;GO:0006468	-	A2YI88	Protein kinase domain-containing protein	-
BGIOSGA035697	1285.01	722.785	1847.24	2.55573	1.35373	0.00379885	0.0383017	11	22208104	22210336	+	636	-	GO:0016020;GO:0016021	-	A2ZGU0	DUF4149 domain-containing protein	-
BGIOSGA013353	20.099	6.37111	33.8268	5.30941	2.40855	0.00381362	0.0384381	3	31442969	31446057	+	642	-	GO:0005524	-	B8APL8	GHMP_kinases_N domain-containing protein	-
BGIOSGA002466	2709.8	1691.4	3728.2	2.20421	1.14026	0.00382993	0.0385771	1	1889094	1893684	-	1761	-	-	-	B8AD25	Uncharacterized protein	-
BGIOSGA026094	678.591	39.0428	1318.14	33.7614	5.0773	0.00385915	0.0387696	7	22885334	22886005	+	288	-	GO:0016020;GO:0016021	-	A2YNI0	Uncharacterized protein	-
BGIOSGA013857	866.011	526.534	1205.49	2.28948	1.19502	0.00386158	0.0387814	3	39127064	39129585	+	687	-	GO:0003824	K01557	A2XNL0	FAA_hydrolase domain-containing protein	-
BGIOSGA029583	285.002	170.461	399.544	2.3439	1.22891	0.0038682	0.0388351	9	16982660	16987773	-	2187	-	GO:0016020;GO:0016760;GO:0016757;GO:0016021;GO:0030244;GO:0016740;GO:0071555	-	A2Z2D3	Uncharacterized protein	-
BGIOSGA000518	509.518	281.715	737.322	2.61726	1.38806	0.00387089	0.0388494	1	39470485	39471228	-	744	-	-	-	A2WWU4	Uncharacterized protein	-
BGIOSGA026798	36.7394	11.6221	61.8567	5.32233	2.41206	0.00387579	0.0388761	8	25281094	25281966	-	873	ZHD2	GO:0046872;GO:0003677;GO:0005634	-	-	-	Zinc-finger homeodomain protein 2 [Source:UniProtKB/Swiss-Prot;Acc:A2YWA6]
BGIOSGA009986	25.5338	5.90769	45.1599	7.64426	2.93438	0.00387608	0.0388761	3	32136773	32139950	-	1566	-	GO:0005515	K11790	A2XL06	WD_REPEATS_REGION domain-containing protein	-
BGIOSGA016945	124.178	68.6774	179.678	2.61626	1.38751	0.00389773	0.0390167	4	27545889	27549919	+	897	-	GO:0046621;GO:0004842	K19045	A2XWK9	RING-type domain-containing protein	-
BGIOSGA010131	25.6619	4.13484	47.189	11.4125	3.51255	0.00390582	0.0390511	3	29235618	29240826	-	2562	-	GO:0016020;GO:0005634;GO:0006355;GO:0016021;GO:0030015	-	A2XK65	Uncharacterized protein	-
BGIOSGA004033	137.525	24.0841	250.966	10.4204	3.38134	0.00390625	0.0390511	1	28190647	28195168	+	1953	-	GO:0046872;GO:0020037;GO:0016705;GO:0005506;GO:0004497;GO:0055114;GO:0016491	-	A2WSU8	Uncharacterized protein	-
BGIOSGA008720	119.846	64.2161	175.477	2.7326	1.45027	0.00391017	0.0390775	2	27974292	27975167	+	789	HOX24	GO:0003677;GO:0005634;GO:0006355;GO:0043565;GO:0003700	-	-	-	Homeobox-leucine zipper protein HOX24 [Source:UniProtKB/Swiss-Prot;Acc:A2X7U1]
BGIOSGA033235	6.12508	0	12.2502	Inf	Inf	0.00393435	0.0393064	10	18227494	18227763	+	270	-	-	-	A2Z943	Uncharacterized protein	-
BGIOSGA014732	38.5909	17.3226	59.8592	3.45555	1.78892	0.00394108	0.039348	4	24276071	24278066	-	1431	-	GO:0007142	-	A2XVG4	Uncharacterized protein	-
BGIOSGA000215	3500.12	2186.82	4813.42	2.20111	1.13823	0.00395069	0.0394311	1	44416984	44419466	-	1299	-	GO:0006098;GO:0004801;GO:0005975;GO:0003824;GO:0005737	K00616	B8A8H2	Uncharacterized protein	-
BGIOSGA002967	1350.57	841.953	1859.19	2.20818	1.14286	0.00396033	0.0395144	1	6202899	6204783	+	549	-	GO:0005840;GO:0005622;GO:0006412;GO:0003735	K02868	A2WLV8	Uncharacterized protein	-
BGIOSGA029931	91.9049	49.6724	134.137	2.70044	1.43319	0.00397247	0.0396098	9	9473227	9476785	-	1686	-	GO:0032196	-	B8BEQ7	Uncharacterized protein	-
BGIOSGA021922	1692.53	231.002	3154.05	13.6538	3.77123	0.00398839	0.0397041	6	2800559	2803306	-	831	-	GO:0016020;GO:0016021	-	B8B2N7	Uncharacterized protein	-
BGIOSGA015909	13.2416	3.29806	23.1852	7.02995	2.81351	0.00401846	0.0399257	4	4294120	4298391	+	1560	-	GO:0004523;GO:0090502;GO:0003676	-	B8AVB4	RNase H domain-containing protein	-
BGIOSGA014136	481.906	233.426	730.385	3.12898	1.64569	0.00406614	0.0403538	4	33225834	33228273	-	1011	Ubiquinol	GO:0009657;GO:0016020;GO:0102721;GO:0009579;GO:0055114;GO:0046872;GO:0016021;GO:0070469;GO:0016117;GO:0009916;GO:0016491	K17893	B8AW16	Ubiquinol oxidase	Ubiquinol oxidase [Source:UniProtKB/TrEMBL;Acc:B8AW16]
BGIOSGA027026	522.704	315.29	730.117	2.3157	1.21145	0.00408823	0.0405402	8	19987886	19988476	-	180	-	-	-	A2YUX8	Uncharacterized protein	-
BGIOSGA016300	9.09328	1.36793	16.8186	12.295	3.62	0.00410228	0.0406134	4	17007798	17010894	+	1143	-	GO:0008081;GO:0006629	K18696	B8AT95	GP-PDE domain-containing protein	-
BGIOSGA036826	17.435	5.759	29.111	5.05488	2.33768	0.00410355	0.0406134	12	45310	46803	-	1494	-	GO:0000145;GO:0015031;GO:0006887	-	B8BLR1	Exocyst subunit Exo70 family protein	-
BGIOSGA019879	290.085	172.312	407.857	2.36696	1.24304	0.00410692	0.0406205	5	21625078	21629119	+	1845	-	GO:0004252;GO:0005515;GO:0006508	-	A2Y4Q3	Uncharacterized protein	-
BGIOSGA001174	427.9	256.694	599.106	2.33393	1.22276	0.00411341	0.0406702	1	28102351	28102593	-	243	-	GO:0005742;GO:0030150	-	A2WST5	Uncharacterized protein	-
BGIOSGA013529	550.158	333.229	767.087	2.30198	1.20287	0.00416467	0.0410199	3	34550225	34551720	+	1035	-	GO:0016020;GO:0016021	-	A2XLU1	Uncharacterized protein	-
BGIOSGA014274	287.624	164.914	410.334	2.48817	1.31508	0.00416742	0.0410336	4	31280583	31280846	-	264	-	-	-	B8AUW9	Uncharacterized protein	-
BGIOSGA038038	670.056	155.28	1184.83	7.63027	2.93173	0.00418467	0.041164	AAAA02036011.1	19128	20081	+	819	-	GO:0016491	K13070	-	-	-
BGIOSGA014427	150.74	73.2186	228.262	3.11754	1.64041	0.00418802	0.0411838	4	29063560	29066065	-	1326	-	GO:0030247;GO:0005509	-	B8ATL3	Uncharacterized protein	-
BGIOSGA007572	15.5843	0.404925	30.7636	75.9736	6.24743	0.00420432	0.0413043	2	3751027	3753063	+	1266	-	-	-	A2X147	Uncharacterized protein	-
BGIOSGA017430	1280.5	775.35	1785.66	2.30303	1.20354	0.00420947	0.0413391	5	31104156	31106566	-	894	-	GO:0003676	-	B8AXI7	C2H2-type domain-containing protein	-
BGIOSGA009061	184.529	102.196	266.863	2.6113	1.38477	0.00421055	0.0413391	2	33591682	33596982	+	1563	-	GO:0008233;GO:0016787;GO:0006508;GO:0046658;GO:0004190	-	B8AIR8	Peptidase A1 domain-containing protein	-
BGIOSGA024925	53.7935	19.7469	87.8402	4.44831	2.15326	0.00423317	0.0415213	7	1005516	1007048	-	1533	-	GO:0043531	-	A2YHL0	NB-ARC domain-containing protein	-
BGIOSGA018728	7.22354	0.683964	13.7631	20.1226	4.33074	0.00424791	0.0416146	5	4361787	4362110	-	324	-	-	-	B8AYL0	Uncharacterized protein	-
BGIOSGA018678	618.448	382.035	854.861	2.23765	1.16198	0.00424945	0.0416146	5	5398880	5403582	-	2391	-	GO:0005524;GO:0004819;GO:0005737;GO:0016874;GO:0006425;GO:0006418;GO:0000166;GO:0043039;GO:0006412;GO:0004812	K01886	A2Y140	Uncharacterized protein	-
BGIOSGA024575	1695.16	1057.15	2333.18	2.20705	1.14212	0.00427182	0.0418069	7	7306820	7308446	-	417	40S	GO:0005840;GO:0005622;GO:0006412;GO:0003735	K02951	A2YJM2	40S ribosomal protein S12	40S ribosomal protein S12 [Source:UniProtKB/TrEMBL;Acc:A2YJM2]
BGIOSGA008412	773.549	480.817	1066.28	2.21764	1.14903	0.0043011	0.0420163	2	22445186	22448938	+	1773	Transmembrane	GO:0016020;GO:0016021	K17087	B8AJE2	Transmembrane 9 superfamily member	Transmembrane 9 superfamily member [Source:UniProtKB/TrEMBL;Acc:B8AJE2]
BGIOSGA006759	2510.83	1570.47	3451.19	2.19755	1.1359	0.00430143	0.0420163	2	9697100	9700695	-	1194	-	GO:0006595;GO:0016740;GO:0003824;GO:0006596	K00797	B8AF89	PABS domain-containing protein	-
BGIOSGA019947	94.9521	35.2476	154.657	4.38772	2.13347	0.00431571	0.0420992	5	23162837	23165509	+	2202	-	-	-	A2Y571	Uncharacterized protein	-
BGIOSGA012559	152.8	87.8702	217.729	2.47785	1.30909	0.00431678	0.0420992	3	13690168	13693573	+	1488	-	GO:0016020;GO:0005524;GO:0004672;GO:0016021;GO:0006468	-	B8ANY5	Protein kinase domain-containing protein	-
BGIOSGA003337	44.832	21.4839	68.1801	3.17355	1.6661	0.00432599	0.0421757	1	12242468	12243321	+	510	-	GO:0003677;GO:0005634	-	A2WNX3	Uncharacterized protein	-
BGIOSGA029345	957.801	589.028	1326.57	2.25214	1.1713	0.00435061	0.0424022	9	20144737	20147318	-	810	-	GO:0003676	-	B8BE22	Alba domain-containing protein	-
BGIOSGA007326	30.3922	12.1841	48.6004	3.98882	1.99596	0.00435393	0.0424211	2	117365	118782	+	1068	-	-	-	A2WZR9	Uncharacterized protein	-
BGIOSGA009992	7.31705	0.683964	13.9501	20.396	4.35021	0.00435601	0.0424279	3	31975804	31976166	-	363	-	GO:0016020;GO:0016021	-	A2XKZ1	Uncharacterized protein	-
BGIOSGA003890	215.646	130.61	300.682	2.30213	1.20297	0.00436223	0.042469	1	25918311	25920023	+	1713	-	GO:0005515	-	B8AB49	Uncharacterized protein	-
BGIOSGA007639	96.5198	50.406	142.634	2.8297	1.50065	0.004363	0.042469	2	4718019	4719427	+	819	-	GO:0016787	-	B8AIJ6	Uncharacterized protein	-
BGIOSGA002538	376.694	228.576	524.812	2.296	1.19912	0.00437767	0.0425713	1	693554	696559	-	2097	-	GO:0016020;GO:0016310;GO:0005524;GO:0016301;GO:0006468;GO:0004674;GO:0000166;GO:0004672;GO:0016021;GO:0016740	-	B8ACV5	Protein kinase domain-containing protein	-
BGIOSGA022260	754.361	471.442	1037.28	2.20023	1.13765	0.00439563	0.0427189	6	2188040	2189167	+	1128	-	GO:0019673;GO:0008446	K01711	A2Y914	NAD(P)-bd_dom domain-containing protein	-
BGIOSGA019631	57.1261	28.2018	86.0504	3.05124	1.6094	0.00441456	0.0428893	5	16038851	16045697	+	3231	-	GO:0003723	-	B8AWM9	PUM-HD domain-containing protein	-
BGIOSGA021585	252.489	151.315	353.663	2.33727	1.22483	0.00442857	0.0429982	6	8100388	8102046	-	1407	-	GO:0016020;GO:0016413;GO:0005794;GO:0010411;GO:0016021	-	A2YB24	PMR5N domain-containing protein	-
BGIOSGA030679	87.6639	49.1242	126.204	2.56907	1.36125	0.00443108	0.0430089	9	11531289	11536459	+	2025	-	GO:0005524;GO:0004672;GO:0006468	-	B8BF19	Protein kinase domain-containing protein	-
BGIOSGA001797	333.182	133.804	532.56	3.98014	1.99282	0.00443364	0.0430202	1	12761737	12763841	-	1560	Pectinesterase	GO:0045330;GO:0030599;GO:0045490;GO:0016787;GO:0005618;GO:0043086;GO:0004857;GO:0042545	K01051	A2WP19	Pectinesterase	Pectinesterase [Source:UniProtKB/TrEMBL;Acc:A2WP19]
BGIOSGA031795	21.3748	0.404925	42.3446	104.574	6.70838	0.00443685	0.0430323	10	15111331	15111894	-	564	-	-	-	A2Z822	Uncharacterized protein	-
BGIOSGA009784	12.1853	2.57808	21.7926	8.45302	3.07947	0.00445514	0.0431334	3	35423764	35430165	-	1818	-	GO:0006368;GO:0016593;GO:0016570	-	A2XM50	Uncharacterized protein	-
BGIOSGA000339	1827.21	1141.04	2513.37	2.2027	1.13927	0.00445515	0.0431334	1	42543351	42545513	-	738	-	GO:0016773	K00847	B8A7T8	PfkB domain-containing protein	-
BGIOSGA023943	48.8707	17.3132	80.4281	4.64549	2.21583	0.00445767	0.0431402	7	22687936	22690439	-	1071	-	GO:0003824;GO:0050662	-	A2YNF8	Epimerase domain-containing protein	-
BGIOSGA034602	24.9345	9.86245	40.0066	4.05646	2.02022	0.00447532	0.0432605	11	578743	581098	-	1806	-	-	-	B8BIS5	Uncharacterized protein	-
BGIOSGA024322	78.8197	42.5723	115.067	2.70287	1.43449	0.00447984	0.0432769	7	15600784	15601023	-	240	-	-	-	B8B5Z5	Uncharacterized protein	-
BGIOSGA029011	127.118	71.9123	182.325	2.53537	1.3422	0.00448869	0.0433488	8	27551639	27556276	+	1344	-	GO:0005840;GO:0006412;GO:0003735	-	B8B8U0	Uncharacterized protein	-
BGIOSGA016603	78.9366	29.5429	128.33	4.34386	2.11898	0.00449385	0.0433849	4	22231419	22237952	+	3072	-	GO:0016020;GO:0016021	-	B8AVG2	Uncharacterized protein	-
BGIOSGA017502	54.9557	27.0177	82.8936	3.06812	1.61735	0.00452432	0.0435915	5	30082944	30083219	-	276	-	-	-	A2Y7T8	Uncharacterized protein	-
BGIOSGA021231	10.6807	0	21.3613	Inf	Inf	0.00452511	0.0435915	6	17249461	17250126	-	666	-	-	-	B8B2E0	Uncharacterized protein	-
BGIOSGA002690	45.3541	22.4028	68.3054	3.04897	1.60832	0.00452795	0.0435972	1	1779234	1781571	+	1683	-	GO:0005507;GO:0055114;GO:0016491	-	B8AD16	Uncharacterized protein	-
BGIOSGA019656	331.233	0	662.467	Inf	Inf	0.00452866	0.0435972	5	17063828	17064222	+	288	-	GO:0009737	-	A2Y3H0	Uncharacterized protein	-
BGIOSGA033730	1484.37	928.903	2039.83	2.19596	1.13485	0.00453428	0.0436243	11	18989907	18992628	-	588	40S	GO:0005840;GO:0003723;GO:0005622;GO:0006412;GO:0003735;GO:0015935;GO:0019843	K02997	A2ZFU3	40S ribosomal protein S9	40S ribosomal protein S9 [Source:UniProtKB/TrEMBL;Acc:A2ZFU3]
BGIOSGA010890	1127.68	347.403	1907.95	5.49204	2.45734	0.00456779	0.0438642	3	11947655	11948527	-	582	-	GO:0005773	-	A2XFT1	Usp domain-containing protein	-
BGIOSGA012076	276.177	166.162	386.191	2.32418	1.21672	0.00458266	0.0439795	3	6008303	6011129	+	1818	-	GO:0005515	-	B8AQG0	Uncharacterized protein	-
BGIOSGA036024	75.0904	41.5061	108.675	2.61828	1.38862	0.00458841	0.0440209	12	18133191	18136622	-	2928	-	GO:0016760;GO:0016020;GO:0030244	K00770	-	-	-
BGIOSGA002871	380.928	130.765	631.091	4.82615	2.27087	0.00459835	0.0440612	1	4277073	4278168	+	795	-	GO:0055085;GO:0005524;GO:0042626;GO:0016021	-	-	-	-
BGIOSGA007711	380.483	230.939	530.026	2.29509	1.19855	0.00460254	0.0440738	2	5863638	5871156	+	2157	-	GO:0016020;GO:0005515;GO:0005524;GO:0004672;GO:0016021;GO:0006468	-	B8AJ94	Protein kinase domain-containing protein	-
BGIOSGA040462	6.03444	0.310428	11.7584	37.8782	5.2433	0.00460552	0.0440791	CH398235.1	79882	81263	+	369	-	-	-	-	-	-
BGIOSGA004423	8.12232	1.15183	15.0928	13.1033	3.71186	0.00465022	0.0444584	1	34013180	34013857	+	678	-	GO:0046872	-	A2WUV8	C3H1-type domain-containing protein	-
BGIOSGA017514	3891.91	2439.87	5343.95	2.19026	1.1311	0.0046518	0.0444584	5	29971965	29973848	-	666	RAN2	GO:0005634;GO:0006913;GO:0000166;GO:0005525;GO:0015031;GO:0003924	K07936	-	-	GTP-binding nuclear protein Ran-2 [Source:UniProtKB/Swiss-Prot;Acc:A2Y7R5]
BGIOSGA023893	172.233	101.098	243.368	2.40725	1.26738	0.00465284	0.0444584	7	23736104	23739715	-	573	-	GO:0005739	K02267	B8B8M7	Uncharacterized protein	-
BGIOSGA017518	26.3568	5.87647	46.8372	7.9703	2.99463	0.00465942	0.0445074	5	29934295	29938800	-	1488	-	-	-	B8AWV5	Uncharacterized protein	-
BGIOSGA003325	7.15985	0.809851	13.5098	16.6819	4.06021	0.00467877	0.0446089	1	11943813	11944013	+	201	-	-	-	B8A6P0	Uncharacterized protein	-
BGIOSGA022386	128.272	72.5291	184.015	2.53712	1.34319	0.00468171	0.0446145	6	4051032	4053607	+	912	-	GO:0006626;GO:0005743;GO:0009536;GO:0005741;GO:0005739;GO:0001401	K17776	B8B398	Uncharacterized protein	-
BGIOSGA006286	32.5202	8.83238	56.2081	6.36386	2.6699	0.00472776	0.0449922	2	22108075	22108791	-	717	-	-	-	B8AJC7	Uncharacterized protein	-
BGIOSGA005477	669.158	413.687	924.628	2.23509	1.16033	0.00474033	0.0450839	2	35372905	35374619	-	642	-	GO:0016020;GO:0016021	K14157	B8AE43	Sacchrp_dh_C domain-containing protein	-
BGIOSGA012249	69.1217	22.9285	115.315	5.02933	2.33037	0.00474625	0.0451261	3	8647236	8648732	+	1497	-	GO:0005524;GO:0004672;GO:0006468	-	A2XEM6	Protein kinase domain-containing protein	-
BGIOSGA024653	51.8247	25.8127	77.8368	3.01545	1.59237	0.00475165	0.0451451	7	5321913	5325552	-	1752	-	GO:0005515	-	A2YJ62	F-box domain-containing protein	-
BGIOSGA011803	1232.9	760.844	1704.96	2.24088	1.16407	0.00475203	0.0451451	3	2356616	2357692	+	1077	Methyltransferase	GO:0006694;GO:0008168;GO:0016740;GO:0032259	K08242	A2XC88	Methyltransferase	Methyltransferase [Source:UniProtKB/TrEMBL;Acc:A2XC88]
BGIOSGA008607	9864.38	6060.35	13668.4	2.25538	1.17337	0.00475413	0.0451451	2	25743405	25746404	+	1941	-	GO:0004014;GO:0006597;GO:0008295	K01611	A2X741	Uncharacterized protein	-
BGIOSGA015968	37.6285	7.80643	67.4506	8.64038	3.1111	0.00476722	0.0452414	4	6108625	6111133	+	1758	-	-	K10727	A2XQU2	CDT1 domain-containing protein	-
BGIOSGA021001	2225.3	1399.21	3051.38	2.18078	1.12484	0.00477373	0.0452892	6	22853013	22856399	-	1377	-	GO:0005515;GO:0006412;GO:0003746;GO:0006414	K03233	B8B3U4	Uncharacterized protein	-
BGIOSGA012519	361.513	205.162	517.864	2.52417	1.33581	0.00477594	0.0452962	3	12929813	12933180	+	2742	-	GO:0016020;GO:0005524;GO:0042802;GO:0006468;GO:0005515;GO:0004672;GO:0016021;GO:0005886	-	B8ANE1	Protein kinase domain-containing protein	-
BGIOSGA013434	15.1943	3.51415	26.8745	7.64749	2.93499	0.00478032	0.0453237	3	32929661	32931346	+	894	-	GO:0006355	-	A2XLA6	zf-4CXXC_R1 domain-containing protein	-
BGIOSGA027515	1137.14	588.78	1685.51	2.86271	1.51738	0.00481149	0.0455488	8	5682985	5687038	-	1719	-	GO:0003723;GO:0003676	K11294	A2YS16	Uncharacterized protein	-
BGIOSGA007719	38.6019	11.258	65.9458	5.8577	2.55033	0.00482317	0.0456454	2	6068509	6071338	+	1194	-	GO:0007094	K02178	A2X1Y4	BUB1 N-terminal domain-containing protein	-
BGIOSGA002251	38.1144	17.3182	58.9106	3.40167	1.76624	0.00482982	0.0456741	1	4711017	4715054	-	1569	-	-	-	B8ADK7	Uncharacterized protein	-
BGIOSGA009928	432.537	266.677	598.397	2.24391	1.16601	0.00483067	0.0456741	3	32978600	32981710	-	1608	-	GO:0016020;GO:0005515;GO:0005524;GO:0000166;GO:0004672;GO:0016021;GO:0006468	-	B8AQD9	Protein kinase domain-containing protein	-
BGIOSGA027706	2383.62	1493.06	3274.18	2.19293	1.13286	0.00484163	0.0457465	8	1780361	1781968	-	651	-	-	-	B8BAG5	RL10P_insert domain-containing protein	-
BGIOSGA024674	44.7989	15.1361	74.4616	4.91948	2.2985	0.0048432	0.0457465	7	5088650	5091321	-	771	-	GO:0006355;GO:0046983	-	A2YJ33	BHLH domain-containing protein	-
BGIOSGA037565	1505.25	943.465	2067.03	2.19089	1.13152	0.00484727	0.0457465	12	18012734	18016484	+	2109	-	GO:0005515	K10268	A2ZLH9	Uncharacterized protein	-
BGIOSGA009532	219.054	128.944	309.164	2.39766	1.26163	0.00486801	0.045914	3	39024779	39026443	-	252	-	GO:0046872;GO:0005758;GO:0042721;GO:0005739;GO:0015031;GO:0007005;GO:0045039	K17778	B8AMP8	zf-Tim10_DDP domain-containing protein	-
BGIOSGA007295	5220.84	3311.11	7130.58	2.15353	1.10671	0.00488132	0.0460112	2	318138	320208	-	798	40S	GO:0005840;GO:0003723;GO:0005622;GO:0006412;GO:0003735;GO:0019843	K02987	A2WZV1	40S ribosomal protein S4	40S ribosomal protein S4 [Source:UniProtKB/TrEMBL;Acc:A2WZV1]
BGIOSGA037477	116.821	64.6225	169.019	2.61548	1.38707	0.00488809	0.0460468	12	16245657	16246631	+	975	-	-	-	A2ZL25	Uncharacterized protein	-
BGIOSGA029648	199.444	118.341	280.548	2.37068	1.2453	0.00489158	0.0460655	9	15666147	15671352	-	1413	-	GO:0005643;GO:0006913;GO:0017056;GO:0008139	K14307	B8BCJ8	Uncharacterized protein	-
BGIOSGA011877	94.0298	52.0562	136.003	2.61263	1.3855	0.00489658	0.0460984	3	3367486	3376132	+	2718	Kinesin-like	GO:0032886;GO:0007018;GO:0005524;GO:0005874;GO:0003774;GO:0048364;GO:0008017;GO:0005515;GO:0000166;GO:0003777	-	B8AND9	Kinesin-like protein	Kinesin-like protein [Source:UniProtKB/TrEMBL;Acc:B8AND9]
BGIOSGA032055	3345.81	1686.22	5005.4	2.96842	1.5697	0.00490309	0.0461398	10	9940971	9947377	-	1533	-	GO:0051015;GO:0004553;GO:0007015;GO:0016787;GO:0008152;GO:0005975;GO:0016798	-	A2Z6I9	Cellulase domain-containing protein	-
BGIOSGA000153	350.452	153.559	547.346	3.56439	1.83366	0.00490398	0.0461398	1	45109501	45112657	-	1605	-	GO:0008233;GO:0016787;GO:0006508;GO:0004190	-	B8A8V3	Peptidase A1 domain-containing protein	-
BGIOSGA026176	6.17916	0.310428	12.0479	38.8106	5.27838	0.00492054	0.0462815	7	23967148	23967672	+	525	-	GO:0006511	K03094	A2YNV7	Uncharacterized protein	-
BGIOSGA026477	1366.65	834.256	1899.04	2.27633	1.18671	0.00492475	0.0463002	8	30101918	30103754	-	1338	-	GO:0090626;GO:0010143;GO:0051179;GO:0010090;GO:0016747;GO:0005737	K19747	A2YY66	Uncharacterized protein	-
BGIOSGA005330	27.0261	10.1592	43.8931	4.32053	2.11121	0.00492555	0.0463002	2	37634246	37635270	-	657	-	GO:0016020;GO:0016021	-	A2XB76	Uncharacterized protein	-
BGIOSGA022364	46.8231	23.3289	70.3172	3.01416	1.59176	0.00494311	0.0464368	6	3664387	3666741	+	1815	-	-	-	A2Y9M7	DUF1618 domain-containing protein	-
BGIOSGA002877	86.7545	43.0494	130.46	3.03047	1.59954	0.00494618	0.0464372	1	4391908	4394061	+	1569	-	GO:0016758	K22771	-	-	-
BGIOSGA024884	61.5171	17.4485	105.586	6.05127	2.59724	0.00496802	0.0466137	7	1643505	1645601	-	2097	-	GO:0016020;GO:0030246;GO:0005524;GO:0004672;GO:0016021;GO:0006468	-	A2YHU6	Protein kinase domain-containing protein	-
BGIOSGA017223	76.9201	41.5153	112.325	2.70563	1.43596	0.00498102	0.0466974	4	31650336	31652966	+	855	-	GO:0005515;GO:0005874;GO:0008017	K10436	A2XY49	Uncharacterized protein	-
BGIOSGA010138	163.54	96.9794	230.1	2.37267	1.24651	0.00501035	0.0469137	3	29125325	29127888	-	1020	Probable	GO:0046872;GO:0016567;GO:0016740	K16275	-	-	Probable E3 ubiquitin-protein ligase BAH1-like 1 [Source:UniProtKB/Swiss-Prot;Acc:A2XK56]
BGIOSGA023024	4.6914	0	9.3828	Inf	Inf	0.00501222	0.0469137	6	20220158	20223663	+	1206	-	GO:0046983	K20558	A2YDL7	BHLH domain-containing protein	-
BGIOSGA010134	138.108	54.0759	222.141	4.10794	2.03841	0.00502122	0.0469836	3	29182771	29185935	-	3165	-	GO:0016020;GO:0016021;GO:0031982	-	A2XK62	Uncharacterized protein	-
BGIOSGA037056	3710.56	2337.86	5083.25	2.17431	1.12056	0.00504607	0.047173	12	3715518	3725924	+	2202	-	GO:0016020;GO:0005840;GO:0005622;GO:0016021;GO:0006412;GO:0003735	K02925	A2ZIF8	Uncharacterized protein	-
BGIOSGA031805	4.78944	0	9.57889	Inf	Inf	0.00505804	0.0472477	10	15029562	15030416	-	762	-	GO:0016020;GO:0016021	-	B8BH82	Uncharacterized protein	-
BGIOSGA031244	449.351	239.9	658.801	2.74615	1.45741	0.00506452	0.0472748	9	20918531	20920503	+	522	-	-	-	A2Z3Y4	Uncharacterized protein	-
BGIOSGA015535	17.5488	5.43983	29.6578	5.45198	2.44678	0.00506467	0.0472748	4	5410595	5414861	-	1278	-	GO:0005524;GO:0004674;GO:0000166;GO:0004672;GO:0006468	-	B8AVQ1	Protein kinase domain-containing protein	-
BGIOSGA013732	28.1574	9.05705	47.2578	5.21779	2.38344	0.00506695	0.0472817	3	37566733	37573125	+	4584	DNA	GO:0003677;GO:0005634;GO:0016458;GO:0008168;GO:0003682;GO:0003886;GO:0016740;GO:0090116;GO:0032259	K00558	B8ALB7	DNA (cytosine-5)-methyltransferase	DNA (cytosine-5)-methyltransferase [Source:UniProtKB/TrEMBL;Acc:B8ALB7]
BGIOSGA008234	42.9249	20.5894	65.2604	3.1696	1.6643	0.00506994	0.0472953	2	18334636	18341000	+	2514	Kinesin-like	GO:0007018;GO:0005524;GO:0005874;GO:0000166;GO:0003777;GO:0008017	K10400	A2X4Z1	Kinesin-like protein	Kinesin-like protein [Source:UniProtKB/TrEMBL;Acc:A2X4Z1]
BGIOSGA005128	4.7849	0	9.56981	Inf	Inf	0.00507281	0.0473077	1	45134790	45136118	+	1329	-	GO:0006508;GO:0004190	-	A2WYV5	Uncharacterized protein	-
BGIOSGA033325	58.463	13.6456	103.281	7.56879	2.92006	0.00507557	0.047319	10	19534866	19535969	+	726	-	GO:0005515	-	A2Z9K7	Uncharacterized protein	-
BGIOSGA026325	3816.32	2409.11	5223.54	2.16824	1.11653	0.00508261	0.0473703	7	25938075	25940126	+	675	Elongation	GO:0006412;GO:0003746;GO:0006414;GO:0005853	K03232	A2YPM1	Elongation factor beta-1	Elongation factor beta-1 [Source:UniProtKB/TrEMBL;Acc:A2YPM1]
BGIOSGA030475	33.0797	14.4876	51.6717	3.56661	1.83455	0.00512764	0.0477175	9	6858514	6859338	+	321	-	GO:0031390;GO:0007064	K11270	A2YZK8	Uncharacterized protein	-
BGIOSGA017652	582.696	361.277	804.115	2.22576	1.1543	0.00514091	0.0477975	5	28194529	28195829	-	702	-	GO:0016020;GO:0016021	K20726	B8AW65	Uncharacterized protein	-
BGIOSGA036623	25.9537	10.389	41.5184	3.99639	1.9987	0.00515183	0.0478846	12	2770228	2771289	-	1062	-	GO:0008233;GO:0016787;GO:0006508;GO:0004190	-	B8BLW0	Peptidase A1 domain-containing protein	-
BGIOSGA004494	9.67534	1.61525	17.7354	10.98	3.45681	0.00516018	0.0479476	1	35268051	35270654	+	1902	-	GO:0005085;GO:0005089	-	A2WVA4	PRONE domain-containing protein	-
BGIOSGA001182	58.4472	11.1171	105.777	9.51486	3.25018	0.00516631	0.0479756	1	27923474	27924961	-	1488	-	GO:0005515	-	A2WSR7	Uncharacterized protein	-
BGIOSGA003469	1900.22	1185.81	2614.63	2.20493	1.14073	0.00517069	0.0480017	1	15358482	15360066	+	459	-	GO:0005840;GO:0005622;GO:0006412;GO:0003735	K02893	A2WPN6	Ribosomal_L23eN domain-containing protein	-
BGIOSGA019253	7.08268	0.620855	13.5445	21.8159	4.44731	0.00518797	0.0481476	5	4341349	4341597	+	249	-	-	-	A2Y0U2	Usp domain-containing protein	-
BGIOSGA026932	1336.29	857.644	1814.94	2.11619	1.08147	0.00519112	0.0481622	8	22379890	22381083	-	1194	Malate	GO:0016616;GO:0003824;GO:0055114;GO:0006108;GO:0019752;GO:0006099;GO:0016615;GO:0005975;GO:0030060;GO:0016491	K00026	A2YVI5	Malate dehydrogenase	Malate dehydrogenase [Source:UniProtKB/TrEMBL;Acc:A2YVI5]
BGIOSGA036716	44.8915	21.6732	68.1097	3.14258	1.65195	0.0052135	0.0483115	12	1539777	1542709	-	1854	-	GO:0007094	-	A2ZHN6	BUB1 N-terminal domain-containing protein	-
BGIOSGA015573	964.244	558.756	1369.73	2.45139	1.2936	0.00522046	0.0483322	4	4451144	4462451	-	4647	-	GO:0016020;GO:0055085;GO:0005524;GO:0042626;GO:0000166;GO:0016021;GO:0099131;GO:0016887	-	B8AVB7	Uncharacterized protein	-
BGIOSGA030845	76.7505	32.2005	121.301	3.76704	1.91343	0.00522378	0.0483484	9	14959887	14962307	+	1956	-	GO:0016020;GO:0016021	-	A2Z1Q5	Uncharacterized protein	-
BGIOSGA029983	14.449	2.55098	26.3471	10.3282	3.36852	0.00524296	0.0484966	9	8308719	8310008	-	1290	-	GO:0005515	-	A2YZV8	F-box domain-containing protein	-
BGIOSGA015936	4.73214	0	9.46428	Inf	Inf	0.0052485	0.0485332	4	4965248	4968392	+	894	-	-	-	B8AVR9	Uncharacterized protein	-
BGIOSGA011641	22.7464	4.54439	40.9483	9.01075	3.17165	0.00525395	0.0485543	3	261879	263816	+	1554	-	-	-	A2XBE9	Uncharacterized protein	-
BGIOSGA037622	332.664	127.364	537.964	4.22382	2.07855	0.00528078	0.0487876	12	18938778	18939269	+	492	-	-	-	A2ZLU1	Uncharacterized protein	-
BGIOSGA002437	370.543	210.267	530.82	2.5245	1.336	0.00528676	0.0488134	1	2331808	2336363	-	2001	-	GO:0016020;GO:0005524;GO:0004672;GO:0030247;GO:0016021;GO:0006468	-	A2WKE3	Protein kinase domain-containing protein	-
BGIOSGA029184	1513.26	842.676	2183.84	2.59155	1.37381	0.00530684	0.0489694	8	29845611	29851331	+	1527	Fatty	GO:0080019;GO:0102965;GO:0055114;GO:0016491;GO:0006629	K13356	A2YY28	Fatty acyl-CoA reductase	Fatty acyl-CoA reductase [Source:UniProtKB/TrEMBL;Acc:A2YY28]
BGIOSGA025241	1697.69	994.351	2401.03	2.41467	1.27183	0.00532606	0.0491172	7	3828637	3829249	+	513	-	GO:0008289;GO:0006869	-	A2YIN7	AAI domain-containing protein	-
BGIOSGA010213	143.858	84.8303	202.885	2.39166	1.25801	0.00533352	0.0491417	3	27641000	27646888	-	1401	-	GO:0034511;GO:0005515;GO:0006364	K14793	A2XJR1	WD_REPEATS_REGION domain-containing protein	-
BGIOSGA020690	77.5813	42.6137	112.549	2.64114	1.40116	0.00535842	0.0493323	6	29824431	29825669	-	1239	-	-	-	B8B1F1	Uncharacterized protein	-
BGIOSGA035593	199.005	116.431	281.579	2.41843	1.27407	0.00535903	0.0493323	11	20149229	20152660	+	3300	-	GO:0016020;GO:0016310;GO:0005524;GO:0016301;GO:0006468;GO:0005515;GO:0004674;GO:0000166;GO:0004672;GO:0016021;GO:0016740	-	A2ZG70	Protein kinase domain-containing protein	-
BGIOSGA036398	15.0706	1.15183	28.9894	25.168	4.65352	0.00537808	0.049478	12	7329431	7330201	-	771	-	-	-	A2ZJD2	Uncharacterized protein	-
BGIOSGA025694	1760.12	937.665	2582.58	2.75426	1.46167	0.00538306	0.049509	7	15884325	15885930	+	906	Xyloglucan	GO:0016762;GO:0048046;GO:0008152;GO:0006073;GO:0042546;GO:0016798;GO:0004553;GO:0016787;GO:0005618;GO:0010411;GO:0005975;GO:0005576;GO:0016740;GO:0071555	K08235	A2YLA0	Xyloglucan endotransglucosylase/hydrolase	Xyloglucan endotransglucosylase/hydrolase [Source:UniProtKB/TrEMBL;Acc:A2YLA0]
BGIOSGA029189	2023.75	1276.4	2771.1	2.17104	1.11838	0.00539861	0.0496209	8	29931577	29932974	+	390	-	-	K02975	-	-	-
BGIOSGA032289	85.6069	35.0551	136.159	3.88413	1.95759	0.00540456	0.0496209	10	2652996	2658749	-	1644	Putative	GO:0016020;GO:0016021	K13946	A2Z521	Putative AUX1-like permease	Putative AUX1-like permease [Source:UniProtKB/TrEMBL;Acc:A2Z521]
BGIOSGA023150	32.4395	13.5466	51.3323	3.78931	1.92193	0.00541597	0.0496925	6	23484314	23487364	+	3051	-	GO:0016020;GO:0016310;GO:0005524;GO:0016301;GO:0006468;GO:0004674;GO:0000166;GO:0004672;GO:0016021;GO:0016740	-	A2YEE8	Protein kinase domain-containing protein	-
BGIOSGA001564	496.295	306.191	686.399	2.24173	1.16462	0.00542135	0.0497271	1	19254228	19261695	-	1509	Protein	GO:0016020;GO:0055085;GO:0015238;GO:0042910;GO:0016021;GO:0015297;GO:0042908;GO:0006855	-	B8A8M8	Protein DETOXIFICATION	Protein DETOXIFICATION [Source:UniProtKB/TrEMBL;Acc:B8A8M8]
BGIOSGA013825	404.415	247.648	561.181	2.26604	1.18017	0.00542639	0.0497583	3	38689764	38692449	+	1005	-	GO:0005829;GO:0003824;GO:0050662	-	A2XNE3	Epimerase domain-containing protein	-
BGIOSGA037463	61.7443	31.4914	91.9973	2.92134	1.54663	0.00543629	0.0497896	12	15866607	15867176	+	267	-	-	-	B8BM40	Uncharacterized protein	-
BGIOSGA025604	258.641	146.274	371.008	2.5364	1.34278	0.00545406	0.0499155	7	13304356	13308805	+	903	-	-	-	B8B5N7	TLDc domain-containing protein	-
BGIOSGA011683	175.168	100.945	249.391	2.47056	1.30484	0.0054629	0.0499588	3	751572	754606	+	885	-	GO:0005524;GO:0004674;GO:0000166;GO:0004672;GO:0006468	K02206	B8ALF1	Protein kinase domain-containing protein	-
BGIOSGA035499	48.5584	16.4498	80.667	4.90382	2.29391	0.00547105	0.0500185	11	18551376	18553363	+	1869	-	GO:0016020;GO:0016021	-	A2ZFN7	Uncharacterized protein	-
BGIOSGA005298	94.8582	51.2778	138.438	2.69977	1.43284	0.00552564	0.0503825	2	37971980	37972450	-	471	-	-	-	A2XBC9	RING-type domain-containing protein	-
BGIOSGA035444	74.6818	39.3787	109.985	2.79301	1.48182	0.00553502	0.0504405	11	17477921	17482246	+	1944	-	GO:0003824	K01897	B8BL20	Uncharacterized protein	-
BGIOSGA009786	176.135	92.6058	259.664	2.80397	1.48747	0.00554814	0.0505425	3	35415012	35416978	-	528	-	-	-	A2XM48	X8 domain-containing protein	-
BGIOSGA035360	1371.88	879.678	1864.07	2.11904	1.08341	0.00556477	0.0506791	11	15822239	15825578	+	1473	-	GO:0005783;GO:0016126;GO:0020037;GO:0005506;GO:0055114;GO:0016705;GO:0046872;GO:0005794;GO:0004497;GO:0005886;GO:0016491	K05917	B8BKT5	Uncharacterized protein	-
BGIOSGA021964	184.713	107.683	261.743	2.43069	1.28137	0.00559358	0.050881	6	2315236	2316875	-	1563	-	GO:0016020;GO:0055085;GO:0016021;GO:0005215;GO:0022857	-	A2Y936	MFS domain-containing protein	-
BGIOSGA009162	45.9175	22.0101	69.8249	3.1724	1.66558	0.00559943	0.0509191	2	35469725	35476790	+	2121	-	GO:0005634;GO:0048481;GO:0005515;GO:0031145;GO:0030071;GO:0009793;GO:0005680	K03351	B8AE12	Uncharacterized protein	-
BGIOSGA035853	1076.02	676.509	1475.53	2.1811	1.12505	0.00560905	0.0509764	12	21449145	21452808	-	1893	-	GO:0005524;GO:0003676	-	A2ZMM6	Uncharacterized protein	-
BGIOSGA025049	7.05752	0.809851	13.3052	16.4292	4.03819	0.00562273	0.0510481	7	1055059	1055487	+	429	-	-	-	A2YHM0	Uncharacterized protein	-
BGIOSGA017419	664.56	412.287	916.832	2.22377	1.15301	0.0056235	0.0510481	4	34645078	34648489	+	1452	-	GO:0001735;GO:0009738;GO:0030327;GO:0055114;GO:0016670;GO:0005773;GO:0005774;GO:0030328;GO:0045338	-	A2XZB4	Prenylcys_lyase domain-containing protein	-
BGIOSGA031295	71.685	37.0783	106.292	2.86668	1.51938	0.00562418	0.0510481	9	21504518	21504742	+	225	-	-	-	B8BEN0	Uncharacterized protein	-
BGIOSGA029240	4.65506	0	9.31012	Inf	Inf	0.00562454	0.0510481	9	21514978	21515622	-	645	-	GO:0046872;GO:0045735;GO:0005576;GO:0030145	-	A2Z479	Germin-like protein	-
BGIOSGA014335	681.05	382.36	979.739	2.56235	1.35747	0.00563353	0.051093	4	30430187	30434034	-	3420	-	GO:0016020;GO:0005524;GO:0042802;GO:0006468;GO:0042742;GO:0005768;GO:0016045;GO:0010359;GO:0005515;GO:0006898;GO:0004672;GO:0016021;GO:0005886;GO:0052544	K13420	B8AUG0	Protein kinase domain-containing protein	-
BGIOSGA027688	332.147	200.931	463.363	2.30609	1.20545	0.00563654	0.0511052	8	2284145	2287172	-	426	-	GO:0003723;GO:0005739;GO:0080156;GO:0003676	-	B8BAM1	RRM domain-containing protein	-
BGIOSGA001492	212.031	128.749	295.313	2.29371	1.19768	0.00565834	0.0512574	1	21767476	21783469	-	3924	-	GO:0016020;GO:0006075;GO:0003843;GO:0016021;GO:0000148	K11000	B8A9N5	FKS1_dom1 domain-containing protein	-
BGIOSGA000068	173.698	101.571	245.824	2.42021	1.27513	0.00566429	0.0512772	1	46437510	46439232	-	342	-	GO:0005744;GO:0030150	K17805	A2WZC3	Uncharacterized protein	-
BGIOSGA005608	36.9567	3.67159	70.2418	19.1312	4.25785	0.00566721	0.0512772	2	33650787	33652148	-	942	-	-	-	B8AIS3	Uncharacterized protein	-
BGIOSGA008860	56.6621	28.7285	84.5956	2.94466	1.5581	0.00569212	0.0514571	2	30515187	30517660	+	774	-	GO:0003677;GO:0005634	-	B8AHB5	Uncharacterized protein	-
BGIOSGA035192	190.669	13.633	367.705	26.9717	4.75337	0.0056979	0.0514942	11	11036731	11037552	+	375	-	GO:0009055;GO:0022900	-	A2ZDS8	Phytocyanin domain-containing protein	-
BGIOSGA027967	580.484	165.572	995.396	6.01187	2.58781	0.00570138	0.0515105	8	2362929	2364473	+	1545	-	GO:0006520;GO:0003824;GO:0019752;GO:0016831;GO:0016829;GO:0036469;GO:0030170;GO:0006587	K01593	A2YR34	Uncharacterized protein	-
BGIOSGA030682	97.8979	1.58369	194.212	122.632	6.9382	0.00571914	0.0516101	9	11601658	11602452	+	795	-	-	-	B8BF22	Uncharacterized protein	-
BGIOSGA005237	23.3785	3.82474	42.9323	11.2249	3.48863	0.00572668	0.0516552	1	46548347	46549869	+	573	-	-	-	A2WZE5	Uncharacterized protein	-
BGIOSGA028486	1784.75	229.776	3339.72	14.5347	3.86143	0.00573301	0.0516552	8	16332278	16337098	+	1224	-	GO:0106074;GO:0051499;GO:0016788	K09716	A2YU57	Uncharacterized protein	-
BGIOSGA008184	566.73	353.498	779.961	2.20641	1.1417	0.00573521	0.0516552	2	17068215	17078712	+	2436	-	-	-	B8AHJ3	Morc6_S5 domain-containing protein	-
BGIOSGA008502	54.7868	24.2954	85.2782	3.51006	1.81149	0.00573573	0.0516552	2	24147696	24147938	+	243	-	-	-	A2X6H7	Uncharacterized protein	-
BGIOSGA016237	15.3124	3.91891	26.7059	6.81462	2.76863	0.00578088	0.0519839	4	16042397	16046732	+	1044	-	-	-	A2XSL3	Uncharacterized protein	-
BGIOSGA026823	519.908	260.882	778.933	2.98576	1.5781	0.00580771	0.0521488	8	24869681	24874558	-	1521	CYP707A6	GO:0016020;GO:0020037;GO:0005506;GO:0046345;GO:0055114;GO:0046872;GO:0016705;GO:0016021;GO:0004497;GO:0016491	K09843	B8BBL9	Uncharacterized protein	Abscisic acid 8'-hydroxylase 2 [Source:UniProtKB/Swiss-Prot;Acc:Q09J78]
BGIOSGA026376	2177.16	1380.34	2973.98	2.15453	1.10737	0.00581335	0.0521536	7	26531275	26532372	+	393	-	GO:0005840;GO:0005622;GO:0006412;GO:0003735	K02891	A2YPV2	Uncharacterized protein	-
BGIOSGA026185	2096.28	1306.24	2886.33	2.20965	1.14382	0.00581773	0.0521777	7	24042478	24046564	+	1668	4-alpha-glucanotransferase	GO:0006006;GO:0004134;GO:0102500;GO:0005977;GO:0016757;GO:0005975;GO:0016740;GO:0000025;GO:0005983;GO:0009507	K00705	B8B4V9	4-alpha-glucanotransferase	4-alpha-glucanotransferase [Source:UniProtKB/TrEMBL;Acc:B8B4V9]
BGIOSGA011633	35.3316	16.1389	54.5244	3.37845	1.75636	0.00586426	0.0525336	3	265915	266739	-	825	-	GO:0016020;GO:0009506;GO:0010305;GO:0009956;GO:0009933;GO:0009554;GO:0016021;GO:0009934;GO:0005886;GO:0010015	-	A2XBF0	Uncharacterized protein	-
BGIOSGA037773	352.35	216.147	488.553	2.26028	1.1765	0.00588304	0.0526711	12	21347586	21352883	+	2394	-	GO:0005515	K14552	B8BMY2	WD_REPEATS_REGION domain-containing protein	-
BGIOSGA017386	39.7001	18.2484	61.1517	3.35106	1.74462	0.00594759	0.0531166	4	34191852	34192586	+	735	-	GO:0045892	-	A2XZ52	OVATE domain-containing protein	-
BGIOSGA017592	364.183	227.531	500.834	2.20116	1.13827	0.00594838	0.0531166	5	28975943	28979294	-	1485	-	GO:0008233;GO:0016787;GO:0006508;GO:0004190	-	A2Y7B7	Peptidase A1 domain-containing protein	-
BGIOSGA005174	132.136	77.1035	187.168	2.42749	1.27946	0.00595308	0.0531431	1	45883950	45887636	+	2040	-	GO:0016020;GO:0016021	K21989	B8A969	Uncharacterized protein	-
BGIOSGA024386	532.769	330.384	735.155	2.22516	1.15391	0.00595776	0.0531694	7	13450268	13450819	-	552	-	-	-	B8B5P2	Uncharacterized protein	-
BGIOSGA033635	17.1901	5.59727	28.783	5.14233	2.36242	0.00597395	0.0532675	11	20673085	20674203	-	1119	-	-	-	B8BLK0	Uncharacterized protein	-
BGIOSGA004691	3356.73	2154.79	4558.67	2.1156	1.08107	0.00597846	0.0532921	1	38270073	38273118	+	1680	-	GO:0046872;GO:0004619;GO:0006007;GO:0003824;GO:0005737;GO:0030145	K15633	B8ABA7	Uncharacterized protein	-
BGIOSGA023879	266.341	162.409	370.272	2.27987	1.18895	0.00600495	0.0534972	7	23992746	23993249	-	504	-	GO:0005840;GO:0005622;GO:0006412;GO:0003735	K02935	A2YNW2	Ribosomal_L12 domain-containing protein	-
BGIOSGA029980	10.9021	2.39371	19.4105	8.10898	3.01952	0.00601515	0.0535725	9	8383215	8386382	-	2454	-	GO:0016020;GO:0016310;GO:0005524;GO:0016301;GO:0006468;GO:0005515;GO:0004674;GO:0000166;GO:0004672;GO:0016021;GO:0016740	-	B8BEG8	Protein kinase domain-containing protein	-
BGIOSGA032858	108.654	52.2791	165.028	3.15668	1.65841	0.00603938	0.0537562	10	11513823	11517005	+	2322	-	GO:0004252;GO:0016787;GO:0006508	-	A2Z6X0	Uncharacterized protein	-
BGIOSGA018719	376.416	181.252	571.58	3.1535	1.65695	0.00604658	0.0537745	5	4534436	4536958	-	2523	-	GO:0005977;GO:0004553;GO:0019156;GO:0010021;GO:0005975;GO:0003824;GO:0009507	K01214	A2Y0W3	Aamy domain-containing protein	-
BGIOSGA034880	3524.17	2264.45	4783.89	2.1126	1.07902	0.00608022	0.054058	11	3113430	3115803	+	1170	-	GO:0005840;GO:0005622;GO:0006412;GO:0003735	K08498	A2ZBV5	Uncharacterized protein	-
BGIOSGA024990	3655.04	2299.38	5010.7	2.17915	1.12377	0.0060865	0.0540825	7	7919	11451	-	1101	-	GO:0042819;GO:0042823;GO:0003824	K06215	A2YH94	SOR_SNZ domain-containing protein	-
BGIOSGA003139	89.5643	34.708	144.421	4.16102	2.05694	0.0060912	0.0541085	1	8900641	8911268	+	7497	-	GO:0006355;GO:0003700	-	B8ABR2	SAP domain-containing protein	-
BGIOSGA011303	606.705	376.794	836.616	2.22035	1.15079	0.00609775	0.0541511	3	5131636	5134705	-	1446	-	-	-	A2XDE7	TMEM135_C_rich domain-containing protein	-
BGIOSGA023552	532.6	335.924	729.276	2.17095	1.11833	0.0061028	0.0541802	6	31279638	31286487	+	2652	-	GO:0016020;GO:0004252;GO:0005618;GO:0008233;GO:0016787;GO:0006508;GO:0008236	-	B8B246	Uncharacterized protein	-
BGIOSGA028985	103.905	37.2018	170.609	4.58603	2.19725	0.00610919	0.0541899	8	27106940	27108538	+	981	-	GO:0005524;GO:0004674;GO:0000166;GO:0004672;GO:0006468	K07760	B8BCC7	Protein kinase domain-containing protein	-
BGIOSGA032960	12.4871	3.04612	21.9282	7.19873	2.84774	0.00611194	0.0541986	10	13485745	13486812	+	1068	-	GO:0005515	-	A2Z7H7	Uncharacterized protein	-
BGIOSGA000438	1869.13	654.357	3083.9	4.71287	2.23661	0.0061214	0.0542492	1	40965939	40969602	-	924	Uricase	GO:0007031;GO:0019628;GO:0006144;GO:0005777;GO:0055114;GO:0016491;GO:0004846	K00365	A2WXA2	Uricase	Uricase [Source:UniProtKB/TrEMBL;Acc:A2WXA2]
BGIOSGA023878	633.874	404.49	863.259	2.13419	1.09369	0.00612294	0.0542492	7	24008018	24012208	-	3180	-	GO:0016020;GO:0005524;GO:0006468;GO:0005515;GO:0004672;GO:0005829;GO:0016021;GO:0005886	-	B8B4V6	Protein kinase domain-containing protein	-
BGIOSGA031182	124.355	71.8856	176.825	2.45981	1.29855	0.00613686	0.0543568	9	20167155	20170660	+	1857	-	GO:0071249	-	A2Z3M3	Uncharacterized protein	-
BGIOSGA026959	155.283	93.0448	217.522	2.33782	1.22516	0.0061407	0.0543751	8	21677743	21683498	-	825	-	-	-	B8BB31	Uncharacterized protein	-
BGIOSGA015750	915.606	578.08	1253.13	2.16775	1.1162	0.00616398	0.0545498	4	173115	177628	+	912	-	GO:0005829	-	B8ATY2	Uncharacterized protein	-
BGIOSGA030501	109.158	61.5827	156.734	2.54509	1.34772	0.00616799	0.0545538	9	7990619	7994740	+	1578	-	GO:0016020;GO:0055085;GO:0016021;GO:0022857	-	A2YZS9	Uncharacterized protein	-
BGIOSGA007480	373.831	224.502	523.161	2.33032	1.22053	0.00617508	0.0545741	2	2086164	2092041	+	3897	-	GO:0003677;GO:0005730;GO:0005829;GO:0006355;GO:0008134	K02331	B8AHC9	Uncharacterized protein	-
BGIOSGA019352	1026.84	648.541	1405.15	2.16663	1.11545	0.00619379	0.0547032	5	6928034	6929924	+	549	RPL11	GO:0005840;GO:0005634;GO:0003723;GO:0005622;GO:0005737;GO:0006412;GO:0003735;GO:0019843	K02868	B8AZ52	Uncharacterized protein	60S ribosomal protein L11 [Source:UniProtKB/Swiss-Prot;Acc:A2YDY2]
BGIOSGA022166	285.082	177.135	393.03	2.21882	1.14979	0.00619579	0.0547051	6	688786	689079	+	294	-	GO:0050661;GO:0004616;GO:0055114	-	B8B1K2	NAD_binding_2 domain-containing protein	-
BGIOSGA019262	114.609	65.4013	163.816	2.50478	1.32468	0.0062353	0.0550381	5	4765333	4766542	+	366	-	GO:0003723;GO:0008168;GO:0032259;GO:0006364	-	B8AYL8	Uncharacterized protein	-
BGIOSGA033195	446.545	253.404	639.685	2.52436	1.33592	0.00624945	0.0551313	10	17675266	17680552	+	2181	-	GO:0016020;GO:0005524;GO:0000166;GO:0016021;GO:0016887	-	A2Z8W6	ABC transporter domain-containing protein	-
BGIOSGA013553	2146.72	1363.95	2929.49	2.1478	1.10286	0.0062579	0.05519	3	34974335	34990798	+	6870	Cysteine	GO:0008652;GO:0005524;GO:0003774;GO:0004124;GO:0003779;GO:0007015;GO:0005515;GO:0000166;GO:0016459;GO:0006535;GO:0019344;GO:0016740	K10357	B8AJV7	Cysteine synthase	Cysteine synthase [Source:UniProtKB/TrEMBL;Acc:B8AJV7]
BGIOSGA005013	6.81672	0.683964	12.9495	18.933	4.24283	0.00627032	0.0552678	1	43217105	43220648	+	2043	PLA2	GO:0003723;GO:0007275;GO:0003676	-	-	-	Protein terminal ear1 homolog [Source:UniProtKB/Swiss-Prot;Acc:A2WY46]
BGIOSGA023611	857.952	547.285	1168.62	2.1353	1.09444	0.00628775	0.0554055	6	32192170	32199470	+	2958	-	GO:0071108;GO:0004843;GO:0006508;GO:1990380	-	B8B2I7	MINDY_DUB domain-containing protein	-
BGIOSGA020006	725.095	455.5	994.69	2.18373	1.1268	0.00630994	0.0555532	5	24370049	24370360	+	312	Histone	GO:0003677;GO:0005634;GO:0009506;GO:0009414;GO:0006334;GO:0046982;GO:0005694;GO:0009579;GO:0005774;GO:0005730;GO:0005829;GO:0005886;GO:0000786;GO:0009507	K11254	A2WWR4	Histone H4	Histone H4 [Source:UniProtKB/TrEMBL;Acc:A2WWR4]
BGIOSGA037716	306.756	185.536	427.975	2.3067	1.20583	0.00632618	0.0556801	12	20495727	20498549	+	474	-	GO:0006511	-	A2ZMA8	Skp1 domain-containing protein	-
BGIOSGA006749	147.951	0	295.902	Inf	Inf	0.00636434	0.0559531	2	9873351	9875402	-	915	-	GO:0016020;GO:0016021	-	A2X344	Uncharacterized protein	-
BGIOSGA030072	154.272	89.0439	219.501	2.46509	1.30164	0.00636914	0.0559736	9	5785139	5788280	-	909	GrpE	GO:0006457;GO:0005759;GO:0005739;GO:0051087;GO:0000774;GO:0050790;GO:0042803	K03687	A2YZD8	GrpE protein homolog	GrpE protein homolog [Source:UniProtKB/TrEMBL;Acc:A2YZD8]
BGIOSGA013435	41.8308	19.6754	63.9863	3.2521	1.70137	0.00637046	0.0559736	3	32934241	32936713	+	1572	-	GO:0046872	-	A2XLA7	Uncharacterized protein	-
BGIOSGA006515	22.5781	8.52179	36.6345	4.29892	2.10397	0.00638174	0.0560381	2	16689882	16691478	-	366	-	-	-	A2X4K5	Uncharacterized protein	-
BGIOSGA014606	13.4335	0.310428	26.5566	85.5486	6.41867	0.00638755	0.0560436	4	26152123	26152569	-	447	Oleosin	GO:0016020;GO:0005811;GO:0016021;GO:0012511	-	A2XW46	Oleosin	Oleosin [Source:UniProtKB/TrEMBL;Acc:A2XW46]
BGIOSGA015693	184.343	86.4618	282.225	3.26415	1.70671	0.00639057	0.0560509	4	1087567	1090055	-	924	-	-	-	B8AUM4	Uncharacterized protein	-
BGIOSGA011567	709.458	439.693	979.223	2.22706	1.15514	0.00641647	0.0562169	3	1249160	1250900	-	1617	-	GO:0004252;GO:0006508	-	A2XBU1	Uncharacterized protein	-
BGIOSGA034765	583.518	367.3	799.735	2.17733	1.12256	0.0064438	0.0564242	11	1635927	1640952	+	2202	-	-	-	B8BJ08	DUF4210 domain-containing protein	-
BGIOSGA011331	3197.77	2045.26	4350.28	2.12701	1.08882	0.00646527	0.0565799	3	4736581	4738343	-	918	40S	GO:0005840;GO:0005622;GO:0005737;GO:0015935;GO:0000028;GO:0006412;GO:0022627;GO:0003735	K02998	A2XD89	40S ribosomal protein SA	40S ribosomal protein SA [Source:UniProtKB/TrEMBL;Acc:A2XD89]
BGIOSGA029978	30.6459	10.9469	50.345	4.59903	2.20133	0.00647453	0.0566286	9	8448735	8450416	-	651	-	GO:0005525;GO:0003924	K07904	A2YZX0	Uncharacterized protein	-
BGIOSGA036579	75.9192	34.2086	117.63	3.43861	1.78182	0.00648834	0.0567009	12	3472310	3476724	-	3015	-	GO:0010468;GO:0005777	-	B8BNB3	Uncharacterized protein	-
BGIOSGA014963	223.514	134.727	312.3	2.31803	1.2129	0.00649171	0.0567142	4	21111625	21114862	-	780	NAP1-related	GO:0005634;GO:0006334;GO:0005737	K11290	-	-	NAP1-related protein 1 [Source:UniProtKB/Swiss-Prot;Acc:A2XU85]
BGIOSGA021675	169.388	29.209	309.566	10.5983	3.40576	0.00650783	0.0568389	6	6771935	6773567	-	1176	-	GO:0010181;GO:0003824;GO:0055114;GO:0016491	K05894	A2YAN9	Oxidored_FMN domain-containing protein	-
BGIOSGA026413	46.0058	23.711	68.3006	2.88054	1.52634	0.00651085	0.056849	7	27175229	27177235	+	789	WOX11	GO:0003677;GO:0005634;GO:0010311;GO:0007275	-	-	-	WUSCHEL-related homeobox 11 [Source:UniProtKB/Swiss-Prot;Acc:B8B644]
BGIOSGA026408	1497.85	987.936	2007.77	2.03229	1.02311	0.00653477	0.0570115	7	27070870	27073586	+	1572	-	-	-	B8B642	Uncharacterized protein	-
BGIOSGA018577	773.767	492.453	1055.08	2.1425	1.09929	0.00653503	0.0570115	5	7491557	7491832	-	276	-	-	-	B8AZ81	Uncharacterized protein	-
BGIOSGA030794	123.525	66.6848	180.365	2.70473	1.43549	0.00654283	0.0570634	9	14024215	14025801	+	663	-	GO:0008270;GO:0003676	-	A2Z1F7	CCHC-type domain-containing protein	-
BGIOSGA004982	2797.89	1805.2	3790.58	2.09981	1.07026	0.00655287	0.0571347	1	42661161	42668402	+	1419	-	GO:0071732;GO:0009866;GO:0071281;GO:0004553;GO:1990641;GO:0005829;GO:0005975;GO:0019748	K01188	B8A7Q2	Uncharacterized protein	-
BGIOSGA021060	1099.82	702.753	1496.88	2.13002	1.09087	0.00656424	0.0572007	6	21613323	21618480	-	654	-	GO:0005525;GO:0003924	K07904	A2YDY6	Uncharacterized protein	-
BGIOSGA014511	671.579	382.499	960.659	2.51153	1.32857	0.00656631	0.0572007	4	27924573	27926712	-	1452	-	GO:0009058;GO:0003824;GO:0030170	K20772	A2XWP5	Aminotran_1_2 domain-containing protein	-
BGIOSGA037524	727.228	452.889	1001.57	2.2115	1.14503	0.00657436	0.0572407	12	17113221	17117922	+	2097	-	GO:0005515	-	B8BMB3	Uncharacterized protein	-
BGIOSGA033396	10.9616	2.55098	19.3722	7.59402	2.92486	0.00658603	0.0573261	10	20315481	20318472	+	1242	-	GO:0016020;GO:0016021	-	A2Z9X1	Uncharacterized protein	-
BGIOSGA010454	42.3855	20.1389	64.6321	3.20931	1.68226	0.00659788	0.057413	3	21375157	21375862	-	615	-	-	-	A2XIF2	LOB domain-containing protein	-
BGIOSGA018693	89.0208	49.3035	128.738	2.61113	1.38467	0.00661295	0.0575278	5	5098743	5103739	-	2598	-	-	-	A2Y104	Uncharacterized protein	-
BGIOSGA008782	539.492	341.832	737.153	2.15648	1.10868	0.0066172	0.0575322	2	29000164	29001439	+	438	-	GO:0003677;GO:0005634	-	A2X860	HMG box domain-containing protein	-
BGIOSGA017747	344.486	213.059	475.912	2.23371	1.15944	0.00662814	0.0575947	5	26694887	26697118	-	1125	-	-	-	B8AZT2	CRC domain-containing protein	-
BGIOSGA007164	188.894	88.7266	289.061	3.25788	1.70393	0.00663542	0.0576262	2	2228292	2230379	-	2088	-	GO:0009505;GO:0009826;GO:0009506;GO:0005515;GO:0010054;GO:0000904	-	A2X0P1	Uncharacterized protein	-
BGIOSGA004036	178.203	60.6876	295.718	4.87278	2.28474	0.00665505	0.0577304	1	28225761	28227786	+	1587	-	GO:0016020;GO:0020037;GO:0005506;GO:0055114;GO:0046872;GO:0016705;GO:0016021;GO:0004497;GO:0016491	-	B8AC04	Uncharacterized protein	-
BGIOSGA023917	965.277	613.424	1317.13	2.14718	1.10244	0.00667439	0.0578491	7	23095264	23097364	-	243	-	GO:0006397;GO:0005634;GO:0003723;GO:0000398;GO:0005681;GO:0008380;GO:0000387	K11099	B8B8C6	Small nuclear ribonucleoprotein G	-
BGIOSGA015124	5.72623	0.404925	11.0475	27.2829	4.76993	0.00669109	0.0579447	4	18448842	18451585	-	1098	-	GO:0016020;GO:0016021;GO:0015743	-	A2XTB2	Uncharacterized protein	-
BGIOSGA018914	24.2491	9.79522	38.7031	3.95122	1.9823	0.0067148	0.0581173	5	1174018	1174899	-	882	-	GO:0019210;GO:0033673;GO:0005886	-	A2XZT1	Uncharacterized protein	-
BGIOSGA019605	950.676	605.688	1295.66	2.13916	1.09704	0.00675447	0.0584112	5	15533198	15538362	+	1407	-	-	-	B8AWK5	Uncharacterized protein	-
BGIOSGA015935	5.7042	0.341982	11.0664	32.3596	5.01612	0.00677036	0.0585322	4	4963485	4964111	+	627	-	-	-	B8AVE4	Uncharacterized protein	-
BGIOSGA012909	2017.71	1297.52	2737.91	2.11011	1.07732	0.00678278	0.0586065	3	19854742	19856213	+	441	-	GO:0005840;GO:0005622;GO:0006412;GO:0003735	K02966	A2XI59	Uncharacterized protein	-
BGIOSGA022952	38.3252	17.3403	59.3102	3.42037	1.77415	0.00681636	0.0588801	6	18059902	18061772	+	1281	-	GO:0005515	-	A2YD64	Uncharacterized protein	-
BGIOSGA017337	246.688	152.223	341.153	2.24114	1.16424	0.00682224	0.0589143	4	33479698	33480314	+	513	RR6	GO:0009736;GO:0000160;GO:0005622	K14492	-	-	Two-component response regulator ORR6 [Source:UniProtKB/Swiss-Prot;Acc:A2XYV5]
BGIOSGA008544	699.261	445.221	953.301	2.14119	1.09841	0.00683467	0.059005	2	24934097	24937910	+	1287	ARP3	GO:0005856;GO:0005885;GO:0034314;GO:0005524;GO:0005737;GO:0003779;GO:0007275;GO:0000166	K18584	-	-	Actin-related protein 3 [Source:UniProtKB/Swiss-Prot;Acc:A2X6S3]
BGIOSGA024190	721.097	82.4734	1359.72	16.4868	4.04324	0.00684828	0.0591059	7	18806518	18808457	-	1722	Isocitrate	GO:0019752;GO:0046872;GO:0016829;GO:0003824;GO:0004451	K01637	B8B6W9	Isocitrate lyase	Isocitrate lyase [Source:UniProtKB/TrEMBL;Acc:B8B6W9]
BGIOSGA031087	10.1045	2.11467	18.0942	8.55653	3.09703	0.00692053	0.0596325	9	18808780	18814112	+	1890	-	-	-	A2Z331	Uncharacterized protein	-
BGIOSGA009994	1274.08	816.638	1731.53	2.12031	1.08428	0.00692376	0.05964	3	31950899	31952915	-	639	Proteasome	GO:0004175;GO:0005634;GO:0008233;GO:0004298;GO:0051603;GO:0000502;GO:0005737;GO:0005839;GO:0006508;GO:0016787	K02734	A2XKY8	Proteasome subunit beta	Proteasome subunit beta type [Source:UniProtKB/TrEMBL;Acc:A2XKY8]
BGIOSGA021705	683.302	351.63	1014.98	2.88649	1.52932	0.00693015	0.0596615	6	6080144	6087013	-	2793	-	GO:0016020;GO:0016310;GO:0005524;GO:0016301;GO:0006468;GO:0005515;GO:0004674;GO:0000166;GO:0004672;GO:0016021;GO:0016740	K20718	B8B3W5	Protein kinase domain-containing protein	-
BGIOSGA010293	106.972	37.0878	176.857	4.76859	2.25356	0.00693891	0.0597002	3	25710605	25713130	-	2526	-	GO:0043531	-	B8AM46	NB-ARC domain-containing protein	-
BGIOSGA038907	78.7814	43.0986	114.464	2.65587	1.40918	0.00695147	0.0597613	CH399639.1	3611	3877	+	267	-	-	-	-	-	-
BGIOSGA016917	22.4275	8.58028	36.2747	4.22769	2.07987	0.00695663	0.0597889	4	26890749	26893970	+	2805	-	GO:0016020;GO:0055085;GO:0016021;GO:0005886	K22048	B8ASX5	Mechanosensitive ion channel protein	-
BGIOSGA017478	26.807	9.70089	43.9131	4.52671	2.17846	0.00696364	0.0598324	5	30459741	30460717	-	852	-	GO:0005886	-	B8AX71	Uncharacterized protein	-
BGIOSGA025342	118.595	69.6851	167.504	2.40373	1.26527	0.00699205	0.060006	7	5437161	5441431	+	1272	-	-	-	B8B872	Uncharacterized protein	-
BGIOSGA006470	259.18	156.674	361.686	2.30853	1.20697	0.00702113	0.0601471	2	17778904	17779398	-	495	-	GO:0016020;GO:0016021	-	A2X4U8	Uncharacterized protein	-
BGIOSGA008206	1487.97	955.76	2020.19	2.1137	1.07977	0.00702575	0.0601471	2	17639626	17640237	+	393	40S	GO:0005840;GO:0006412;GO:0003735	K02957	A6N079	40S ribosomal protein S15a	40S ribosomal protein S15a [Source:UniProtKB/TrEMBL;Acc:A6N079]
BGIOSGA036782	70.9318	36.7916	105.072	2.85587	1.51393	0.00703187	0.0601492	12	680343	682700	-	1425	-	GO:0003723;GO:0005515;GO:0003725	-	B8BNV0	DRBM domain-containing protein	-
BGIOSGA035721	128.413	3.88736	252.939	65.0672	6.02386	0.00703824	0.0601869	11	22761559	22762398	+	840	-	GO:0005975	K01183	A2ZGZ4	Glyco_hydro_18 domain-containing protein	-
BGIOSGA017568	12.3712	0.683964	24.0583	35.1749	5.13647	0.0070428	0.0602091	5	29245626	29249703	-	1656	-	-	-	B8AWQ6	Uncharacterized protein	-
BGIOSGA010382	5.7624	0.341982	11.1828	32.7	5.03122	0.00705023	0.060239	3	23885274	23889623	-	1131	-	GO:0016020;GO:0016021;GO:0071805;GO:0015079	-	B8AL49	Uncharacterized protein	-
BGIOSGA026539	345.724	216.354	475.093	2.1959	1.13482	0.00706132	0.0603003	8	29167480	29172778	-	1749	-	GO:0005515	-	B8B9C8	UBX domain-containing protein	-
BGIOSGA002912	1264.45	224.725	2304.17	10.2533	3.35802	0.00706548	0.060319	1	4962522	4966213	+	741	-	GO:0016702;GO:0055114	K10712	B8ADM9	Uncharacterized protein	-
BGIOSGA000598	882.759	557.629	1207.89	2.16612	1.11511	0.00707228	0.0603602	1	38163670	38164818	-	951	-	GO:0003677;GO:0005634;GO:0006355	-	A2WWC1	NAC domain-containing protein	-
BGIOSGA027557	102.495	6.78049	198.209	29.2323	4.86949	0.00709411	0.0604572	8	4872386	4872574	-	189	-	-	-	A2YRS9	Uncharacterized protein	-
BGIOSGA019011	723.169	461.064	985.273	2.13695	1.09556	0.00709419	0.0604572	5	277832	279815	+	663	-	GO:0005525;GO:0003924	K07904	A2XZG2	Uncharacterized protein	-
BGIOSGA006837	1620.96	1033.62	2208.31	2.13649	1.09524	0.00709547	0.0604572	2	8189358	8190742	-	417	40S	GO:0005840;GO:0005622;GO:0006412;GO:0003735	K02974	A2X2N6	40S ribosomal protein S24	40S ribosomal protein S24 [Source:UniProtKB/TrEMBL;Acc:A2X2N6]
BGIOSGA026388	440.503	97.5815	783.425	8.02842	3.00512	0.00710136	0.0604777	7	26711604	26713190	+	942	Peroxidase	GO:0020037;GO:0055114;GO:0006979;GO:0046872;GO:0098869;GO:0004601;GO:0005576;GO:0042744;GO:0016491	K00430	B8B5W7	Peroxidase	Peroxidase [Source:UniProtKB/TrEMBL;Acc:B8B5W7]
BGIOSGA033994	3076.66	1988.03	4165.3	2.09519	1.06708	0.00710181	0.0604777	11	13444983	13446650	-	600	-	GO:0005840;GO:0003723;GO:0006412;GO:0003735;GO:0015935	K02989	A2ZE95	Ribosomal_S7 domain-containing protein	-
BGIOSGA035446	34.6906	15.6986	53.6825	3.41957	1.77381	0.00710516	0.0604815	11	17503241	17507564	+	2151	-	GO:0003824	-	B8BL22	Uncharacterized protein	-
BGIOSGA033016	20.6951	6.81633	34.5739	5.07222	2.34262	0.00710992	0.0604884	10	14184931	14186341	+	786	-	GO:0005515	-	B8BH31	Uncharacterized protein	-
BGIOSGA004591	1343.75	412.606	2274.89	5.51347	2.46296	0.00711095	0.0604884	1	36914934	36918591	+	1641	Pectinesterase	GO:0016020;GO:0045330;GO:0030599;GO:0016787;GO:0045490;GO:0005618;GO:0016021;GO:0043086;GO:0004857;GO:0005576;GO:0071555;GO:0042545	K01051	A2WVV7	Pectinesterase	Pectinesterase [Source:UniProtKB/TrEMBL;Acc:A2WVV7]
BGIOSGA028747	46.2693	23.8962	68.6424	2.87252	1.52232	0.007148	0.0606858	8	22843155	22845245	+	843	-	GO:0046417;GO:0004106;GO:0009073	K01850	A2YVM5	Uncharacterized protein	-
BGIOSGA006144	3078.54	1989.88	4167.21	2.0942	1.0664	0.00716845	0.0607923	2	24589270	24590957	-	660	60S	GO:0005840;GO:0005622;GO:0006412;GO:0003735	K02934	A2X6N1	60S ribosomal protein L6	60S ribosomal protein L6 [Source:UniProtKB/TrEMBL;Acc:A2X6N1]
BGIOSGA020602	398.49	158.781	638.2	4.01936	2.00697	0.00716846	0.0607923	6	31147707	31150174	-	984	-	GO:0046872;GO:0043169;GO:0016787;GO:0004721;GO:0006470;GO:0003824;GO:0004722	K17506	A2YGM0	PPM-type phosphatase domain-containing protein	-
BGIOSGA005663	2259.27	1465.79	3052.75	2.08267	1.05844	0.00720084	0.0609827	2	32726344	32729738	-	1245	-	GO:0043562;GO:0016627;GO:0017113;GO:0003824;GO:0005737;GO:0055114;GO:0006212;GO:0009536;GO:0009570;GO:0009507	K00207	B8AI32	DHO_dh domain-containing protein	-
BGIOSGA004669	4.47187	0	8.94375	Inf	Inf	0.00721632	0.0610515	1	37924978	37925163	+	186	-	-	-	A2WW86	Uncharacterized protein	-
BGIOSGA007277	1014.51	646.218	1382.8	2.13983	1.0975	0.00721693	0.0610515	2	527588	530787	-	1269	-	GO:0016831;GO:0008299;GO:0019287;GO:0005524;GO:0005829;GO:0004163	K01597	-	-	-
BGIOSGA021343	536.348	133.348	939.349	7.04434	2.81646	0.00724679	0.0612251	6	13130914	13131270	-	171	-	-	-	B8B153	Uncharacterized protein	-
BGIOSGA030784	18.2061	5.87136	30.5408	5.20166	2.37897	0.00724743	0.0612251	9	13877021	13879308	+	822	-	GO:0006541	K22314	A2Z1D7	Glutamine amidotransferase type-1 domain-containing protein	-
BGIOSGA009761	781.569	446.808	1116.33	2.49845	1.32103	0.00725152	0.0612364	3	35893437	35895147	-	651	-	GO:0010183;GO:0036033	-	B8AKI6	Uncharacterized protein	-
BGIOSGA002884	224.447	138.191	310.702	2.24835	1.16886	0.00726097	0.0612552	1	4540736	4542680	+	1002	-	GO:0016020;GO:0016021	-	A2WLC0	Uncharacterized protein	-
BGIOSGA011329	3366.11	317.438	6414.79	20.208	4.33685	0.00727393	0.0613477	3	4743688	4745234	-	981	-	GO:0003677;GO:0005634;GO:0006355;GO:0006351;GO:0003700	-	B8APP1	AP2/ERF domain-containing protein	-
BGIOSGA034423	262.731	165.561	359.901	2.17382	1.12023	0.00728256	0.0614036	11	3221521	3226316	-	1683	-	GO:0016020;GO:0005515;GO:0016021	-	B8BJB6	Uncharacterized protein	-
BGIOSGA022167	3389.85	2203.79	4575.9	2.07637	1.05407	0.00728495	0.0614069	6	689958	693042	+	1428	6-phosphogluconate	GO:0050661;GO:0006098;GO:0004616;GO:0019521;GO:0055114;GO:0016491	K00033	B8B1K3	6-phosphogluconate dehydrogenase, decarboxylating	6-phosphogluconate dehydrogenase, decarboxylating [Source:UniProtKB/TrEMBL;Acc:B8B1K3]
BGIOSGA002345	1003.52	364.738	1642.3	4.50267	2.17078	0.00729602	0.0614665	1	3625938	3629054	-	1794	-	GO:0000287;GO:0016831;GO:0046872;GO:0003824;GO:0030976	K01568	A2WKY8	Uncharacterized protein	-
BGIOSGA013285	123.282	71.2363	175.328	2.46122	1.29937	0.00730278	0.0615065	3	30324806	30326688	+	819	-	GO:0005515	K18647	A2XKG1	Uncharacterized protein	-
BGIOSGA037087	1674.49	1083.64	2265.34	2.09048	1.06384	0.00731155	0.0615374	12	4165102	4169742	+	1797	Transmembrane	GO:0016020;GO:0016021	K17087	B8BNF3	Transmembrane 9 superfamily member	Transmembrane 9 superfamily member [Source:UniProtKB/TrEMBL;Acc:B8BNF3]
BGIOSGA027711	21.0613	7.46891	34.6536	4.63972	2.21404	0.00741128	0.0621809	8	1706974	1711430	-	2430	-	-	-	A2YQW7	Uncharacterized protein	-
BGIOSGA011000	20.6792	7.30272	34.0557	4.66343	2.22139	0.00742401	0.0622542	3	10143585	10144476	-	798	-	-	-	A2XF49	Uncharacterized protein	-
BGIOSGA002872	3673.71	1264.65	6082.78	4.80985	2.26599	0.00742715	0.0622543	1	4283873	4291332	+	4350	-	GO:0016020;GO:0009055;GO:0015035;GO:0055085;GO:0005524;GO:0042626;GO:0055114;GO:0045454;GO:0022900;GO:0000166;GO:0005623;GO:0016021;GO:0099131;GO:0016887	-	A2WL88	Uncharacterized protein	-
BGIOSGA015289	7.61894	1.21478	14.0231	11.5438	3.52904	0.00742808	0.0622543	4	14250785	14250964	-	180	-	-	-	B8ASJ0	Uncharacterized protein	-
BGIOSGA005096	49.4533	25.7537	73.1528	2.84048	1.50613	0.00745791	0.062419	1	44511985	44520099	+	1476	-	GO:0016571;GO:0005634;GO:0005515;GO:0008270;GO:0005694;GO:0034968;GO:0018024	K11420	B8A8H4	Uncharacterized protein	-
BGIOSGA030941	1063.8	672.114	1455.49	2.16554	1.11472	0.0074704	0.0624989	9	16556173	16557249	+	834	HOX4	GO:0003677;GO:0005634;GO:0006355;GO:0043565;GO:0003700	K09338	B8BCN8	Homeobox domain-containing protein	Homeobox-leucine zipper protein HOX4 [Source:UniProtKB/Swiss-Prot;Acc:Q9XH37]
BGIOSGA012767	119.598	56.9808	182.215	3.19783	1.6771	0.00747153	0.0624989	3	17045249	17045575	+	327	-	-	-	A2XHF6	Uncharacterized protein	-
BGIOSGA000819	1550	998.093	2101.92	2.10593	1.07446	0.00751242	0.0628074	1	34734682	34735913	-	537	60S	GO:0005840;GO:0006412;GO:0003735	K02882	A2WV44	60S ribosomal protein L18a	60S ribosomal protein L18a [Source:UniProtKB/TrEMBL;Acc:A2WV44]
BGIOSGA017507	874.042	545.021	1203.06	2.20737	1.14233	0.00753357	0.0629664	5	30049694	30051284	-	963	-	GO:0046872;GO:0055114;GO:0016491	-	A2Y7T1	Fe2OG dioxygenase domain-containing protein	-
BGIOSGA016774	152.306	88.7559	215.856	2.43202	1.28216	0.00755004	0.0630698	4	24798436	24798909	+	474	-	-	-	A2XVL8	Uncharacterized protein	-
BGIOSGA005044	3783.38	2476.49	5090.26	2.05543	1.03944	0.00760428	0.0634272	1	43676215	43679285	+	1449	-	GO:0008430	K17285	A2WYB3	Uncharacterized protein	-
BGIOSGA037827	33.2052	15.8372	50.5732	3.19331	1.67505	0.00760588	0.0634272	12	22249930	22252473	+	879	-	-	-	A2ZMW9	Uncharacterized protein	-
BGIOSGA020339	986.249	632.183	1340.32	2.12014	1.08416	0.0076073	0.0634272	5	28969191	28970880	+	597	-	GO:0005840;GO:0005622;GO:0006412;GO:0003735	-	A2Y7B5	Uncharacterized protein	-
BGIOSGA013888	747.952	473.743	1022.16	2.15763	1.10945	0.00761862	0.0634735	3	39461837	39464700	+	1077	ETFA	GO:0009055;GO:0005759;GO:0022900;GO:0005507;GO:0050660;GO:0005739;GO:0055114	K03522	-	-	Electron transfer flavoprotein subunit alpha, mitochondrial [Source:UniProtKB/Swiss-Prot;Acc:A2XNR6]
BGIOSGA026522	138.81	84.4738	193.146	2.28646	1.19311	0.00761906	0.0634735	8	29428510	29430146	-	1197	-	GO:0016020;GO:0055085;GO:0015238;GO:0042910;GO:0016021;GO:0015297;GO:0042908;GO:0006855	K03327	A2YXV4	Uncharacterized protein	-
BGIOSGA004008	78.6284	43.9352	113.322	2.57929	1.36697	0.00762513	0.0635069	1	27739438	27744068	+	1308	-	GO:0008061;GO:0005975	K17525	B8ABX5	Glyco_18 domain-containing protein	-
BGIOSGA016217	967.933	396.337	1539.53	3.88439	1.95769	0.00763671	0.0635552	4	15702440	15705655	+	1452	Protein	GO:0016020;GO:0055085;GO:0015238;GO:0042910;GO:0016021;GO:0015297;GO:0042908;GO:0006855	K03327	B8ASZ3	Protein DETOXIFICATION	Protein DETOXIFICATION [Source:UniProtKB/TrEMBL;Acc:B8ASZ3]
BGIOSGA007230	98.4604	55.9535	140.967	2.51936	1.33306	0.00763714	0.0635552	2	1168669	1170427	-	540	-	-	-	A2X088	Uncharacterized protein	-
BGIOSGA018808	1257.7	819.953	1695.45	2.06773	1.04805	0.00767986	0.0638588	5	2961158	2965424	-	1608	-	GO:0006457;GO:0005524;GO:0000166;GO:0051082;GO:0005737	K09498	B8AXY6	Uncharacterized protein	-
BGIOSGA000023	16.6187	5.21911	28.0182	5.36839	2.42449	0.00769138	0.0639372	1	46908150	46908866	-	717	-	GO:0003677;GO:0005634	-	A2WZK4	HTH myb-type domain-containing protein	-
BGIOSGA029891	94.7028	15.5902	173.815	11.149	3.47884	0.0076948	0.0639483	9	10573690	10574376	-	687	-	GO:0005515	K00799	A2Z0G6	Uncharacterized protein	-
BGIOSGA033816	68.9395	27.9095	109.97	3.94021	1.97827	0.00769866	0.0639631	11	17248483	17253828	-	3189	-	-	-	A2ZFA3	Uncharacterized protein	-
BGIOSGA029650	36.8009	16.9398	56.662	3.34489	1.74196	0.00774911	0.0643474	9	15656444	15657826	-	960	-	GO:0005544;GO:0005509	K17098	B8BCJ7	Uncharacterized protein	-
BGIOSGA014060	587.439	374.973	799.905	2.13324	1.09304	0.00775497	0.0643612	4	34195060	34197455	-	876	-	GO:0005634;GO:0042254;GO:0005730	K14852	B8ART1	Ribosome biogenesis regulatory protein	-
BGIOSGA034651	58.3544	26.651	90.0578	3.37916	1.75666	0.00776932	0.0644072	11	23202	25615	+	1809	-	GO:0016020;GO:0005515;GO:0005524;GO:0004672;GO:0016021;GO:0006468	-	B8BIM8	Protein kinase domain-containing protein	-
BGIOSGA020041	11.0129	0.746907	21.2789	28.4894	4.83235	0.00776938	0.0644072	5	24755861	24756376	+	516	-	-	-	B8AZ95	Uncharacterized protein	-
BGIOSGA011516	6.64631	0.809851	12.4828	15.4137	3.94614	0.00777067	0.0644072	3	2059936	2060330	-	246	-	-	-	A2XC43	Uncharacterized protein	-
BGIOSGA024956	2019.52	1308.34	2730.7	2.08714	1.06153	0.00778402	0.0644976	7	579107	580864	-	621	-	GO:0005840;GO:0015934;GO:0006412;GO:0003735	K02872	A2YHF9	Uncharacterized protein	-
BGIOSGA036075	398.911	125.282	672.54	5.36821	2.42444	0.00779623	0.0645814	12	16657651	16658165	-	417	Probable	GO:0003677;GO:0005634;GO:0046982;GO:0005694;GO:0000786	K11251	-	-	Probable histone H2AXb [Source:UniProtKB/Swiss-Prot;Acc:A2ZL69]
BGIOSGA026873	77.6799	43.2518	112.108	2.59199	1.37406	0.00780726	0.0646553	8	23900016	23905675	-	2193	-	-	K15082	A2YVX4	Uncharacterized protein	-
BGIOSGA014499	99.7577	57.5828	141.933	2.46484	1.3015	0.00783199	0.0648251	4	28136667	28139130	-	261	-	GO:0046872;GO:0005758;GO:0005739;GO:0072321;GO:0015031	K17781	B8ATB0	zf-Tim10_DDP domain-containing protein	-
BGIOSGA021631	123.987	72.2758	175.698	2.43094	1.28151	0.00789927	0.0652764	6	7439978	7443735	-	2304	-	GO:0006355;GO:0003690	K15032	B8B480	Uncharacterized protein	-
BGIOSGA011879	105.216	30.0141	180.418	6.0111	2.58763	0.00790985	0.0653286	3	3394986	3400006	+	1776	-	GO:0071949	-	A2XCM7	FAD_binding_3 domain-containing protein	-
BGIOSGA007628	654.524	425.453	883.596	2.07683	1.05439	0.00791305	0.0653375	2	4548542	4552937	+	1236	Glyceraldehyde-3-phosphate	GO:0050661;GO:0016620;GO:0006006;GO:0051287;GO:0055114;GO:0016491	K00134	B8AII9	Glyceraldehyde-3-phosphate dehydrogenase	Glyceraldehyde-3-phosphate dehydrogenase [Source:UniProtKB/TrEMBL;Acc:B8AII9]
BGIOSGA022532	763.094	494.715	1031.47	2.08499	1.06004	0.00792519	0.0654025	6	6470603	6473351	+	1107	-	GO:0016020;GO:0016021	K15102	A2YAK1	Uncharacterized protein	-
BGIOSGA012420	1975.33	1277.76	2672.9	2.09187	1.06479	0.00793576	0.0654722	3	11370199	11371836	+	579	40S	GO:0005840;GO:0005622;GO:0006412;GO:0003735	K02993	A2XFL8	40S ribosomal protein S7	40S ribosomal protein S7 [Source:UniProtKB/TrEMBL;Acc:A2XFL8]
BGIOSGA032346	9.12748	2.02463	16.2303	8.01645	3.00296	0.00795668	0.0655566	10	1643698	1647236	-	1716	-	GO:0016020;GO:0005515;GO:0016021	-	B8BFF5	F-box domain-containing protein	-
BGIOSGA036924	11.3235	2.92469	19.7222	6.74337	2.75347	0.00796642	0.0655964	12	1515624	1517438	+	996	-	GO:0006270	K06628	A2ZHN2	Uncharacterized protein	-
BGIOSGA015479	397.31	251.099	543.521	2.16457	1.11408	0.00796678	0.0655964	4	7523283	7523624	-	342	-	-	-	B8ARM4	Uncharacterized protein	-
BGIOSGA034592	136.233	80.7634	191.703	2.37363	1.2471	0.00800134	0.0658362	11	809437	813908	-	1929	Hexosyltransferase	GO:0016020;GO:0045489;GO:0000139;GO:0047262;GO:0016757;GO:0005794;GO:0016021;GO:0016740;GO:0071555	K13648	B8BIT8	Hexosyltransferase	Hexosyltransferase [Source:UniProtKB/TrEMBL;Acc:B8BIT8]
BGIOSGA036912	328.891	205.832	451.95	2.19572	1.1347	0.00800641	0.0658603	12	1349525	1352014	+	1809	-	-	-	-	-	-
BGIOSGA029272	80.0199	31.4461	128.594	4.08933	2.03187	0.0080195	0.0658973	9	21085447	21089520	-	2502	-	GO:0005874;GO:0008017	-	A2Z414	TOG domain-containing protein	-
BGIOSGA020234	323.354	201.472	445.236	2.20991	1.14399	0.00805691	0.0660985	5	27689195	27691634	+	621	-	GO:0005840;GO:0005622;GO:0006412;GO:0003735	K02939	B8B068	Uncharacterized protein	-
BGIOSGA013613	1149.36	620.947	1677.77	2.70196	1.43401	0.00806771	0.0661695	3	35731767	35734066	+	975	Peroxidase	GO:0020037;GO:0055114;GO:0006979;GO:0046872;GO:0098869;GO:0004601;GO:0005576;GO:0042744;GO:0016491	K00430	A2XM90	Peroxidase	Peroxidase [Source:UniProtKB/TrEMBL;Acc:A2XM90]
BGIOSGA012518	53.2585	25.8637	80.6533	3.11839	1.6408	0.0080735	0.0661993	3	12928633	12928934	+	207	-	-	-	B8ANE0	Uncharacterized protein	-
BGIOSGA034552	580.319	295.812	864.825	2.92356	1.54773	0.00809003	0.0662888	11	1328985	1335437	-	1473	-	GO:0016020;GO:0055085;GO:0016021	-	B8BIY2	MFS domain-containing protein	-
BGIOSGA012825	1788.4	1160.2	2416.59	2.0829	1.0586	0.00809586	0.0663117	3	18184453	18187363	+	933	40S	GO:0005840;GO:0005622;GO:0005737;GO:0015935;GO:0000028;GO:0006412;GO:0022627;GO:0003735	-	A2XHR6	40S ribosomal protein SA	40S ribosomal protein SA [Source:UniProtKB/TrEMBL;Acc:A2XHR6]
BGIOSGA026026	159.586	76.9437	242.229	3.14813	1.6545	0.00810323	0.066343	7	21751318	21753753	+	2154	-	-	-	B8B7T7	NPH3 domain-containing protein	-
BGIOSGA034227	5.63439	0.404925	10.8639	26.8293	4.74574	0.008104	0.066343	11	6643980	6644900	-	465	-	GO:0003677;GO:0005634;GO:0006355;GO:0006351;GO:0003700	-	A2ZCZ6	AP2/ERF domain-containing protein	-
BGIOSGA023826	304.506	189.984	419.028	2.2056	1.14117	0.00810821	0.0663598	7	24847598	24848662	-	1065	-	GO:0016787	-	A2YP77	Abhydrolase_3 domain-containing protein	-
BGIOSGA026854	30.8372	2.48821	59.1863	23.7867	4.57208	0.008119	0.0664304	8	24101752	24102699	-	948	-	GO:0016020;GO:0016021	-	A2YVZ5	Uncharacterized protein	-
BGIOSGA020717	269.672	167.76	371.584	2.21497	1.14729	0.00813102	0.0665001	6	29375160	29376835	-	483	Glycine	GO:0019464;GO:0005960;GO:0005739	K02437	B8B163	Glycine cleavage system H protein	Glycine cleavage system H protein [Source:UniProtKB/TrEMBL;Acc:B8B163]
BGIOSGA005432	186.991	51.2029	322.778	6.30391	2.65625	0.00813186	0.0665001	2	36032036	36035908	-	2190	MCM5	GO:0003688;GO:0003677;GO:0005634;GO:0005524;GO:0006260;GO:0006270;GO:0004386;GO:0005737;GO:0000347;GO:0016787;GO:0000166;GO:0042555;GO:0007049	K02209	-	-	DNA replication licensing factor MCM5 [Source:UniProtKB/Swiss-Prot;Acc:B8AEH3]
BGIOSGA013549	18.0172	5.759	30.2754	5.25706	2.39426	0.00814201	0.0665654	3	34915085	34915495	+	411	-	-	-	A2XLY4	Uncharacterized protein	-
BGIOSGA019932	285.391	152.443	418.338	2.74422	1.45639	0.00815324	0.0666395	5	22804065	22805373	+	675	-	GO:0000287;GO:0004427;GO:0005737;GO:0006796	K01507	A2Y531	Uncharacterized protein	-
BGIOSGA007607	51.9151	16.3277	87.5025	5.35914	2.422	0.00818579	0.0668877	2	4215631	4216851	+	1221	-	-	-	A2X1A6	Uncharacterized protein	-
BGIOSGA009725	71.5989	40.8764	102.321	2.50319	1.32377	0.00819542	0.0669307	3	36424339	36426972	-	1362	-	GO:0007142	-	B8AKL3	Uncharacterized protein	-
BGIOSGA026734	196.773	117.064	276.481	2.36179	1.23988	0.0082112	0.0670418	8	26283308	26286056	-	2025	-	GO:0003677;GO:0005634;GO:0006355;GO:0043565;GO:0003700	K18835	B8BC43	Uncharacterized protein	-
BGIOSGA004993	103.767	58.9589	148.576	2.51999	1.33342	0.00822203	0.0670841	1	42918922	42920463	+	1074	-	GO:0080048	K14190	B8A7R9	Uncharacterized protein	-
BGIOSGA006031	338.39	212.164	464.617	2.1899	1.13086	0.00823268	0.0671457	2	26335824	26337171	-	195	-	GO:0030515;GO:0042254;GO:0005730;GO:0010197;GO:0015030;GO:0001522	K11130	B8AFH1	Uncharacterized protein	-
BGIOSGA001108	1457.18	945.016	1969.35	2.08393	1.05931	0.00823934	0.0671821	1	29582644	29584026	-	1215	-	GO:0016020;GO:0016021	-	A2WTA8	PMR5N domain-containing protein	-
BGIOSGA013142	11.1782	2.79847	19.558	6.98882	2.80505	0.00827614	0.0674105	3	27346165	27354902	+	2532	-	GO:0003677;GO:0005634;GO:0006355;GO:0006351	-	B8AML1	Uncharacterized protein	-
BGIOSGA019963	19.138	7.18541	31.0905	4.3269	2.11333	0.00828147	0.0674218	5	23597337	23599706	+	678	-	GO:0005634;GO:0006260;GO:0000811	K10732	A2Y5B1	Sld5 domain-containing protein	-
BGIOSGA009368	15.2667	4.19812	26.3353	6.27313	2.64919	0.00828594	0.0674218	3	41470154	41471716	-	957	-	-	-	A2XPG5	Uncharacterized protein	-
BGIOSGA017756	29.5597	2.02034	57.0991	28.2622	4.8208	0.00829736	0.067476	5	26474925	26476778	-	1101	-	GO:0016788	-	A2Y6B5	Lipase_GDSL domain-containing protein	-
BGIOSGA019564	744.556	468.213	1020.9	2.18042	1.1246	0.00830116	0.067489	5	14285507	14288197	+	2013	-	GO:0005515	-	A2Y2V7	ANK_REP_REGION domain-containing protein	-
BGIOSGA031440	524.308	109.903	938.713	8.54131	3.09446	0.00831781	0.0676001	10	20701204	20701614	-	411	-	-	-	A2ZA25	AAI domain-containing protein	-
BGIOSGA020237	100.165	59.0269	141.303	2.39387	1.25935	0.00832389	0.06762	5	27717719	27722835	+	3240	-	GO:0003677;GO:0003887;GO:0005524;GO:0071897;GO:0006260;GO:0009360	-	B8B072	DNA_pol3_gamma3 domain-containing protein	-
BGIOSGA031317	1160.67	633.675	1687.67	2.66331	1.41322	0.00833403	0.0676845	9	21715304	21715909	+	519	-	GO:0009055;GO:0022900	-	B8BEU7	Phytocyanin domain-containing protein	-
BGIOSGA003996	101.414	51.8088	151.019	2.91492	1.54346	0.0083482	0.0677458	1	27528973	27530109	+	1137	-	GO:0005515	-	A2WSM5	Uncharacterized protein	-
BGIOSGA013596	4253.27	2783.1	5723.43	2.05649	1.04019	0.00837544	0.0678666	3	35580881	35589052	+	1554	-	GO:0043022;GO:0003723;GO:0005515;GO:0006452;GO:0003746;GO:0045905;GO:0045901	K02180	B8AK76	Uncharacterized protein	-
BGIOSGA028015	46.5333	13.331	79.7357	5.98121	2.58044	0.00837636	0.0678666	8	3508676	3508909	+	234	-	-	-	A2YRD2	Uncharacterized protein	-
BGIOSGA012186	372.265	16.2106	728.32	44.9287	5.48956	0.00840557	0.0680674	3	7582406	7583232	+	501	-	GO:0015671;GO:0046872;GO:0020037;GO:0005344;GO:0019825	-	A2XE98	GLOBIN domain-containing protein	-
BGIOSGA002685	220.096	19.5225	420.669	21.5479	4.42947	0.0084119	0.0681006	1	1748410	1750822	+	1749	-	GO:0046872;GO:0005507;GO:0055114;GO:0016491	-	A2WK65	Uncharacterized protein	-
BGIOSGA030733	92.4502	54.0818	130.819	2.4189	1.27435	0.00843456	0.0682121	9	12921521	12931663	+	3798	-	GO:0003677;GO:0005524;GO:0006281;GO:0006298;GO:0030983;GO:0003684;GO:0000166;GO:0006974;GO:0006290	K08737	A2Z145	DNA mismatch repair protein	-
BGIOSGA033397	405.803	235.185	576.42	2.45092	1.29332	0.00845776	0.0683458	10	20319351	20321121	+	924	Xyloglucan	GO:0016762;GO:0048046;GO:0008152;GO:0006073;GO:0042546;GO:0016798;GO:0004553;GO:0016787;GO:0005618;GO:0010411;GO:0005975;GO:0005576;GO:0016740;GO:0071555	K08235	A2Z9X2	Xyloglucan endotransglucosylase/hydrolase	Xyloglucan endotransglucosylase/hydrolase [Source:UniProtKB/TrEMBL;Acc:A2Z9X2]
BGIOSGA001921	10.4972	2.33076	18.6637	8.00754	3.00136	0.00846548	0.0683901	1	10224926	10226759	-	1179	-	-	-	B8AC94	Uncharacterized protein	-
BGIOSGA023034	166.239	101.99	230.487	2.2599	1.17626	0.00847363	0.0684262	6	20575649	20579985	+	1323	-	GO:0004553;GO:0016787;GO:0008152;GO:0005975;GO:0016798	-	B8B3A9	Uncharacterized protein	-
BGIOSGA035878	917.951	592.977	1242.92	2.09607	1.06769	0.0084744	0.0684262	12	21091269	21097895	-	4677	-	GO:0003779	-	B8BMW1	NAB domain-containing protein	-
BGIOSGA033338	2088.56	1325.92	2851.21	2.15036	1.10458	0.00849902	0.0685888	10	19596839	19597549	+	711	-	GO:0005515	K00799	A2Z9M2	Uncharacterized protein	-
BGIOSGA007027	109.22	64.2379	154.202	2.40048	1.26332	0.00850247	0.0685987	2	5045342	5047718	-	1215	-	GO:0005515	-	B8AIW2	VID27 domain-containing protein	-
BGIOSGA026045	5.53927	0.310428	10.7681	34.688	5.11636	0.0085162	0.0686914	7	22072703	22073365	+	663	-	GO:0003676	-	A2YN72	Uncharacterized protein	-
BGIOSGA016716	1449.58	947.913	1951.24	2.05846	1.04157	0.00854223	0.0688522	4	23682769	23690063	+	3504	-	GO:0000911;GO:0000919;GO:0005802;GO:0005769	K20306	B8ARB3	Uncharacterized protein	-
BGIOSGA023409	10.4561	2.51976	18.3925	7.29932	2.86776	0.00856356	0.0689792	6	28814589	28816703	+	918	-	GO:0046872;GO:0003677;GO:0005634	-	B8B0Z7	SBP-type domain-containing protein	-
BGIOSGA011409	14.6608	4.44577	24.8758	5.59539	2.48424	0.00858431	0.0690739	3	3693772	3697234	-	1728	-	GO:0016787;GO:0046856	-	B8ANV5	IPPc domain-containing protein	-
BGIOSGA029750	29.8765	13.7184	46.0346	3.35568	1.7466	0.00858789	0.0690739	9	13710534	13714009	-	1071	-	GO:0009553;GO:0008612	K00809	B8BF96	Uncharacterized protein	-
BGIOSGA022635	115.221	19.7707	210.672	10.6558	3.41356	0.00858914	0.0690739	6	8941110	8941718	+	609	-	-	-	A2YBB6	Uncharacterized protein	-
BGIOSGA035769	11.2617	2.48342	20.0399	8.06948	3.01248	0.00859063	0.0690739	12	22768839	22773862	-	1440	-	GO:0005515	-	B8BN65	Uncharacterized protein	-
BGIOSGA016268	72.8745	4.0719	141.677	34.7939	5.12076	0.00859549	0.0690768	4	16574928	16575839	+	732	-	GO:0016020;GO:0016021	-	B8AT71	Uncharacterized protein	-
BGIOSGA035071	2163.27	1388.45	2938.08	2.11609	1.0814	0.0086404	0.0693832	11	6956450	6959507	+	1830	-	-	-	B8BJW7	Uncharacterized protein	-
BGIOSGA026120	9.97974	2.33505	17.6244	7.54776	2.91605	0.00867331	0.0695928	7	23243127	23244139	+	915	-	-	-	A2YNM2	Inhibitor_I29 domain-containing protein	-
BGIOSGA012459	107.879	2.67242	213.086	79.7354	6.31715	0.00870652	0.0697971	3	11956491	11957621	+	567	-	-	-	A2XFS7	Uncharacterized protein	-
BGIOSGA036396	80.5269	18.1368	142.917	7.87997	2.97819	0.00871433	0.0698307	12	7372557	7377244	-	1878	DNA	GO:0003677;GO:0005634;GO:0003887;GO:0071897;GO:0006260;GO:0005739	K02321	B8BP23	DNA polymerase alpha subunit B	DNA polymerase alpha subunit B [Source:UniProtKB/TrEMBL;Acc:B8BP23]
BGIOSGA008633	387.617	246.714	528.519	2.14224	1.09912	0.00873473	0.0699759	2	26332013	26334212	+	1557	-	GO:0007623;GO:0010468;GO:0003677;GO:0005634;GO:0006355;GO:0010629;GO:0005515;GO:0000160;GO:0010031;GO:0003700	K12127	B8AFH0	Uncharacterized protein	-
BGIOSGA005660	308.228	196.847	419.61	2.13166	1.09198	0.00878266	0.0702499	2	32772492	32778030	-	231	-	-	-	B8AI42	Uncharacterized protein	-
BGIOSGA016582	99.825	58.2656	141.384	2.42655	1.27891	0.00881176	0.0704276	4	21871003	21873029	+	1269	-	GO:0003872;GO:0005524;GO:0006002;GO:0006096;GO:0061615	K00850	B8AV51	PFK domain-containing protein	-
BGIOSGA004597	231.568	131.609	331.526	2.51903	1.33287	0.00882712	0.0704952	1	36977296	36978468	+	1173	-	GO:0005515	-	A2WVX0	Uncharacterized protein	-
BGIOSGA002346	161.181	0	322.361	Inf	Inf	0.0088474	0.0706205	1	3614532	3614924	-	282	-	-	-	B8ADE0	Uncharacterized protein	-
BGIOSGA001297	157.777	95.1878	220.367	2.31507	1.21106	0.0088727	0.0707488	1	25862056	25864453	-	816	-	GO:0005840;GO:0006412;GO:0003735;GO:0008097	K02897	A2WS29	Ribosomal_TL5_C domain-containing protein	-
BGIOSGA015726	2767.87	176.687	5359.06	30.3308	4.92271	0.0088891	0.0708611	4	480176	481662	-	1152	-	GO:0006508;GO:0008234	-	A2XPL6	Uncharacterized protein	-
BGIOSGA023010	31.3311	13.9834	48.6788	3.48118	1.79958	0.00890376	0.0709227	6	19754197	19755415	+	630	-	-	-	A2YDI3	Uncharacterized protein	-
BGIOSGA002208	138.862	83.8528	193.871	2.31204	1.20917	0.00895107	0.0712441	1	5439401	5441640	-	1368	-	GO:0005515	-	A2WLM8	Uncharacterized protein	-
BGIOSGA009024	81.6155	48.6193	114.612	2.35732	1.23715	0.00895643	0.0712683	2	32973614	32974564	+	555	-	-	-	B8AID6	Uncharacterized protein	-
BGIOSGA018927	20.8546	8.27397	33.4351	4.041	2.01471	0.00896024	0.0712801	5	953625	955294	-	1527	-	-	-	B8AXB3	Uncharacterized protein	-
BGIOSGA019073	8.7485	1.49381	16.0032	10.713	3.42129	0.00897128	0.0713309	5	1080819	1082735	+	1212	-	GO:0031390;GO:0007064	K11271	A2XZS1	Uncharacterized protein	-
BGIOSGA006143	431.739	280.654	582.823	2.07666	1.05427	0.00898312	0.0714066	2	24592283	24594934	-	996	-	-	K14820	B8AEP8	Brix domain-containing protein	-
BGIOSGA014888	1126.98	617.969	1636	2.64738	1.40456	0.009003	0.0715191	4	22185400	22186620	-	903	DAO	GO:0046872;GO:0009852;GO:0055114;GO:0051213;GO:0016491	-	-	-	2-oxoglutarate-dependent dioxygenase DAO [Source:UniProtKB/Swiss-Prot;Acc:Q01IX6]
BGIOSGA004471	1333.41	870.102	1796.72	2.06496	1.04611	0.0090066	0.0715191	1	34751268	34757761	+	1995	-	GO:0005739;GO:0005525;GO:0003924	K06207	A2WV48	Tr-type G domain-containing protein	-
BGIOSGA000704	47.5692	15.8151	79.3234	5.01567	2.32644	0.00901515	0.0715385	1	36428698	36429537	-	840	-	-	-	A2WVQ3	Uncharacterized protein	-
BGIOSGA032788	43.9779	21.5378	66.418	3.08379	1.62471	0.0090162	0.0715385	10	9852305	9853531	+	1077	-	-	-	A2Z6H9	Uncharacterized protein	-
BGIOSGA013541	31.6221	14.1415	49.1027	3.47223	1.79586	0.00902869	0.0715604	3	34737989	34741873	+	1407	-	GO:0005515	-	A2XLW1	Uncharacterized protein	-
BGIOSGA034703	291.129	180.84	401.419	2.21975	1.1504	0.00903266	0.0715604	11	789142	791632	+	1806	-	-	-	-	-	-
BGIOSGA008890	102.813	60.659	144.967	2.38987	1.25693	0.00910401	0.0720503	2	31052777	31057463	+	1851	-	GO:0005524;GO:0000166;GO:0005739;GO:0007005	K17681	B8AH99	AAA domain-containing protein	-
BGIOSGA017573	96.1727	55.026	137.319	2.49553	1.31935	0.00911354	0.0720886	5	29163705	29164048	-	240	-	-	-	A2Y7E4	Uncharacterized protein	-
BGIOSGA029370	21.6576	4.20224	39.113	9.30765	3.21842	0.00913653	0.0722332	9	19831538	19832080	-	543	-	-	-	A2Z3H2	RING-type domain-containing protein	-
BGIOSGA013066	33.4253	14.6723	52.1783	3.55623	1.83035	0.00915409	0.0723534	3	25397168	25398586	+	1419	-	GO:0005515	-	A2XJ61	FHA domain-containing protein	-
BGIOSGA012228	56.9158	29.1463	84.6852	2.90552	1.5388	0.00915959	0.0723779	3	8303340	8303768	+	429	-	-	-	B8AK15	Uncharacterized protein	-
BGIOSGA023491	1969.28	1298.91	2639.66	2.03222	1.02305	0.0091729	0.0724088	6	30508997	30511553	+	453	-	-	-	A2YGC8	AAI domain-containing protein	-
BGIOSGA010568	32.709	14.8613	50.5566	3.40189	1.76634	0.00917909	0.0724278	3	18175244	18175732	-	489	-	-	-	A2XHR4	Uncharacterized protein	-
BGIOSGA032182	1281.75	20.2103	2543.29	125.841	6.97546	0.009209	0.0726377	10	6198285	6203467	-	1911	-	GO:0005524;GO:0006094;GO:0004612;GO:0004611;GO:0017076	K01610	A2Z5S5	Uncharacterized protein	-
BGIOSGA010639	14.5957	3.98186	25.2096	6.33112	2.66246	0.00922941	0.0727613	3	16716418	16717035	-	618	-	-	-	A2XHB6	RING-type domain-containing protein	-
BGIOSGA029752	255.936	157.212	354.659	2.25593	1.17372	0.00924158	0.0727829	9	13657451	13662454	-	1857	-	GO:0005515;GO:0099402;GO:0060918	-	A2Z1B7	Uncharacterized protein	-
BGIOSGA026202	7.23741	1.02578	13.449	13.111	3.71271	0.00924968	0.0727829	7	24316541	24317824	+	1023	-	-	-	A2YP03	Uncharacterized protein	-
BGIOSGA023851	522.784	232.13	813.438	3.50423	1.8091	0.00925657	0.0727902	7	24447685	24449487	-	1803	-	GO:0006396;GO:0003723;GO:0009451;GO:0009982;GO:0001522	K11131	A2YP23	PUA domain-containing protein	-
BGIOSGA023938	142.901	66.6739	219.128	3.28656	1.71658	0.00926002	0.0727902	7	22775144	22778792	-	1710	-	GO:0003723;GO:0003676	-	A2YNG6	Uncharacterized protein	-
BGIOSGA009622	102.806	59.9357	145.677	2.43055	1.28128	0.00926048	0.0727902	3	37826378	37830055	-	792	-	GO:0006355;GO:0046983	-	A2XN14	BHLH domain-containing protein	-
BGIOSGA012985	556.105	343.34	768.87	2.23938	1.1631	0.00926764	0.0728195	3	22913048	22915568	+	2403	-	-	-	B8AKV1	PMD domain-containing protein	-
BGIOSGA008296	26.3098	3.91908	48.7005	12.4265	3.63535	0.00929723	0.0730147	2	19667021	19667291	+	222	-	GO:0016020;GO:0016021	-	A2X5A5	Uncharacterized protein	-
BGIOSGA024165	1692.91	1113.05	2272.78	2.04194	1.02994	0.00930694	0.0730536	7	19282490	19285709	-	1629	-	GO:0004553;GO:0016787;GO:0005975	-	B8B6Z6	Uncharacterized protein	-
BGIOSGA016124	59.7087	32.6204	86.7969	2.66081	1.41187	0.00931619	0.0731074	4	12532478	12534575	+	1737	-	-	-	B8AS90	DUF4283 domain-containing protein	-
[truncated: 1,018 more rows]

## Sheet: Down
id	baseMean	baseMean_Y_Un	baseMean_Y_Tr	foldChange(Y_Tr/Y_Un)(Y_Tr/Y_Un)	log2FoldChange	pval	padj	Chromosome	Start Site	End Site	Direction	Length	Name	GO	KEGG	UniProtID	DescriptionInUniprot	Description
BGIOSGA001137	4474.51	8653.27	295.761	0.0341791	-4.87074	2.60832e-26	2.70192e-22	1	28990667	28990961	-	177	-	-	-	B8ACD2	Uncharacterized protein	-
BGIOSGA034712	789.848	1530.72	48.975	0.0319947	-4.96602	8.89174e-25	5.45793e-21	11	960266	963866	+	1374	-	GO:0016787	-	B8BIU5	Uncharacterized protein	-
BGIOSGA000635	670.688	1293.78	47.5924	0.0367854	-4.76472	1.14581e-23	5.02371e-20	1	37471729	37473525	-	1197	WAT1-related	GO:0016020;GO:0055085;GO:0016021;GO:0022857	-	B8AAW9	WAT1-related protein	WAT1-related protein [Source:UniProtKB/TrEMBL;Acc:B8AAW9]
BGIOSGA022528	1257.06	2401.86	112.25	0.0467347	-4.41936	1.97664e-22	7.56535e-19	6	6442907	6445453	+	1170	WAT1-related	GO:0016020;GO:0055085;GO:0016021;GO:0022857	-	A2YAJ6	WAT1-related protein	WAT1-related protein [Source:UniProtKB/TrEMBL;Acc:A2YAJ6]
BGIOSGA026154	287.164	556.915	17.4123	0.0312656	-4.99928	2.21851e-22	7.56535e-19	7	23627794	23628258	+	465	-	GO:0005509	-	A2YNR9	Uncharacterized protein	-
BGIOSGA020584	706.375	1378.54	34.2117	0.0248174	-5.3325	6.48385e-21	1.53074e-17	6	31392058	31394320	-	1269	-	GO:0016020;GO:0055085;GO:0098655;GO:0016021;GO:0006812;GO:0008324	-	B8B252	Uncharacterized protein	-
BGIOSGA014385	251.197	483.764	18.6305	0.0385116	-4.69856	5.31625e-20	1.16543e-16	4	29593127	29597547	-	1503	Sodium	GO:0016020;GO:0055085;GO:0098655;GO:0016021;GO:0006812;GO:0008324	-	B8ATV6	Sodium transporter HKT14	Sodium transporter HKT14 [Source:UniProtKB/TrEMBL;Acc:B8ATV6]
BGIOSGA017492	94.7051	186.835	2.57511	0.0137828	-6.18099	8.7325e-20	1.67506e-16	5	30192762	30193353	-	273	-	GO:0003677	-	A2Y7V6	SANT domain-containing protein	-
BGIOSGA015351	94.9812	186.375	3.58764	0.0192496	-5.69903	6.76007e-19	1.09196e-15	4	12399503	12405419	-	2301	-	GO:0043531	-	-	-	-
BGIOSGA029927	79.8657	157.143	2.5888	0.0164742	-5.92365	2.98794e-18	4.16831e-15	9	9600774	9611360	-	2535	-	GO:0016020;GO:0005524;GO:0004672;GO:0016021;GO:0006468	-	B8BER1	Protein kinase domain-containing protein	-
BGIOSGA003025	215.447	411.443	19.4516	0.0472766	-4.40273	4.00141e-18	5.33945e-15	1	7136978	7140061	+	1575	-	GO:0016020;GO:0016021;GO:0015743	-	A2WM69	Uncharacterized protein	-
BGIOSGA021934	6359.09	11864.9	853.278	0.0719162	-3.79754	1.23732e-17	1.46057e-14	6	2661792	2664013	-	972	Dirigent	GO:0048046;GO:0005576	-	A2Y986	Dirigent protein	Dirigent protein [Source:UniProtKB/TrEMBL;Acc:A2Y986]
BGIOSGA005569	573.202	1073.27	73.1323	0.0681396	-3.87536	1.12141e-16	1.14723e-13	2	34139354	34139860	-	507	4-hydroxy-4-methyl-2-oxoglutarate	GO:0008948;GO:0046872;GO:0016829;GO:0043086;GO:0051252;GO:0008428;GO:0047443	-	A2X9W4	4-hydroxy-4-methyl-2-oxoglutarate aldolase	4-hydroxy-4-methyl-2-oxoglutarate aldolase [Source:UniProtKB/TrEMBL;Acc:A2X9W4]
BGIOSGA027576	179.931	342.378	17.485	0.0510692	-4.2914	1.76417e-16	1.74658e-13	8	4461288	4462189	-	198	-	-	-	B8BB64	Uncharacterized protein	-
BGIOSGA016094	74.254	145.408	3.10025	0.0213211	-5.55158	2.70197e-16	2.51813e-13	4	10882708	10885292	+	453	-	GO:0030246	-	A2XRK9	Jacalin-type lectin domain-containing protein	-
BGIOSGA004450	1598.65	2943.97	253.34	0.0860538	-3.53862	6.54404e-16	5.28535e-13	1	34454713	34456426	+	789	-	-	-	A2WV07	Uncharacterized protein	-
BGIOSGA029729	1826.01	3363.51	288.511	0.0857767	-3.54327	7.03313e-16	5.53471e-13	9	13972176	13975864	-	1296	-	GO:0016020;GO:0055085;GO:0016021;GO:0022857	-	B8BFB4	Uncharacterized protein	-
BGIOSGA000634	112.722	215.559	9.8836	0.0458509	-4.44691	1.39008e-15	1.03531e-12	1	37504233	37504788	-	456	WAT1-related	GO:0016020;GO:0055085;GO:0016021;GO:0022857	-	A2WW40	WAT1-related protein	WAT1-related protein [Source:UniProtKB/TrEMBL;Acc:A2WW40]
BGIOSGA025843	148.826	282.955	14.6967	0.0519401	-4.26701	1.4168e-15	1.03531e-12	7	18686028	18689946	+	1074	WAT1-related	GO:0016020;GO:0055085;GO:0016021;GO:0022857	-	B8B6W7	WAT1-related protein	WAT1-related protein [Source:UniProtKB/TrEMBL;Acc:B8B6W7]
BGIOSGA038478	1216.95	2236.21	197.694	0.0884058	-3.49972	1.53663e-15	1.09676e-12	AAAA02038379.1	3526	4344	-	819	-	-	-	-	-	-
BGIOSGA022197	146.651	278.176	15.1254	0.0543733	-4.20096	2.28329e-15	1.55726e-12	6	1278755	1281055	+	2301	-	GO:0016020;GO:0016021	-	A2Y8N7	DUF4220 domain-containing protein	-
BGIOSGA026360	192.995	363.207	22.7832	0.0627279	-3.99475	4.78826e-15	3.12673e-12	7	26344602	26345534	+	933	-	-	-	A2YPS8	C2 domain-containing protein	-
BGIOSGA033532	466.643	859.3	73.9852	0.0860994	-3.53785	6.32633e-15	4.04503e-12	11	22716612	22717533	-	714	-	GO:0003677	K09422	A2ZGY6	Uncharacterized protein	-
BGIOSGA021962	572.123	1051.86	92.386	0.087831	-3.50913	6.88976e-15	4.31538e-12	6	2323799	2324481	-	444	-	GO:0046872	-	A2Y938	Uncharacterized protein	-
BGIOSGA019338	2853.4	5662.85	43.9472	0.00776061	-7.00962	3.59417e-14	2.08694e-11	5	6643029	6643938	+	198	MT3B	GO:0046872;GO:0006878;GO:0005623	-	-	-	Metallothionein-like protein 3B [Source:UniProtKB/Swiss-Prot;Acc:A2Y1D7]
BGIOSGA014921	96.5752	183.968	9.18276	0.0499151	-4.32438	3.60392e-14	2.08694e-11	4	21799013	21802656	-	744	-	-	-	B8AV48	Uncharacterized protein	-
BGIOSGA032201	176.606	338.38	14.831	0.0438295	-4.51195	8.27626e-14	4.37943e-11	10	5437984	5440098	-	1005	Sulfotransferase	GO:0008146;GO:0016740	-	A2Z5N1	Sulfotransferase	Sulfotransferase [Source:UniProtKB/TrEMBL;Acc:A2Z5N1]
BGIOSGA015326	515.41	934.106	96.7141	0.103537	-3.27179	1.33016e-13	6.80397e-11	4	13399342	13410956	-	1800	-	GO:0000287;GO:0046872;GO:0016829;GO:0010333	-	B8ASJ1	Uncharacterized protein	-
BGIOSGA032034	174.088	322.486	25.6906	0.0796645	-3.64992	1.91204e-13	9.62009e-11	10	10505493	10513210	-	1500	-	GO:0016020;GO:0020037;GO:0005506;GO:0055114;GO:0046872;GO:0016705;GO:0016021;GO:0004497;GO:0016491	-	B8BGJ4	Uncharacterized protein	-
BGIOSGA000258	604.943	1114.4	95.4845	0.0856823	-3.54486	4.68356e-13	2.02455e-10	1	43654087	43654743	-	657	-	-	-	A2WYB0	Uncharacterized protein	-
BGIOSGA019378	6552.79	12305.5	800.116	0.0650213	-3.94294	7.46755e-13	3.01561e-10	5	7577015	7578158	+	855	-	-	-	A2Y1M9	BURP domain-containing protein	-
BGIOSGA022733	88.3536	166.824	9.8836	0.0592458	-4.07714	1.03224e-12	4.06161e-10	6	11564045	11567667	+	2739	-	GO:0016020;GO:0016021	-	B8B0U0	Uncharacterized protein	-
BGIOSGA015350	39.0114	76.7448	1.27798	0.0166523	-5.90814	2.62459e-12	9.82333e-10	4	12469283	12472132	-	2115	-	GO:0043531	-	B8AS89	AAA domain-containing protein	-
BGIOSGA020738	152.938	280.576	25.2993	0.090169	-3.47122	5.90243e-12	2.10641e-09	6	28998053	28999512	-	888	-	GO:0006355;GO:0003700	-	B8B108	BZIP domain-containing protein	-
BGIOSGA011601	1280.56	2273.24	287.886	0.126642	-2.98118	7.62289e-12	2.65857e-09	3	735496	736521	-	933	Xyloglucan	GO:0016762;GO:0048046;GO:0008152;GO:0006073;GO:0042546;GO:0016798;GO:0004553;GO:0016787;GO:0005618;GO:0010411;GO:0005975;GO:0005576;GO:0016740;GO:0071555	K08235	B8ALE8	Xyloglucan endotransglucosylase/hydrolase	Xyloglucan endotransglucosylase/hydrolase [Source:UniProtKB/TrEMBL;Acc:B8ALE8]
BGIOSGA030814	632.302	1120.27	144.334	0.128838	-2.95636	1.51453e-11	4.94493e-09	9	14459651	14460286	+	525	-	-	-	A2Z1K2	FLZ-type domain-containing protein	-
BGIOSGA030210	194.062	349.91	38.2135	0.10921	-3.19483	2.8909e-11	8.61405e-09	9	1534870	1543216	-	861	-	GO:0005515	-	B8BD01	Uncharacterized protein	-
BGIOSGA025148	7182.79	12475.8	1889.81	0.151478	-2.72282	3.37669e-11	9.96479e-09	7	2436100	2437192	+	414	-	GO:0016020;GO:0009523;GO:0016021;GO:0015979;GO:0009654;GO:0042651	K03541	B8B7A9	Uncharacterized protein	-
BGIOSGA005084	165.264	299.306	31.2222	0.104315	-3.26098	4.1838e-11	1.20923e-08	1	44256482	44257048	+	567	-	GO:0016020;GO:0016021	-	A2WYI8	DUF4408 domain-containing protein	-
BGIOSGA018580	1468.95	2558.6	379.294	0.148243	-2.75397	6.23633e-11	1.72432e-08	5	7435374	7436418	-	813	-	-	-	B8AZ78	BURP domain-containing protein	-
BGIOSGA015964	53.473	102.202	4.74431	0.0464211	-4.42908	7.13672e-11	1.95565e-08	4	5994713	5995893	+	249	-	-	-	B8AVR8	Uncharacterized protein	-
BGIOSGA003931	744.864	1298.16	191.567	0.147568	-2.76055	1.58444e-10	3.98591e-08	1	26572702	26574168	+	912	-	GO:0003677;GO:0005634;GO:0008270;GO:0003676	-	A2WSB0	Uncharacterized protein	-
BGIOSGA012396	50.9914	98.8354	3.14736	0.0318445	-4.97281	2.22155e-10	5.49851e-08	3	11057205	11060459	+	1287	-	-	-	B8ALL7	PMR5N domain-containing protein	-
BGIOSGA007345	9103.18	17947.5	258.869	0.0144237	-6.11542	2.52506e-10	6.08936e-08	2	333098	336452	+	1989	-	GO:0016020;GO:0008152;GO:0004575;GO:0016798;GO:0004553;GO:0016787;GO:0004564;GO:0005975;GO:0016021	K21351	A2WZV2	Uncharacterized protein	-
BGIOSGA024239	2038.09	3519.26	556.908	0.158246	-2.65976	3.01939e-10	7.18357e-08	7	17619997	17621445	-	1449	-	GO:0016758;GO:0016740	-	A2YLQ6	Uncharacterized protein	-
BGIOSGA027527	132.154	238.175	26.1325	0.10972	-3.1881	3.91421e-10	9.13199e-08	8	5492675	5496794	-	3069	-	GO:0043531	-	A2YRY6	Uncharacterized protein	-
BGIOSGA015105	1839.28	3496.84	181.725	0.0519683	-4.26623	4.16781e-10	9.6176e-08	4	18875087	18875914	-	708	-	-	-	B8ATR3	Uncharacterized protein	-
BGIOSGA005809	295.73	518.181	73.2782	0.141414	-2.822	5.15811e-10	1.15553e-07	2	30172814	30175909	-	1833	-	GO:0016020;GO:0055085;GO:0016021;GO:0022857	-	B8AGS5	Uncharacterized protein	-
BGIOSGA031894	103.732	188.252	19.2108	0.102048	-3.29268	6.41384e-10	1.41617e-07	10	13323134	13326320	-	1263	-	-	-	B8BGX0	FLZ-type domain-containing protein	-
BGIOSGA021911	688.618	1355.05	22.1851	0.0163722	-5.93261	6.85032e-10	1.50174e-07	6	2914010	2916025	-	1743	LAC20	GO:0046274;GO:0048046;GO:0055114;GO:0046872;GO:0052716;GO:0005507;GO:0005576;GO:0016491	K05909	-	-	Laccase-20 [Source:UniProtKB/Swiss-Prot;Acc:A2Y9C2]
BGIOSGA036265	133.09	238.602	27.5774	0.115579	-3.11305	8.27466e-10	1.77593e-07	12	11635369	11637929	-	1866	Chloride	GO:0016020;GO:0055085;GO:0006821;GO:0016021;GO:0005247;GO:0006811;GO:1902476	K05016	B8BPF4	Chloride channel protein	Chloride channel protein [Source:UniProtKB/TrEMBL;Acc:B8BPF4]
BGIOSGA026284	1556.17	2652.85	459.497	0.173209	-2.52941	1.11858e-09	2.31962e-07	7	25332796	25336183	+	2760	-	GO:0016020;GO:0016021	-	A2YPE3	Uncharacterized protein	-
BGIOSGA011661	3215.88	5634.45	797.315	0.141507	-2.82105	1.15415e-09	2.37732e-07	3	454504	454929	+	378	-	-	-	A2XBH4	AAI domain-containing protein	-
BGIOSGA003483	67.6919	124.831	10.5526	0.0845348	-3.56431	1.40765e-09	2.84225e-07	1	15661227	15668887	+	1620	-	GO:0055114;GO:0016491	-	A2WPQ8	Fe2OG dioxygenase domain-containing protein	-
BGIOSGA002978	1062.37	1861.05	263.688	0.141688	-2.81921	1.51657e-09	2.98366e-07	1	6343211	6352833	+	3210	-	GO:0006099;GO:0015977;GO:0008964;GO:0003824	K01595	A2WLX8	Uncharacterized protein	-
BGIOSGA020632	544.258	932.592	155.924	0.167195	-2.5804	1.79512e-09	3.46503e-07	6	30788968	30789480	-	513	-	GO:0005509	-	A2YGG7	Uncharacterized protein	-
BGIOSGA037112	7102.86	12805.5	1400.24	0.109347	-3.19302	2.08078e-09	3.94205e-07	12	4641379	4644972	+	1074	-	GO:0003824	-	A2ZIS0	Uncharacterized protein	-
BGIOSGA025561	126.298	225.151	27.4449	0.121895	-3.03628	2.30287e-09	4.28347e-07	7	12222268	12223674	+	1407	-	GO:0016747	-	A2YKJ1	Uncharacterized protein	-
BGIOSGA037478	4245.94	8273.19	218.699	0.0264347	-5.24142	2.37818e-09	4.3969e-07	12	16268797	16269280	+	237	-	-	-	A2ZL27	Uncharacterized protein	-
BGIOSGA017081	179.742	318.008	41.4764	0.130426	-2.9387	2.47258e-09	4.54407e-07	4	29705113	29707978	+	1401	-	GO:0016747	-	A2XXC5	Uncharacterized protein	-
BGIOSGA000238	206.044	363.883	48.206	0.132477	-2.91619	3.06565e-09	5.53459e-07	1	43940748	43946875	-	1092	Auxin	GO:0016020;GO:0055085;GO:0016021;GO:0009734	K13947	B8A8E6	Auxin efflux carrier component	Auxin efflux carrier component [Source:UniProtKB/TrEMBL;Acc:B8A8E6]
BGIOSGA025924	468.118	800.668	135.569	0.169319	-2.56218	3.34465e-09	5.96805e-07	7	20100779	20102590	+	531	Mitochondrial	GO:0006850;GO:0005743;GO:0005739	K22139	B8B791	Mitochondrial pyruvate carrier	Mitochondrial pyruvate carrier [Source:UniProtKB/TrEMBL;Acc:B8B791]
BGIOSGA020743	234.792	429.992	39.5924	0.0920771	-3.44101	4.13526e-09	7.21109e-07	6	28954384	28955843	-	888	-	GO:0006355;GO:0003700	-	B8B104	BZIP domain-containing protein	-
BGIOSGA020897	4947.98	8335.95	1560.01	0.187142	-2.41779	4.29751e-09	7.45168e-07	6	25478064	25484116	-	3096	Glycine	GO:0006546;GO:0006544;GO:0003824;GO:0005739;GO:0055114;GO:0016491;GO:0004375	K00281	A2YEZ0	Glycine cleavage system P protein	Glycine cleavage system P protein [Source:UniProtKB/TrEMBL;Acc:A2YEZ0]
BGIOSGA022196	48.9979	91.7603	6.23544	0.0679535	-3.87931	4.61411e-09	7.91126e-07	6	1268718	1269365	+	648	-	GO:0016020;GO:0016021	-	A2Y8N6	LEA_2 domain-containing protein	-
BGIOSGA022724	339.757	588.088	91.4254	0.155462	-2.68537	4.91575e-09	8.36068e-07	6	11449286	11450716	+	1431	Glycosyltransferase	GO:0016757;GO:0016758;GO:0016740	-	A2YBW7	Glycosyltransferase	Glycosyltransferase [Source:UniProtKB/TrEMBL;Acc:A2YBW7]
BGIOSGA000283	667.802	1133.8	201.808	0.177993	-2.4901	5.52887e-09	9.12293e-07	1	43356912	43358201	-	1290	-	-	-	A2WY68	Uncharacterized protein	-
BGIOSGA026153	878.894	1485.49	272.295	0.183302	-2.4477	5.72408e-09	9.39452e-07	7	23621210	23621485	+	276	-	GO:0005509	-	A2YNR8	Uncharacterized protein	-
BGIOSGA004224	173.591	305.888	41.2937	0.134996	-2.88901	5.93887e-09	9.6952e-07	1	31567333	31567899	+	567	-	-	-	B8A7N0	Uncharacterized protein	-
BGIOSGA003523	420.592	721.508	119.676	0.165869	-2.59188	6.59378e-09	1.06388e-06	1	16714600	16716000	+	1401	Flavin-containing	GO:0050661;GO:0050660;GO:0004499;GO:0004497;GO:0055114;GO:0016491	-	A2WQ07	Flavin-containing monooxygenase	Flavin-containing monooxygenase [Source:UniProtKB/TrEMBL;Acc:A2WQ07]
BGIOSGA005568	491.45	837.737	145.163	0.17328	-2.52882	6.62088e-09	1.06388e-06	2	34144617	34145123	-	507	4-hydroxy-4-methyl-2-oxoglutarate	GO:0008948;GO:0046872;GO:0016829;GO:0043086;GO:0051252;GO:0008428;GO:0047443	-	A2X9W5	4-hydroxy-4-methyl-2-oxoglutarate aldolase	4-hydroxy-4-methyl-2-oxoglutarate aldolase [Source:UniProtKB/TrEMBL;Acc:A2X9W5]
BGIOSGA012836	2714.31	4548.04	880.579	0.193617	-2.36872	8.88336e-09	1.39102e-06	3	18471613	18478597	+	1767	-	GO:0005623;GO:0045454	K17609	A2XHT7	Uncharacterized protein	-
BGIOSGA032388	801.509	1352.61	250.404	0.185126	-2.43342	1.02477e-08	1.57257e-06	10	718733	721734	-	1731	-	GO:0016020;GO:0055085;GO:0016021;GO:0022857	-	A2Z4G1	Uncharacterized protein	-
BGIOSGA022040	111.724	196.875	26.5734	0.134976	-2.88923	1.05501e-08	1.60293e-06	6	1267063	1267719	-	657	-	GO:0016020;GO:0016021	-	A2Y8N5	Uncharacterized protein	-
BGIOSGA007258	32.9452	63.149	2.74144	0.0434123	-4.52575	1.10285e-08	1.66737e-06	2	784190	785803	-	1161	WAT1-related	GO:0016020;GO:0055085;GO:0016021;GO:0022857	-	B8AGH4	WAT1-related protein	WAT1-related protein [Source:UniProtKB/TrEMBL;Acc:B8AGH4]
BGIOSGA018766	1251.09	2107.24	394.949	0.187425	-2.41562	1.10916e-08	1.66869e-06	5	3725791	3726818	-	354	-	GO:0005504;GO:0009627	-	A2Y0N3	AAI domain-containing protein	-
BGIOSGA003617	1451.04	2536.18	365.912	0.144277	-2.79309	1.14798e-08	1.71032e-06	1	19681563	19682078	+	516	-	GO:0010112	-	B8A8W3	Uncharacterized protein	-
BGIOSGA001117	1751.73	2925.01	578.439	0.197756	-2.33821	1.43825e-08	2.04358e-06	1	29337709	29343515	-	2685	-	GO:0016020;GO:0005244;GO:0055085;GO:0005249;GO:0006813;GO:0005267;GO:0034765;GO:0006811;GO:0005515;GO:0005216;GO:0016021;GO:0071805	K21867	B8A6W3	Uncharacterized protein	-
BGIOSGA019901	333.045	567.664	98.4268	0.173389	-2.52791	1.52914e-08	2.14499e-06	5	22017732	22019462	+	1491	-	GO:0016020;GO:0016021	-	A2Y4U7	Aa_trans domain-containing protein	-
BGIOSGA026434	225.424	388.857	61.992	0.159421	-2.64909	1.53059e-08	2.14499e-06	7	27436632	27437636	+	1005	-	GO:0030410;GO:0030418	K05953	-	-	-
BGIOSGA015104	871.425	1488.63	254.219	0.170773	-2.54984	1.57859e-08	2.19224e-06	4	18881308	18882213	-	906	-	-	-	B8ATR4	Uncharacterized protein	-
BGIOSGA030912	82.7605	149.22	16.3012	0.109243	-3.19439	1.65191e-08	2.27349e-06	9	16001501	16001818	+	318	-	GO:0005509	-	A2Z221	Uncharacterized protein	-
BGIOSGA005262	1078.82	1804.63	352.998	0.195607	-2.35397	2.03317e-08	2.76672e-06	1	46873926	46874165	+	240	-	-	-	A2WZJ6	Uncharacterized protein	-
BGIOSGA017461	254.549	435.666	73.4317	0.16855	-2.56875	2.69558e-08	3.53547e-06	5	30704979	30705932	-	789	-	GO:0003677;GO:0005634	-	B8AX93	HTH myb-type domain-containing protein	-
BGIOSGA025043	218.8	374.59	63.0097	0.16821	-2.57167	2.85342e-08	3.71078e-06	7	903597	906237	+	993	Peroxidase	GO:0020037;GO:0055114;GO:0006979;GO:0046872;GO:0098869;GO:0004601;GO:0005576;GO:0042744;GO:0016491	K00430	B8B6S0	Peroxidase	Peroxidase [Source:UniProtKB/TrEMBL;Acc:B8B6S0]
BGIOSGA018532	78.9734	141.056	16.8907	0.119745	-3.06196	3.28403e-08	4.13075e-06	5	8512540	8513765	-	636	-	-	-	B8AZF2	NmrA domain-containing protein	-
BGIOSGA015327	434.542	801.501	67.584	0.0843218	-3.56795	3.40004e-08	4.20769e-06	4	13372630	13383839	-	1800	-	GO:0000287;GO:0046872;GO:0016829;GO:0010333	-	B8ASB5	Uncharacterized protein	-
BGIOSGA028518	149.193	298.385	0	0	-Inf	3.46004e-08	4.22416e-06	8	17240130	17241485	+	1245	-	GO:0016020;GO:0016021	-	B8BA06	Uncharacterized protein	-
[truncated: 2,705 more rows]
