# Supplementary material for: Comparative transcriptomic analysis of the super hybrid rice Chaoyouqianhao under salt stress
Source: BMC Plant Biol. 2022 May 7;22:233. doi: 10.1186/s12870-022-03586-w (PMC9077912; doi:10.1186/s12870-022-03586-w)
Supplement: Supplementary file 7 — Additional file 7: Table S6. The 371 DEGs specifically associated with the salt response. [file 12870_2022_3586_MOESM7_ESM.xlsx]

## Sheet: Sheet 1
Table S6 the 371 specially expressing DEGs associated to salt response
Gene ID	baseMean_C_Un	baseMean_C_Tr	foldChange(C_Tr/C_Un)(C_Tr/C_Un)	log2FoldChange(Cun-T)	Regulation	padj	Sig.	baseMean_R_Un	baseMean_R_Tr	foldChange(R_Tr/R_Un)(R_Tr/R_Un)	log2FoldChange	Regluation	padj	Sig.	baseMean_G_Un	baseMean_G_Tr	foldChange(G_Tr/G_Un)(G_Tr/G_Un)	log2FoldChange	Regulation	padj	Sig.	baseMean_Y_Un	baseMean_Y_Tr	foldChange(Y_Tr/Y_Un)(Y_Tr/Y_Un)	log2FoldChange	Regulation	padj	Sig.	Chromosome	GO	KEGG	UniProtID	DescriptionInUniprot	TF family
BGIOSGA038333	394.357	101.683	0.257846	-1.95542	down	0.000585872	yes	153.015	42.682	0.27894	-1.84197	down	0.00183566	yes	#N/A	#N/A	#N/A	#N/A		#N/A	no	443.022	79.8296	0.180193	-2.47238		0.10639	no	AAAA02037682.1	-	-	-	-	#N/A
BGIOSGA037981	97.4151	11.0978	0.113923	-3.13387	down	3.30961e-05	yes	172.702	43.812	0.253685	-1.97889	down	0.0277556	yes	218.776	105.223	0.48096	-1.05601	down	0.511932	no	105.381	52.0353	0.493782	-1.01805		0.189241	no	AAAA02035821.1	GO:0043531	-	-	-	#N/A
BGIOSGA037980	459.742	35.4637	0.0771382	-3.69641	down	0.000618723	yes	670.936	210.104	0.31315	-1.67507	down	0.0444067	yes	806.661	368.541	0.456872	-1.13014	down	0.614475	no	360.492	185.486	0.514536	-0.958657		0.265554	no	AAAA02035821.1	GO:0043531	-	-	-	#N/A
BGIOSGA037871	75.6478	264.34	3.49435	1.80503	up	0.0014836	yes	45.8583	136.208	2.97019	1.57056	up	0.011715	yes	48.0375	73.8645	1.53764	0.620719		0.973421	no	109.004	249.523	2.28912	1.19479		0.0768424	no	12	-	-	B8BN77	Uncharacterized protein	#N/A
BGIOSGA037630	8599.72	546.883	0.0635931	-3.97499	down	0.00734485	yes	8810.57	2317.01	0.262981	-1.92697	down	9.29069e-06	yes	11306.1	20440	1.80788	0.854298		0.785996	no	15481.4	21884.5	1.4136	0.499374		0.961845	no	12	GO:0046872	-	A6N134	Metallothionein-like protein 1	#N/A
BGIOSGA037578	187.1	62.9618	0.336513	-1.57126	down	0.0179845	yes	166.749	65.4968	0.392787	-1.34818	down	0.0275453	yes	170.397	81.1239	0.476089	-1.0707	down	0.339225	no	125.625	71.6516	0.570363	-0.810048		0.541089	no	12	GO:0016020;GO:0016021;GO:0005516	-	A2ZLJ9	Uncharacterized protein	#N/A
BGIOSGA037498	97.5082	17.6755	0.181272	-2.46377	down	0.00087817	yes	83.497	24.7591	0.296527	-1.75376	down	0.0135604	yes	84.0534	70.4692	0.838386	-0.254314		1	no	70.0258	10.7474	0.153478	-2.70389		0.211045	no	12	-	-	-	-	#N/A
BGIOSGA037450	0	128.747	Inf	Inf	up	0.000135523	yes	0	21.0385	Inf	Inf	up	0.000113916	yes	0.333717	2.71312	8.13002	3.02326	up	1	no	0	16.0226	Inf	Inf		0.263768	no	12	GO:0016020;GO:0016021	-	B8BPU8	Uncharacterized protein	#N/A
BGIOSGA037356	0.328811	553.557	1683.51	10.7173	up	2.68734e-06	yes	2.09825	55.8867	26.6349	4.73524	up	0.00439489	yes	3.31786	14.8195	4.46657	2.15917	up	0.435238	no	0	92.4745	Inf	Inf		0.129403	no	12	GO:0016020;GO:0016021	K22418	B8BPJ0	Uncharacterized protein	#N/A
BGIOSGA037216	90.6732	248.216	2.73748	1.45285	up	0.0148495	yes	60.5301	157.173	2.59661	1.37663	up	0.0199908	yes	76.5712	95.8163	1.25134	0.32347		1	no	120.681	203.045	1.68249	0.750597		0.338227	no	12	GO:0003677;GO:0005634;GO:0010338;GO:0006351	K09422	A2ZJE7	Uncharacterized protein	MYB
BGIOSGA037152	2453.39	802.422	0.327067	-1.61234	down	0.00780994	yes	3429.94	1257.25	0.36655	-1.44792	down	0.00982056	yes	4905.05	2706.51	0.55178	-0.857834		0.420195	no	2172.27	1325.75	0.610308	-0.71239		0.291161	no	12	GO:0016020;GO:0005524;GO:0004672;GO:0016021;GO:0006468	-	B8BNM4	Protein kinase domain-containing protein	#N/A
BGIOSGA037151	690.942	215.599	0.312036	-1.68022	down	0.0019305	yes	980.207	433.747	0.442505	-1.17623	down	0.0197946	yes	1260.87	1023.6	0.811822	-0.300765		1	no	711.793	358.919	0.504247	-0.987798		0.113529	no	12	GO:0009072;GO:0005515;GO:0003824;GO:0005737	K01800	A2ZJ03	Uncharacterized protein	#N/A
BGIOSGA037118	25.4641	2.84137	0.111584	-3.1638	down	0.0208047	yes	36.8999	2.11571	0.0573363	-4.12441	down	7.83006e-05	yes	11.8191	10.5656	0.893938	-0.161753		1	no	44.0528	15.6991	0.356371	-1.48855		0.733074	no	12	GO:0003824	-	A2ZIT0	Aminotran_5 domain-containing protein	#N/A
BGIOSGA037062	47.2706	9.57451	0.202547	-2.30367	down	0.0204731	yes	688.159	104.392	0.151698	-2.72072	down	0.0451903	yes	1604.13	580.079	0.361615	-1.46747	down	0.970575	no	579.574	98.3619	0.169714	-2.55882		0.266347	no	12	-	-	B8BND8	Uncharacterized protein	#N/A
BGIOSGA036805	887.637	288.095	0.324564	-1.62342	down	0.00213013	yes	1383.2	603.285	0.436151	-1.1971	down	0.0171718	yes	1560.23	1217.04	0.780042	-0.358376		1	no	1527.23	693.203	0.453895	-1.13957		0.175487	no	12	GO:0016020;GO:0004713;GO:0005524;GO:0004672;GO:0016021;GO:0006468;GO:0018108	-	A2ZH86	Protein kinase domain-containing protein	#N/A
BGIOSGA036799	1993.35	518.89	0.26031	-1.9417	down	0.01957	yes	2973.89	1019.6	0.34285	-1.54435	down	0.00062116	yes	2715.24	2493.18	0.918217	-0.123093		1	no	3892.95	1652.65	0.424523	-1.23609		0.105684	no	12	-	-	B8BNT3	Uncharacterized protein	#N/A
BGIOSGA036738	191.127	45.7476	0.239357	-2.06276	down	0.017376	yes	192.51	74.1779	0.385321	-1.37587	down	0.0188924	yes	171.797	170.218	0.990809	-0.0133216		1	no	212.273	99.8697	0.470477	-1.0878		0.10321	no	12	-	-	A2ZHJ5	Uncharacterized protein	#N/A
BGIOSGA036677	945.041	6.94877	0.00735288	-7.08747	down	7.03875e-07	yes	806.648	145.195	0.179999	-2.47394	down	0.00337898	yes	571.215	1670.89	2.92515	1.54851	up	0.142301	no	1408.81	2275.95	1.61551	0.691994		0.912726	no	12	GO:0016020;GO:0055085;GO:0016021;GO:0022857	-	B8BLX5	Uncharacterized protein	#N/A
BGIOSGA036673	500.045	1352.02	2.70379	1.43498	up	0.0105298	yes	432.539	1019.81	2.35773	1.2374	up	0.045108	yes	605.13	1321.04	2.18308	1.12636	up	0.172791	no	837.542	1303.74	1.55663	0.638427		0.389082	no	12	GO:0016020;GO:0055085;GO:0016021	-	B8BLX7	MFS domain-containing protein	#N/A
BGIOSGA036544	113.296	15.7419	0.138945	-2.84741	down	4.69857e-05	yes	161.575	36.4414	0.225538	-2.14856	down	0.000149237	yes	73.8225	47.877	0.648541	-0.62473		0.957468	no	111.757	21.9939	0.196801	-2.34519		0.113201	no	12	GO:0016020;GO:0016021	-	B8BNF0	Uncharacterized protein	#N/A
BGIOSGA036370	169.303	20.551	0.121386	-3.04233	down	1.30525e-06	yes	407.698	113.799	0.279126	-1.84101	down	0.000133089	yes	399.677	491.492	1.22972	0.298332		1	no	275.678	118.49	0.429813	-1.21822		0.0518886	no	12	GO:0043531;GO:0005623;GO:0045454	-	B8BP45	Thioredoxin domain-containing protein	#N/A
BGIOSGA036110	147.876	42.6511	0.288424	-1.79374	down	0.00842832	yes	341.346	62.1898	0.18219	-2.45648	down	3.64691e-07	yes	301.942	110.194	0.364951	-1.45422	down	0.0535151	no	304.646	83.7217	0.274816	-1.86346		0.122765	no	12	GO:0043531	-	A2ZL01	NB-ARC domain-containing protein	#N/A
BGIOSGA035974	22.4534	98.7616	4.39851	2.13701	up	0.007675	yes	22.9868	77.5641	3.37429	1.75459	up	0.0186059	yes	25.6748	13.8919	0.541071	-0.886111		1	no	30.9603	65.5632	2.11766	1.08247		0.592496	no	12	-	-	B8BML5	Uncharacterized protein	#N/A
BGIOSGA035437	93.2772	8.16344	0.087518	-3.51428	down	0.0160161	yes	134.705	12.0731	0.089626	-3.47994	down	0.000691671	yes	94.6167	77.8322	0.822605	-0.281728		1	no	78.2705	41.7851	0.533855	-0.905481		0.329601	no	11	GO:0043531	-	B8BL12	Uncharacterized protein	#N/A
BGIOSGA035429	487.835	122.402	0.250908	-1.99477	down	0.000274858	yes	591.312	194.764	0.329375	-1.6022	down	0.00101509	yes	723.432	510.639	0.705857	-0.502552		0.999269	no	540.366	336.714	0.623122	-0.682413		0.330435	no	11	GO:0043531	-	A2ZF91	Uncharacterized protein	#N/A
BGIOSGA035360	1584.67	3638.54	2.29609	1.19918	up	0.0378993	yes	1053.31	3090.64	2.93421	1.55297	up	0.0231149	yes	1114.12	1692.38	1.51903	0.603154		0.836189	no	879.678	1864.07	2.11904	1.08341		0.0506791	no	11	GO:0005783;GO:0016126;GO:0020037;GO:0005506;GO:0055114;GO:0016705;GO:0046872;GO:0005794;GO:0004497;GO:0005886;GO:0016491	K05917	B8BKT5	Uncharacterized protein	#N/A
BGIOSGA035258	41.5241	4.15115	0.0999697	-3.32237	down	0.0350337	yes	49.5533	5.26411	0.106231	-3.23472	down	0.000153092	yes	61.2559	28.2526	0.461223	-1.11646	down	0.500954	no	58.9826	24.4828	0.415086	-1.26852		0.160462	no	11	-	-	A2ZE76	Uncharacterized protein	#N/A
BGIOSGA035192	462.597	15.5314	0.0335743	-4.8965	down	1.12652e-05	yes	192.906	0.324979	0.00168465	-9.21334	down	0.0157637	yes	42.4629	357.126	8.41031	3.07216	up	0.392395	no	13.633	367.705	26.9717	4.75337		0.0514942	no	11	GO:0009055;GO:0022900	-	A2ZDS8	Phytocyanin domain-containing protein	#N/A
BGIOSGA035096	188.725	26.6571	0.141248	-2.8237	down	4.98686e-06	yes	208.348	65.4086	0.31394	-1.67144	down	0.00279017	yes	251.453	148.469	0.590444	-0.760129		0.659857	no	190.807	103.39	0.54186	-0.884009		0.20164	no	11	-	-	B8BJZ6	Uncharacterized protein	#N/A
BGIOSGA035095	742.394	103.849	0.139884	-2.8377	down	3.94103e-08	yes	851.883	231.878	0.272194	-1.87729	down	0.000203737	yes	1056.74	541.896	0.512798	-0.963538		0.336881	no	792.254	411.406	0.519286	-0.945399		0.112495	no	11	GO:0043531	-	A2ZD83	Uncharacterized protein	#N/A
BGIOSGA034888	23.9259	0.535453	0.0223796	-5.48167	down	0.00407192	yes	35.2835	5.44978	0.154457	-2.69472	down	0.00636577	yes	22.0467	24.9597	1.13213	0.179041		1	no	18.6094	4.50472	0.242067	-2.04652		0.329917	no	11	GO:0045330;GO:0030599;GO:0016787;GO:0045490;GO:0005618;GO:0043086;GO:0004857;GO:0005576;GO:0071555;GO:0042545	K01051	A2ZBX7	Pectinesterase	#N/A
BGIOSGA034865	831.897	64.1543	0.077118	-3.69679	down	6.57442e-13	yes	576.389	152.394	0.264394	-1.91924	down	0.00713622	yes	1369.62	612.104	0.446915	-1.16193	down	0.818157	no	258.414	235.181	0.910095	-0.135911		0.986342	no	11	-	-	A2ZBS9	Jacalin-type lectin domain-containing protein	#N/A
BGIOSGA034863	1564.21	699.035	0.446893	-1.162	down	0.0420115	yes	1446.26	558.64	0.386266	-1.37233	down	0.00439852	yes	806.295	593.718	0.736353	-0.441531		1	no	995.785	420.848	0.422629	-1.24254		0.248217	no	11	-	-	B8BJ95	Uncharacterized protein	#N/A
BGIOSGA034837	463.757	66.1776	0.142699	-2.80896	down	0.0111541	yes	436.174	44.1707	0.101268	-3.30374	down	3.221e-12	yes	638.315	165.257	0.258895	-1.94956	down	0.112325	no	757.031	167.46	0.221206	-2.17654		0.0756114	no	11	GO:0016020	-	B8BJ70	HVA22-like protein	#N/A
BGIOSGA034634	26.0773	136.877	5.24889	2.39201	up	0.000409123	yes	21.2777	73.5479	3.45656	1.78934	up	0.0153672	yes	20.0062	67.3989	3.3689	1.75228	up	1	no	15.5493	114	7.33156	2.87412		0.103173	no	11	GO:0016020;GO:0016021	-	A2ZAP9	Uncharacterized protein	#N/A
BGIOSGA034599	100.426	24.6225	0.24518	-2.02809	down	0.00702669	yes	95.5289	15.2091	0.159209	-2.65101	down	0.0142833	yes	45.2044	20.5583	0.454784	-1.13675	down	0.729286	no	107.473	26.1075	0.24292	-2.04145		0.48954	no	11	-	-	A2ZAW2	Uncharacterized protein	#N/A
BGIOSGA034558	288.876	22.399	0.0775384	-3.68894	down	8.58853e-11	yes	320.161	102.393	0.319819	-1.64467	down	0.00157067	yes	446.599	309.262	0.692482	-0.530151		0.964875	no	418.781	84.0064	0.200597	-2.31762		0.225101	no	11	GO:0048046;GO:0008234;GO:0006508	-	A2ZB49	Uncharacterized protein	#N/A
BGIOSGA034557	3255.62	9.95426	0.00305756	-8.3534	down	0.000114691	yes	3253.87	833.283	0.25609	-1.96528	down	0.0183496	yes	2783.9	8298.89	2.98103	1.57581	up	0.1995	no	6118.94	6004.58	0.98131	-0.0272192		1	no	11	GO:0016020;GO:0055085;GO:0016021	-	B8BIX9	MFS domain-containing protein	#N/A
BGIOSGA034485	264.624	9.09483	0.0343689	-4.86275	down	0.0200932	yes	348.45	77.1913	0.221528	-2.17444	down	0.00720017	yes	308.27	431.318	1.39915	0.484554		0.970575	no	687.709	525.673	0.764384	-0.387631		0.870403	no	11	GO:0016020;GO:0055085;GO:0016021;GO:0005215	-	B8BJ48	MFS domain-containing protein	#N/A
BGIOSGA034386	299.89	793.768	2.64686	1.40428	up	0.0158249	yes	39.6713	311.506	7.85219	2.97309	up	9.32117e-05	yes	94.697	204.641	2.161	1.1117	up	1	no	48.632	196.153	4.03342	2.012		0.224038	no	11	GO:0016747	-	A2ZC48	Uncharacterized protein	#N/A
BGIOSGA034262	1940.9	795.304	0.40976	-1.28715	down	0.0216406	yes	1347.14	602.464	0.447218	-1.16095	down	0.0218382	yes	622.896	581.192	0.933048	-0.0999763		1	no	598.564	658.086	1.09944	0.136772		0.971165	no	11	GO:0043531	-	-	-	#N/A
BGIOSGA034249	1330.41	392.705	0.295176	-1.76035	down	0.000953595	yes	1831.12	675.111	0.368687	-1.43953	down	0.00206324	yes	875.141	955.948	1.09234	0.127416		1	no	1151.03	540.57	0.469638	-1.09038		0.0735461	no	11	GO:0016020;GO:0016310;GO:0005524;GO:0016301;GO:0006468;GO:0005515;GO:0004674;GO:0000166;GO:0004672;GO:0016021;GO:0016740	-	A2ZCV8	Protein kinase domain-containing protein	#N/A
BGIOSGA034103	17.115	95.969	5.60731	2.48731	up	0.035494	yes	16.2041	91.4827	5.64566	2.49714	up	0.000212845	yes	6.87294	42.9468	6.24867	2.64355	up	0.336209	no	11.8867	14.7012	1.23677	0.306576		0.93247	no	11	GO:0008171;GO:0008168;GO:0016740;GO:0032259;GO:0046983	-	A2ZDN8	Uncharacterized protein	#N/A
BGIOSGA034021	50.4961	9.7157	0.192405	-2.37778	down	0.0133642	yes	96.3366	28.3246	0.294017	-1.76603	down	0.00722605	yes	109.517	146.684	1.33938	0.421563		1	no	111.256	59.3623	0.533563	-0.90627		0.273753	no	11	GO:0005524;GO:0004672;GO:0006468	-	B8BKE9	Protein kinase domain-containing protein	#N/A
BGIOSGA033833	78.4686	241.251	3.07449	1.62035	up	0.0063534	yes	69.5647	168.619	2.42391	1.27734	up	0.0375029	yes	46.4904	56.4858	1.215	0.280954		1	no	68.2764	116.275	1.70301	0.768086		0.327935	no	11	GO:0016020;GO:0016757;GO:0005794;GO:0016021;GO:0016740;GO:0000139	-	-	-	#N/A
BGIOSGA033720	44.439	2.84137	0.0639387	-3.96717	down	0.000197952	yes	43.5587	7.64668	0.175549	-2.51005	down	0.0075942	yes	36.4615	49.4452	1.3561	0.439459		1	no	57.9667	7.95189	0.13718	-2.86585		0.0620136	no	11	GO:0016020;GO:0005524;GO:0008168;GO:0006468;GO:0005515;GO:0004672;GO:0016021;GO:0032259	-	A2ZFV4	Protein kinase domain-containing protein	#N/A
BGIOSGA033684	27.0319	3.13402	0.115938	-3.10858	down	0.0180879	yes	45.4341	2.38764	0.0525517	-4.25012	down	0.0214864	yes	15.4609	15.0359	0.972506	-0.0402206		1	no	23.3428	6.4437	0.276047	-1.85702		0.483683	no	11	GO:0043531	-	A2ZG24	Uncharacterized protein	#N/A
BGIOSGA033666	20.3377	0.381996	0.0187827	-5.73446	down	0.00121054	yes	8.83463	0	0	-Inf	down	0.0382094	yes	#N/A	#N/A	#N/A	#N/A		#N/A	no	9.2953	2.2887	0.246221	-2.02197		0.427513	no	11	-	-	B8BLH0	Uncharacterized protein	#N/A
BGIOSGA033562	464.988	51.6507	0.11108	-3.17033	down	0.00913697	yes	533.872	64.8684	0.121505	-3.04091	down	2.15375e-11	yes	748.347	160.972	0.215104	-2.21689	down	0.926952	no	430.238	138.562	0.32206	-1.6346		0.0841213	no	11	GO:0043531	-	B8BIH4	Uncharacterized protein	#N/A
BGIOSGA033475	272.246	9.30975	0.0341961	-4.87002	down	1.36695e-15	yes	234.993	15.731	0.0669424	-3.90094	down	7.28207e-06	yes	593.404	178.566	0.300918	-1.73256	down	0.629848	no	373.034	114.995	0.308269	-1.69774		0.0897976	no	10	-	-	A2ZAE8	Uncharacterized protein	#N/A
BGIOSGA033445	37.6529	7.00712	0.186097	-2.42587	down	0.0266737	yes	40.526	4.44361	0.109648	-3.18904	down	0.00908046	yes	33.3688	33.355	0.999587	-0.000596645		1	no	50.1567	10.0764	0.200898	-2.31547		0.0814068	no	10	GO:0016787;GO:0006629	-	A2ZA94	Lipase_3 domain-containing protein	#N/A
BGIOSGA033294	377.219	152.099	0.403211	-1.31039	down	0.0349326	yes	629.127	159.644	0.253755	-1.97849	down	1.79346e-05	yes	203.088	132.981	0.654797	-0.61088		0.878493	no	458.256	129.717	0.283066	-1.82079		0.527488	no	10	-	-	B8BHX2	AB hydrolase-1 domain-containing protein	#N/A
BGIOSGA033243	12.1072	0	0	-Inf	down	0.0134722	yes	27.7753	2.81871	0.101483	-3.30069	down	0.0461708	yes	27.3131	16.3347	0.598053	-0.741654		1	no	#N/A	#N/A	#N/A	#N/A		#N/A		10	-	-	A2Z959	Uncharacterized protein	#N/A
BGIOSGA033195	419.386	1027.8	2.45072	1.29321	up	0.0145131	yes	280.667	754.713	2.689	1.42707	up	0.00338862	yes	291.449	157.932	0.541886	-0.88394		1	no	253.404	639.685	2.52436	1.33592		0.0551313	no	10	GO:0016020;GO:0005524;GO:0000166;GO:0016021;GO:0016887	-	A2Z8W6	ABC transporter domain-containing protein	#N/A
BGIOSGA033132	271.288	96.2187	0.354673	-1.49544	down	0.016512	yes	190.345	77.7567	0.408505	-1.29158	down	0.0315283	yes	188.4	214.736	1.13979	0.188766		1	no	200.915	94.0603	0.468159	-1.09493		0.226995	no	10	GO:0003677;GO:0005634;GO:0006355	-	B8BHG6	NAC domain-containing protein	NAC
BGIOSGA033070	789.762	135.234	0.171233	-2.54596	down	0.00929698	yes	431.266	134.16	0.311084	-1.68463	down	0.000851907	yes	149.626	249.482	1.66737	0.737576		0.702686	no	314.558	394.911	1.25545	0.328203		0.786115	no	10	-	K00059	A2Z839	Uncharacterized protein	#N/A
BGIOSGA032689	180.408	12.3438	0.0684215	-3.86941	down	0.0257964	yes	208.861	29.364	0.140591	-2.83042	down	0.026744	yes	208.193	83.8994	0.402989	-1.31119	down	0.22025	no	378.039	44.8824	0.118724	-3.07431		0.340987	no	10	GO:0004553;GO:0005975	K01188	B8BG74	Uncharacterized protein	#N/A
BGIOSGA032561	9.4642	0	0	-Inf	down	0.0404389	yes	13.1488	0.649958	0.049431	-4.33844	down	0.0280107	yes	13.0482	2.13414	0.163559	-2.61212	down	0.349925	no	6.68616	3.65543	0.546716	-0.871135		0.862939	no	10	-	-	A2Z573	Uncharacterized protein	#N/A
BGIOSGA032463	178.662	63.2273	0.353894	-1.49861	down	0.0276108	yes	164.644	41.382	0.251342	-1.99227	down	0.000443514	yes	117.156	64.0315	0.54655	-0.871573		0.621732	no	#N/A	#N/A	#N/A	#N/A		#N/A		10	GO:0004535;GO:0030014;GO:0090503;GO:0003676	-	B8BFI5	Uncharacterized protein	#N/A
BGIOSGA032416	59.8673	7.44929	0.12443	-3.00659	down	0.00778146	yes	105.722	4.21544	0.0398727	-4.64845	down	0.000901348	yes	23.5052	2.04787	0.0871239	-3.52079	down	0.389569	no	8.12577	0.665894	0.0819485	-3.60914		0.433811	no	10	GO:0016831;GO:0019752;GO:0016829;GO:0003824;GO:0030170	K01590	A2Z4D2	Uncharacterized protein	#N/A
BGIOSGA032395	917.416	65.15	0.0710147	-3.81574	down	0.000798307	yes	1020.49	141.84	0.138991	-2.84694	down	4.41476e-11	yes	649.274	1074.25	1.65454	0.726431		0.696063	no	458.618	291.949	0.636585	-0.651575		0.390806	no	10	GO:0020037;GO:0055114;GO:0006979;GO:0046872;GO:0098869;GO:0004601;GO:0005576;GO:0042744;GO:0016491	K00430	A2Z4F3	Peroxidase	#N/A
BGIOSGA032394	16.5727	0.381996	0.0230498	-5.4391	down	0.00601429	yes	19.4385	1.94678	0.100151	-3.31976	down	0.0198732	yes	13.9117	11.9059	0.855817	-0.224625		1	no	9.17403	3.17503	0.346088	-1.53079		0.603813	no	10	GO:0016020;GO:0055085;GO:0016021;GO:0022857	-	B8BFJ9	Uncharacterized protein	#N/A
BGIOSGA032002	1853.74	403.153	0.217481	-2.20104	down	0.000635896	yes	2577.64	575.179	0.223142	-2.16397	down	0.00350812	yes	637.39	82.979	0.130186	-2.94136	down	0.675372	no	638.23	143.353	0.224611	-2.1545		0.340894	no	10	-	K13464	-	-	#N/A
BGIOSGA031696	308.542	2581.65	8.36724	3.06475	up	2.04867e-10	yes	263.73	921.356	3.49356	1.8047	up	6.83961e-05	yes	372.349	440.936	1.1842	0.243914		1	no	1066.61	1931.5	1.81088	0.85669		0.639272	no	10	GO:0016020;GO:0016614;GO:0046577;GO:0050660;GO:0055114;GO:0016491	K17756	B8BHG1	Long-chain-alcohol oxidase	#N/A
BGIOSGA031520	1.48615	25.0331	16.8443	4.07419	up	0.00443188	yes	0.733188	40.5108	55.2529	5.78798	up	0.00268677	yes	0.320435	13.3588	41.6896	5.38162	up	0.630269	no	1.33637	8.94951	6.69686	2.74348		0.704613	no	10	GO:0016020;GO:0020037;GO:0016705;GO:0005506;GO:0016021;GO:0055114	-	B8BHY5	Uncharacterized protein	#N/A
BGIOSGA031491	499.724	1549.18	3.10006	1.6323	up	0.0340974	yes	298.916	1071.58	3.58488	1.84193	up	6.74325e-05	yes	372.264	638.503	1.71519	0.778367		1	no	311.476	1137.24	3.65113	1.86834		0.21925	no	10	-	-	A2Z9Q5	Uncharacterized protein	#N/A
BGIOSGA031408	638.583	146.115	0.228811	-2.12777	down	0.000508964	yes	804.715	373.41	0.464028	-1.10772	down	0.0353116	yes	1129.16	717.899	0.635781	-0.653397		1	no	712.049	204.76	0.287564	-1.79805		0.150372	no	10	GO:0005634;GO:0005515	-	B8BI83	CCT domain-containing protein	#N/A
BGIOSGA031299	1128.83	354.793	0.314302	-1.66978	down	0.0434586	yes	1125.69	502.636	0.446515	-1.16322	down	0.0391135	yes	1124.64	1032.21	0.917813	-0.123728		1	no	1060.87	704.151	0.66375	-0.591289		0.409355	no	9	GO:0016787;GO:0006468;GO:0009231;GO:0043621	K22912	A2Z482	Uncharacterized protein	#N/A
BGIOSGA031205	75.215	243.025	3.23107	1.69201	up	0.0133203	yes	25.1113	266.453	10.6109	3.40747	up	1.94022e-11	yes	53.8616	44.3349	0.823126	-0.280815		1	no	44.4121	149.638	3.36932	1.75246		0.113104	no	9	GO:0009733	-	A2Z3Q6	Uncharacterized protein	#N/A
BGIOSGA031186	171.047	29.0817	0.170022	-2.55621	down	0.0155061	yes	221.085	57.6092	0.260574	-1.94023	down	0.000928142	yes	346.046	89.6605	0.2591	-1.94842	down	0.435901	no	309.324	157.671	0.509727	-0.972204		0.559438	no	9	GO:0050734;GO:0016747	-	A2Z3N3	Uncharacterized protein	#N/A
BGIOSGA031076	162.073	34.7675	0.214518	-2.22083	down	0.000855767	yes	246.638	33.9226	0.13754	-2.86208	down	1.66424e-08	yes	62.9446	16.8742	0.26808	-1.89927	down	0.559519	no	194.118	19.9338	0.102689	-3.28364		0.401077	no	9	-	-	A2Z313	Uncharacterized protein	#N/A
BGIOSGA030994	3.40547	389.266	114.306	6.83676	up	0.0146539	yes	1.07228	66.7875	62.2855	5.96083	up	0.00284424	yes	5.45714	5.13404	0.940794	-0.0880496		1	no	1.93013	14.3666	7.44336	2.89595		0.404921	no	9	GO:0005840;GO:0005515;GO:0006412;GO:0003735	K02927	B8BCU7	Ubiquitin-like domain-containing protein	#N/A
BGIOSGA030978	84.7444	229.041	2.70272	1.43441	up	0.0356917	yes	55.5828	197.532	3.55384	1.82938	up	0.00396372	yes	81.0305	252.468	3.11571	1.63956	up	0.383139	no	73.9221	196.033	2.65188	1.40702		0.114716	no	9	-	-	A2Z2E9	Uncharacterized protein	#N/A
BGIOSGA030907	788.88	285.697	0.362155	-1.46532	down	0.0498754	yes	1379.38	268.366	0.194556	-2.36175	down	0.00118416	yes	212.836	38.1626	0.179306	-2.47951	down	0.424309	no	302.212	46.7163	0.154581	-2.69356		0.209066	no	9	GO:0003677;GO:0005634;GO:0006355;GO:0006351;GO:0003700	-	A2Z216	AP2/ERF domain-containing protein	ERF
BGIOSGA030886	3.56556	513.032	143.885	7.16877	up	1.29718e-28	yes	2.40479	173.314	72.0705	6.17134	up	2.25777e-06	yes	9.25172	4.80185	0.519022	-0.946132		1	no	1.58369	111.698	70.5299	6.14016		0.270162	no	9	GO:0005840;GO:0005515;GO:0006412;GO:0003735	K02927	A2Z1X7	Ubiquitin-like domain-containing protein	#N/A
BGIOSGA030846	1808.52	607.72	0.336032	-1.57333	down	0.0123794	yes	2599.16	1130.72	0.435033	-1.2008	down	0.0141804	yes	3038.55	1312.16	0.431839	-1.21144	down	0.11194	no	1938.51	1234.52	0.636839	-0.651		0.407862	no	9	GO:0015969	K00951	A2Z1Q6	HD domain-containing protein	#N/A
BGIOSGA030727	350.433	135.946	0.387937	-1.3661	down	0.0271345	yes	397.135	83.2752	0.20969	-2.25367	down	2.67984e-06	yes	203.851	44.1572	0.216615	-2.20679	down	0.1727	no	481.826	126.893	0.263359	-1.9249		0.724675	no	9	GO:0003677;GO:0005634	K09422	A2Z126	Uncharacterized protein	MYB
BGIOSGA030682	2.09023	314.693	150.554	7.23414	up	1.13332e-06	yes	0	66.5027	Inf	Inf	up	1.6164e-05	yes	1.92261	5.8356	3.03525	1.60181	up	1	no	1.58369	194.212	122.632	6.9382		0.0516101	no	9	-	-	B8BF22	Uncharacterized protein	#N/A
BGIOSGA030546	47.6248	2.31658	0.0486422	-4.36165	down	0.000120967	yes	58.2057	5.13458	0.0882144	-3.50284	down	0.0382275	yes	77.0508	18.5505	0.240757	-2.05435	down	0.323704	no	90.9804	14.4732	0.15908	-2.65217		0.165427	no	9	GO:0005524;GO:0004674;GO:0000166;GO:0004672;GO:0006468	-	A2Z024	Protein kinase domain-containing protein	#N/A
BGIOSGA030515	1.35797	76.139	56.0683	5.80911	up	2.3209e-09	yes	0.705685	35.8391	50.7863	5.66637	up	0.0205296	yes	1.91659	1.70655	0.890412	-0.167456		1	no	0	102.183	Inf	Inf		0.10639	no	9	GO:0005515	-	B8BEG4	F-box domain-containing protein	#N/A
BGIOSGA030405	135.488	24.7764	0.182868	-2.45113	down	0.000105947	yes	228.931	67.4455	0.294611	-1.76312	down	0.0317603	yes	210.217	207.681	0.987937	-0.0175098		1	no	170.146	102.666	0.603398	-0.728818		0.348151	no	9	GO:0016020;GO:0055085;GO:0016021;GO:0005215;GO:0022857	-	B8BDM8	MFS domain-containing protein	#N/A
BGIOSGA030292	220.78	1108.71	5.02177	2.32819	up	0.000343018	yes	108.271	480.517	4.4381	2.14994	up	0.00105376	yes	99.5202	222.147	2.23219	1.15846	up	1	no	207.751	1552.14	7.47118	2.90134		0.0931923	no	9	-	-	B8BCY9	Hydrophob_seed domain-containing protein	#N/A
BGIOSGA030199	1172.22	293.727	0.250574	-1.99669	down	0.00118313	yes	1125.28	383.915	0.341172	-1.55143	down	0.000729033	yes	1316.62	1082.98	0.822544	-0.281836		1	no	1171.01	629.204	0.537319	-0.896148		0.155102	no	9	-	-	B8BD14	Uncharacterized protein	#N/A
BGIOSGA030012	582.81	145.033	0.24885	-2.00665	down	0.00932776	yes	735.355	264.912	0.360251	-1.47293	down	0.00919314	yes	263.213	607.876	2.30945	1.20755	up	0.137477	no	712.901	419.49	0.588427	-0.765065		0.301091	no	9	GO:0006099;GO:0015977;GO:0008964;GO:0003824	K01595	A2YZQ5	Uncharacterized protein	#N/A
BGIOSGA029891	408.127	1730.88	4.24104	2.08442	up	0.000729521	yes	43.7762	459.077	10.4869	3.39052	up	1.59006e-07	yes	211.882	64.8864	0.306239	-1.70727	down	0.94122	no	15.5902	173.815	11.149	3.47884		0.0639483	no	9	GO:0005515	K00799	A2Z0G6	Uncharacterized protein	#N/A
BGIOSGA029639	156.823	66.4678	0.42384	-1.23841	down	0.0490561	yes	223.094	81.0877	0.363469	-1.4601	down	0.010869	yes	195.848	104.384	0.532982	-0.907841		0.472798	no	147.615	54.1293	0.366692	-1.44736		0.274543	no	9	GO:0016787	-	A2Z202	Abhydrolase_3 domain-containing protein	#N/A
BGIOSGA029610	57.4	12.4544	0.216976	-2.20439	down	0.00953829	yes	98.4046	25.6436	0.260593	-1.94013	down	0.00301298	yes	63.3136	26.4128	0.417174	-1.26128	down	0.365229	no	78.7962	29.215	0.370767	-1.43142		0.514539	no	9	-	-	A2Z273	ENTH domain-containing protein	#N/A
BGIOSGA029570	9.39008	2279.76	242.784	7.92353	up	5.07233e-05	yes	1.34626	83.6604	62.1426	5.95751	up	8.35556e-07	yes	3.25996	72.5678	22.2603	4.4764	up	0.210085	no	1.5252	49.1431	32.2207	5.00991		0.147515	no	9	-	-	A2Z2G3	Uncharacterized protein	#N/A
BGIOSGA029546	63.0088	9.72636	0.154365	-2.69558	down	0.00532873	yes	133.208	17.3965	0.130596	-2.93681	down	0.0165122	yes	54.8262	52.258	0.953157	-0.0692143		1	no	73.0287	25.6211	0.350835	-1.51113		0.328008	no	9	GO:0006355;GO:0043565;GO:0006351;GO:0003700	K14431	B8BCW3	Uncharacterized protein	bZIP
BGIOSGA029443	11.4479	74.6625	6.52196	2.7053	up	0.000715906	yes	6.2159	93.0039	14.9623	3.90326	up	0.0467758	yes	7.35567	15.0836	2.05061	1.03605	up	0.999515	no	15.1579	55.7554	3.67831	1.87904		0.207107	no	9	GO:0006952	-	A2Z338	Uncharacterized protein	#N/A
BGIOSGA029259	38.8076	3.05597	0.0787468	-3.66664	down	0.00057407	yes	212.08	21.8202	0.102887	-3.28087	down	2.35331e-05	yes	308.671	712.826	2.30934	1.20748	up	0.137134	no	88.719	19.3355	0.217941	-2.19799		0.0512772	no	9	GO:0008233;GO:0016787;GO:0006508;GO:0008234	-	A2Z445	Uncharacterized protein	#N/A
BGIOSGA029255	441.815	73.3592	0.166041	-2.59039	down	0.000310497	yes	584.32	59.7048	0.102178	-3.29084	down	0.00700333	yes	113.724	51.7085	0.454682	-1.13707	down	0.973421	no	364.72	28.22	0.0773745	-3.692		0.497328	no	9	GO:0003723;GO:0005515;GO:0003676	-	B8BEL7	RRM domain-containing protein	#N/A
BGIOSGA029008	2769.39	1148.89	0.414853	-1.26933	down	0.0149319	yes	2824.8	1119.71	0.396386	-1.33502	down	0.0448499	yes	2769.36	1630.9	0.588909	-0.763884		0.554411	no	2668.04	1273.53	0.477328	-1.06695		0.0638247	no	8	-	K18469	B8B8T2	Rab-GAP TBC domain-containing protein	#N/A
BGIOSGA028888	2660.54	1207.28	0.453774	-1.13995	down	0.0485597	yes	2464.44	1170.26	0.474857	-1.07443	down	0.0375029	yes	1473.19	526.198	0.357183	-1.48527	down	0.413564	no	1669.99	886.342	0.530747	-0.913904		0.607434	no	8	GO:0046983	-	B8BC11	BHLH domain-containing protein	bHLH
BGIOSGA028861	967.061	2974.02	3.07532	1.62074	up	0.00334289	yes	404.389	1145.94	2.83375	1.50271	up	0.00111294	yes	471.458	636.077	1.34917	0.432071		1	no	742.889	1540.02	2.07301	1.05173		0.416096	no	8	GO:0016020;GO:0055085;GO:0015238;GO:0042910;GO:0016021;GO:0015297;GO:0042908;GO:0006855	K03327	B8BBS9	Uncharacterized protein	#N/A
BGIOSGA028860	164.157	723.063	4.40471	2.13905	up	0.0405699	yes	65.8787	246.485	3.7415	1.90361	up	0.000257876	yes	92.6694	166.784	1.79978	0.847818		1	no	111.69	269.997	2.41739	1.27345		0.223316	no	8	GO:0016020;GO:0016021	-	A2YWA8	Uncharacterized protein	#N/A
BGIOSGA028838	5030.02	384.031	0.0763478	-3.71127	down	0.0029166	yes	7169.11	1350.7	0.188406	-2.40808	down	0.00268239	yes	1339.06	47.7117	0.0356308	-4.81073	down	0.488285	no	1655.3	138.619	0.0837424	-3.5779		0.269061	no	8	-	-	B8BBM2	Uncharacterized protein	#N/A
BGIOSGA028819	23.9261	353.333	14.7677	3.88437	up	0.016201	yes	20.4819	87.0799	4.25156	2.08799	up	0.00196102	yes	18.0653	93.0676	5.15172	2.36506	up	0.16394	no	18.3079	48.357	2.64132	1.40126		0.172117	no	8	GO:0016020;GO:0016021;GO:0009737	K17279	B8BBJ6	HVA22-like protein	#N/A
BGIOSGA028779	1724.32	173.067	0.100369	-3.31662	down	0.0117023	yes	1550.26	489.674	0.315866	-1.66262	down	0.000213117	yes	3009.78	2978.61	0.989646	-0.0150161		1	no	1479.28	874.953	0.591472	-0.757619		0.224597	no	8	-	-	B8BBA1	Uncharacterized protein	#N/A
BGIOSGA028666	269.334	80.3316	0.29826	-1.74536	down	0.00237335	yes	315.734	136.432	0.43211	-1.21053	down	0.0331106	yes	84.4213	57.0672	0.675982	-0.564944		1	no	209.82	36.8877	0.175807	-2.50794		0.478618	no	8	GO:0005515;GO:0016567;GO:0004842	-	A2YV82	RING-type E3 ubiquitin transferase	#N/A
BGIOSGA028663	193.063	1174.59	6.08397	2.60501	up	2.20776e-07	yes	139.425	508.786	3.64916	1.86757	up	0.0493019	yes	286.055	280.311	0.979918	-0.0292667		1	no	81.036	512.029	6.31853	2.65959		0.0933012	no	8	GO:0046872	-	B8BAS3	RING-type domain-containing protein	#N/A
BGIOSGA028483	51.7565	7.92424	0.153106	-2.7074	down	0.0372042	yes	132.062	11.2636	0.0852902	-3.55148	down	0.0368198	yes	36.9824	18.2031	0.492211	-1.02265	down	0.999049	no	47.3416	20.1566	0.42577	-1.23186		0.709829	no	8	GO:0016020;GO:0016021	-	A2YU49	Uncharacterized protein	#N/A
BGIOSGA028475	32.5589	281.914	8.65859	3.11413	up	6.45461e-08	yes	15.7324	167.199	10.6277	3.40976	up	1.10567e-09	yes	47.0263	110.777	2.35565	1.23613	up	0.4803	no	8.57978	201.57	23.4936	4.5542		0.0832049	no	8	GO:0016020;GO:0008107;GO:0016021;GO:0042546;GO:0036065	K13681	A2YU28	Uncharacterized protein	#N/A
BGIOSGA028422	784.715	327.235	0.417011	-1.26184	down	0.029221	yes	1286.46	361.373	0.280905	-1.83185	down	0.00103237	yes	618.15	523.57	0.846994	-0.239576		1	no	1091.06	309.165	0.283363	-1.81928		0.0618638	no	8	GO:0016020;GO:0055085;GO:0006821;GO:0016021;GO:0005247;GO:0006811;GO:1902476	K05016	A2YTR4	Chloride channel protein	#N/A
BGIOSGA028167	321.643	124.756	0.387873	-1.36634	down	0.0215212	yes	251.096	106.506	0.424165	-1.2373	down	0.0312607	yes	148.934	69.3833	0.465867	-1.10201	down	0.317396	no	409.231	224.28	0.548052	-0.867615		0.328965	no	8	GO:0016020;GO:0005524;GO:0004672;GO:0016021;GO:0006468	-	B8BBP6	Protein kinase domain-containing protein	#N/A
BGIOSGA028118	21.1132	2.59857	0.123078	-3.02236	down	0.0456999	yes	17.17	0.623434	0.0363094	-4.78351	down	0.00617054	yes	23.8381	2.74487	0.115146	-3.11846	down	0.912558	no	17.0926	17.3751	1.01653	0.0236485		1	no	8	GO:0046872;GO:0045735;GO:0005576;GO:0030145	-	A2YRZ7	Germin-like protein	#N/A
BGIOSGA028015	52.3866	456.432	8.71275	3.12313	up	4.88539e-09	yes	6.89409	120.07	17.4164	4.12238	up	2.55495e-05	yes	57.5357	35.8756	0.623537	-0.681453		1	no	13.331	79.7357	5.98121	2.58044		0.0678666	no	8	-	-	A2YRD2	Uncharacterized protein	#N/A
BGIOSGA028014	80.0284	321.463	4.01686	2.00607	up	0.000452286	yes	15.5797	130.4	8.36988	3.06521	up	3.3007e-06	yes	50.5141	27.952	0.55335	-0.853735		1	no	25.5731	62.8788	2.45878	1.29795		0.2647	no	8	-	-	A2YRC8	Uncharacterized protein	#N/A
BGIOSGA028013	266.668	1402.44	5.2591	2.39482	up	0.0030902	yes	43.8165	563.559	12.8618	3.68502	up	1.42742e-08	yes	193.548	131.22	0.67797	-0.560707		1	no	54.0584	435.327	8.0529	3.00951		0.0761924	no	8	-	-	A2YRD0	Pathogen-induced defense-responsive protein	#N/A
BGIOSGA027874	624.481	45.6349	0.0730765	-3.77445	down	0.00048979	yes	778.645	105.075	0.134946	-2.88954	down	2.03512e-08	yes	598.177	664.492	1.11086	0.151679		1	no	657.243	291.108	0.442923	-1.17487		0.644803	no	8	GO:0020037;GO:0055114;GO:0006979;GO:0046872;GO:0098869;GO:0004601;GO:0005576;GO:0042744;GO:0016491	K00430	B8BA60	Peroxidase	#N/A
BGIOSGA027872	360.544	54.9726	0.152471	-2.71339	down	0.0181157	yes	319.016	94.068	0.294869	-1.76185	down	0.000696107	yes	159.819	616.994	3.86058	1.94882	up	0.0983908	no	347.407	495.325	1.42578	0.511748		0.948108	no	8	GO:0005634;GO:0003677;GO:0045944;GO:0000977;GO:0006355;GO:0003700;GO:0046983	-	-	-	MIKC_MADS
BGIOSGA027788	168.719	28.6105	0.169575	-2.56001	down	4.69857e-05	yes	167.526	40.6115	0.242418	-2.04443	down	0.000246672	yes	147.866	117.226	0.792788	-0.334994		1	no	117.59	27.1267	0.230688	-2.11598		0.186774	no	8	GO:0016020;GO:0016021	-	A2YQF5	Uncharacterized protein	#N/A
BGIOSGA027778	402.615	6.65677	0.0165338	-5.91844	down	0.0153046	yes	610.512	28.2405	0.0462571	-4.43418	down	0.0011801	yes	186.953	23.5712	0.126081	-2.98758	down	0.207759	no	326.793	57.0408	0.174547	-2.51831		0.433684	no	8	GO:0120013;GO:0005737;GO:0120009	-	A2YQH7	GLTP domain-containing protein	#N/A
BGIOSGA027558	1802.21	555.498	0.308231	-1.69791	down	0.0148557	yes	1603.11	667.594	0.416438	-1.26383	down	0.0432616	yes	1367.9	1522.14	1.11276	0.15414		1	no	1812.33	971.127	0.535845	-0.900112		0.127097	no	8	GO:0006355;GO:0043565;GO:0006351;GO:0003700	K14431	B8BB80	Uncharacterized protein	bZIP
BGIOSGA027551	68.021	17.1055	0.251473	-1.99152	down	0.0160834	yes	55.6416	16.2636	0.292291	-1.77452	down	0.0340678	yes	55.9577	36.8543	0.658611	-0.602502		1	no	44.5064	24.3053	0.546109	-0.872738		0.484812	no	8	GO:0046983	-	A2YRU3	BHLH domain-containing protein	bHLH
BGIOSGA027477	372.986	5.37584	0.014413	-6.11649	down	0.00895445	yes	154.087	20.3663	0.132174	-2.91949	down	0.0239464	yes	#N/A	#N/A	#N/A	#N/A		#N/A	no	909.787	458.989	0.504502	-0.987069		0.724581	no	8	GO:0016020;GO:0005524;GO:0004672;GO:0016021;GO:0006468	-	B8BBP4	Protein kinase domain-containing protein	#N/A
BGIOSGA027412	347.378	21.4537	0.0617589	-4.01721	down	0.00580428	yes	186.629	29.6596	0.158922	-2.65361	down	0.000979101	yes	92.7833	19.001	0.204789	-2.28779	down	0.0852849	no	64.9539	17.7747	0.273651	-1.86959		0.203062	no	8	GO:0046872;GO:0045735;GO:0005576;GO:0030145	-	A2YSN2	Germin-like protein	#N/A
BGIOSGA027291	1382.29	393.353	0.284567	-1.81316	down	0.000274018	yes	919.095	391.379	0.425831	-1.23165	down	0.014434	yes	1016.52	270.41	0.266016	-1.91042	down	0.134017	no	343.785	401.069	1.16663	0.222342		0.945238	no	8	GO:0016020	-	B8B906	Uncharacterized protein	#N/A
BGIOSGA026791	83.0551	19.2848	0.232192	-2.10661	down	0.00364977	yes	356.651	111.313	0.312107	-1.67989	down	0.0163933	yes	855.368	820.495	0.95923	-0.0600506		1	no	223.977	133.869	0.597692	-0.742525		0.400527	no	8	GO:0003824;GO:0050662	-	A2YWB7	Epimerase domain-containing protein	#N/A
BGIOSGA026504	178.453	30.754	0.172337	-2.53669	down	0.0007588	yes	269.619	110.16	0.408575	-1.29133	down	0.03376	yes	400.045	378.144	0.945253	-0.0812272		1	no	418.18	165.139	0.394899	-1.34044		0.577047	no	8	GO:0016787	-	B8B9F8	Metallophos domain-containing protein	#N/A
BGIOSGA026333	26.8318	468.522	17.4614	4.1261	up	2.91639e-06	yes	9.18747	163.187	17.762	4.15072	up	1.69976e-12	yes	14.3596	55.4499	3.86153	1.94917	up	1	no	10.645	286.451	26.9094	4.75004		0.0741412	no	7	-	-	A2YPN1	Uncharacterized protein	#N/A
BGIOSGA026177	6.06787	183.381	30.2216	4.91751	up	0.00115378	yes	0	79.0562	Inf	Inf	up	3.28238e-05	yes	4.11148	4.09047	0.99489	-0.00739099		1	no	2.29905	59.4971	25.8791	4.69371		0.200055	no	7	GO:0006511	K03094	A2YNV8	Uncharacterized protein	#N/A
BGIOSGA026006	704.612	249.696	0.354374	-1.49666	down	0.00647654	yes	750.805	290.254	0.38659	-1.37112	down	0.00585618	yes	523.053	428.363	0.818967	-0.288123		1	no	802.429	435.886	0.543209	-0.880422		0.178597	no	7	GO:0016020;GO:0055085;GO:0008643;GO:0016021;GO:0015293	-	B8B7S1	Uncharacterized protein	#N/A
BGIOSGA025902	4330.91	1820.73	0.420404	-1.25015	down	0.0226671	yes	4476.62	1412.97	0.315633	-1.66368	down	0.0104126	yes	2138.42	601.319	0.281198	-1.83034	down	0.373492	no	2300.14	1015.67	0.441571	-1.17928		0.615291	no	7	-	-	A2YMC9	GRAS domain-containing protein	GRAS
BGIOSGA025617	219.279	33.7309	0.153826	-2.70063	down	0.0250313	yes	192.571	32.7799	0.170223	-2.55451	down	0.0175973	yes	74.2633	43.0674	0.579928	-0.786054		0.960288	no	108.599	47.9392	0.441433	-1.17973		0.84431	no	7	GO:0016020;GO:0055085;GO:0016021;GO:0015267	-	B8B5Q0	Uncharacterized protein	#N/A
BGIOSGA025531	3498.56	1119.73	0.320055	-1.64361	down	0.00219766	yes	5159.97	1574.87	0.305209	-1.71213	down	0.016218	yes	2382.54	1229.19	0.515918	-0.954788		0.594555	no	6281.68	1801.23	0.286743	-1.80217		0.331108	no	7	GO:0005504;GO:0009627	-	A2YKB6	AAI domain-containing protein	#N/A
BGIOSGA025505	268.703	87.9551	0.327332	-1.61118	down	0.00950367	yes	283.979	114.624	0.403638	-1.30887	down	0.0200305	yes	417.233	204.999	0.491329	-1.02524	down	0.289502	no	320.431	256.719	0.801169	-0.319822		0.808805	no	7	GO:0043531	-	A2YK66	Uncharacterized protein	#N/A
BGIOSGA025257	554.238	165.639	0.298859	-1.74246	down	0.000962062	yes	752.527	286.479	0.380689	-1.39331	down	0.0304883	yes	943.352	698.751	0.740711	-0.433018		1	no	810.108	443.43	0.547372	-0.869407		0.248993	no	7	GO:0016020;GO:0055085;GO:0016021	-	A2YIS0	Uncharacterized protein	#N/A
BGIOSGA025165	1976.95	764.979	0.386949	-1.36979	down	0.0214586	yes	4600.82	1405.85	0.305565	-1.71045	down	9.48395e-05	yes	5952.86	2499.58	0.419896	-1.2519	down	0.825007	no	4449.18	1457.5	0.327589	-1.61004		0.0615863	no	7	GO:0052852;GO:0009854;GO:0003973;GO:0003824;GO:0005777;GO:0055114;GO:0016032;GO:0008891;GO:0010181;GO:0052854;GO:0009853;GO:0019048;GO:0010109;GO:0016491;GO:0052853	K11517	-	-	#N/A
BGIOSGA025130	2067.69	474.131	0.229305	-2.12466	down	0.0199458	yes	6330.95	1955.67	0.308906	-1.69476	down	0.0461929	yes	10004.1	8473.23	0.846972	-0.239613		1	no	2059.88	1925	0.93452	-0.0977022		0.981616	no	7	-	-	A2YI29	Uncharacterized protein	#N/A
BGIOSGA025012	455.317	1538.1	3.37809	1.75621	up	0.00063142	yes	440.953	1082.96	2.45595	1.29628	up	0.00810015	yes	442.734	752.635	1.69997	0.76551		0.595608	no	823.939	859.712	1.04342	0.0613164		1	no	7	GO:0048046;GO:0005576	-	A2YHD4	Dirigent protein	#N/A
BGIOSGA024886	38.1013	6.07572	0.159462	-2.64871	down	0.0109231	yes	74.1251	16.3455	0.220512	-2.18107	down	0.00232864	yes	107.06	46.2528	0.432028	-1.2108	down	0.288713	no	35.9984	34.1365	0.948278	-0.0766186		1	no	7	GO:0016020;GO:0030246;GO:0005524;GO:0004672;GO:0016021;GO:0006468	-	B8B715	Protein kinase domain-containing protein	#N/A
BGIOSGA024717	159.675	17.334	0.108558	-3.20346	down	5.10861e-07	yes	215.639	67.2136	0.311695	-1.68179	down	0.00246874	yes	325.569	221.848	0.681417	-0.553391		0.919671	no	252.233	118.243	0.468783	-1.09301		0.0811155	no	7	GO:0016020;GO:0016021	-	A2YIR9	DUF4220 domain-containing protein	#N/A
BGIOSGA024568	85.5325	23.6224	0.27618	-1.85632	down	0.0373236	yes	144.06	21.6025	0.149955	-2.73739	down	0.0171697	yes	76.7816	53.2138	0.693055	-0.528959		1	no	105.604	41.2802	0.390895	-1.35515		0.0832917	no	7	GO:0016020;GO:0005524;GO:0019829;GO:0006812;GO:0030001;GO:0046872;GO:0099132;GO:0000166;GO:0016021	K01534	A2YJN9	Heavy metal transporter 3	#N/A
BGIOSGA024256	311.082	977.438	3.14206	1.65171	up	0.00131148	yes	257.353	632.232	2.45667	1.2967	up	0.0103383	yes	254.859	200.808	0.78792	-0.343879		1	no	289.399	586.577	2.02688	1.01926		0.112495	no	7	GO:0016757;GO:0016758;GO:0016740	-	B8B6F5	Glycosyltransferase	#N/A
BGIOSGA024200	251.478	22.346	0.088859	-3.49234	down	6.4423e-07	yes	249.393	58.3866	0.234115	-2.09471	down	0.000474108	yes	216.047	199.507	0.923442	-0.114906		1	no	458.798	219.479	0.478379	-1.06378		0.506259	no	7	GO:0016020;GO:0055085;GO:0016021;GO:0022857	-	A2YM04	WAT1-related protein	#N/A
BGIOSGA024163	1438.26	166.911	0.116051	-3.10717	down	0.0123283	yes	1287.09	113.812	0.0884259	-3.49939	down	1.89118e-06	yes	2036.62	774.483	0.380278	-1.39487	down	0.961027	no	689.309	952.005	1.3811	0.465819		0.656265	no	7	GO:0004553;GO:0016787;GO:0005975	-	B8B6Z9	Uncharacterized protein	#N/A
BGIOSGA024140	198.974	43.7815	0.220036	-2.18419	down	0.00135478	yes	217.46	64.6082	0.297103	-1.75096	down	0.00107547	yes	220.672	165.066	0.748015	-0.418862		1	no	223.55	133.02	0.595037	-0.748949		0.306586	no	7	-	-	B8B770	Uncharacterized protein	#N/A
BGIOSGA023947	65.4825	21.8442	0.333588	-1.58386	down	0.044015	yes	519.997	150.559	0.289539	-1.78817	down	0.0188598	yes	895.978	638.085	0.712167	-0.489713		1	no	92.1269	47.6189	0.516883	-0.952089		0.289409	no	7	GO:0003824;GO:0050662	-	B8B847	Epimerase domain-containing protein	#N/A
BGIOSGA023739	8185.27	2923.36	0.357149	-1.4854	down	0.00460216	yes	7551.21	2656.06	0.351739	-1.50742	down	0.033346	yes	4243.19	3268.66	0.770331	-0.37645		1	no	4936.62	2930.16	0.593556	-0.752544		0.297652	no	7	GO:0016020;GO:0006813;GO:0016021;GO:0071805;GO:0006811;GO:0015079	K03549	A2YPS3	Potassium transporter	#N/A
BGIOSGA023725	301.14	803.251	2.66737	1.41542	up	0.00999821	yes	174.635	697.32	3.99302	1.99748	up	1.065e-05	yes	273.283	323.821	1.18493	0.244799		1	no	433.697	619.362	1.4281	0.514097		0.538839	no	7	GO:0045330;GO:0030599;GO:0045490;GO:0016787;GO:0005618;GO:0043086;GO:0004857;GO:0042545	K01051	B8B5V1	Pectinesterase	#N/A
BGIOSGA023706	891.387	54.4781	0.0611161	-4.0323	down	4.42526e-15	yes	1416.01	176.325	0.124522	-3.00552	down	0.0015823	yes	1416.7	208.601	0.147244	-2.76372	down	0.0642118	no	1159.47	422.983	0.364807	-1.4548		0.486726	no	7	GO:0003677;GO:0005634;GO:0006355;GO:0043565;GO:0003700	-	Q6IEN4	WRKY transcription factor 47	WRKY
BGIOSGA023650	1836.23	694.98	0.378482	-1.40171	down	0.00942255	yes	2087.15	698.392	0.334615	-1.57943	down	0.0018135	yes	1416.11	877.648	0.61976	-0.690218		0.677757	no	1760.63	626.251	0.355697	-1.49128		0.125215	no	6	-	-	B8B2X4	Uncharacterized protein	#N/A
BGIOSGA023347	17.4838	0.292647	0.0167382	-5.90071	down	0.0147226	yes	26.9004	0.596909	0.0221896	-5.49397	down	0.000820048	yes	3.26598	2.10539	0.644641	-0.633432		1	no	#N/A	#N/A	#N/A	#N/A		#N/A		6	GO:0046872;GO:0020037;GO:0016705;GO:0005506;GO:0004497;GO:0055114;GO:0016491	-	A2YFH2	Uncharacterized protein	#N/A
BGIOSGA023295	18.1988	116.395	6.39574	2.67711	up	8.39961e-05	yes	4.52185	38.2102	8.45013	3.07897	up	0.00120071	yes	16.1979	48.9439	3.02162	1.59532	up	0.989681	no	#N/A	#N/A	#N/A	#N/A		#N/A		6	-	-	B8B0I0	Wax2_C domain-containing protein	#N/A
BGIOSGA023210	412.42	135.822	0.32933	-1.60239	down	0.00636235	yes	282.507	119.19	0.4219	-1.24503	down	0.0221528	yes	175.114	116.76	0.666765	-0.584749		0.914965	no	393.402	138.675	0.352502	-1.50429		0.451678	no	6	GO:0010268;GO:0020037;GO:0005506;GO:0055114;GO:0046872;GO:0016705;GO:0016131;GO:0004497;GO:0016491	K15639	B8B4C2	Uncharacterized protein	#N/A
BGIOSGA023183	3706.13	498.816	0.134592	-2.89334	down	1.18322e-09	yes	1610.81	585.694	0.363602	-1.45957	down	0.0224387	yes	1647.38	1666.73	1.01174	0.0168452		1	no	1465.2	886.178	0.604816	-0.725432		0.616089	no	6	-	-	A2YEK9	Uncharacterized protein	#N/A
BGIOSGA022925	47.2014	5.98244	0.126743	-2.98002	down	0.00119493	yes	49.8588	8.37657	0.168006	-2.57342	down	0.011715	yes	87.0351	9.39707	0.107969	-3.21131	down	0.461152	no	42.0445	19.4296	0.462121	-1.11366		0.492073	no	6	GO:0016310;GO:0005524;GO:0016301;GO:0006468;GO:0004674;GO:0000166;GO:0004672;GO:0048544;GO:0016740	-	B8B2E5	Uncharacterized protein	#N/A
BGIOSGA022922	84.5886	2.94106	0.034769	-4.84605	down	0.000493379	yes	156.658	24.9464	0.159241	-2.65071	down	2.44291e-06	yes	159.882	115.427	0.721951	-0.470027		1	no	222.628	21.6941	0.0974453	-3.35926		0.0861535	no	6	GO:0016787;GO:0008152;GO:0005975;GO:0005576;GO:0071555;GO:0004650;GO:0016798	-	A2YCZ9	Uncharacterized protein	#N/A
BGIOSGA022816	554.449	61.9067	0.111654	-3.16289	down	7.59785e-05	yes	622.531	91.5873	0.147121	-2.76493	down	0.00123525	yes	713.968	273.755	0.383427	-1.38298	down	0.389555	no	663.699	189.665	0.285769	-1.80708		0.0673331	no	6	GO:0016020;GO:0030246;GO:0005524;GO:0004672;GO:0016021;GO:0006468	-	B8B1B3	Protein kinase domain-containing protein	#N/A
BGIOSGA022656	28.2342	0.649723	0.0230119	-5.44147	down	0.000188555	yes	21.9159	2.55459	0.116563	-3.10081	down	0.0204218	yes	1.91659	0.355691	0.185585	-2.42985	down	1	no	0.683964	0	0	-Inf		1	no	6	GO:0016020;GO:0016746;GO:0016021;GO:0016740;GO:0003824;GO:0016747;GO:0006633	K15397	B8B0C3	3-ketoacyl-CoA synthase	#N/A
BGIOSGA022635	111.891	612.914	5.47778	2.45359	up	2.63664e-06	yes	34.5315	220.274	6.37891	2.67331	up	0.0472373	yes	32.5409	83.935	2.57937	1.36702	up	1	no	19.7707	210.672	10.6558	3.41356		0.0690739	no	6	-	-	A2YBB6	Uncharacterized protein	#N/A
BGIOSGA022534	46.9918	4.70087	0.100036	-3.32141	down	0.00328902	yes	85.939	26.9447	0.313533	-1.67331	down	0.0160169	yes	118.115	83.7191	0.708795	-0.49656		1	no	155.287	29.765	0.191677	-2.38325		0.662409	no	6	GO:0016787;GO:0006629	-	A2YAK4	Lipase_3 domain-containing protein	#N/A
BGIOSGA022497	137.007	20.9099	0.152619	-2.712	down	4.29784e-05	yes	231.848	45.5272	0.196367	-2.34838	down	7.57158e-06	yes	315.347	159.946	0.507206	-0.979356		0.400682	no	238.526	108.71	0.455755	-1.13367		0.084654	no	6	GO:0016020;GO:0016021	-	A2YAF0	Uncharacterized protein	#N/A
BGIOSGA022496	105.637	30.5547	0.289242	-1.78965	down	0.016518	yes	169.048	55.4488	0.328006	-1.60821	down	0.00693795	yes	185.424	139.088	0.750107	-0.414831		1	no	144.409	157.492	1.0906	0.125124		0.971351	no	6	GO:0016020;GO:0016021	-	A2YAE9	Uncharacterized protein	#N/A
BGIOSGA022272	331.408	1026.58	3.09762	1.63116	up	0.00221516	yes	281.213	713.605	2.53759	1.34346	up	0.011401	yes	317.419	198.249	0.624567	-0.679071		1	no	467.904	407.84	0.871633	-0.198208		0.984147	no	6	GO:0003677;GO:0005634;GO:0006355;GO:0043565;GO:0003700	K09338	B8B2B6	Homeobox domain-containing protein	HD-ZIP
BGIOSGA022229	145.776	341.768	2.34447	1.22926	up	0.0393897	yes	86.8309	236.358	2.72205	1.44469	up	0.011715	yes	83.0473	78.4821	0.945029	-0.0815694		1	no	123.293	235.975	1.91395	0.93655		0.242959	no	6	GO:0016020;GO:0016021	-	A2Y8U1	Uncharacterized protein	#N/A
BGIOSGA022219	1479.14	221.233	0.149568	-2.74112	down	0.0108756	yes	2391.41	317.404	0.132727	-2.91347	down	2.11342e-05	yes	367.203	41.9518	0.114247	-3.12977	down	0.807024	no	258.805	34.5582	0.13353	-2.90476		0.177951	no	6	GO:0003677;GO:0005634;GO:0006355;GO:0003700	-	-	-	ERF
BGIOSGA022090	31.6304	0.267726	0.00846421	-6.88441	down	1.74104e-05	yes	239.852	4.55603	0.0189951	-5.71823	down	0.000208833	yes	40.141	5.19612	0.129447	-2.94957	down	0.287081	no	303.786	2.9546	0.00972591	-6.68395		0.186089	no	6	GO:0003677;GO:0005634;GO:0006355;GO:0006351	-	A2Y8E1	TF-B3 domain-containing protein	B3
BGIOSGA021959	1.7295	98.2665	56.8177	5.82827	up	1.08924e-06	yes	3.91242	59.9667	15.3273	3.93803	up	0.00193039	yes	1.88649	20.7837	11.0171	3.46167	up	1	no	0.310428	4.37124	14.0813	3.81571		0.512096	no	6	-	-	B8B2B9	Uncharacterized protein	#N/A
BGIOSGA021863	7.99105	71.0135	8.88663	3.15164	up	0.000116053	yes	3.11918	26.4352	8.47506	3.08322	up	0.00892721	yes	3.15619	5.79019	1.83455	0.875425		1	no	12.1115	40.4495	3.33977	1.73975		0.307089	no	6	GO:0016788	-	B8B396	Lipase_GDSL domain-containing protein	#N/A
BGIOSGA021708	2107.52	692.299	0.32849	-1.60608	down	0.00183948	yes	3285.07	961.375	0.292649	-1.77275	down	0.00673659	yes	1419.53	841.968	0.593133	-0.753572		0.588316	no	2531.61	967.081	0.382003	-1.38834		0.14345	no	6	GO:0005524;GO:0004672;GO:0006468	-	A2YAF4	Protein kinase domain-containing protein	#N/A
BGIOSGA021521	43.3779	5.31173	0.122453	-3.02971	down	0.00237758	yes	253.734	86.028	0.339048	-1.56044	down	0.00420222	yes	291.041	192.389	0.661036	-0.597199		1	no	179.939	36.0435	0.20031	-2.3197		0.064191	no	6	-	-	B8B0A4	Uncharacterized protein	#N/A
BGIOSGA021518	3569.4	706.631	0.197969	-2.33665	down	0.0408242	yes	2984.45	812.286	0.272173	-1.8774	down	1.79346e-05	yes	1513.34	787.735	0.520529	-0.94195		0.836189	no	889.071	162.081	0.182304	-2.45558		0.186744	no	6	-	K17991	B8B0A5	Uncharacterized protein	#N/A
BGIOSGA021452	41.1298	3.6698	0.0892247	-3.48641	down	0.000982812	yes	214.199	32.9006	0.153598	-2.70277	down	3.40058e-06	yes	150.477	1620.16	10.7668	3.42852	up	0.704333	no	72.2523	15.5882	0.215747	-2.21259		0.327372	no	6	-	-	A2YBQ0	Uncharacterized protein	#N/A
BGIOSGA021415	85.3209	0.560374	0.00656783	-7.25037	down	2.971e-12	yes	71.5917	13.2381	0.184911	-2.4351	down	0.000911166	yes	134.751	32.4967	0.241162	-2.05193	down	0.0628988	no	73.904	27.3774	0.370446	-1.43267		0.34449	no	6	GO:0016020;GO:0016021	-	B8B0U2	Uncharacterized protein	#N/A
BGIOSGA021343	580.256	1827.77	3.14994	1.65533	up	0.0158249	yes	229.642	760.505	3.3117	1.72757	up	0.000406541	yes	197.559	627.712	3.17734	1.66782	up	0.451136	no	133.348	939.349	7.04434	2.81646		0.0612251	no	6	-	-	B8B153	Uncharacterized protein	#N/A
BGIOSGA021284	81.642	11.8764	0.145469	-2.78122	down	0.000425885	yes	67.9859	20.8812	0.30714	-1.70303	down	0.0283215	yes	92.926	76.5039	0.823278	-0.280549		1	no	77.1654	15.2522	0.197655	-2.33894		0.217547	no	6	GO:0016020;GO:0016021	-	A2YCQ7	Uncharacterized protein	#N/A
BGIOSGA021240	42.6515	10.2554	0.240446	-2.05621	down	0.0478962	yes	59.5514	9.91211	0.166446	-2.58687	down	0.000809332	yes	45.3001	47.4169	1.04673	0.065885		1	no	60.498	17.2069	0.284421	-1.8139		0.381619	no	6	-	-	B8B2D3	NmrA domain-containing protein	#N/A
BGIOSGA020884	328.017	87.9332	0.268075	-1.89929	down	0.00281017	yes	411.971	116.852	0.283642	-1.81786	down	0.00261101	yes	705.489	294.439	0.417354	-1.26066	down	0.1694	no	1.77269	0.898207	0.506692	-0.980819		1	no	6	-	-	A2YF19	VQ domain-containing protein	#N/A
BGIOSGA020695	914.191	116.71	0.127665	-2.96957	down	3.94862e-09	yes	928.312	214.617	0.231191	-2.11284	down	8.89393e-05	yes	1598.66	648.674	0.405761	-1.3013	down	0.270405	no	1420.34	887.023	0.624517	-0.679187		0.370963	no	6	GO:0016020;GO:0016021	-	A2YG39	Uncharacterized protein	#N/A
BGIOSGA020694	58.2465	15.3991	0.264378	-1.91933	down	0.0317847	yes	71.8321	10.6078	0.147675	-2.75951	down	0.000136745	yes	88.2722	33.2232	0.376372	-1.40977	down	0.378712	no	61.8458	33.3363	0.539022	-0.891583		0.709829	no	6	GO:0016020;GO:0016021	-	B8B182	Uncharacterized protein	#N/A
BGIOSGA020610	2939.73	766.365	0.260692	-1.93958	down	7.42547e-05	yes	2642.5	847.203	0.320607	-1.64112	down	0.00746162	yes	1474.85	790.212	0.535792	-0.900255		0.381343	no	1498.23	724.631	0.483658	-1.04794		0.0838411	no	6	-	-	B8B273	RING-type domain-containing protein	#N/A
BGIOSGA020562	115.44	328.729	2.84761	1.50975	up	0.0119762	yes	80.3238	268.463	3.34226	1.74082	up	0.0198732	yes	99.5687	126.001	1.26547	0.339676		1	no	1.02595	3.07439	2.99664	1.58335		0.884804	no	6	-	-	B8B279	Uncharacterized protein	#N/A
BGIOSGA020461	0.328811	69.9886	212.854	7.73372	up	0.0371975	yes	0.366594	13.5244	36.8922	5.20524	up	0.0144005	yes	0.314415	5.67601	18.0526	4.17413	up	0.844029	no	0.404925	2.4693	6.09815	2.60837		0.800139	no	5	GO:0016020;GO:0016021	-	A2Y811	Uncharacterized protein	#N/A
BGIOSGA020354	3533.26	1439.84	0.407512	-1.29509	down	0.0171868	yes	4542.87	1666.56	0.366852	-1.44673	down	0.00167733	yes	1818.59	1538.05	0.845741	-0.241713		1	no	2023.06	1145.25	0.566097	-0.820878		0.292262	no	5	-	-	A2Y7F4	DUF1421 domain-containing protein	#N/A
BGIOSGA020331	453.58	151.677	0.334399	-1.58036	down	0.00736179	yes	484.538	164.646	0.339799	-1.55725	down	0.0305529	yes	536.369	314.249	0.585882	-0.771319		0.606944	no	436.745	275.709	0.63128	-0.663647		0.347094	no	5	-	-	A2Y7A5	Uncharacterized protein	#N/A
BGIOSGA020330	282.434	1201.38	4.25367	2.08871	up	0.0162425	yes	201.37	775.355	3.85039	1.945	up	0.0286309	yes	142.975	458.244	3.20506	1.68035	up	0.641264	no	152.639	571.256	3.74253	1.90401		0.244203	no	5	GO:0005506;GO:0050660;GO:0006537;GO:0003824;GO:0055114;GO:0051536;GO:0016639;GO:0016040;GO:0006807;GO:0015930;GO:0010181;GO:0016638;GO:0016491;GO:0051538	K00264	B8AWG6	Glutamine amidotransferase type-2 domain-containing protein	#N/A
BGIOSGA020299	4616.37	1764.31	0.382187	-1.38765	down	0.00706736	yes	4286.79	2009.31	0.468721	-1.0932	down	0.0315695	yes	4987.71	5337.69	1.07017	0.0978355		1	no	5494.42	2975.3	0.541512	-0.884934		0.129998	no	5	GO:0016020;GO:0016021	-	B8AW89	CRAL-TRIO domain-containing protein	#N/A
BGIOSGA020149	3689.3	958.603	0.259834	-1.94434	down	5.91435e-05	yes	2130.31	721.118	0.338504	-1.56276	down	0.000729043	yes	3176.35	980.382	0.30865	-1.69596	down	0.291538	no	1270.69	1386.35	1.09102	0.125679		1	no	5	GO:0016020;GO:0006457;GO:0005840;GO:0005783;GO:0005622;GO:0005515;GO:0051082;GO:0005509;GO:0006412;GO:0016021;GO:0003735	K08057	B8AZS4	Uncharacterized protein	#N/A
BGIOSGA019819	27.086	468.462	17.2954	4.11231	up	7.87225e-14	yes	25.3529	211.171	8.32927	3.05819	up	0.00704125	yes	59.444	46.2188	0.777519	-0.363051		1	no	31.8772	372.333	11.6803	3.546		0.197077	no	5	-	-	A2Y4D5	Uncharacterized protein	#N/A
BGIOSGA019787	231.594	52.7117	0.227604	-2.1354	down	0.00041472	yes	273.954	96.8576	0.353554	-1.5	down	0.00531748	yes	309.467	288.198	0.931273	-0.102725		1	no	330.343	202.025	0.611561	-0.709433		0.317484	no	5	GO:0004553;GO:0005975	-	A2Y481	Uncharacterized protein	#N/A
BGIOSGA019700	195.929	33.4471	0.17071	-2.55038	down	7.7693e-05	yes	271.537	40.3758	0.148694	-2.74958	down	1.84251e-05	yes	121.274	130.537	1.07639	0.106195		1	no	236.088	122.667	0.519583	-0.944574		0.657245	no	5	GO:0005618;GO:0016787;GO:0045330;GO:0045490;GO:0030599;GO:0042545	K01051	A2Y3Q6	Pectinesterase	#N/A
BGIOSGA019613	117.896	8.61051	0.0730347	-3.77527	down	4.4689e-08	yes	136.154	53.0786	0.389842	-1.35904	down	0.0371704	yes	194.647	180.446	0.92704	-0.109297		1	no	184.578	28.7863	0.155958	-2.68077		0.118483	no	5	GO:0016020;GO:0004553;GO:0016787;GO:0008152;GO:0016021;GO:0005975;GO:0016798	K19355	A2Y363	Cellulase domain-containing protein	#N/A
BGIOSGA019427	313.286	119.423	0.381195	-1.3914	down	0.0304473	yes	355.529	138.514	0.389601	-1.35993	down	0.010137	yes	281.96	154.318	0.547303	-0.869587		0.50476	no	330.982	169.877	0.51325	-0.962267		0.161124	no	5	GO:0005524;GO:0004672;GO:0006355;GO:0006468	-	B8AZN4	Uncharacterized protein	#N/A
BGIOSGA019317	1051.5	8519.99	8.10274	3.01841	up	1.13661e-09	yes	496.722	3344.98	6.73412	2.75149	up	0.000692794	yes	352.048	724.519	2.05801	1.04125	up	0.886206	no	552.469	3298	5.96957	2.57763		0.0941937	no	5	GO:0016310;GO:0003872;GO:0005524;GO:0008152;GO:0016301;GO:0006096;GO:0003824;GO:0005737;GO:0046872;GO:0006002;GO:0000166;GO:0016740;GO:0061615	K00850	A2Y192	ATP-dependent 6-phosphofructokinase	#N/A
BGIOSGA019177	72.0787	4.60823	0.0639334	-3.96729	down	0.00157223	yes	101.421	9.44831	0.0931597	-3.42415	down	0.0472373	yes	16.625	6.15043	0.369951	-1.4346	down	0.863577	no	69.2796	2.27682	0.0328642	-4.92734		0.318661	no	5	-	-	A2Y0E6	Uncharacterized protein	#N/A
BGIOSGA018973	2661.93	755.53	0.283828	-1.81691	down	0.000261858	yes	2151.15	984.542	0.457682	-1.12758	down	0.0239967	yes	2194.1	1102.06	0.502284	-0.993424		0.30102	no	1996.61	1067.62	0.534715	-0.903157		0.133064	no	5	GO:0008757;GO:0008168;GO:0046500;GO:0003824;GO:0030732;GO:0009058;GO:0005829;GO:0016740;GO:0001887;GO:0030170;GO:0032259	K08247	B8AWY8	Methionine S-methyltransferase	#N/A
BGIOSGA018972	146.623	14.7348	0.100495	-3.31481	down	0.00867562	yes	141.338	42.0741	0.297684	-1.74814	down	0.00301415	yes	141.334	67.6881	0.478925	-1.06213	down	0.72653	no	94.3408	37.9036	0.401773	-1.31555		0.104121	no	5	-	-	B8AWV7	Uncharacterized protein	#N/A
BGIOSGA018845	0	200.18	Inf	Inf	up	0.00625578	yes	0	20.8419	Inf	Inf	up	0.0115624	yes	5.53807	59.8197	10.8015	3.43317	up	0.378712	no	0	27.5284	Inf	Inf		0.263421	no	5	GO:0055114;GO:0016491	-	A2Y087	Uncharacterized protein	#N/A
BGIOSGA018836	91.3761	11.9828	0.131137	-2.93086	down	8.10964e-05	yes	119.503	37.6036	0.314668	-1.6681	down	0.0074591	yes	168.733	113.129	0.670458	-0.576781		0.931737	no	186.629	81.261	0.435415	-1.19954		0.0813855	no	5	-	-	A2Y099	Uncharacterized protein	#N/A
BGIOSGA018760	870.164	106.634	0.122545	-3.02862	down	0.00237193	yes	319.251	118.213	0.37028	-1.43331	down	0.00894642	yes	499.398	349.789	0.700421	-0.513706		1	no	627.736	369.072	0.587942	-0.766255		0.576581	no	5	GO:0020037;GO:0055114;GO:0006979;GO:0046872;GO:0098869;GO:0004601;GO:0005576;GO:0042744;GO:0016491	K00430	A2Y0P6	Peroxidase	#N/A
BGIOSGA018654	393.225	1507.08	3.83262	1.93833	up	0.00742759	yes	165.498	602.863	3.64273	1.86502	up	0.0214003	yes	170.868	222.981	1.30499	0.384036		1	no	122.464	523.258	4.27275	2.09516		0.197238	no	5	GO:0003677;GO:0005634;GO:0006355	-	A2Y189	NAC domain-containing protein	NAC
BGIOSGA018508	850.594	261.029	0.306879	-1.70426	down	0.00137226	yes	700.08	170.156	0.243052	-2.04066	down	8.17909e-06	yes	146.825	38.6418	0.263183	-1.92586	down	0.581211	no	789.519	164.725	0.20864	-2.26091		0.466331	no	5	GO:0043531	-	A2Y1Z2	Uncharacterized protein	#N/A
BGIOSGA018446	410.06	1995.25	4.86574	2.28266	up	0.0372042	yes	12.1578	846.87	69.6564	6.12218	up	0.00305532	yes	31.0543	281.627	9.06885	3.18092	up	0.708101	no	0.341982	0	0	-Inf		1	no	5	GO:0003824	-	B8AZW6	Uncharacterized protein	#N/A
BGIOSGA018391	1117.6	151.832	0.135856	-2.87985	down	0.0122939	yes	899.771	209.211	0.232515	-2.1046	down	8.8545e-05	yes	532.419	388.366	0.729436	-0.455146		1	no	587.778	432.559	0.735922	-0.442375		0.869497	no	5	GO:0016747	-	A2Y2N7	Uncharacterized protein	#N/A
BGIOSGA018149	126.811	3767.86	29.7124	4.89299	up	0.000485194	yes	105.651	552.237	5.22698	2.38598	up	1.60208e-07	yes	257.861	1345.41	5.21759	2.38338	up	0.277472	no	585.922	234.419	0.400086	-1.32162		0.628692	no	5	GO:0016020;GO:0016021	-	A2Y438	Uncharacterized protein	#N/A
BGIOSGA018119	38.8643	3.18386	0.0819225	-3.6096	down	0.0010582	yes	337.348	19.916	0.059037	-4.08224	down	7.91207e-16	yes	517.353	288.205	0.557076	-0.844054		0.782898	no	74.8242	46.8903	0.626673	-0.674214		0.499694	no	5	GO:0051091	-	B8AXZ1	VQ domain-containing protein	#N/A
BGIOSGA017965	5.26264	45.0016	8.55115	3.09612	up	0.00232484	yes	2.63752	38.1675	14.471	3.85509	up	0.0436203	yes	5.06676	7.82296	1.54398	0.626651		1	no	12.9847	26.4888	2.04	1.02857		0.45959	no	5	GO:0003677;GO:0005634	-	A2Y554	Uncharacterized protein	MYB
BGIOSGA017907	2516.34	1158.2	0.460273	-1.11944	down	0.0400444	yes	2538.23	1130.85	0.445527	-1.16642	down	0.0282637	yes	2774.72	1789.67	0.644991	-0.632649		0.756965	no	2336.2	1253.68	0.536633	-0.897991		0.157774	no	5	GO:0008654;GO:0006886;GO:0016036;GO:0019375;GO:0032586;GO:0006629;GO:0000139	K15728	A2Y5H4	LNS2 domain-containing protein	#N/A
BGIOSGA017836	272.326	33.6402	0.123529	-3.01708	down	1.36071e-07	yes	461.801	106.821	0.231314	-2.11208	down	0.0207284	yes	551.598	514.552	0.932838	-0.100301		1	no	580.217	166.433	0.286845	-1.80166		0.060006	no	5	GO:0016020;GO:0016310;GO:0005524;GO:0016301;GO:0006468;GO:0005515;GO:0004674;GO:0000166;GO:0004672;GO:0016021;GO:0016740	-	B8AZC7	Uncharacterized protein	#N/A
BGIOSGA017756	14.7987	62.1934	4.20264	2.0713	up	0.0430295	yes	1.76421	30.9591	17.5484	4.13327	up	0.00724222	yes	7.58456	79.2747	10.4521	3.38572	up	0.51649	no	2.02034	57.0991	28.2622	4.8208		0.067476	no	5	GO:0016788	-	A2Y6B5	Lipase_GDSL domain-containing protein	#N/A
BGIOSGA017642	53.642	2.29166	0.0427213	-4.5489	down	2.909e-06	yes	55.4689	6.33734	0.11425	-3.12973	down	0.000109776	yes	43.8873	52.3797	1.19351	0.255206		1	no	43.6494	7.57422	0.173524	-2.52679		0.196175	no	5	-	-	A2Y716	Uncharacterized protein	#N/A
BGIOSGA017623	2775.51	902.716	0.325243	-1.62041	down	0.00115378	yes	3743.28	1583.89	0.42313	-1.24083	down	0.0102793	yes	4427.95	4289.01	0.968621	-0.0459965		1	no	3923.58	2029.91	0.517361	-0.950758		0.0945516	no	5	GO:0007623;GO:0005524;GO:0006468;GO:0009643;GO:0042651;GO:0004674;GO:0004672;GO:0042548;GO:0009507	-	B8AWA3	Protein kinase domain-containing protein	#N/A
BGIOSGA017562	180.854	16.4554	0.0909873	-3.45819	down	4.37226e-08	yes	161.405	46.7057	0.28937	-1.78901	down	0.00198559	yes	186.911	110.248	0.58984	-0.761604		0.970575	no	190.725	28.3512	0.148649	-2.75001		0.199567	no	5	GO:0016020;GO:0016021	-	B8AWR0	Uncharacterized protein	#N/A
BGIOSGA017551	8284.45	1611.19	0.194484	-2.36228	down	0.00389667	yes	8557.44	2706.22	0.316241	-1.6609	down	0.0062612	yes	4786.58	2099.24	0.438568	-1.18913	down	0.500185	no	8014.79	1616.71	0.201716	-2.3096		0.0706969	no	5	GO:0016310;GO:0000165;GO:0005524;GO:0016301;GO:0005622;GO:0006468;GO:0004674;GO:0000166;GO:0004672;GO:0016740;GO:0004707	-	B8AWS1	Mitogen-activated protein kinase	#N/A
BGIOSGA017407	456.042	28.6129	0.0627419	-3.99443	down	0.000692406	yes	297.139	45.9926	0.154785	-2.69167	down	4.23754e-08	yes	268.798	217.851	0.810463	-0.303182		1	no	338.223	158.867	0.469712	-1.09015		0.0973428	no	4	GO:0003824;GO:0050662	K08695	B8ARW0	Epimerase domain-containing protein	#N/A
BGIOSGA017402	211.292	669.613	3.16913	1.66409	up	0.0132644	yes	136.134	421.557	3.09662	1.63069	up	0.00121338	yes	149.514	163.997	1.09686	0.133385		1	no	145.682	240.415	1.65028	0.722707		0.637313	no	4	-	-	B8ARV7	Uncharacterized protein	#N/A
BGIOSGA017371	515.83	203.099	0.393732	-1.34471	down	0.018831	yes	596.147	208.195	0.349234	-1.51774	down	0.00180089	yes	537.061	288.774	0.537693	-0.895144		0.416173	no	500.196	337.587	0.674909	-0.567235		0.66007	no	4	-	-	B8ARV3	C2 domain-containing protein	#N/A
BGIOSGA017326	326.289	25.6712	0.0786764	-3.66793	down	0.0142977	yes	240.221	17.0688	0.0710545	-3.81493	down	9.42923e-05	yes	58.479	14.5759	0.24925	-2.00434	down	0.598229	no	29.6141	38.6573	1.30537	0.384455		0.940511	no	4	GO:0005515;GO:0005509;GO:0005525	K12483	B8ARH4	Uncharacterized protein	#N/A
BGIOSGA017259	1390.55	378.957	0.272523	-1.87555	down	0.000732778	yes	1446.54	500.546	0.346031	-1.53103	down	0.0075942	yes	714.79	536.425	0.750465	-0.414143		1	no	1193.81	417.583	0.34979	-1.51544		0.212521	no	4	GO:0006308;GO:0090305;GO:0004519;GO:0003676;GO:0016788	-	B8AVK8	Uncharacterized protein	#N/A
BGIOSGA017196	130.514	12.558	0.0962199	-3.37752	down	0.00146831	yes	120.43	28.5789	0.237307	-2.07517	down	0.00380565	yes	94.6195	124.752	1.31846	0.398855		1	no	14.7711	1.89006	0.127956	-2.96628		0.111352	no	4	GO:0003824;GO:0050662	-	B8AUV0	Epimerase domain-containing protein	#N/A
BGIOSGA017040	507.414	103.472	0.203921	-2.29392	down	0.0050498	yes	897.652	63.6998	0.0709627	-3.8168	down	4.85822e-05	yes	347.66	96.4737	0.277495	-1.84947	down	0.0548045	no	834.062	54.9692	0.0659054	-3.92346		0.39509	no	4	GO:0016020;GO:0055085;GO:0016021;GO:0022857	-	B8ATK8	Uncharacterized protein	#N/A
BGIOSGA016930	1.1038	23.3219	21.1288	4.40114	up	0.0190554	yes	3.70475	27.4105	7.39875	2.88728	up	0.0124752	yes	11.9758	25.7136	2.14712	1.1024	up	0.863577	no	40.4216	57.6435	1.42606	0.512031		0.745434	no	4	-	-	A2XWH4	NAM-associated domain-containing protein	#N/A
BGIOSGA016925	26.4721	2.39527	0.0904828	-3.46621	down	0.00892567	yes	37.986	9.25595	0.243668	-2.03701	down	0.0383309	yes	19.1873	27.3634	1.42612	0.5121		1	no	24.9757	12.9184	0.51724	-0.951095		0.58632	no	4	-	-	A2XWG4	DUF1618 domain-containing protein	#N/A
BGIOSGA016770	563.61	11.347	0.0201327	-5.63432	down	0.00102483	yes	599.295	44.954	0.0750115	-3.73674	down	0.0326735	yes	175.858	72.2697	0.410954	-1.28295	down	0.916622	no	217.069	74.1195	0.341457	-1.55023		0.74381	no	4	GO:0016020;GO:0055085;GO:0016021;GO:0015267	K09872	A2XVL4	Uncharacterized protein	#N/A
BGIOSGA016699	225.605	506.064	2.24314	1.16552	up	0.0465774	yes	107.235	253.931	2.36798	1.24366	up	0.0352296	yes	125.983	91.0265	0.722532	-0.468867		1	no	102.674	230.17	2.24175	1.16463		0.130542	no	4	-	-	A2XV60	Uncharacterized protein	#N/A
BGIOSGA016543	930.528	2097.41	2.254	1.17249	up	0.0489768	yes	601.477	1550.11	2.57718	1.36579	up	0.0427666	yes	965.587	2019.56	2.09153	1.06456	up	0.216826	no	1170.22	2062.07	1.76212	0.817308		0.216848	no	4	GO:0016020;GO:0016021	K15015	B8AUQ9	Aa_trans domain-containing protein	#N/A
BGIOSGA016521	229.32	62.7361	0.273574	-1.87	down	0.0177353	yes	789.006	97.1112	0.123081	-3.02233	down	0.0135541	yes	167.168	274.624	1.64281	0.716162		0.713689	no	220.404	53.8768	0.244445	-2.03242		0.096814	no	4	GO:0016020;GO:0055085;GO:0016021;GO:0005215;GO:0022857	-	B8AUS0	MFS domain-containing protein	#N/A
BGIOSGA016520	343.349	36.0787	0.105079	-3.25045	down	0.0287941	yes	392.472	76.7067	0.195445	-2.35516	down	0.000183412	yes	333.556	197.238	0.591321	-0.757987		1	no	185.239	83.5509	0.451044	-1.14866		0.0928159	no	4	GO:0016020;GO:0055085;GO:0016021;GO:0005215;GO:0022857	-	B8AUR9	MFS domain-containing protein	#N/A
BGIOSGA016495	528.454	51.0626	0.0966264	-3.37144	down	2.08374e-10	yes	516.591	152.362	0.294938	-1.76152	down	0.000568192	yes	483.014	588.593	1.21858	0.285205		1	no	768.036	128.374	0.167146	-2.58082		0.0576626	no	4	GO:0019752;GO:0016831;GO:0006536;GO:0016829;GO:0004351;GO:0003824;GO:0030170	K01580	B8AUD4	Glutamate decarboxylase	#N/A
BGIOSGA016285	1.40069	374.094	267.078	8.06112	up	2.14686e-05	yes	1.75916	19.57	11.1246	3.47568	up	0.0149837	yes	6.78599	21.4324	3.15833	1.65916	up	0.497622	no	3.3881	18.799	5.54855	2.47211		0.566404	no	4	GO:0055114;GO:0016491	K22418	A2XSU3	Uncharacterized protein	#N/A
BGIOSGA016257	391.5	924.685	2.36191	1.23995	up	0.0258325	yes	226.123	708.627	3.13381	1.64792	up	0.0388463	yes	259.925	285.358	1.09785	0.134677		1	no	258.391	528.372	2.04486	1.032		0.120952	no	4	-	-	B8AT99	Uncharacterized protein	#N/A
BGIOSGA016251	369.631	7.46749	0.0202026	-5.62932	down	0.0143552	yes	397.995	118.807	0.298515	-1.74413	down	0.00218084	yes	553.411	859.06	1.5523	0.634408		0.758181	no	994.726	652.521	0.655981	-0.608274		0.855166	no	4	GO:0046983	-	A2XSN7	BHLH domain-containing protein	bHLH
BGIOSGA016190	38.5435	4.41888	0.114647	-3.12474	down	0.0341578	yes	123.28	7.60292	0.0616719	-4.01924	down	0.00892721	yes	40.0862	37.0373	0.92394	-0.114128		1	no	94.5296	6.10167	0.0645477	-3.95349		0.185552	no	4	GO:0006281;GO:0003824;GO:0055114;GO:0016491	-	B8ASR0	PKS_ER domain-containing protein	#N/A
BGIOSGA016118	1542.11	288.614	0.187155	-2.4177	down	0.000134897	yes	1367.12	426.326	0.311843	-1.68111	down	0.000236901	yes	1305.99	1159.41	0.887764	-0.171753		1	no	1482.9	479.26	0.323192	-1.62954		0.184489	no	4	GO:0008233;GO:0016787;GO:0006508;GO:0008234	K01373	A2XRT6	Pept_C1 domain-containing protein	#N/A
BGIOSGA016092	1973.1	491.935	0.24932	-2.00393	down	5.91435e-05	yes	1566.86	563.731	0.359783	-1.4748	down	0.0480158	yes	2455.27	1034.05	0.421153	-1.24758	down	0.51649	no	2022.77	1167.37	0.577114	-0.793073		0.187721	no	4	GO:0016020;GO:0016310;GO:0005524;GO:0016301;GO:0006468;GO:0005515;GO:0004674;GO:0000166;GO:0004672;GO:0016021;GO:0016740	-	B8ARZ7	Protein kinase domain-containing protein	#N/A
BGIOSGA016066	59.0515	0.381996	0.00646887	-7.27227	down	0.00118929	yes	124.609	31.0469	0.249154	-2.00489	down	0.0463741	yes	216.614	81.1068	0.37443	-1.41723	down	1	no	47.3273	39.1916	0.828099	-0.272125		1	no	4	GO:0030247;GO:0005509	-	B8ARX5	Uncharacterized protein	#N/A
BGIOSGA016031	798.433	1924.23	2.41001	1.26904	up	0.0190277	yes	448.687	1357.62	3.02575	1.59729	up	0.0421241	yes	684.3	610.443	0.892069	-0.164772		1	no	487.239	1021.07	2.09563	1.06739		0.0741534	no	4	GO:0016020;GO:0005783;GO:0102344;GO:0016829;GO:0102158;GO:0102345;GO:0006631;GO:0016021;GO:0006633;GO:0005789;GO:0102343;GO:0006629	K10703	B8ARK8	Very-long-chain (3R)-3-hydroxyacyl-CoA dehydratase	#N/A
BGIOSGA015847	123.008	5.04368	0.0410028	-4.60813	down	0.0005708	yes	80.9393	11.475	0.141773	-2.81834	down	0.00644919	yes	10.0906	2.01384	0.199576	-2.32499	down	0.62731	no	121.221	48.7063	0.401797	-1.31546		0.287816	no	4	GO:0016020;GO:0016021	-	B8AUY4	DUF4220 domain-containing protein	#N/A
BGIOSGA015838	14.1005	0	0	-Inf	down	0.0331477	yes	118.404	3.51553	0.0296909	-5.07384	down	0.0121025	yes	96.5872	23.4718	0.243011	-2.0409	down	0.317396	no	13.9074	0.858371	0.0617204	-4.01811		0.0615374	no	4	GO:0030246;GO:0005524;GO:0004672;GO:0006468	-	B8AUX3	Protein kinase domain-containing protein	#N/A
BGIOSGA015771	74.3172	0.585294	0.00787563	-6.98839	down	2.937e-06	yes	73.0165	1.24687	0.0170765	-5.87184	down	3.48181e-06	yes	76.5876	37.1894	0.485581	-1.04222	down	0.500736	no	54.8062	6.49542	0.118516	-3.07685		0.176034	no	4	GO:0016020;GO:0030246;GO:0005524;GO:0004672;GO:0016021;GO:0006468	-	B8AU95	Protein kinase domain-containing protein	#N/A
BGIOSGA015686	115.642	14.0468	0.121469	-3.04134	down	0.000531656	yes	75.5092	13.8057	0.182834	-2.45139	down	0.000527558	yes	94.5215	99.5761	1.05348	0.0751571		1	no	152.165	71.8144	0.471951	-1.08329		0.122289	no	4	GO:0016020;GO:0005515;GO:0016021	-	B8AUK1	LRRNT_2 domain-containing protein	#N/A
BGIOSGA015451	3245.69	1473.58	0.454011	-1.1392	down	0.0475417	yes	1566.99	631.95	0.40329	-1.31011	down	0.00650097	yes	0.320435	0.32921	1.02738	0.0389742		1	no	4840.54	2338.29	0.483063	-1.04972		0.0706801	no	4	GO:0016020;GO:0016021	-	A2XR95	Uncharacterized protein	#N/A
BGIOSGA015389	227.25	53.0413	0.233405	-2.0991	down	0.000519321	yes	291.999	111.413	0.381553	-1.39005	down	0.0132282	yes	618.174	386.836	0.625772	-0.676291		0.914965	no	421.62	218.236	0.517614	-0.950052		0.136068	no	4	GO:0046983	-	B8AS63	BHLH domain-containing protein	bHLH
BGIOSGA015259	383.816	14.5072	0.0377973	-4.72557	down	0.0022565	yes	101.621	19.9035	0.19586	-2.3521	down	0.029808	yes	#N/A	#N/A	#N/A	#N/A		#N/A	no	259.598	166.004	0.639467	-0.645059		0.69679	no	4	GO:0030247;GO:0005509	-	A2XSD6	Uncharacterized protein	#N/A
BGIOSGA014922	179.454	19.1474	0.106698	-3.22839	down	0.0219324	yes	300.024	58.1827	0.193927	-2.36641	down	0.00789477	yes	365.484	111	0.303706	-1.71925	down	0.0693434	no	97.9472	32.8432	0.335315	-1.57641		0.0512905	no	4	-	-	A2XUG5	Uncharacterized protein	#N/A
BGIOSGA014853	167.667	32.4565	0.193577	-2.36902	down	0.0336959	yes	202.18	43.8287	0.216781	-2.20569	down	4.34849e-05	yes	77.0987	29.4195	0.381583	-1.38993	down	0.224026	no	72.5645	24.6842	0.340169	-1.55568		0.41179	no	4	-	-	B8AVJ0	Uncharacterized protein	#N/A
BGIOSGA014724	30.1151	3.89834	0.129448	-2.94956	down	0.013257	yes	64.9431	20.9662	0.32284	-1.63111	down	0.0365902	yes	94.5018	98.5345	1.04267	0.0602872		1	no	43.8688	13.2636	0.302346	-1.72573		0.188581	no	4	GO:0004553;GO:0005975	-	B8ARR7	Uncharacterized protein	#N/A
BGIOSGA014687	1058.75	325.628	0.307559	-1.70107	down	0.000960927	yes	960.804	301.985	0.314304	-1.66977	down	0.000402167	yes	1664.09	926.441	0.556725	-0.844962		0.825007	no	690.328	628.461	0.910381	-0.135457		0.960182	no	4	GO:0016020;GO:0055085;GO:0016021	-	A2XVN8	Uncharacterized protein	#N/A
BGIOSGA014642	9.42095	51.9971	5.5193	2.46449	up	0.00796266	yes	1.53269	29.5707	19.2934	4.27003	up	0.000514979	yes	0.943245	3.11494	3.30236	1.7235	up	1	no	0	2.50913	Inf	Inf		0.646742	no	4	-	-	A2XVY4	Uncharacterized protein	#N/A
BGIOSGA014401	96.4846	6.24344	0.0647092	-3.94988	down	2.92178e-07	yes	60.8479	8.99022	0.147749	-2.75878	down	0.000335917	yes	36.1196	34.3401	0.950733	-0.0728876		1	no	63.7784	7.08682	0.111116	-3.16986		0.274019	no	4	GO:0016762;GO:0048046;GO:0008152;GO:0006073;GO:0042546;GO:0016798;GO:0004553;GO:0016787;GO:0005618;GO:0010411;GO:0005975;GO:0005576;GO:0016740;GO:0071555	-	A2XX85	Xyloglucan endotransglucosylase/hydrolase	#N/A
BGIOSGA014301	17.1853	726.288	42.2622	5.4013	up	5.84734e-11	yes	10.1059	233.223	23.0779	4.52844	up	0.00624617	yes	88.1321	37.5716	0.42631	-1.23003	down	1	no	3.79731	450.307	118.586	6.88978		0.100225	no	4	GO:0006413;GO:0003743	-	A2XXV1	SUI1 domain-containing protein	#N/A
BGIOSGA014260	222.132	52.0479	0.234311	-2.09351	down	0.000461526	yes	234.631	97.9042	0.417269	-1.26095	down	0.0318578	yes	140.731	146.779	1.04297	0.0607001		1	no	260.291	98.562	0.37866	-1.40102		0.179329	no	4	GO:0016747	-	B8AV67	Uncharacterized protein	#N/A
BGIOSGA014224	2127.56	692.923	0.325689	-1.61844	down	0.00198777	yes	1950.53	867.77	0.44489	-1.16848	down	0.0200136	yes	2320.46	1457.21	0.627985	-0.671199		0.708101	no	1583.64	1385.66	0.874983	-0.192673		0.92922	no	4	GO:0006072;GO:0004370;GO:0016773;GO:0005975	K00864	-	-	#N/A
BGIOSGA013686	1988.06	635.43	0.319623	-1.64556	down	0.000585606	yes	4432.03	1646.48	0.371495	-1.42859	down	0.00168508	yes	4468.92	3545.06	0.79327	-0.334117		1	no	4067	1565.21	0.384855	-1.37761		0.050108	no	3	GO:0052852;GO:0009854;GO:0003973;GO:0003824;GO:0005777;GO:0055114;GO:0016032;GO:0008891;GO:0010181;GO:0052854;GO:0009853;GO:0019048;GO:0010109;GO:0016491;GO:0052853	K11517	-	-	#N/A
BGIOSGA013604	1609.23	5628.45	3.49761	1.80637	up	0.0389065	yes	589.305	3398.72	5.76734	2.52791	up	1.65187e-07	yes	2707.06	2529.99	0.934588	-0.0975982		1	no	1070.08	2355.67	2.20141	1.13843		0.328065	no	3	GO:0016020;GO:0020037;GO:0005506;GO:0055114;GO:0046872;GO:0016705;GO:0016021;GO:0004497;GO:0016491	-	Q2LA61	Bentazon and sulfonylurea-resistant protein	#N/A
BGIOSGA013470	4067.59	1664.95	0.409322	-1.28869	down	0.0161893	yes	3331	1536.14	0.461165	-1.11664	down	0.0244906	yes	2760.43	1526.58	0.553022	-0.854592		0.42518	no	4020.28	1968.39	0.489616	-1.03028		0.339733	no	3	GO:0019752;GO:0016831;GO:0006536;GO:0016829;GO:0004351;GO:0003824;GO:0030170	K01580	B8AQQ2	Glutamate decarboxylase	#N/A
BGIOSGA013439	118.885	30.3579	0.255355	-1.96943	down	0.00568555	yes	186.18	5.63433	0.0302627	-5.04631	down	6.28986e-17	yes	48.4036	4.87147	0.100643	-3.31269	down	0.323704	no	105.751	9.26871	0.0876463	-3.51216		0.324042	no	3	-	-	A2XLB4	Uncharacterized protein	#N/A
BGIOSGA013433	1.46452	43.269	29.5447	4.88483	up	0.0453144	yes	0.673132	23.0117	34.186	5.09533	up	0.00153426	yes	1.90455	17.6196	9.25132	3.20966	up	0.659857	no	0.620855	23.5906	37.997	5.24781		0.437432	no	3	GO:0016020;GO:0016042;GO:0016787;GO:0016021;GO:0006629	-	A2XLA5	Uncharacterized protein	#N/A
BGIOSGA013410	807.206	279.459	0.346205	-1.5303	down	0.00298676	yes	1138.15	476.476	0.41864	-1.25622	down	0.0114195	yes	1170.05	844.819	0.722038	-0.469854		1	no	1108.23	760.769	0.686471	-0.54273		0.465389	no	3	-	-	A2XL53	PAP_fibrillin domain-containing protein	#N/A
BGIOSGA013397	4932.8	821.211	0.16648	-2.58658	down	0.041138	yes	2947.83	1150.97	0.390447	-1.3568	down	0.003283	yes	3786.75	4677.91	1.23534	0.304905		1	no	2230.79	1162.89	0.521293	-0.939834		0.191541	no	3	GO:0016787	K07025	A2XL26	Uncharacterized protein	#N/A
BGIOSGA013313	0.328811	17.657	53.6996	5.74684	up	0.0378993	yes	43.3463	205.493	4.74073	2.24511	up	6.74325e-05	yes	51.4073	204.616	3.9803	1.99288	up	0.163469	no	1.05733	4.98332	4.7131	2.23668		0.637863	no	3	-	-	A2XKL2	Uncharacterized protein	#N/A
BGIOSGA013173	366.342	70.4074	0.19219	-2.37939	down	1.64794e-05	yes	487.25	199.92	0.410302	-1.28524	down	0.0102947	yes	284.549	178.774	0.628271	-0.670541		0.861619	no	507.326	94.9445	0.187147	-2.41776		0.0915098	no	3	GO:0016310;GO:0005524;GO:0016301	-	B8AN14	Zeta_toxin domain-containing protein	#N/A
BGIOSGA012770	442.347	1184.89	2.67864	1.4215	up	0.0117551	yes	273.108	763.051	2.79396	1.48231	up	0.00184395	yes	324.758	576.386	1.77482	0.827669		0.522134	no	262.449	736.146	2.80491	1.48795		0.161952	no	3	GO:0004805;GO:0016787;GO:0005992;GO:0003824;GO:0016311	K01087	B8AQK7	Trehalose 6-phosphate phosphatase	#N/A
BGIOSGA012721	768.753	121.952	0.158636	-2.65621	down	2.04308e-07	yes	589	221.788	0.376551	-1.40908	down	0.00530258	yes	825.516	653.888	0.792096	-0.336254		1	no	708.337	173.407	0.244808	-2.03028		0.217223	no	3	GO:0016020;GO:0016021	-	A2XH76	Uncharacterized protein	#N/A
BGIOSGA012707	894.681	94.9317	0.106107	-3.23641	down	0.000152161	yes	1124.07	140.793	0.125252	-2.99709	down	0.0136858	yes	347.891	236.072	0.67858	-0.559409		0.920302	no	1112.6	197.515	0.177526	-2.4939		0.248624	no	3	GO:0020037;GO:0055114;GO:0006979;GO:0046872;GO:0098869;GO:0004601;GO:0005576;GO:0042744;GO:0016491	K00430	A2XH55	Peroxidase	#N/A
BGIOSGA012664	33.0204	0.292647	0.00886263	-6.81805	down	1.1049e-05	yes	26.6054	2.72042	0.102251	-3.28981	down	0.00694477	yes	6.33646	0	0	-Inf		0.289449	no	14.105	0	0	-Inf		0.292376	no	3	GO:0000287;GO:0016829;GO:0010333	-	A2XGY3	Uncharacterized protein	#N/A
BGIOSGA012597	303.78	1250.49	4.11644	2.0414	up	8.60267e-05	yes	66.2203	384.062	5.79976	2.53599	up	9.95329e-08	yes	91.3656	480.031	5.25396	2.39341	up	0.362969	no	93.123	1606.68	17.2533	4.1088		0.0805713	no	3	GO:0003677;GO:0005634;GO:0006355;GO:0006351;GO:0003700	K09286	A2XGJ2	AP2/ERF domain-containing protein	ERF
BGIOSGA012367	174.289	60.6536	0.348007	-1.52281	down	0.0145482	yes	341.163	112.836	0.330739	-1.59623	down	0.00153002	yes	470.099	187.225	0.398268	-1.32819	down	0.614867	no	435.551	190.904	0.438305	-1.18999		0.177169	no	3	GO:0055114;GO:0009507	-	B8ALJ3	Uncharacterized protein	#N/A
BGIOSGA012354	3244.26	1438.43	0.443377	-1.17339	down	0.0388321	yes	3352.82	1413.58	0.421609	-1.24602	down	0.01065	yes	1639.29	1121.17	0.683938	-0.548062		0.86609	no	2048.52	1203.66	0.587574	-0.767158		0.596559	no	3	GO:0016020;GO:0005515;GO:0016021	-	A2XF88	ANK_REP_REGION domain-containing protein	#N/A
BGIOSGA012317	68.6438	256.009	3.72953	1.89899	up	0.0377835	yes	50.8624	143.381	2.81901	1.49519	up	0.0129311	yes	80.3596	81.1064	1.00929	0.0133444		1	no	88.5472	66.5713	0.751818	-0.411545		0.832415	no	3	GO:0008233;GO:0016787;GO:0006508;GO:0004190	-	A2XF13	Peptidase A1 domain-containing protein	#N/A
BGIOSGA012261	10.6746	177.674	16.6446	4.05698	up	6.97324e-09	yes	12.3918	105.444	8.50922	3.08903	up	0.0100294	yes	15.0137	7.73825	0.515412	-0.956201		1	no	17.1017	66.8662	3.90991	1.96713		0.283429	no	3	GO:0005840;GO:0005515;GO:0006412;GO:0003735	K02927	A2XEQ8	Ubiquitin-like domain-containing protein	#N/A
BGIOSGA012186	134.477	2446.93	18.1959	4.18554	up	0.000104926	yes	23.2506	204.154	8.78056	3.13431	up	3.93137e-05	yes	26.3013	36.6044	1.39173	0.476883		1	no	16.2106	728.32	44.9287	5.48956		0.0680674	no	3	GO:0015671;GO:0046872;GO:0020037;GO:0005344;GO:0019825	-	A2XE98	GLOBIN domain-containing protein	#N/A
BGIOSGA012048	2.81168	2817.94	1002.23	9.96899	up	0.0117453	yes	3.07792	107.483	34.9208	5.12601	up	6.91688e-08	yes	5.30688	5.91434	1.11447	0.156352		1	no	2.85696	305.414	106.902	6.74014		0.190751	no	3	GO:0045735	-	A2XDJ7	Uncharacterized protein	#N/A
BGIOSGA011958	506.838	3405.25	6.71862	2.74816	up	0.00156936	yes	138.633	1909.97	13.7772	3.78421	up	1.5221e-14	yes	153.906	736.825	4.78749	2.25927	up	1	no	172.389	1587.37	9.20808	3.2029		0.0917876	no	3	-	-	A2XD21	Uncharacterized protein	#N/A
BGIOSGA011895	5.5298	399.404	72.2275	6.17448	up	0.00910214	yes	1.42512	23.043	16.1692	4.01517	up	0.00534189	yes	1.58412	1.67025	1.05437	0.0763877		1	no	1.5252	15.239	9.99148	3.3207		0.472714	no	3	GO:0016020;GO:0016021	-	A2XCQ2	Uncharacterized protein	#N/A
BGIOSGA011660	787.931	66.5199	0.0844235	-3.56621	down	0.0427809	yes	2048.53	197.425	0.0963739	-3.37521	down	0.0113109	yes	43.1158	51.3265	1.19043	0.251487		1	no	2612.82	730.545	0.2796	-1.83856		0.650991	no	3	-	-	A2XBH3	LTP1	#N/A
BGIOSGA011605	1559.36	33.0766	0.0212116	-5.559	down	0.00151944	yes	4664.22	31.0128	0.0066491	-7.23263	down	0.00424075	yes	697.546	45.4806	0.0652009	-3.93896	down	0.336183	no	2739.06	41.1502	0.0150235	-6.05664		0.0727829	no	3	GO:0016020;GO:0055085;GO:0016021	-	B8ALD9	CitMHS domain-containing protein	#N/A
BGIOSGA011557	14.451	0	0	-Inf	down	0.00469572	yes	18.1335	0	0	-Inf	down	0.000358028	yes	1.89853	2.01156	1.05954	0.0834333		1	no	19.149	0	0	-Inf		0.191312	no	3	GO:0006979;GO:0020037;GO:0004601;GO:0098869;GO:0055114	K00430	B8ALX5	PEROXIDASE_4 domain-containing protein	#N/A
BGIOSGA011542	4481.95	1394.74	0.311191	-1.68413	down	0.0142617	yes	6068.69	1050.87	0.173163	-2.5298	down	0.00013122	yes	2728.69	1115.65	0.408859	-1.29033	down	0.0712178	no	3349.74	929.719	0.27755	-1.84918		0.0513865	no	3	GO:0016310;GO:0005524;GO:0007165;GO:0016301;GO:0006468;GO:0004674;GO:0000166;GO:0004672;GO:0016740	-	B8AMF4	Non-specific serine/threonine protein kinase	#N/A
BGIOSGA011466	15.7479	77.7336	4.93613	2.30338	up	0.00808703	yes	14.9842	53.0163	3.53814	1.82299	up	0.0248331	yes	22.694	64.5756	2.84549	1.50868	up	0.197693	no	45.6313	89.498	1.96133	0.971832		0.299126	no	3	GO:0046872;GO:0005515	-	A2XCG3	Uncharacterized protein	#N/A
BGIOSGA011181	36.5625	4.96595	0.135821	-2.88022	down	0.00314342	yes	319.849	47.8461	0.14959	-2.74092	down	0.000434914	yes	293.625	220.578	0.751223	-0.412687		1	no	109.356	31.0873	0.284276	-1.81464		0.440607	no	3	GO:0016020;GO:0016021	-	A2XE65	Uncharacterized protein	#N/A
BGIOSGA011160	1066.93	114.643	0.107452	-3.21824	down	0.000168121	yes	849.241	98.346	0.115805	-3.11024	down	0.000237422	yes	699.608	660.155	0.943608	-0.0837409		1	no	832.005	339.484	0.408031	-1.29325		0.103599	no	3	GO:0020037;GO:0055114;GO:0006979;GO:0046872;GO:0098869;GO:0004601;GO:0005576;GO:0042744;GO:0016491	K00430	A2XEA5	Peroxidase	#N/A
BGIOSGA011091	923.332	2452.41	2.65604	1.40928	up	0.00807658	yes	440.218	1542.83	3.50469	1.80929	up	0.00113271	yes	614.001	704.635	1.14761	0.198635		1	no	783.23	1520.66	1.94153	0.957194		0.117305	no	3	GO:0043531;GO:0005515	-	B8AKA0	NB-ARC domain-containing protein	#N/A
BGIOSGA011087	901.454	380.633	0.422244	-1.24385	down	0.0309321	yes	922.813	369.381	0.400278	-1.32093	down	0.0240802	yes	611.557	406.777	0.66515	-0.588249		0.845641	no	797.496	389.682	0.488632	-1.03318		0.0926367	no	3	-	-	A2XEN7	RING-type domain-containing protein	#N/A
BGIOSGA011086	372.07	144.872	0.389367	-1.3608	down	0.0233383	yes	413.004	165.852	0.401575	-1.31626	down	0.0491813	yes	297.311	177.137	0.595795	-0.747111		0.651232	no	336.577	199.713	0.593365	-0.753007		0.513795	no	3	-	-	-	-	#N/A
BGIOSGA011024	82.7502	14.6066	0.176514	-2.50215	down	0.00101139	yes	68.9856	16.7341	0.242573	-2.04351	down	0.00621945	yes	65.6639	53.1827	0.809923	-0.304144		1	no	48.9668	19.2317	0.392751	-1.34831		0.247284	no	3	-	-	A2XF01	Uncharacterized protein	#N/A
BGIOSGA010894	298.718	113.364	0.379502	-1.39782	down	0.0171868	yes	413.268	160.253	0.38777	-1.36673	down	0.0278865	yes	327.677	263.799	0.805058	-0.312836		1	no	379.577	194.198	0.511618	-0.966861		0.226226	no	3	GO:0003824	K01913	B8AMG1	Uncharacterized protein	#N/A
BGIOSGA010611	1538.29	566.392	0.368195	-1.44146	down	0.0346424	yes	1229.85	313.807	0.255159	-1.97053	down	0.0331325	yes	661.983	564.035	0.852038	-0.231011		1	no	861.076	301.605	0.350266	-1.51348		0.0761201	no	3	-	-	A2XHH8	Uncharacterized protein	#N/A
BGIOSGA010387	215.823	33.6462	0.155898	-2.68133	down	1.48687e-06	yes	548.628	126.295	0.230201	-2.11903	down	5.1248e-06	yes	341.597	220.997	0.646953	-0.628267		0.837261	no	302.13	120.324	0.398254	-1.32824		0.0917876	no	3	GO:0016020;GO:0006813;GO:0016021;GO:0071805;GO:0006811;GO:0015079	-	B8AL45	Potassium transporter	#N/A
BGIOSGA010386	220.581	71.5271	0.324267	-1.62475	down	0.00773937	yes	288.079	102.484	0.355749	-1.49107	down	0.00645271	yes	565.714	249.509	0.441052	-1.18098	down	0.502506	no	296.463	149.557	0.504471	-0.987158		0.305268	no	3	GO:0016020;GO:0006813;GO:0016021;GO:0071805;GO:0006811;GO:0015079	-	A2XIS7	Potassium transporter	#N/A
BGIOSGA009964	1270.83	463.702	0.36488	-1.45451	down	0.012987	yes	2275.01	933.615	0.410378	-1.28497	down	0.00698401	yes	3197.04	1324	0.414135	-1.27183	down	0.803013	no	1789.13	975.931	0.545478	-0.874407		0.647408	no	3	GO:0016020;GO:0016021	-	A2XL45	Uncharacterized protein	#N/A
BGIOSGA009929	283.216	105.963	0.374143	-1.41834	down	0.0274442	yes	389.247	26.7996	0.0688499	-3.8604	down	1.93891e-15	yes	146.894	47.6681	0.324507	-1.62368	down	0.354175	no	362.785	42.2702	0.116516	-3.1014		0.429031	no	3	GO:0005524;GO:0004672;GO:0006468	-	B8AQD3	Uncharacterized protein	#N/A
BGIOSGA009891	110.004	623.859	5.67123	2.50366	up	0.000227814	yes	18.455	189.671	10.2775	3.36141	up	0.0100829	yes	37.3379	70.0562	1.87628	0.907873		0.694578	no	21.0251	138.105	6.56859	2.71558		0.135882	no	3	-	-	B8AQR6	Uncharacterized protein	#N/A
BGIOSGA009755	4813.56	1644.47	0.341632	-1.54948	down	0.00288091	yes	5443.4	1237.48	0.227336	-2.1371	down	0.000925739	yes	2056.96	333.285	0.162028	-2.62569	down	0.176122	no	4070.7	1214.47	0.298343	-1.74495		0.338614	no	3	GO:0016020;GO:0009535;GO:0009620;GO:0005506;GO:0009978;GO:0009534;GO:0055114;GO:0016705;GO:0009941;GO:0005739;GO:0009507;GO:0009611;GO:0050832;GO:0010287;GO:0020037;GO:0009753;GO:0009579;GO:0031407;GO:0046872;GO:0009695;GO:0004497	K01723	A2XMB9	Uncharacterized protein	#N/A
BGIOSGA009701	679.047	165.889	0.244296	-2.03329	down	8.0473e-05	yes	772.683	259.05	0.33526	-1.57665	down	0.000895528	yes	843.368	652.326	0.773477	-0.37057		1	no	754.805	364.915	0.483457	-1.04854		0.0774932	no	3	-	-	B8AKX0	Uncharacterized protein	#N/A
BGIOSGA009694	388.44	2420.92	6.23241	2.63979	up	0.00972166	yes	185.477	1304.14	7.03127	2.81379	up	0.0296319	yes	186.621	287.075	1.53828	0.621318		1	no	246.985	159.81	0.647042	-0.628068		0.934243	no	3	GO:0004364;GO:0005515;GO:0016740	K00799	-	-	#N/A
BGIOSGA009499	615.972	135.345	0.219726	-2.18622	down	0.000770881	yes	588.615	153.623	0.26099	-1.93793	down	3.82339e-05	yes	1108.01	500.057	0.451312	-1.1478	down	0.175059	no	683.666	162.724	0.238017	-2.07086		0.081433	no	3	-	-	A2XNR5	Uncharacterized protein	#N/A
BGIOSGA009481	45.9534	6.64675	0.144641	-2.78945	down	0.00288342	yes	124.994	24.5059	0.196057	-2.35066	down	9.48395e-05	yes	49.1576	35.0183	0.712368	-0.489306		1	no	48.0881	37.3091	0.77585	-0.36615		0.891503	no	3	-	-	A2XNV1	Uncharacterized protein	#N/A
BGIOSGA009408	519.964	111.202	0.213865	-2.22522	down	2.02858e-05	yes	867.486	371.602	0.428366	-1.22308	down	0.0149034	yes	934.259	721.841	0.772635	-0.372142		1	no	971.926	444.323	0.457157	-1.12924		0.0507042	no	3	GO:0016020;GO:0009773;GO:0009535;GO:0016730;GO:0016021	-	B8ANS3	Uncharacterized protein	#N/A
BGIOSGA009257	185.074	27.5502	0.148861	-2.74796	down	8.05174e-06	yes	258.873	85.454	0.330101	-1.59902	down	0.00277553	yes	237.841	238.934	1.0046	0.00661788		1	no	277.528	67.8351	0.244426	-2.03253		0.0991906	no	2	GO:0003677;GO:0005634;GO:0006355	-	B8AEI0	NAC domain-containing protein	NAC
BGIOSGA008777	394.876	40.0156	0.101337	-3.30276	down	8.27505e-10	yes	337.821	125.212	0.370647	-1.43188	down	0.00655161	yes	234.887	404.269	1.72112	0.78335		0.81051	no	308.489	61.5289	0.199453	-2.32588		0.205996	no	2	GO:0016020;GO:0055085;GO:0016021	-	A2X843	MFS domain-containing protein	#N/A
BGIOSGA008632	47.8174	459.541	9.61033	3.26459	up	0.000618313	yes	46.4764	163.745	3.52318	1.81688	up	0.00144928	yes	18.3509	53.0807	2.89254	1.53234	up	0.237996	no	28.6602	90.0959	3.14359	1.65241		0.244726	no	2	GO:0009055;GO:0015035;GO:0022900;GO:0005623;GO:0055114;GO:0045454	K03676	B8AFG9	Glutaredoxin domain-containing protein	#N/A
BGIOSGA008625	81.717	2.58462	0.031629	-4.98261	down	2.00395e-09	yes	116.756	29.1953	0.250053	-1.99969	down	0.0287596	yes	519.767	101.482	0.195246	-2.35664	down	1	no	674.504	696.237	1.03222	0.0457513		1	no	2	-	-	B8AFG1	LRRNT_2 domain-containing protein	#N/A
BGIOSGA008483	22.4166	2.85203	0.127228	-2.97451	down	0.0320805	yes	34.5153	3.21236	0.0930706	-3.42553	down	0.000722938	yes	34.0796	31.0459	0.910982	-0.134505		1	no	21.2503	20.6647	0.972444	-0.0403135		1	no	2	GO:0000145;GO:0006887	-	B8AEB7	Uncharacterized protein	#N/A
BGIOSGA007951	683.242	178.245	0.26088	-1.93854	down	0.00174223	yes	913.347	313.87	0.343648	-1.541	down	0.000986817	yes	923.331	608.601	0.659137	-0.601351		0.892642	no	436.862	238.801	0.546628	-0.871369		0.187682	no	2	GO:0006886;GO:0005623;GO:0005622	-	B8AFN4	p0413A11.12 protein	#N/A
BGIOSGA007811	123.054	31.2615	0.254047	-1.97683	down	0.00604991	yes	122.875	47.9951	0.3906	-1.35624	down	0.0427142	yes	169.029	91.6794	0.542388	-0.882603		0.54787	no	99.9909	73.6986	0.737053	-0.44016		0.65632	no	2	GO:0016020;GO:0016310;GO:0005524;GO:0016301;GO:0006468;GO:0005515;GO:0004674;GO:0000166;GO:0004672;GO:0016021;GO:0016740	-	A2X2J6	Protein kinase domain-containing protein	#N/A
BGIOSGA007751	331.173	1090.8	3.29375	1.71973	up	0.00115378	yes	319.756	744.36	2.3279	1.21903	up	0.0180223	yes	410.624	1024.26	2.49441	1.3187	up	0.0723345	no	0.715353	0.658906	0.921093	-0.118582		1	no	2	GO:0016021	-	B8ADU3	Uncharacterized protein	#N/A
BGIOSGA007734	237.838	50.3677	0.211773	-2.23941	down	0.0011778	yes	926.541	374.83	0.404548	-1.30562	down	0.00776921	yes	1024.76	886.649	0.86523	-0.208844		1	no	647.514	356.346	0.550329	-0.861634		0.559438	no	2	GO:0016020;GO:0006952;GO:0016021;GO:0005516;GO:0009607	K08472	B8ADS2	MLO-like protein	#N/A
BGIOSGA007660	41.8389	244.917	5.85381	2.54938	up	7.8505e-06	yes	32.7711	178.198	5.43764	2.44298	up	7.54028e-06	yes	54.81	37.053	0.676027	-0.564848		1	no	39.4965	119.782	3.03274	1.60062		0.406301	no	2	GO:0046983	-	A2X1K9	Uncharacterized protein	#N/A
BGIOSGA007636	924.352	2253.63	2.43807	1.28574	up	0.0228907	yes	560.679	1302.25	2.32262	1.21576	up	0.0112929	yes	847.142	1015.4	1.19862	0.261369		1	no	1091.72	1516.03	1.38866	0.473691		0.613651	no	2	GO:0020037;GO:0005506;GO:0055114;GO:0016705;GO:0046872;GO:0009941;GO:0004497;GO:0009570;GO:0016491;GO:0009507	-	A2X1F8	Uncharacterized protein	#N/A
BGIOSGA007520	10.3971	61.9494	5.95834	2.57491	up	0.0184345	yes	3.6447	41.3532	11.3461	3.50413	up	0.000281556	yes	5.73419	11.2762	1.96649	0.975622		1	no	10.5687	31.3898	2.97006	1.57049		0.225785	no	2	-	-	A2X0U2	Uncharacterized protein	#N/A
BGIOSGA007394	28.8684	1.33863	0.0463701	-4.43066	down	0.0350744	yes	80.2155	3.16712	0.0394826	-4.66264	down	0.0178491	yes	41.7766	16.6456	0.398444	-1.32755	down	0.676116	no	42.4916	18.7221	0.440607	-1.18243		0.76501	no	2	GO:0043531	-	B8AGI7	NB-ARC domain-containing protein	#N/A
BGIOSGA007261	23.384	0	0	-Inf	down	0.0141092	yes	82.5978	0.332788	0.00402902	-7.95536	down	0.0352806	yes	35.0458	0	0	-Inf		0.383762	no	116.658	0.332947	0.00285404	-8.45278		0.0623637	no	2	GO:0016020;GO:0055085;GO:0016021	-	B8AGH0	Uncharacterized protein	#N/A
BGIOSGA007152	1259.52	285.526	0.226695	-2.14118	down	1.82508e-05	yes	1205.24	505.238	0.419202	-1.25428	down	0.0113109	yes	1468.58	1698.32	1.15643	0.209683		1	no	1190.26	605.777	0.508947	-0.974411		0.107476	no	2	GO:0005524;GO:0005534	K12446	B8AHF2	Uncharacterized protein	#N/A
BGIOSGA007090	324.549	738.939	2.27682	1.18702	up	0.0498754	yes	187.729	457.788	2.43855	1.28603	up	0.0148574	yes	175.877	305.219	1.73541	0.795275		0.610296	no	216.653	474.342	2.18941	1.13054		0.0741521	no	2	GO:0016020;GO:0006878;GO:0008535;GO:0045454;GO:0006825;GO:0033617;GO:0046872;GO:0005507;GO:0005743;GO:0016021;GO:0005739;GO:0009793	K07152	A2X154	Thioredoxin domain-containing protein	#N/A
BGIOSGA007041	1425.87	501.616	0.351797	-1.50718	down	0.0378993	yes	1576.48	755.26	0.47908	-1.06166	down	0.0428201	yes	1511.46	972.031	0.643106	-0.636871		0.787055	no	1025.22	742.628	0.724359	-0.465224		0.651081	no	2	GO:0005622;GO:0008270	-	A2X1I6	B box-type domain-containing protein	#N/A
BGIOSGA007008	113.826	772.352	6.78537	2.76243	up	5.17052e-08	yes	95.3627	299.43	3.13991	1.65072	up	0.00413448	yes	72.4207	52.8982	0.730429	-0.453183		1	no	100.446	294.701	2.93391	1.55283		0.640269	no	2	GO:0005524;GO:0002161;GO:0000049;GO:0005737;GO:0004822;GO:0106074;GO:0006428;GO:0006418;GO:0000166;GO:0004812	-	B8AIX8	Uncharacterized protein	#N/A
BGIOSGA006907	7553.55	2080.34	0.275413	-1.86033	down	0.00186159	yes	8132.29	1698.67	0.20888	-2.25925	down	0.00261101	yes	3203.08	393.698	0.122912	-3.0243	down	0.131578	no	4923.57	788.843	0.160218	-2.64189		0.281937	no	2	GO:0016020;GO:0016746;GO:0016021;GO:0016740;GO:0003824;GO:0016747;GO:0006633	K15397	A2X281	3-ketoacyl-CoA synthase	#N/A
BGIOSGA006842	54.9135	2.19165	0.039911	-4.64707	down	0.00011576	yes	36.0118	5.47828	0.152124	-2.71668	down	0.00737697	yes	149.743	19.1809	0.128092	-2.96475	down	0.324522	no	45.3789	26.9738	0.594414	-0.750461		0.503516	no	2	GO:0016020;GO:0005515;GO:0005524;GO:0004672;GO:0016021;GO:0006468	-	A2X2M8	Protein kinase domain-containing protein	#N/A
BGIOSGA006792	11.2348	56.2553	5.00725	2.32402	up	0.0124592	yes	8.06888	38.1493	4.72795	2.24122	up	0.0202179	yes	8.13538	15.288	1.87919	0.910115		1	no	1.96168	16.8946	8.61232	3.1064		0.161475	no	2	GO:0016020;GO:0016021	-	A2X2Y4	RING-type domain-containing protein	#N/A
BGIOSGA006624	9387.66	229.327	0.0244286	-5.35529	down	1.69457e-06	yes	9265.23	1762.7	0.190249	-2.39404	down	0.0232372	yes	13563.6	11064.7	0.815761	-0.293781		1	no	14178.9	10614.5	0.748614	-0.417706		0.831391	no	2	GO:0009058;GO:0006520;GO:0008483;GO:0003824;GO:0030170	K14271	A2X3V3	Aminotran_1_2 domain-containing protein	#N/A
BGIOSGA006374	435.845	69.1673	0.158697	-2.65565	down	7.26293e-07	yes	803.391	315.135	0.392255	-1.35013	down	0.00806632	yes	601.213	593.053	0.986427	-0.0197163		1	no	87.0377	43.3428	0.497977	-1.00585		0.257531	no	2	-	-	B8AIN7	Uncharacterized protein	#N/A
BGIOSGA006356	397.406	80.4598	0.202463	-2.30427	down	2.76299e-05	yes	365.412	135.991	0.372158	-1.42601	down	0.00495689	yes	311.905	359.825	1.15364	0.206189		1	no	435.65	147.178	0.337836	-1.5656		0.108248	no	2	-	-	A2X5I1	Uncharacterized protein	#N/A
BGIOSGA006339	22.812	0.917449	0.0402179	-4.63602	down	0.00276075	yes	117.632	1.57966	0.0134288	-6.21853	down	0.0148731	yes	28.6903	2.09328	0.0729615	-3.77672	down	0.2978	no	84.6901	14.2572	0.168346	-2.5705		0.584328	no	2	GO:0046872;GO:0020037;GO:0016705;GO:0005506;GO:0004497;GO:0055114;GO:0016491	-	A2X5K8	Uncharacterized protein	#N/A
BGIOSGA006030	208.741	56.1728	0.269103	-1.89377	down	0.00279652	yes	212.493	39.5763	0.186247	-2.42471	down	0.00105221	yes	38.7756	15.571	0.401567	-1.31629	down	0.89781	no	131.319	7.95399	0.06057	-4.04525		0.497041	no	2	GO:0003677	K09422	A2X7A1	Uncharacterized protein	MYB
BGIOSGA005932	1262.38	3235.78	2.56325	1.35798	up	0.0159777	yes	347.221	1014.78	2.92258	1.54724	up	0.000911166	yes	611.781	1068.61	1.74672	0.804648		1	no	402.881	2969.46	7.37056	2.88177		0.117305	no	2	GO:0016020;GO:0046872;GO:0020037;GO:0016021	K23490	A2X7U4	Cytochrome b5 heme-binding domain-containing protein	#N/A
BGIOSGA005930	1887.89	3.67981	0.00194917	-9.00293	down	0.000817383	yes	2717.17	691.445	0.254472	-1.97442	down	6.1621e-06	yes	3571.08	4884.48	1.36779	0.451847		1	no	2959.59	2533.25	0.855946	-0.224408		0.972818	no	2	GO:0016020;GO:0055085;GO:0016021	-	A2X7U6	Uncharacterized protein	#N/A
BGIOSGA005787	290.645	777.16	2.67391	1.41895	up	0.012816	yes	133.792	336.034	2.51162	1.32862	up	0.0142455	yes	88.9859	190.119	2.1365	1.09525	up	0.30367	no	184.682	202.845	1.09835	0.135334		0.983062	no	2	GO:0016020;GO:0015846;GO:0055085;GO:1902047;GO:0015293;GO:0015203;GO:0016021;GO:0005886;GO:0022857	-	-	-	#N/A
BGIOSGA005771	488.92	1149.73	2.35156	1.23362	up	0.0348096	yes	358.696	882.92	2.46147	1.29952	up	0.00678716	yes	401.718	290.379	0.722843	-0.468246		1	no	332.497	685.973	2.0631	1.04481		0.0864508	no	2	GO:0006355;GO:0046983	-	B8AH97	BHLH domain-containing protein	bHLH
BGIOSGA005605	204.454	44.071	0.215555	-2.21387	down	0.000214006	yes	100.767	30.6051	0.303722	-1.71918	down	0.0069145	yes	88.5917	6.80657	0.0768309	-3.70217	down	0.210625	no	181.333	24.8867	0.137243	-2.86519		0.638599	no	2	GO:0005515	-	A2X9Q2	Uncharacterized protein	#N/A
BGIOSGA005557	1817.12	341.117	0.187724	-2.41332	down	0.0377973	yes	1244.2	230.554	0.185303	-2.43204	down	4.1963e-08	yes	237.754	32.5277	0.136812	-2.86973	down	0.497038	no	300.582	26.9084	0.089521	-3.48163		0.313229	no	2	GO:0003677;GO:0005634;GO:0006355;GO:0006351;GO:0003700	-	B8AJ39	AP2/ERF domain-containing protein	ERF
BGIOSGA005539	953.509	142.102	0.149031	-2.74632	down	0.0431868	yes	1459.73	86.7766	0.0594469	-4.07226	down	0.000120685	yes	603.304	307.093	0.509019	-0.974209		0.861619	no	1007.05	393.021	0.390271	-1.35745		0.365655	no	2	GO:0016020;GO:0055085;GO:0016021;GO:0022857	-	B8AJ52	WAT1-related protein	#N/A
BGIOSGA005411	64.6875	10.1415	0.156776	-2.67322	down	0.00153402	yes	85.018	29.1993	0.343448	-1.54184	down	0.030184	yes	127.082	50.9898	0.401236	-1.31748	down	0.863577	no	126.066	38.4709	0.305164	-1.71235		0.257937	no	2	GO:0008641;GO:0005524;GO:0005737;GO:0006777;GO:0034227;GO:0000166;GO:0005829;GO:0004792;GO:0016783;GO:0002098;GO:0008152;GO:0016779;GO:0002143;GO:0003824;GO:0008033;GO:0046872;GO:0061604;GO:0016740;GO:0018192;GO:0061605	K11996	A2XAQ6	Adenylyltransferase and sulfurtransferase MOCS3	#N/A
BGIOSGA005389	10.735	321.525	29.951	4.90453	up	3.56001e-06	yes	0.352843	444.631	1260.14	10.2994	up	1.24326e-39	yes	0.62883	34.4144	54.7276	5.7742	up	0.250314	no	0.404925	0	0	-Inf		1	no	2	GO:0003824;GO:0050662	-	A2XAT9	Epimerase domain-containing protein	#N/A
BGIOSGA005386	810.152	2453.42	3.02835	1.59853	up	0.00281017	yes	603.376	1455.71	2.41261	1.2706	up	0.0277556	yes	619.93	635.605	1.02529	0.0360256		1	no	531.31	1091.7	2.05474	1.03896		0.0799797	no	2	GO:0005515	-	A2XAU2	PB1 domain-containing protein	#N/A
BGIOSGA005165	228.276	79.8913	0.349976	-1.51467	down	0.017376	yes	235.095	93.88	0.399329	-1.32435	down	0.0196827	yes	278.194	161.091	0.579061	-0.788212		0.847204	no	240.028	167.254	0.696812	-0.521158		0.648323	no	1	GO:0005515	K00799	A2WZ31	Uncharacterized protein	#N/A
BGIOSGA004809	115.977	8.0841	0.0697046	-3.8426	down	0.00237335	yes	391.733	8.99345	0.0229581	-5.44485	down	0.000374322	yes	76.9868	27.6486	0.359134	-1.47741	down	0.216054	no	452.244	14.1043	0.0311873	-5.0029		0.303499	no	1	GO:0046274;GO:0048046;GO:0055114;GO:0046872;GO:0052716;GO:0005507;GO:0005576;GO:0016491	-	B8ACE8	Laccase	#N/A
BGIOSGA004744	190.779	76.0383	0.398568	-1.3271	down	0.0450064	yes	299.718	118.223	0.394446	-1.3421	down	0.0138803	yes	249.294	230.223	0.9235	-0.114816		1	no	229.213	103.522	0.45164	-1.14676		0.0934259	no	1	-	-	B8ABN9	Uncharacterized protein	#N/A
BGIOSGA004716	565.657	181.268	0.320455	-1.64181	down	0.00253626	yes	615.844	184.411	0.299444	-1.73964	down	0.00029866	yes	748.663	388.822	0.519355	-0.945207		0.34663	no	545.853	545.012	0.998459	-0.00222519		1	no	1	GO:0016020;GO:0016021	-	A2WWI4	Uncharacterized protein	#N/A
BGIOSGA004691	2568.57	6141.04	2.39084	1.25752	up	0.0320805	yes	1973.03	4662.94	2.36335	1.24083	up	0.0101741	yes	2049.1	2641.87	1.28929	0.366572		1	no	2154.79	4558.67	2.1156	1.08107		0.0532921	no	1	GO:0046872;GO:0004619;GO:0006007;GO:0003824;GO:0005737;GO:0030145	K15633	B8ABA7	Uncharacterized protein	#N/A
BGIOSGA004669	3.4482	40.1162	11.634	3.54027	up	0.00459955	yes	0	20.0007	Inf	Inf	up	0.00021759	yes	1.61068	2.71839	1.68773	0.755082		1	no	0	8.94375	Inf	Inf		0.0610515	no	1	-	-	A2WW86	Uncharacterized protein	#N/A
BGIOSGA004431	228.537	1182.93	5.1761	2.37186	up	0.000632551	yes	243.106	608.075	2.50128	1.32266	up	0.00774056	yes	203.762	240.02	1.17794	0.23627		1	no	127.817	350.866	2.74506	1.45684		0.218577	no	1	GO:0009505	-	A2WUW9	Uncharacterized protein	#N/A
BGIOSGA004372	12811.7	2841.03	0.221753	-2.17297	down	5.68925e-06	yes	11631.6	4575.99	0.393411	-1.34589	down	0.0480026	yes	12243.4	9829.21	0.802819	-0.316853		1	no	11855.7	6347.32	0.535382	-0.901359		0.123121	no	1	GO:0004471;GO:0046872;GO:0004470;GO:0051287;GO:0055114;GO:0016491	K00029	B8A8R6	Malic enzyme	#N/A
BGIOSGA004268	1022.84	284.599	0.278244	-1.84558	down	0.00737696	yes	1064.3	276.927	0.260195	-1.94234	down	0.00105154	yes	649.607	259.757	0.399868	-1.3224	down	0.566187	no	666.772	216.711	0.325015	-1.62142		0.372941	no	1	GO:0005524;GO:0004674;GO:0000166;GO:0004672;GO:0006468	-	A2WU53	Protein kinase domain-containing protein	#N/A
BGIOSGA004199	35.0343	4.44444	0.12686	-2.97869	down	0.00485178	yes	30.9269	3.6345	0.117519	-3.08903	down	0.00532007	yes	59.0099	21.5511	0.365211	-1.4532	down	1	no	23.3146	24.611	1.05561	0.0780734		1	no	1	GO:0016020;GO:0016021	-	B8A7K3	Uncharacterized protein	#N/A
BGIOSGA004197	536.697	40.7747	0.0759735	-3.71836	down	1.57618e-12	yes	448.304	65.5349	0.146184	-2.77414	down	0.000143501	yes	703.056	238.074	0.338628	-1.56223	down	0.631695	no	388.846	167.168	0.429906	-1.21791		0.128551	no	1	GO:0016020;GO:0016021	-	A2WTR6	Uncharacterized protein	#N/A
BGIOSGA004074	22.8849	2.99122	0.130707	-2.93559	down	0.0287878	yes	75.1321	1.26249	0.0168035	-5.89509	down	0.0191144	yes	18.6329	2.43232	0.130539	-2.93745	down	0.295948	no	46.3879	4.83767	0.104287	-3.26136		0.405933	no	1	GO:0030247	-	A2WT13	GUB_WAK_bind domain-containing protein	#N/A
BGIOSGA003944	297.118	996.078	3.35247	1.74522	up	0.00131495	yes	181.078	523.941	2.89346	1.53279	up	0.0341754	yes	879.728	330.881	0.376117	-1.41074	down	1	no	488.547	907.07	1.85667	0.892716		0.170986	no	1	GO:0005524;GO:0000166	-	A2WSC7	AAA domain-containing protein	#N/A
BGIOSGA003773	87.8693	7.54257	0.0858385	-3.54223	down	0.0309357	yes	94.226	20.3736	0.216221	-2.20942	down	0.00134124	yes	116.082	41.6493	0.358792	-1.47878	down	0.115774	no	77.8154	36.851	0.47357	-1.07835		0.23387	no	1	-	-	A2WRG1	Uncharacterized protein	#N/A
BGIOSGA003766	10566	1795.45	0.169926	-2.55702	down	0.000894206	yes	7197.52	3142.21	0.436568	-1.19572	down	0.0143598	yes	6408.53	4858.49	0.758128	-0.399487		1	no	5830.97	3947.15	0.676929	-0.562924		0.403591	no	1	GO:0006508;GO:0008233	K01369	B8AA91	Uncharacterized protein	#N/A
BGIOSGA003418	2115.82	719.723	0.340162	-1.5557	down	0.00288909	yes	1997.81	891.807	0.446392	-1.16362	down	0.0213735	yes	1758.95	764.248	0.434491	-1.2026	down	0.183296	no	1200.64	915.766	0.762731	-0.390753		0.914597	no	1	GO:0033926;GO:0003824	-	A2WPE3	Uncharacterized protein	#N/A
BGIOSGA003412	18.1469	0	0	-Inf	down	0.0249365	yes	17.3564	0	0	-Inf	down	0.00140196	yes	0.333717	11.4397	34.2797	5.09928	up	0.0801883	no	4.67027	2.97556	0.637128	-0.650346		0.998708	no	1	GO:0006508;GO:0008234	-	A2WPD6	Uncharacterized protein	#N/A
BGIOSGA003411	327.186	702.869	2.14822	1.10314	up	0.0493275	yes	158.491	483.521	3.05078	1.60918	up	0.00429795	yes	216.362	170.158	0.78645	-0.346573		1	no	238.756	451.551	1.89127	0.919354		0.250369	no	1	GO:0016788	-	B8A7F3	Lipase_GDSL domain-containing protein	#N/A
BGIOSGA003344	1076.37	472.384	0.43887	-1.18813	down	0.041359	yes	1109.57	476.442	0.429392	-1.21963	down	0.0154557	yes	853.934	442.749	0.518481	-0.947636		0.33844	no	1248.13	675.065	0.540863	-0.886665		0.522372	no	1	-	-	B8A6R2	Uncharacterized protein	#N/A
BGIOSGA003042	45.1668	8.45705	0.18724	-2.41704	down	0.0091797	yes	84.8683	19.9303	0.234838	-2.09026	down	0.00269147	yes	59.7064	29.0987	0.487363	-1.03693	down	1	no	24.3445	6.08979	0.250151	-1.99913		0.322834	no	1	GO:0016020;GO:0055085;GO:0016021	-	B8AAY8	Uncharacterized protein	#N/A
BGIOSGA002869	72.2112	8.95564	0.12402	-3.01135	down	0.000409006	yes	92.4515	4.90283	0.0530313	-4.23701	down	0.000889145	yes	32.9522	57.9989	1.76009	0.81565		1	no	68.0457	4.53267	0.0666122	-3.90807		0.0610515	no	1	-	-	A2WL84	VOC domain-containing protein	#N/A
BGIOSGA002866	188.555	47.553	0.252197	-1.98738	down	0.0193918	yes	313.793	79.7155	0.254039	-1.97688	down	0.00010138	yes	166.719	215.452	1.29231	0.369951		1	no	272.892	88.7782	0.325324	-1.62005		0.196966	no	1	GO:0020037;GO:0055114;GO:0006979;GO:0046872;GO:0098869;GO:0004601;GO:0005576;GO:0042744;GO:0016491	K00430	A2WL79	Peroxidase	#N/A
BGIOSGA002246	15086.7	5297.21	0.351118	-1.50997	down	0.00332877	yes	15962.8	7233.79	0.453166	-1.14189	down	0.0209061	yes	12230.1	12754	1.04283	0.0605088		1	no	17059.8	8367.42	0.490476	-1.02775		0.0741012	no	1	GO:2000028	K12124	B8ADL4	Uncharacterized protein	#N/A
BGIOSGA002244	207.579	72.1934	0.347788	-1.52372	down	0.0167063	yes	303.069	113.397	0.374163	-1.41826	down	0.00735537	yes	217.78	170.822	0.78438	-0.350375		1	no	349.732	112.905	0.322832	-1.63114		0.400699	no	1	GO:0016787;GO:0046856	-	B8ADL9	IPPc domain-containing protein	#N/A
BGIOSGA002132	14.6625	105.607	7.20251	2.8485	up	7.54345e-05	yes	12.3093	70.4799	5.72577	2.51747	up	0.000570563	yes	13.4115	13.6903	1.02079	0.0296803		1	no	13.8985	27.4245	1.97319	0.980533		0.543285	no	1	GO:0016020;GO:0016021	-	A2WM08	RING-type domain-containing protein	#N/A
BGIOSGA002089	29.0173	729.662	25.1458	4.65225	up	0.0177328	yes	15.1255	105.364	6.96598	2.80033	up	0.0224413	yes	20.8892	79.6668	3.81377	1.93122	up	0.128158	no	2.83002	77.0193	27.2151	4.76633		0.0761201	no	1	GO:0005524	-	B8AAY6	AAA domain-containing protein	#N/A
BGIOSGA001993	45.5546	1.07091	0.0235082	-5.41069	down	0.000368491	yes	35.461	4.62506	0.130426	-2.93869	down	0.00317095	yes	2.23951	0.32921	0.147001	-2.7661	down	1	no	57.6014	9.10309	0.158036	-2.66168		0.197622	no	1	GO:0016020;GO:0009664;GO:0005618;GO:0005576;GO:0071555	-	A2WMV5	Expansin	#N/A
BGIOSGA001904	904.545	210.651	0.232881	-2.10234	down	5.01036e-05	yes	1040.94	373.55	0.358859	-1.47851	down	0.00175453	yes	918.782	702.896	0.76503	-0.386411		1	no	1030.38	478.143	0.464047	-1.10766		0.0502873	no	1	-	-	A2WNE5	Uncharacterized protein	#N/A
BGIOSGA001740	144.979	52.8656	0.364644	-1.45544	down	0.0202664	yes	698.14	162.456	0.232698	-2.10347	down	0.0198359	yes	568.847	131.135	0.230527	-2.11699	down	0.727317	no	486.489	131.715	0.270746	-1.88499		0.260719	no	1	GO:0004180;GO:0008233;GO:0016787;GO:0006508;GO:0004185	K16297	B8A7F9	Carboxypeptidase	#N/A
BGIOSGA001718	34.2691	0.292647	0.00853969	-6.8716	down	6.28795e-06	yes	41.5617	0.596909	0.014362	-6.1216	down	0.0360159	yes	20.8944	9.75276	0.466763	-1.09924	down	0.872486	no	15.7161	2.49515	0.158764	-2.65504		0.247299	no	1	GO:0016020;GO:0005515;GO:0005524;GO:0000166;GO:0004672;GO:0016021;GO:0006468	-	B8A7H7	Protein kinase domain-containing protein	#N/A
BGIOSGA001631	1306.01	4029.5	3.08535	1.62544	up	0.0017124	yes	688.267	1597.45	2.32098	1.21473	up	0.0154557	yes	1184.68	960.396	0.81068	-0.302795		1	no	657.464	918.082	1.3964	0.481711		0.545692	no	1	GO:0005515	K00799	A2WQ21	Uncharacterized protein	#N/A
BGIOSGA001625	12.3646	74.7071	6.04204	2.59504	up	0.000728197	yes	3.35191	28.4338	8.48287	3.08455	up	0.00690275	yes	#N/A	#N/A	#N/A	#N/A		#N/A	no	#N/A	#N/A	#N/A	#N/A		#N/A		1	-	-	A2WQ29	GST C-terminal domain-containing protein	#N/A
BGIOSGA001314	1439.73	430.145	0.298768	-1.7429	down	0.00048979	yes	1959.71	610.69	0.311623	-1.68213	down	0.000246672	yes	1396.78	1026.84	0.735151	-0.443888		1	no	2320.62	389.891	0.168011	-2.57337		0.0680337	no	1	GO:0048509;GO:0016787;GO:0009691	K22522	A2WRZ6	Cytokinin riboside 5'-monophosphate phosphoribohydrolase	#N/A
BGIOSGA001108	1271.25	3428.95	2.69731	1.43152	up	0.00606963	yes	829.447	2117.6	2.55303	1.35221	up	0.0042821	yes	834.227	715.042	0.857131	-0.222413		1	no	945.016	1969.35	2.08393	1.05931		0.0671821	no	1	GO:0016020;GO:0016021	-	A2WTA8	PMR5N domain-containing protein	#N/A
BGIOSGA001106	33.0214	188.804	5.71764	2.51542	up	3.76078e-05	yes	26.9432	83.202	3.08805	1.62669	up	0.0247544	yes	44.6533	20.1608	0.451498	-1.14721	down	0.961874	no	29.5731	65.6774	2.22085	1.15111		0.298414	no	1	-	-	A2WTB1	VQ domain-containing protein	#N/A
BGIOSGA001011	87.8474	215.948	2.45822	1.29762	up	0.0419942	yes	78.0966	230.442	2.95074	1.56108	up	0.0164395	yes	60.9871	41.6208	0.682453	-0.551199		1	no	49.026	131.93	2.69102	1.42815		0.120701	no	1	GO:0016020;GO:0016021;GO:0006659	K08730	B8A7L9	Uncharacterized protein	#N/A
BGIOSGA000911	3579.42	1081.9	0.302256	-1.72616	down	0.000662655	yes	5821.49	2011	0.345445	-1.53347	down	0.0282743	yes	3813.79	2167.41	0.568309	-0.815252		0.803879	no	4917.91	1724.76	0.35071	-1.51165		0.451778	no	1	-	K14156	A2WUG7	Uncharacterized protein	#N/A
BGIOSGA000898	2.12214	92.9393	43.795	5.45269	up	3.14479e-10	yes	0.306538	70.8839	231.24	7.85325	up	0.000293945	yes	12.5127	4.08363	0.326358	-1.61547	down	1	no	0.65241	66.5644	102.028	6.67283		0.138264	no	1	GO:0005525;GO:0003924	K03234	A2WUL5	Tr-type G domain-containing protein	#N/A
BGIOSGA000775	45.6207	9.64158	0.211342	-2.24235	down	0.0259726	yes	214.961	56.6767	0.26366	-1.92325	down	0.0240905	yes	428.975	134.264	0.312987	-1.67583	down	0.897422	no	417.917	162.058	0.387777	-1.3667		0.200563	no	1	-	-	A2WVB7	Uncharacterized protein	#N/A
BGIOSGA000699	329.234	99.2378	0.30142	-1.73015	down	0.00383707	yes	449.011	199.373	0.444027	-1.17128	down	0.0362884	yes	341.124	298.682	0.875583	-0.191685		1	no	361.096	90.1794	0.249738	-2.00151		0.10321	no	1	GO:0016310;GO:0003951;GO:0016301	K04718	B8AAF6	DAGKc domain-containing protein	#N/A
BGIOSGA000583	2005.55	293.451	0.146319	-2.77281	down	0.018305	yes	2913.93	338.254	0.116082	-3.10679	down	0.00105654	yes	1772.33	68.1683	0.0384626	-4.7004	down	0.0905118	no	856.1	182.379	0.213035	-2.23084		0.141229	no	1	GO:0003677;GO:0005634;GO:0006355;GO:0043565;GO:0003700	-	A2WWF7	WRKY domain-containing protein	WRKY
BGIOSGA000527	1936.08	501.87	0.25922	-1.94775	down	8.40235e-05	yes	2792.5	1134.54	0.406282	-1.29945	down	0.00713622	yes	2274.26	2251.77	0.99011	-0.0143398		1	no	2254.48	1177.22	0.522168	-0.937413		0.112299	no	1	GO:0016020;GO:0055085;GO:0098655;GO:0016021;GO:0006812;GO:0008324	-	A2WWS8	ZT_dimer domain-containing protein	#N/A
BGIOSGA000342	5.72825	578.367	100.967	6.65775	up	0.0323662	yes	0	173.119	Inf	Inf	up	9.10978e-08	yes	0.62883	40.221	63.9617	5.99914	up	0.691304	no	0.715353	16.1229	22.5384	4.49432		0.187866	no	1	-	-	A2WXV4	DOMON domain-containing protein	#N/A
BGIOSGA000128	106.331	22.0908	0.207755	-2.26704	down	0.0210368	yes	293.595	31.1484	0.106093	-3.2366	down	0.0178324	yes	114.946	46.0962	0.401024	-1.31824	down	0.201901	no	245.007	32.6104	0.1331	-2.90941		0.135836	no	1	GO:0016020;GO:0055085;GO:0016021;GO:0022857	-	A2WYZ1	Uncharacterized protein	#N/A
