# Supplementary material for: Comparative transcriptomic analysis of the super hybrid rice Chaoyouqianhao under salt stress
Source: BMC Plant Biol. 2022 May 7;22:233. doi: 10.1186/s12870-022-03586-w (PMC9077912; doi:10.1186/s12870-022-03586-w)
Supplement: Supplementary file 8 — Additional file 8: Table S7. The 1121 DEGs specific to CY1000. [file 12870_2022_3586_MOESM8_ESM.xlsx]

## Sheet: Sheet 1
Table S7 The 1121 specially expressing DEGs in CY1000
id	baseMean_C_Un	baseMean_C_Tr	foldChange(C_Tr/C_Un)(C_Tr/C_Un)	log2FoldChange	pval	DescriptionInUniprot	Description	UniProtID	GO	KEGG	Tffamily
BGIOSGA006213	34.6249	0	0	-Inf	7.63945e-09	Uncharacterized protein	-	B8AEA2	GO:0000287;GO:0016829;GO:0010333	K16082	#N/A
BGIOSGA035193	70.7454	0	0	-Inf	1.94379e-08	Phytocyanin domain-containing protein	-	B8BK92	GO:0009055;GO:0022900	-	#N/A
BGIOSGA021021	28.1265	0	0	-Inf	1.31268e-07	PALP domain-containing protein	-	A2YE55	-	K01738	#N/A
BGIOSGA032909	26.0995	0	0	-Inf	3.6318e-07	Uncharacterized protein	-	A2Z789	GO:0016020;GO:0016021	-	#N/A
BGIOSGA004475	17.6348	0	0	-Inf	3.25913e-05	Protein kinase domain-containing protein	-	B8A9U2	GO:0005524;GO:0004672;GO:0006468	-	#N/A
BGIOSGA026711	34.8066	0	0	-Inf	5.22374e-05	Uncharacterized protein	-	A2YWU6	GO:0016020;GO:0020037;GO:0005506;GO:0055114;GO:0046872;GO:0016705;GO:0016021;GO:0004497;GO:0016491	-	#N/A
BGIOSGA022716	13.6544	0	0	-Inf	0.000291711	Uncharacterized protein	-	A2YBV3	GO:0043531	-	#N/A
BGIOSGA030024	13.4305	0	0	-Inf	0.000310852	Uncharacterized protein	-	B8BE78	-	-	#N/A
BGIOSGA018305	18.7488	0	0	-Inf	0.000407558	Plasma membrane ATPase	Plasma membrane ATPase [Source:UniProtKB/TrEMBL;Acc:B8AWL5]	B8AWL5	GO:0016020;GO:0120029;GO:0005524;GO:0006811;GO:0046872;GO:0000166;GO:0016021;GO:0008553;GO:0005886	K01535	#N/A
BGIOSGA032112	15.7652	0	0	-Inf	0.000467135	Uncharacterized protein	-	A2Z670	GO:0016020;GO:0016760;GO:0016757;GO:0016021;GO:0030244;GO:0016740;GO:0071555	K20923	#N/A
BGIOSGA034899	12.8286	0	0	-Inf	0.000501385	Protein kinase domain-containing protein	-	A2ZBY8	GO:0016020;GO:0016310;GO:0005524;GO:0016301;GO:0006468;GO:0005515;GO:0004674;GO:0000166;GO:0004672;GO:0016021;GO:0016740	-	#N/A
BGIOSGA002916	12.2537	0	0	-Inf	0.000655011	Uncharacterized protein	-	A2WLI3	GO:0016020;GO:0016021	-	#N/A
BGIOSGA007262	13.6565	0	0	-Inf	0.000795068	Uncharacterized protein	-	A2X014	GO:0016020;GO:0016021	-	#N/A
BGIOSGA032325	11.7875	0	0	-Inf	0.000831002	Rx_N domain-containing protein	-	A2Z4T7	-	-	#N/A
BGIOSGA040579	16.0832	0	0	-Inf	0.00099682	-	-	-	GO:0005515	-	#N/A
BGIOSGA032454	10.7161	0	0	-Inf	0.00155212	Uncharacterized protein	-	B8BFI0	GO:0016020;GO:0005524;GO:0004672;GO:0030247;GO:0005509;GO:0016021;GO:0006468	-	#N/A
BGIOSGA027121	10.6302	0	0	-Inf	0.00159227	Uncharacterized protein	-	A2YUB3	-	-	#N/A
BGIOSGA037548	10.3981	0	0	-Inf	0.0018927	-	-	-	-	-	#N/A
BGIOSGA003053	9.74166	0	0	-Inf	0.00315854	Uncharacterized protein	-	B8AAZ5	GO:0020037;GO:0016705;GO:0005506;GO:0055114	-	#N/A
BGIOSGA028696	23.7307	0	0	-Inf	0.00333245	Alpha-carbonic anhydrase domain-containing protein	-	B8BB32	GO:0046872;GO:0008270;GO:0004089	-	#N/A
BGIOSGA016730	12.6355	0	0	-Inf	0.00344039	Uncharacterized protein	-	A2XVC1	GO:0016020;GO:0016310;GO:0005524;GO:0016301;GO:0006468;GO:0004674;GO:0000166;GO:0004672;GO:0048544;GO:0016021;GO:0016740	-	#N/A
BGIOSGA000252	9.30411	0	0	-Inf	0.00359683	Uncharacterized protein	-	B8A860	-	-	#N/A
BGIOSGA012300	24.1559	0	0	-Inf	0.00395166	Uncharacterized protein	-	B8AKN7	-	-	#N/A
BGIOSGA030045	20.0721	0	0	-Inf	0.0042693	ANK_REP_REGION domain-containing protein	-	B8BE07	GO:0005515	-	#N/A
BGIOSGA012456	0	24.4369	Inf	Inf	1.76501e-06	Uncharacterized protein	-	A2XFS7	-	-	#N/A
BGIOSGA010999	0	22.9062	Inf	Inf	4.85312e-06	VOC domain-containing protein	-	A2XF50	-	-	#N/A
BGIOSGA000596	0	18.3873	Inf	Inf	4.59231e-05	TOG domain-containing protein	-	A2WWC3	GO:0016020;GO:0016021	-	#N/A
BGIOSGA016286	0	121.76	Inf	Inf	6.41136e-05	Uncharacterized protein	-	B8AT86	GO:0055114;GO:0016491	-	#N/A
BGIOSGA006158	0	162.958	Inf	Inf	6.86944e-05	Uncharacterized protein	-	A2X6J7	-	-	#N/A
BGIOSGA028444	0	34.7767	Inf	Inf	0.000414563	Uncharacterized protein K0155C03.32	Uncharacterized protein K0155C03.32 [Source:UniProtKB/TrEMBL;Acc:A2YTW1]	A2YTW1	GO:0016020;GO:0016021	-	#N/A
BGIOSGA018447	0	10.5156	Inf	Inf	0.00273755	Uncharacterized protein	-	A2Y2B2	GO:0009415	-	#N/A
BGIOSGA004960	0	9.81932	Inf	Inf	0.00323252	Uncharacterized protein	-	B8A7D7	-	-	#N/A
BGIOSGA003174	0	9.68109	Inf	Inf	0.00417817	AB hydrolase-1 domain-containing protein	-	A2WN01	GO:0003824	-	#N/A
BGIOSGA002346	0.721451	1170.33	1622.19	10.6637	1.0216e-05	Uncharacterized protein	-	B8ADE0	-	-	#N/A
BGIOSGA014606	1.80363	275.134	152.545	7.25309	1.62316e-05	Oleosin	Oleosin [Source:UniProtKB/TrEMBL;Acc:A2XW46]	A2XW46	GO:0016020;GO:0005811;GO:0016021;GO:0012511	-	#N/A
BGIOSGA006676	26.6176	2684.67	100.861	6.65622	6.19778e-07	Pectinesterase	Pectinesterase [Source:UniProtKB/TrEMBL;Acc:A2X3K0]	A2X3K0	GO:0045330;GO:0030599;GO:0016787;GO:0045490;GO:0005618;GO:0043086;GO:0004857;GO:0005576;GO:0071555;GO:0042545	-	#N/A
BGIOSGA032767	6.25936	586.203	93.6523	6.54924	1.13685e-20	PLAT domain-containing protein	-	A2Z6D9	GO:0005515	-	#N/A
BGIOSGA009987	4.97655	460.4	92.5139	6.5316	2.21161e-10	-	Oleosin 18 kDa [Source:UniProtKB/Swiss-Prot;Acc:A2XL05]	-	GO:0016020;GO:0005811;GO:0016021;GO:0012511	-	#N/A
BGIOSGA030416	0.732262	65.5154	89.4699	6.48333	3.60015e-06	Uncharacterized protein	-	A2YZ94	GO:0009793	-	#N/A
BGIOSGA025784	0.360725	29.9932	83.147	6.37759	3.03098e-05	Uncharacterized protein	-	B8B6P8	-	-	#N/A
BGIOSGA027780	0.721451	47.2822	65.5377	6.03425	0.000147611	BHLH domain-containing protein	-	A2YQH4	GO:0046983	-	bHLH
BGIOSGA029123	0.360725	22.4266	62.1707	5.95816	2.12424e-05	F-box domain-containing protein	-	A2YXU1	GO:0005515	-	#N/A
BGIOSGA029365	50.275	2979.85	59.2711	5.88926	0.00369296	Uncharacterized protein	-	A2Z3I6	GO:0003723;GO:0090502;GO:0033897	K01166	#N/A
BGIOSGA010787	7.96609	383.229	48.1075	5.58819	1.79638e-07	Uncharacterized protein	-	A2XGF3	GO:0009506;GO:0045735	-	#N/A
BGIOSGA005616	7.41773	343.887	46.3601	5.53481	4.26954e-09	Laccase	Laccase [Source:UniProtKB/TrEMBL;Acc:B8AIR4]	B8AIR4	GO:0046274;GO:0048046;GO:0055114;GO:0046872;GO:0052716;GO:0005507;GO:0005576;GO:0016491	K05909	#N/A
BGIOSGA014433	5.21991	237.73	45.543	5.50916	0.000896664	Phosphoribulokinase	Phosphoribulokinase [Source:UniProtKB/TrEMBL;Acc:A2XX29]	A2XX29	GO:0016310;GO:0005524;GO:0016301;GO:0005975;GO:0008974	K00855	#N/A
BGIOSGA036495	2.52508	109.776	43.4745	5.4421	4.323e-14	Uncharacterized protein	-	A2ZIT2	-	-	#N/A
BGIOSGA007966	2.03669	78.6537	38.6184	5.27121	0.00319962	Xyloglucan endotransglucosylase/hydrolase	Xyloglucan endotransglucosylase/hydrolase [Source:UniProtKB/TrEMBL;Acc:A2X3G4]	A2X3G4	GO:0016762;GO:0048046;GO:0008152;GO:0006073;GO:0042546;GO:0016798;GO:0004553;GO:0016787;GO:0005618;GO:0010411;GO:0005975;GO:0005576;GO:0016740;GO:0071555	K08235	#N/A
BGIOSGA035172	5.50599	206.015	37.4164	5.2256	0.00261916	Uncharacterized protein	-	B8BK70	-	-	#N/A
BGIOSGA017114	0.328811	11.9582	36.3679	5.18459	0.00432875	-	-	-	GO:0008483;GO:0003824;GO:0030170	K16871	#N/A
BGIOSGA025857	0.360725	11.9226	33.0517	5.04665	0.00404335	ANK_REP_REGION domain-containing protein	-	A2YM44	GO:0016020;GO:0005515;GO:0016021	-	#N/A
BGIOSGA011070	1.08218	34.8151	32.1714	5.00771	0.00132182	Uncharacterized protein	-	B8AKB9	-	-	#N/A
BGIOSGA015447	0.700347	16.9581	24.2138	4.59776	0.00095843	Alpha-L-AF_C domain-containing protein	-	B8ARL4	GO:0046556;GO:0046373	K01209	#N/A
BGIOSGA000433	5.04038	121.2	24.0459	4.58772	0.00364915	Uncharacterized protein	-	A2WXB3	GO:0000287;GO:0004427;GO:0005737;GO:0006796	K01507	#N/A
BGIOSGA005778	1.01835	22.319	21.9169	4.45397	0.000200081	DUF295 domain-containing protein	-	A2X8P5	GO:0005515	-	#N/A
BGIOSGA002472	25.5132	554.022	21.7151	4.44063	0.0019875	Uncharacterized protein	-	A2WK73	GO:0046872;GO:0005507;GO:0055114;GO:0016491	-	#N/A
BGIOSGA030990	22.8331	448.039	19.6224	4.29443	4.36926e-07	Uncharacterized protein	-	A2Z2H5	GO:0005509	-	#N/A
BGIOSGA000755	1.02916	19.7862	19.2256	4.26496	0.000772208	Protein DETOXIFICATION	Protein DETOXIFICATION [Source:UniProtKB/TrEMBL;Acc:B8AA47]	B8AA47	GO:0016020;GO:0055085;GO:0015238;GO:0042910;GO:0016021;GO:0015297;GO:0042908;GO:0006855	-	#N/A
BGIOSGA011402	1.37907	23.059	16.7207	4.06356	0.000381751	Uncharacterized protein	-	B8ANW7	-	-	#N/A
BGIOSGA027557	4.47736	74.2142	16.5755	4.05098	2.62759e-06	Uncharacterized protein	-	A2YRS9	-	-	#N/A
BGIOSGA038732	4.41301	70.1709	15.9009	3.99104	0.000223797	-	-	-	GO:0016747	K19861	#N/A
BGIOSGA030556	15.7359	240.272	15.269	3.93253	1.65503e-13	F-box domain-containing protein	-	A2Z043	GO:0005515	-	#N/A
BGIOSGA009681	158.775	2165.38	13.638	3.76956	0.00180251	Uncharacterized protein	-	A2XMQ7	-	-	#N/A
BGIOSGA003953	3.23675	42.9537	13.2706	3.73016	1.06544e-05	J domain-containing protein	-	A2WSE5	-	-	#N/A
BGIOSGA019462	19.4168	253.308	13.0458	3.70552	6.65869e-13	Uncharacterized protein	-	A2Y285	GO:0004823;GO:0005524;GO:0002161;GO:0006429;GO:0005737;GO:0016874;GO:0106074;GO:0006418;GO:0000166;GO:0006412;GO:0004812	-	#N/A
BGIOSGA033240	1.4218	18.3505	12.9065	3.69003	0.00198457	Uncharacterized protein	-	A2Z955	GO:0005524;GO:0002161;GO:0004832;GO:0006438;GO:0005737;GO:0016874;GO:0106074;GO:0006418;GO:0000166;GO:0006412;GO:0004812	K01873	#N/A
BGIOSGA002140	4.16965	52.9206	12.6919	3.66583	2.0539e-06	Uncharacterized protein	-	A2WLZ6	GO:0046872;GO:0020037;GO:0016705;GO:0005506;GO:0004497;GO:0055114;GO:0016491	K09832	#N/A
BGIOSGA018122	3.81973	47.4551	12.4237	3.63502	5.44727e-06	-	-	-	GO:0005524;GO:0003676	K12813	#N/A
BGIOSGA023875	3.916	48.04	12.2676	3.61679	0.000885826	Uncharacterized protein	-	B8B4W3	GO:0016020;GO:0016021	-	#N/A
BGIOSGA024186	11.1596	135.896	12.1775	3.60614	0.00142605	Uncharacterized protein	-	A2YM37	-	-	#N/A
BGIOSGA029704	2.41904	29.4168	12.1605	3.60413	0.000219435	Hexosyltransferase	Hexosyltransferase [Source:UniProtKB/TrEMBL;Acc:A2Z1J7]	A2Z1J7	GO:0016020;GO:0006486;GO:0008378;GO:0000139;GO:0016757;GO:0005794;GO:0016021;GO:0016740	-	#N/A
BGIOSGA017568	5.14527	61.5763	11.9676	3.58106	0.000917519	Uncharacterized protein	-	B8AWQ6	-	-	#N/A
BGIOSGA003905	2.86522	32.9604	11.5036	3.52402	8.3788e-05	F-box domain-containing protein	-	A2WS51	GO:0005515	-	#N/A
BGIOSGA003346	8.60376	96.7362	11.2435	3.49102	0.00244349	DOG1 domain-containing protein	-	A2WNZ4	GO:0043565;GO:0006351	-	#N/A
BGIOSGA000357	3.41628	37.0593	10.8479	3.43934	8.29554e-05	Uncharacterized protein	-	B8A7C9	GO:0016020;GO:0016021	-	#N/A
BGIOSGA018831	6.6206	70.3126	10.6203	3.40875	3.87381e-05	Uncharacterized protein	-	A2Y0A4	-	-	#N/A
BGIOSGA026202	1.84687	19.5894	10.6068	3.40692	0.00199042	Uncharacterized protein	-	A2YP03	-	-	#N/A
BGIOSGA010675	4.83756	49.8822	10.3114	3.36617	8.8883e-06	Uncharacterized protein	-	A2XH24	GO:0048731	-	#N/A
BGIOSGA010280	6.21663	63.4139	10.2007	3.35059	3.07789e-06	Uncharacterized protein	-	A2XJB4	GO:0020037;GO:0016705;GO:0005506;GO:0055114	-	#N/A
BGIOSGA005129	7.74551	78.6274	10.1514	3.3436	5.41151e-06	Peptidase A1 domain-containing protein	-	A2WYV7	GO:0006508;GO:0004190	-	#N/A
BGIOSGA013674	4.64774	47.1048	10.135	3.34127	0.000536042	Uncharacterized protein	-	A2XMK7	-	-	#N/A
BGIOSGA030989	1020.85	10183.2	9.97523	3.31835	3.73707e-10	Uncharacterized protein	-	A2Z2H3	GO:0005509	-	#N/A
BGIOSGA000023	4.74182	45.5574	9.60758	3.26417	4.444e-05	HTH myb-type domain-containing protein	-	A2WZK4	GO:0003677;GO:0005634	-	G2-like
BGIOSGA023014	7.02354	66.1858	9.42343	3.23625	0.00323771	Peroxidase	Peroxidase [Source:UniProtKB/TrEMBL;Acc:A2YDJ1]	A2YDJ1	GO:0020037;GO:0055114;GO:0006979;GO:0046872;GO:0098869;GO:0004601;GO:0005576;GO:0042744;GO:0016491	K00430	#N/A
BGIOSGA018829	2.15406	20.086	9.32473	3.22106	0.00299647	Uncharacterized protein	-	B8AXW7	-	-	#N/A
BGIOSGA034827	7.88449	72.9589	9.25347	3.20999	8.96705e-05	BZIP domain-containing protein	-	B8BJ59	GO:0006355;GO:0003700	-	bZIP
BGIOSGA011061	15.5429	139.715	8.98899	3.16816	0.000437423	AP2/ERF domain-containing protein	-	A2XET0	GO:0003677;GO:0005634;GO:0006355;GO:0006351;GO:0003700	-	ERF
BGIOSGA010653	199.297	1755.29	8.80742	3.13872	0.00035054	Uncharacterized protein	-	B8AQ94	-	-	#N/A
BGIOSGA002737	4.43411	38.9097	8.77508	3.13341	0.000146614	acidPPc domain-containing protein	-	B8AD58	GO:0016020;GO:0016021	K18693	#N/A
BGIOSGA007355	11.3322	97.607	8.61326	3.10656	0.000975033	LRRNT_2 domain-containing protein	-	B8AG66	GO:0004672	-	#N/A
BGIOSGA021874	3.25838	27.4281	8.41772	3.07343	0.00101888	Lipase_GDSL domain-containing protein	-	A2Y9J4	GO:0016788	-	#N/A
BGIOSGA018079	3.86194	32.0852	8.30805	3.05451	0.000494313	Uncharacterized protein	-	A2Y4J5	GO:0003677;GO:0005634;GO:0008270	-	#N/A
BGIOSGA028486	897.502	7409.79	8.25602	3.04545	7.63193e-06	Uncharacterized protein	-	A2YU57	GO:0106074;GO:0051499;GO:0016788	K09716	#N/A
BGIOSGA005592	271.238	2181.56	8.04296	3.00773	0.000206391	Uncharacterized protein	-	A2X9S4	-	-	#N/A
BGIOSGA004294	4.91272	39.2661	7.99274	2.99869	0.000965319	CULLIN_2 domain-containing protein	-	A2WU91	GO:0016020;GO:0006511;GO:0016021;GO:0031625	-	#N/A
BGIOSGA037345	49.5737	387.328	7.81317	2.96591	2.40047e-07	Kazal-like domain-containing protein	-	B8BPH9	GO:0005515	-	#N/A
BGIOSGA005374	4.40438	33.9736	7.71358	2.9474	0.00036942	-	-	-	-	-	#N/A
BGIOSGA037021	16.8295	125.677	7.46765	2.90065	0.00328544	BZIP domain-containing protein	-	B8BN97	GO:0006355;GO:0003700	-	bZIP
BGIOSGA028625	30.6027	225.396	7.36524	2.88073	2.04434e-08	Uncharacterized protein	-	B8BAJ1	GO:0016571;GO:0005634;GO:0005515;GO:0008270;GO:0005694;GO:0034968;GO:0018024	K11420	#N/A
BGIOSGA032903	7.77575	56.6335	7.28335	2.8646	4.81857e-05	Exocyst subunit Exo70 family protein	-	A2Z782	GO:0000145;GO:0015031;GO:0006887	-	#N/A
BGIOSGA009889	7.24631	52.7052	7.27338	2.86263	6.95789e-05	DUF1618 domain-containing protein	-	A2XLK0	-	-	#N/A
BGIOSGA002275	31.452	228.719	7.27199	2.86235	9.51779e-09	Glycosyltransferase	Glycosyltransferase [Source:UniProtKB/TrEMBL;Acc:A2WLA1]	A2WLA1	GO:0016757;GO:0016758;GO:0016740	-	#N/A
BGIOSGA020611	16.3173	118.001	7.23164	2.85432	4.31084e-07	Peroxidase	Peroxidase [Source:UniProtKB/TrEMBL;Acc:A2YGK2]	A2YGK2	GO:0020037;GO:0055114;GO:0006979;GO:0046872;GO:0098869;GO:0004601;GO:0005576;GO:0042744;GO:0016491	K00430	#N/A
BGIOSGA004551	3.56556	25.6296	7.18809	2.84561	0.00213056	Uncharacterized protein	-	B8AA79	-	-	#N/A
BGIOSGA035281	22.6206	160.184	7.08135	2.82402	6.68639e-08	Polysacc_synt_4 domain-containing protein	-	A2ZED1	GO:0045492	-	#N/A
BGIOSGA031031	8.15758	57.007	6.98822	2.80492	0.00119676	Uncharacterized protein	-	B8BD45	-	-	#N/A
BGIOSGA011833	4.58339	31.1399	6.79407	2.76428	0.00204189	DUF4220 domain-containing protein	-	B8AMW2	GO:0016020;GO:0016021	-	#N/A
BGIOSGA021675	42.3105	279.038	6.595	2.72137	1.56889e-08	Oxidored_FMN domain-containing protein	-	A2YAN9	GO:0010181;GO:0003824;GO:0055114;GO:0016491	K05894	#N/A
BGIOSGA032145	5.64446	36.911	6.53933	2.70914	0.000691492	Rx_N domain-containing protein	-	A2Z5Z4	-	-	#N/A
BGIOSGA007594	120.784	785.704	6.50502	2.70155	0.00247326	Uncharacterized protein	-	B8AI74	GO:0043531	-	#N/A
BGIOSGA029504	4.97488	31.4692	6.32562	2.66121	0.00236026	Uncharacterized protein	-	B8BD42	-	-	#N/A
BGIOSGA020203	10.417	65.8258	6.31905	2.65971	0.00189353	Uncharacterized protein	-	A2Y6K7	-	-	#N/A
BGIOSGA017057	636.782	3949.4	6.20211	2.63276	7.60177e-07	Pectin acetylesterase	Pectin acetylesterase [Source:UniProtKB/TrEMBL;Acc:B8ATW9]	B8ATW9	GO:0016787;GO:0005618;GO:0005576;GO:0071555	-	#N/A
BGIOSGA016843	53.8975	330.198	6.1264	2.61504	5.07875e-08	VOC domain-containing protein	-	A2XVZ0	-	-	#N/A
BGIOSGA004603	80.7903	483.89	5.98946	2.58243	7.55098e-09	Uncharacterized protein	-	B8AAU2	-	-	#N/A
BGIOSGA023538	8.75356	51.8247	5.92041	2.5657	0.000179057	AAA domain-containing protein	-	A2YGL6	GO:0005524;GO:0000166	-	#N/A
BGIOSGA022270	70.6414	412.291	5.8364	2.54508	0.000204359	-	Homeobox-leucine zipper protein HOX28 [Source:UniProtKB/Swiss-Prot;Acc:A2Y931]	-	GO:0003677;GO:0005634;GO:0006355;GO:0043565;GO:0003700	-	HD-ZIP
BGIOSGA034299	5.62336	32.7757	5.82849	2.54312	0.00252194	Uncharacterized protein	-	A2ZCL1	-	-	#N/A
BGIOSGA004636	9.67512	55.6962	5.75664	2.52523	0.000312839	Uncharacterized protein	-	A2WW37	GO:0046872;GO:0020037;GO:0016705;GO:0005506;GO:0004497;GO:0055114;GO:0016491	-	#N/A
BGIOSGA029834	7.3512	42.126	5.7305	2.51866	0.000845981	DUF295 domain-containing protein	-	A2Z0U1	-	-	#N/A
BGIOSGA005013	6.34533	36.3378	5.7267	2.5177	0.00128283	-	Protein terminal ear1 homolog [Source:UniProtKB/Swiss-Prot;Acc:A2WY46]	-	GO:0003723;GO:0007275;GO:0003676	-	#N/A
BGIOSGA000199	200.391	1147.03	5.72397	2.51702	0.000804589	Protein kinase domain-containing protein	-	A2WYN4	GO:0016020;GO:0005524;GO:0004672;GO:0016021;GO:0006468;GO:0005886	-	#N/A
BGIOSGA017076	6.8229	38.9954	5.71537	2.51485	0.00242054	Uncharacterized protein	-	B8ATV9	-	-	#N/A
BGIOSGA003338	17.6446	100.751	5.71004	2.5135	1.13579e-05	Homeobox domain-containing protein	-	B8A6Q3	GO:0003677;GO:0005634;GO:0006355;GO:0043565	-	TALE
BGIOSGA028631	616.819	3519.45	5.70581	2.51243	0.000292732	Uncharacterized protein	-	A2YV12	GO:0016020;GO:0016021	-	#N/A
BGIOSGA016191	27.2233	154.858	5.68844	2.50803	0.0045034	PKS_ER domain-containing protein	-	B8ASR1	GO:0055114;GO:0016491	-	#N/A
BGIOSGA032106	55.9847	317.383	5.6691	2.50312	4.76588e-06	Protein DETOXIFICATION	Protein DETOXIFICATION [Source:UniProtKB/TrEMBL;Acc:A2Z674]	A2Z674	GO:0016020;GO:0055085;GO:0015238;GO:0042910;GO:0016021;GO:0015297;GO:0042908;GO:0006855	-	#N/A
BGIOSGA006882	4.64722	26.3395	5.66779	2.50279	0.00452628	Uncharacterized protein	-	B8AE62	GO:0005515	-	#N/A
BGIOSGA007774	17.6645	99.4854	5.63194	2.49363	0.00101726	Uncharacterized protein	-	A2X2B8	GO:0043531	-	#N/A
BGIOSGA020424	6.46166	36.2473	5.6096	2.4879	0.00154491	-	GATA transcription factor 15 [Source:UniProtKB/Swiss-Prot;Acc:B8AX51]	-	GO:0003677;GO:0048437;GO:0006355;GO:0009908;GO:0046872;GO:0048510;GO:0043565;GO:0008270;GO:0003700	-	GATA
BGIOSGA013204	45.4412	254.453	5.59962	2.48533	2.76303e-07	-	-	-	GO:0005524;GO:0004672;GO:0006468	-	#N/A
BGIOSGA031036	67.5917	377.105	5.57917	2.48005	0.00230269	PKS_ER domain-containing protein	-	A2Z2T5	GO:0055114;GO:0016491	-	#N/A
BGIOSGA036995	19.5655	108.102	5.52511	2.466	0.00330367	Protein kinase domain-containing protein	-	A2ZI33	GO:0005524;GO:0004672;GO:0006468	-	#N/A
BGIOSGA003400	98.5085	542.921	5.51142	2.46242	0.000564895	Peroxidase	Peroxidase [Source:UniProtKB/TrEMBL;Acc:A2WPA3]	A2WPA3	GO:0020037;GO:0055114;GO:0006979;GO:0046872;GO:0098869;GO:0004601;GO:0005576;GO:0042744;GO:0016491	-	#N/A
BGIOSGA000076	17.1454	93.4222	5.44884	2.44595	7.65744e-05	Uncharacterized protein	-	A2WZB1	-	-	#N/A
BGIOSGA006854	18.4064	100.125	5.43966	2.44352	0.00067683	Uncharacterized protein	-	B8AE93	GO:0016020;GO:0020037;GO:0005506;GO:0055114;GO:0046872;GO:0016705;GO:0016021;GO:0004497;GO:0016491	-	#N/A
BGIOSGA017386	38.0077	205.474	5.4061	2.43459	0.00359251	OVATE domain-containing protein	-	A2XZ52	GO:0045892	-	#N/A
BGIOSGA013530	61.2247	329.986	5.38975	2.43022	7.39959e-05	Uncharacterized protein	-	A2XLU3	-	-	#N/A
BGIOSGA026120	10.7589	57.8355	5.37561	2.42643	0.000276123	Inhibitor_I29 domain-containing protein	-	A2YNM2	-	-	#N/A
BGIOSGA013487	15.0859	80.7347	5.35167	2.41999	8.81689e-05	DUF1618 domain-containing protein	-	B8AQR8	-	-	#N/A
BGIOSGA033894	12.476	66.3845	5.32098	2.41169	0.000148549	Exonuclease domain-containing protein	-	A2ZEU6	GO:0003676	-	#N/A
BGIOSGA003716	10.0256	53.1459	5.30104	2.40628	0.000545243	Uncharacterized protein	-	B8A9Q7	GO:0005524;GO:0004672;GO:0006468	-	#N/A
BGIOSGA007764	656.915	3460.13	5.26725	2.39705	0.00126217	Uncharacterized protein	-	B8ADW1	GO:0016020;GO:0005524;GO:0000166;GO:0016021;GO:0016887	-	#N/A
BGIOSGA013514	533.973	2772.67	5.19253	2.37644	8.88728e-09	Uncharacterized protein	-	A2XLQ8	-	-	#N/A
BGIOSGA027726	81.2249	420.993	5.18305	2.3738	0.000184734	Protein kinase domain-containing protein	-	A2YQT3	GO:0016020;GO:0030246;GO:0005524;GO:0004672;GO:0016021;GO:0006468	-	#N/A
BGIOSGA013950	709.779	3662.96	5.1607	2.36757	1.48543e-07	ACT domain-containing protein	-	B8ANP4	GO:0016310;GO:0008652;GO:0009089;GO:0004072;GO:0009088	K00928	#N/A
BGIOSGA022622	358.155	1843.95	5.14845	2.36414	7.39675e-07	Hexosyltransferase	Hexosyltransferase [Source:UniProtKB/TrEMBL;Acc:A2YB88]	A2YB88	GO:0016757;GO:0016740	-	#N/A
BGIOSGA003207	8.61727	44.2829	5.13885	2.36145	0.00113365	Uncharacterized protein	-	B8AC68	GO:0070569	-	#N/A
BGIOSGA001576	570.325	2923.84	5.12662	2.35801	1.12934e-07	Uncharacterized protein	-	A2WQF1	GO:0016020;GO:0016757;GO:0016021	-	#N/A
BGIOSGA005218	26.2575	134.457	5.12073	2.35635	8.76602e-06	Uncharacterized protein	-	B8A9J5	-	-	#N/A
BGIOSGA033688	518.532	2652.45	5.11531	2.35482	8.26442e-07	Barwin domain-containing protein	-	A2ZG19	GO:0050832;GO:0042742	-	#N/A
BGIOSGA036877	177.998	910.064	5.11276	2.3541	0.00118581	Uncharacterized protein	-	A2ZHE5	-	-	#N/A
BGIOSGA000253	48.5275	247.176	5.09352	2.34866	0.000790223	Exocyst subunit Exo70 family protein	-	A2WYC0	GO:0000145;GO:0015031;GO:0006887	-	#N/A
BGIOSGA009024	95.0297	475.427	5.00293	2.32277	2.39208e-07	Uncharacterized protein	-	B8AID6	-	-	#N/A
BGIOSGA007211	17.3909	86.8553	4.99429	2.32028	6.08794e-05	FAD-binding PCMH-type domain-containing protein	-	A2X0C5	GO:0016020;GO:0003885;GO:0050660;GO:0003824;GO:0055114;GO:0016491;GO:0071949	K00103	#N/A
BGIOSGA017558	12.2845	61.1228	4.9756	2.31487	0.00185887	AP2/ERF domain-containing protein	-	A2Y7H7	GO:0003677;GO:0005634;GO:0006355;GO:0006351;GO:0003700	-	ERF
BGIOSGA014591	28.0496	137.332	4.89602	2.29161	6.27121e-05	Uncharacterized protein	-	B8ASY1	GO:0046872	-	#N/A
BGIOSGA005742	36.4571	175.791	4.82187	2.26959	8.58089e-06	3-hydroxy-3-methylglutaryl coenzyme A reductase	3-hydroxy-3-methylglutaryl-coenzyme A reductase 1 [Source:UniProtKB/Swiss-Prot;Acc:A2X8W3]	B8AHL4	GO:0016020;GO:0008299;GO:0005783;GO:0016616;GO:0015936;GO:0055114;GO:0050661;GO:0016021;GO:0004420;GO:0005789;GO:0016491;GO:0050662	K00021	#N/A
BGIOSGA027708	10.9401	52.1857	4.77015	2.25403	0.000992784	TPR_REGION domain-containing protein	-	A2YQX3	GO:0005515	-	#N/A
BGIOSGA010503	11.396	54.0237	4.74058	2.24506	0.00060211	Uncharacterized protein	-	A2XI50	GO:0046872;GO:0045300;GO:0006631;GO:0055114;GO:0016491	K03921	#N/A
BGIOSGA000615	16.2871	76.7179	4.71035	2.23583	0.00415342	Ribosomal_L7Ae domain-containing protein	-	B8AB90	GO:0005840;GO:0003723;GO:0005622;GO:0006412;GO:0022625;GO:0003735	K02908	#N/A
BGIOSGA031372	11.0348	50.9036	4.61302	2.20571	0.000858993	Uncharacterized protein	-	A2ZAE1	-	-	#N/A
BGIOSGA001076	21.9208	100.221	4.57198	2.19282	0.000103685	GATA-type domain-containing protein	-	A2WTH1	GO:0046872;GO:0006355;GO:0008270;GO:0043565;GO:0003700	-	GATA
BGIOSGA033309	32.5363	148.33	4.55891	2.18869	0.000429992	Putative glucose-methanol-choline(GMC) oxidoreductase	Putative glucose-methanol-choline(GMC) oxidoreductase [Source:UniProtKB/TrEMBL;Acc:A2Z9I1]	A2Z9I1	GO:0016614;GO:0050660;GO:0055114	-	#N/A
BGIOSGA016124	19.035	86.7717	4.55855	2.18857	0.00024891	DUF4283 domain-containing protein	-	B8AS90	-	-	#N/A
BGIOSGA031387	24.9746	113.27	4.53541	2.18123	0.00418104	Phospho-2-dehydro-3-deoxyheptonate aldolase	Phospho-2-dehydro-3-deoxyheptonate aldolase [Source:UniProtKB/TrEMBL;Acc:A2ZAB4]	A2ZAB4	GO:0008652;GO:0009423;GO:0003849;GO:0009073;GO:0016740;GO:0009536;GO:0009507	K01626	#N/A
BGIOSGA027484	239.24	1082.16	4.52332	2.17738	7.48052e-06	-	Acyl-[acyl-carrier-protein] desaturase 7, chloroplastic [Source:UniProtKB/Swiss-Prot;Acc:A2YS76]	-	GO:0055114;GO:0046872;GO:0045300;GO:0006631;GO:0006633;GO:0009536;GO:0006629;GO:0009507;GO:0016491	K03921	#N/A
BGIOSGA004581	22.0056	99.5307	4.52297	2.17727	0.00276249	Uncharacterized protein	-	A2WVT4	GO:0016020;GO:0016310;GO:0005524;GO:0016301;GO:0006468;GO:0004674;GO:0000166;GO:0004672;GO:0048544;GO:0016021;GO:0016740	-	#N/A
BGIOSGA023869	100.388	453.591	4.51837	2.1758	8.68827e-07	BHLH domain-containing protein	-	B8B4W8	GO:0046983	-	bHLH
BGIOSGA004331	18.5607	83.596	4.50392	2.17118	0.000127576	Uncharacterized protein	-	A2WUF4	-	-	#N/A
BGIOSGA016959	65.0812	287.321	4.41481	2.14235	0.00028086	Exostosin domain-containing protein	-	A2XWM7	GO:0006486;GO:0016757	-	#N/A
BGIOSGA029040	76.3029	336.587	4.4112	2.14117	2.39462e-06	Proteasome subunit beta	Proteasome subunit beta type [Source:UniProtKB/TrEMBL;Acc:B8B967]	B8B967	GO:0004175;GO:0005634;GO:0008233;GO:0004298;GO:0051603;GO:0000502;GO:0005737;GO:0005839;GO:0006508;GO:0016787	K02732	#N/A
BGIOSGA018266	13.4949	59.0077	4.3726	2.12849	0.00119822	Uncharacterized protein	-	A2Y3D2	-	-	#N/A
BGIOSGA009080	2702.01	11778.1	4.359	2.124	0.00030244	Uncharacterized protein	-	A2X9T0	-	-	#N/A
BGIOSGA003399	25.4956	111.1	4.35761	2.12354	6.7302e-05	Peroxidase	Peroxidase [Source:UniProtKB/TrEMBL;Acc:A2WPA2]	A2WPA2	GO:0020037;GO:0055114;GO:0006979;GO:0046872;GO:0098869;GO:0004601;GO:0005576;GO:0042744;GO:0016491	K00430	#N/A
BGIOSGA038947	12.6064	54.8644	4.35212	2.12172	0.00115584	-	-	-	-	-	LBD
BGIOSGA032930	38.6459	168.176	4.35171	2.12158	1.41048e-05	Uncharacterized protein	-	B8BGW1	GO:0005515	-	#N/A
BGIOSGA004719	47.6856	207.28	4.34681	2.11996	0.00128457	LOB domain-containing protein	-	B8ABL7	-	-	LBD
BGIOSGA030072	123.365	535.935	4.3443	2.11912	1.57011e-06	GrpE protein homolog	GrpE protein homolog [Source:UniProtKB/TrEMBL;Acc:A2YZD8]	A2YZD8	GO:0006457;GO:0005759;GO:0005739;GO:0051087;GO:0000774;GO:0050790;GO:0042803	K03687	#N/A
BGIOSGA000392	103.943	451.478	4.34351	2.11886	1.15258e-06	LigB domain-containing protein	-	A2WXK3	GO:0016701;GO:0008270;GO:0006725;GO:0055114;GO:0016491;GO:0008198	K15777	#N/A
BGIOSGA010454	15.5694	67.5129	4.33626	2.11645	0.000611002	LOB domain-containing protein	-	A2XIF2	-	-	LBD
BGIOSGA013501	53.33	230.585	4.32374	2.11228	0.000519124	Uncharacterized protein	-	B8AR15	-	-	#N/A
BGIOSGA031641	148.275	640.758	4.3214	2.1115	1.13852e-06	Uncharacterized protein	-	B8BHL9	-	-	#N/A
BGIOSGA009576	30.061	129.477	4.30714	2.10673	5.08111e-05	PHB domain-containing protein	-	B8AM92	GO:0016020	K17081	#N/A
BGIOSGA000018	11.5875	49.8188	4.29936	2.10412	0.0013861	Uncharacterized protein	-	B8A9X1	-	-	#N/A
BGIOSGA026387	315.123	1351.46	4.28867	2.10053	0.000107708	Peroxidase	Peroxidase [Source:UniProtKB/TrEMBL;Acc:B8B5W6]	B8B5W6	GO:0020037;GO:0055114;GO:0006979;GO:0046872;GO:0098869;GO:0004601;GO:0005576;GO:0042744;GO:0016491	K00430	#N/A
BGIOSGA004995	74.3144	314.796	4.236	2.0827	5.13347e-06	FAD_binding_3 domain-containing protein	-	B8A7S1	GO:0071949	-	#N/A
BGIOSGA009247	26.5847	112.475	4.23082	2.08094	6.12931e-05	Uncharacterized protein	-	B8AEG9	-	-	#N/A
BGIOSGA014038	691.776	2916.11	4.21539	2.07567	0.000237954	Peroxidase	Peroxidase [Source:UniProtKB/TrEMBL;Acc:B8ARU5]	B8ARU5	GO:0020037;GO:0055114;GO:0006979;GO:0046872;GO:0098869;GO:0004601;GO:0005576;GO:0042744;GO:0016491	K00430	#N/A
BGIOSGA036921	119.299	496.961	4.16566	2.05854	0.00135201	NAC domain-containing protein	-	A2ZHM5	GO:0003677;GO:0005634;GO:0006355;GO:0043565	-	NAC
BGIOSGA013591	73.2632	305.05	4.16376	2.05789	4.25371e-06	Uncharacterized protein	-	A2XM58	GO:0016758;GO:0016740	-	#N/A
BGIOSGA002872	1472.01	6115.51	4.15454	2.05469	5.49409e-07	Uncharacterized protein	-	A2WL88	GO:0016020;GO:0009055;GO:0015035;GO:0055085;GO:0005524;GO:0042626;GO:0055114;GO:0045454;GO:0022900;GO:0000166;GO:0005623;GO:0016021;GO:0099131;GO:0016887	-	#N/A
BGIOSGA023956	158.811	658.234	4.14477	2.05129	0.00118504	Uncharacterized protein	-	A2YNE0	-	-	#N/A
BGIOSGA021994	37.6919	155.845	4.13471	2.04779	3.25262e-05	Uncharacterized protein	-	B8B292	-	-	#N/A
BGIOSGA006977	17.9837	74.1172	4.12137	2.04312	0.000464327	Uncharacterized protein	-	B8AJ96	GO:0043531;GO:0005515	-	#N/A
BGIOSGA025867	13.6896	56.1181	4.09933	2.03539	0.00123757	Uncharacterized protein	-	B8B6X9	GO:0005524;GO:0004672;GO:0006468	-	#N/A
BGIOSGA033017	17.5498	71.7856	4.09038	2.03224	0.000675842	Uncharacterized protein	-	B8BH32	-	-	#N/A
BGIOSGA028821	92.5672	376.243	4.06454	2.02309	3.1279e-05	FAD-binding FR-type domain-containing protein	-	B8BBJ7	GO:0042128;GO:0030151;GO:0055114;GO:0016491	-	#N/A
BGIOSGA024204	227.901	924.09	4.05479	2.01963	2.91339e-05	Uncharacterized protein	-	A2YLZ5	-	-	#N/A
BGIOSGA034677	217.469	874.25	4.02011	2.00723	0.000448151	Uncharacterized protein	-	B8BIQ3	GO:0016020;GO:0016021	-	#N/A
BGIOSGA008421	16.9442	67.562	3.98732	1.99542	0.00078793	Uncharacterized protein	-	A2X612	GO:0005515	-	#N/A
BGIOSGA033429	420.077	1670.27	3.9761	1.99136	1.21726e-06	GATA transcription factor	GATA transcription factor [Source:UniProtKB/TrEMBL;Acc:A2ZA51]	A2ZA51	GO:0003677;GO:0005634;GO:0006355;GO:0045893;GO:0046872;GO:0043565;GO:0008270;GO:0003700	-	GATA
BGIOSGA005574	11.3219	44.7028	3.94835	1.98125	0.00406014	Uncharacterized protein	-	A2X9V7	-	-	#N/A
BGIOSGA009471	81.3336	320.846	3.94482	1.97996	1.38622e-05	Glycosyltransferase	Glycosyltransferase [Source:UniProtKB/TrEMBL;Acc:A2XNW3]	A2XNW3	GO:0016757;GO:0016758;GO:0016740	-	#N/A
BGIOSGA025056	946.868	3731.11	3.94048	1.97837	3.29132e-05	Uncharacterized protein	-	A2YHM9	GO:0005507;GO:0055114;GO:0016491	-	#N/A
BGIOSGA014417	608.906	2384.85	3.91662	1.96961	1.39236e-05	Uncharacterized protein	-	B8ATM9	GO:0032502;GO:0005634;GO:0005524;GO:0006355;GO:0006351	-	GRF
BGIOSGA020369	31.2169	121.816	3.90226	1.96431	0.000127805	Cytochrome b561 domain-containing protein	-	B8AWR7	GO:0016020;GO:0016021;GO:0055114	-	#N/A
BGIOSGA016404	20.0344	78.0257	3.89459	1.96147	0.000673307	Uncharacterized protein	-	A2XTE2	GO:0048544	-	#N/A
BGIOSGA021526	510.41	1985.06	3.88915	1.95945	1.74567e-05	Uncharacterized protein	-	B8B0A0	GO:0005634;GO:0006355;GO:0008270;GO:0003700	K12236	NF-X1
BGIOSGA001322	127.607	495.819	3.88553	1.95811	7.26912e-06	Uncharacterized protein	-	A2WRY2	GO:0016020;GO:0009506;GO:0005829;GO:0099402;GO:0016021;GO:0005886;GO:0009911	-	#N/A
BGIOSGA028776	802.204	3091.5	3.85375	1.94626	0.00102826	Uncharacterized protein	-	A2YVU1	GO:0009733	-	#N/A
BGIOSGA040482	76.7748	295.545	3.84951	1.94468	0.000555871	-	-	-	GO:0005524;GO:0004672;GO:0006468	-	#N/A
BGIOSGA012922	1169.49	4496.03	3.84443	1.94277	0.000861121	Cystatin domain-containing protein	Cysteine proteinase inhibitor [Source:UniProtKB/TrEMBL;Acc:A2XI86]	A2XI86	GO:0010951;GO:0004869	-	#N/A
BGIOSGA037523	15.2796	58.3645	3.81978	1.93349	0.00195872	Glutaredoxin domain-containing protein	-	A2ZLA6	GO:0009055;GO:0015035;GO:0022900;GO:0005623;GO:0055114;GO:0045454	-	#N/A
BGIOSGA008781	34.082	130.116	3.81775	1.93272	0.000140693	Uncharacterized protein	-	B8AGE4	GO:0071249	-	#N/A
BGIOSGA000767	157.802	602.363	3.81721	1.93252	0.00278172	X8 domain-containing protein	-	B8AA39	-	-	#N/A
BGIOSGA023034	77.1445	294.196	3.81358	1.93114	2.89339e-05	Uncharacterized protein	-	B8B3A9	GO:0004553;GO:0016787;GO:0008152;GO:0005975;GO:0016798	-	#N/A
BGIOSGA010076	13.7102	51.9045	3.78584	1.92061	0.00324158	Uncharacterized protein	-	A2XKI7	GO:0010374	-	#N/A
BGIOSGA007616	123.966	469.226	3.78512	1.92034	8.78906e-06	Uncharacterized protein	-	A2X1B8	GO:0009733	K14488	#N/A
BGIOSGA004262	1282.12	4843.66	3.77786	1.91757	0.00105155	Uncharacterized protein	-	A2WU37	GO:0016020;GO:0055085;GO:0005524;GO:0042626;GO:0000166;GO:0016021;GO:0099131;GO:0016887	K05658	#N/A
BGIOSGA021067	339.307	1281.46	3.77671	1.91713	4.47713e-06	FAD-binding PCMH-type domain-containing protein	-	A2YDX8	GO:0050660;GO:0055114;GO:0016491;GO:0071949	-	#N/A
BGIOSGA028027	21.4762	80.9389	3.76877	1.91409	0.00284416	SANT domain-containing protein	-	B8BAX4	GO:0003677;GO:0005634	-	G2-like
BGIOSGA037055	21.2507	80	3.76459	1.91249	0.000822985	Uncharacterized protein	-	A2ZIF7	GO:0043531	-	#N/A
BGIOSGA025160	21.0728	79.2275	3.75971	1.91062	0.000684113	Uncharacterized protein	-	A2YI83	GO:0016020;GO:0016021	-	#N/A
BGIOSGA001454	23.6741	88.9775	3.75844	1.91013	0.0013269	-	-	-	GO:0016020;GO:0016021;GO:0022857	-	#N/A
BGIOSGA011834	163.382	607.054	3.71556	1.89358	0.000786868	Uncharacterized protein	-	B8AMW3	-	-	#N/A
BGIOSGA003636	136.878	504.881	3.68854	1.88305	0.000433269	Protein kinase domain-containing protein	-	A2WQN8	GO:0016020;GO:0005524;GO:0010070;GO:0005515;GO:0004672;GO:0016021;GO:0005886;GO:0009507;GO:0010069;GO:0016301;GO:0006468;GO:0046777;GO:0009505;GO:0004674;GO:0090406;GO:0009570	-	#N/A
BGIOSGA014421	177.557	654.445	3.68582	1.88199	0.00111143	Ubiquinol oxidase	Ubiquinol oxidase [Source:UniProtKB/TrEMBL;Acc:A2XX55]	A2XX55	GO:0016020;GO:0102721;GO:0055114;GO:0046872;GO:0016021;GO:0070469;GO:0009916;GO:0016491	K17893	#N/A
BGIOSGA010891	158.547	580.114	3.65893	1.87142	0.000990815	Uncharacterized protein	-	A2XFT0	-	-	#N/A
BGIOSGA008478	23.449	85.4845	3.64555	1.86614	0.00107084	Uncharacterized protein	-	A2X6C9	GO:0005634;GO:0006355;GO:0003700	K14514	EIL
BGIOSGA025898	22.8141	83.1678	3.64545	1.8661	0.000825127	Uncharacterized protein	-	A2YMC4	GO:0016020;GO:0048825;GO:0009855;GO:0010305;GO:0010588;GO:0016021;GO:0010087;GO:0048366	-	#N/A
BGIOSGA002530	48.1209	175.183	3.64048	1.86413	0.000989683	Uncharacterized protein	-	A2WJV7	-	-	#N/A
BGIOSGA006476	54.2446	197.052	3.63266	1.86103	8.7022e-05	Uncharacterized protein	-	B8AHW5	GO:0009143;GO:0047429	K16904	#N/A
BGIOSGA013751	21.3383	77.5111	3.63249	1.86096	0.00219232	F-box domain-containing protein	-	B8ALR1	GO:0005515	-	#N/A
BGIOSGA032920	947.422	3434.88	3.6255	1.85818	0.000155887	Glyco_hydro_18 domain-containing protein	-	A2Z7A7	GO:0004553;GO:0016787;GO:0008152;GO:0005975;GO:0016798	-	#N/A
BGIOSGA011078	19.1756	69.4808	3.6234	1.85734	0.00125308	Uncharacterized protein	-	B8AKB3	-	-	#N/A
BGIOSGA009168	33.9861	122.723	3.61098	1.85239	0.000292363	SCP domain-containing protein	-	B8AE17	-	-	#N/A
BGIOSGA021648	93.5817	335.317	3.58315	1.84123	3.36069e-05	Uncharacterized protein	-	A2YAS7	-	-	#N/A
BGIOSGA019264	29.0119	103.682	3.57377	1.83745	0.000494229	F-box domain-containing protein	-	B8AYM3	GO:0005515	-	#N/A
BGIOSGA008268	176.894	632.052	3.57305	1.83716	1.2878e-05	Uncharacterized protein	-	A2X554	GO:0020037;GO:0016705;GO:0005506;GO:0055114	-	#N/A
BGIOSGA000498	603.202	2153.24	3.56969	1.8358	3.62363e-05	Uncharacterized protein	-	A2WWX9	-	-	#N/A
BGIOSGA006967	29.9717	106.933	3.56779	1.83503	0.000973809	Uncharacterized protein	-	A2X1X8	-	-	#N/A
BGIOSGA033331	126.043	447.114	3.54733	1.82673	0.000818988	Uncharacterized protein	-	A2Z9L3	GO:0005515	-	#N/A
BGIOSGA016506	83.7355	296.722	3.54356	1.8252	4.29943e-05	Uncharacterized protein	-	A2XU17	-	-	#N/A
BGIOSGA012357	882.535	3125.52	3.54153	1.82437	9.60432e-05	Protein kinase domain-containing protein	-	A2XF95	GO:0016020;GO:0005524;GO:0004672;GO:0016021;GO:0006468	-	#N/A
BGIOSGA024279	22.4242	79.3277	3.53759	1.82277	0.00128132	Uncharacterized protein	-	B8B687	-	-	#N/A
BGIOSGA001047	99.3714	351.315	3.53537	1.82186	0.00422805	Apple domain-containing protein	-	B8A783	GO:0016020;GO:0016021;GO:0048544	-	#N/A
BGIOSGA036574	29.4667	103.961	3.52809	1.81889	0.00282068	DYW_deaminase domain-containing protein	-	A2ZID4	GO:0005515;GO:0008270	-	#N/A
BGIOSGA036071	59.8554	210.986	3.52493	1.81759	9.04478e-05	Uncharacterized protein	-	B8BM96	-	-	#N/A
BGIOSGA004008	63.4152	222.539	3.50924	1.81116	6.22777e-05	Glyco_18 domain-containing protein	-	B8ABX5	GO:0008061;GO:0005975	K17525	#N/A
BGIOSGA034313	327.822	1146.37	3.49693	1.80609	1.11472e-05	Uncharacterized protein	-	A2ZCJ6	-	-	#N/A
BGIOSGA027967	90.0352	313.491	3.48187	1.79986	5.41572e-05	Uncharacterized protein	-	A2YR34	GO:0006520;GO:0003824;GO:0019752;GO:0016831;GO:0016829;GO:0036469;GO:0030170;GO:0006587	K01593	#N/A
BGIOSGA019914	336.789	1172.59	3.48167	1.79978	0.000140145	Amidophosphoribosyltransferase	Amidophosphoribosyltransferase [Source:UniProtKB/TrEMBL;Acc:A2Y4Z1]	A2Y4Z1	GO:0009116;GO:0004044;GO:0009113;GO:0051536;GO:0006189;GO:0046872;GO:0016757;GO:0006164;GO:0016740	K00764	#N/A
BGIOSGA017017	22.6085	78.6789	3.48006	1.79911	0.00249165	RING-type E3 ubiquitin transferase	RING-type E3 ubiquitin transferase [Source:UniProtKB/TrEMBL;Acc:A2XWY7]	A2XWY7	GO:0016567;GO:0004842	-	#N/A
BGIOSGA026713	509.762	1760.6	3.45377	1.78817	1.73751e-05	LRRNT_2 domain-containing protein	-	A2YWT9	GO:0005515	-	#N/A
BGIOSGA029942	89.7545	308.515	3.43732	1.78128	0.000626569	NB-ARC domain-containing protein	-	B8BEP5	GO:0043531;GO:0016310;GO:0003951;GO:0006741;GO:0019674	K00858	#N/A
BGIOSGA037746	113.225	388.547	3.43165	1.7789	0.000664849	Uncharacterized protein	-	A2ZMG4	GO:0005509	K13448	#N/A
BGIOSGA035639	29.4758	100.907	3.42339	1.77543	0.000996832	Uncharacterized protein	-	A2ZGH7	GO:0043531	-	#N/A
BGIOSGA008132	200.759	686.784	3.42094	1.77439	1.62832e-05	Uncharacterized protein	-	A2X4D6	-	-	#N/A
BGIOSGA013516	444.727	1520.24	3.41836	1.77331	1.42749e-05	Uncharacterized protein	-	A2XLR0	GO:0004867;GO:0010951	-	#N/A
BGIOSGA016217	380.016	1294.72	3.40701	1.7685	0.000890909	Protein DETOXIFICATION	Protein DETOXIFICATION [Source:UniProtKB/TrEMBL;Acc:B8ASZ3]	B8ASZ3	GO:0016020;GO:0055085;GO:0015238;GO:0042910;GO:0016021;GO:0015297;GO:0042908;GO:0006855	K03327	#N/A
BGIOSGA017930	41.1596	139.838	3.39746	1.76445	0.00032893	Uncharacterized protein	-	A2Y5C7	GO:0005759	-	#N/A
BGIOSGA011323	36.5416	124.098	3.39607	1.76386	0.000864456	Aminotran_1_2 domain-containing protein	-	B8APP5	GO:0009058;GO:0003824;GO:0030170	K00814	#N/A
BGIOSGA011560	2928.54	9878.94	3.37334	1.75418	0.00149289	Peroxidase	Peroxidase [Source:UniProtKB/TrEMBL;Acc:B8ALX4]	B8ALX4	GO:0020037;GO:0055114;GO:0006979;GO:0046872;GO:0098869;GO:0004601;GO:0005576;GO:0042744;GO:0016491	K00430	#N/A
BGIOSGA035566	306.043	1031.31	3.36983	1.75268	1.63487e-05	VARLMGL domain-containing protein	-	B8BLE5	GO:0051513	-	#N/A
BGIOSGA036579	53.86	181.134	3.36305	1.74977	0.000168377	Uncharacterized protein	-	B8BNB3	GO:0010468;GO:0005777	-	#N/A
BGIOSGA000523	92.542	310.87	3.35923	1.74813	0.000289535	Uncharacterized protein	-	A2WWT4	GO:0003676	-	C2H2
BGIOSGA017870	20.2642	67.849	3.34822	1.74339	0.00368613	Non-specific serine/threonine protein kinase	Non-specific serine/threonine protein kinase [Source:UniProtKB/TrEMBL;Acc:B8AZA0]	B8AZA0	GO:0016310;GO:0005524;GO:0007165;GO:0016301;GO:0006468;GO:0004674;GO:0000166;GO:0004672;GO:0016740	-	#N/A
BGIOSGA011633	21.1446	70.7281	3.34497	1.74199	0.0036744	Uncharacterized protein	-	A2XBF0	GO:0016020;GO:0009506;GO:0010305;GO:0009956;GO:0009933;GO:0009554;GO:0016021;GO:0009934;GO:0005886;GO:0010015	-	#N/A
BGIOSGA031926	118.415	395.807	3.34253	1.74094	0.00412035	Uncharacterized protein	-	B8BGT8	GO:0005623;GO:0050660;GO:0016668;GO:0055114;GO:0016491;GO:0045454	K00383	#N/A
BGIOSGA036931	19.9998	66.8245	3.34127	1.74039	0.00329491	F-box domain-containing protein	-	B8BLU7	GO:0005515;GO:0008270	-	#N/A
BGIOSGA017745	48.6196	161.765	3.32716	1.73429	0.000262953	Uncharacterized protein	-	B8AZT8	GO:0003677;GO:0003697;GO:0006260	-	#N/A
BGIOSGA006830	44.3865	147.216	3.31668	1.72974	0.000749006	Protein kinase domain-containing protein	-	B8AEJ8	GO:0016020;GO:0005515;GO:0005524;GO:0004672;GO:0016021;GO:0006468	-	#N/A
BGIOSGA006315	695.203	2301.66	3.31076	1.72716	0.000552445	Uncharacterized protein	-	B8AJ16	GO:0032780;GO:0042030;GO:0005739	-	#N/A
BGIOSGA029951	85.1509	281.874	3.31028	1.72695	0.000127579	Uncharacterized protein	-	A2Z037	GO:0005515	-	#N/A
BGIOSGA008089	99.8917	330.342	3.307	1.72552	9.84393e-05	-	Protein FON2 SPARE1 [Source:UniProtKB/Swiss-Prot;Acc:A2X462]	-	GO:0030154;GO:0007275;GO:0005576	-	#N/A
BGIOSGA004027	59.5935	196.457	3.29661	1.72098	0.000300543	WRKY domain-containing protein	-	A2WST6	GO:0003677;GO:0005634;GO:0006355;GO:0043565;GO:0003700	-	WRKY
BGIOSGA008666	40.3088	132.686	3.29175	1.71885	0.000840575	Uncharacterized protein	-	A2X7H8	GO:0009523;GO:0005509;GO:0019898;GO:0015979;GO:0009654	-	#N/A
BGIOSGA028724	32.2827	105.85	3.27885	1.71319	0.00153979	Uncharacterized protein	-	A2YVI9	GO:0003677;GO:0005634	K09422	MYB
BGIOSGA018575	257.982	845.347	3.27677	1.71228	0.00131157	Uncharacterized protein	-	A2Y1M8	GO:0016020;GO:0016021	-	#N/A
BGIOSGA007886	221.734	724.795	3.26876	1.70874	0.000115628	BZIP domain-containing protein	-	A2X2Y2	GO:0006355;GO:0003700	-	bZIP
BGIOSGA029695	24.0206	78.4817	3.26726	1.70808	0.00228845	Uncharacterized protein	-	A2Z1M0	GO:0009733	K14488	#N/A
BGIOSGA011409	18.2108	59.1859	3.25004	1.70046	0.0040169	IPPc domain-containing protein	-	B8ANV5	GO:0016787;GO:0046856	-	#N/A
BGIOSGA025316	971.783	3149.89	3.24135	1.6966	1.66631e-05	Plasma membrane ATPase	Plasma membrane ATPase [Source:UniProtKB/TrEMBL;Acc:B8B893]	B8B893	GO:0016020;GO:0120029;GO:0005524;GO:0006811;GO:0046872;GO:0000166;GO:0016021;GO:0008553;GO:0005886	K01535	#N/A
BGIOSGA012881	477.166	1546.08	3.24012	1.69605	0.000472784	DUF4378 domain-containing protein	-	A2XI21	GO:0051513	-	#N/A
BGIOSGA003996	71.3196	230.616	3.23356	1.69312	0.00170234	Uncharacterized protein	-	A2WSM5	GO:0005515	-	#N/A
BGIOSGA025179	24.0017	77.3406	3.22229	1.68809	0.00243235	GCK domain-containing protein	-	A2YIB8	-	-	#N/A
BGIOSGA013614	439.539	1410.04	3.208	1.68168	0.000194596	Uncharacterized protein	-	A2XM91	-	-	#N/A
BGIOSGA003852	182.973	585.574	3.20034	1.67822	0.000361128	Uncharacterized protein	-	A2WRV7	GO:0016020;GO:0016021	-	#N/A
BGIOSGA000271	29.0097	92.5936	3.19182	1.67438	0.00182761	RRM domain-containing protein	-	A2WY88	GO:0003723;GO:0005515;GO:0003676	-	#N/A
BGIOSGA014654	92.9313	295.296	3.17757	1.66792	0.000209554	HMA domain-containing protein	-	A2XVV5	GO:0046872;GO:0030001	-	#N/A
BGIOSGA023092	19.844	62.8401	3.1667	1.66298	0.00393269	Lipase_GDSL domain-containing protein	-	A2YE30	GO:0016788	-	#N/A
BGIOSGA009040	114.705	361.747	3.15373	1.65706	0.000230179	Methyltransf_11 domain-containing protein	-	B8AIF8	GO:0008168;GO:0032259	-	#N/A
BGIOSGA014870	31.3666	98.79	3.14953	1.65514	0.00171825	Uncharacterized protein	-	A2XUP3	-	-	#N/A
BGIOSGA025877	138.953	437.482	3.14841	1.65462	0.000136966	Uncharacterized protein	-	B8B6Y5	GO:0005524;GO:0004672;GO:0006468	-	#N/A
BGIOSGA005619	290.82	913.685	3.14176	1.65157	0.00336841	Glutaredoxin domain-containing protein	-	A2X9M2	GO:0009055;GO:0015035;GO:0022900;GO:0005623;GO:0055114;GO:0045454	-	#N/A
BGIOSGA013325	403.92	1264.98	3.13177	1.64698	0.00148593	Hexosyltransferase	Hexosyltransferase [Source:UniProtKB/TrEMBL;Acc:B8APH5]	B8APH5	GO:0016757;GO:0016740	-	#N/A
BGIOSGA025621	29.1751	90.7594	3.11086	1.63731	0.00332758	Uncharacterized protein	-	B8B5Q3	GO:0043531	-	#N/A
BGIOSGA037115	85.0766	264.623	3.11041	1.6371	0.000327747	Uncharacterized protein	-	B8BNI5	GO:0090305;GO:0004519;GO:0006364;GO:0090730	K16912	#N/A
BGIOSGA011577	1182.88	3657.44	3.09198	1.62853	4.9641e-05	KH domain-containing protein	-	B8ALU9	GO:0003723;GO:0003676	K11884	#N/A
BGIOSGA036109	369.869	1139.7	3.08137	1.62357	0.000455697	MFS domain-containing protein	-	B8BM48	GO:0016020;GO:0055085;GO:0016021;GO:0005215;GO:0022857	-	#N/A
BGIOSGA019023	28.1898	86.8227	3.07993	1.6229	0.00296859	Uncharacterized protein	-	Q84ZW5	-	-	#N/A
BGIOSGA004781	31.1011	95.7057	3.07725	1.62164	0.0018217	Uncharacterized protein	-	A2WWX1	GO:0032875	-	#N/A
BGIOSGA033326	224.369	684.162	3.04926	1.60846	0.000991488	Uncharacterized protein	-	A2Z9K8	GO:0005515	K00799	#N/A
BGIOSGA011394	25.5101	77.7216	3.0467	1.60725	0.00288549	GTD-binding domain-containing protein	-	A2XCW2	GO:0016020;GO:0017022;GO:0016021	-	#N/A
BGIOSGA020309	44.0155	134.045	3.04541	1.60663	0.00120279	Uncharacterized protein	-	A2Y750	GO:0005515	-	#N/A
BGIOSGA020946	24.8076	75.3767	3.03845	1.60334	0.00455429	Uncharacterized protein	-	A2YEM3	-	-	#N/A
BGIOSGA019437	46.221	140.185	3.03293	1.60071	0.000974675	Uncharacterized protein	-	A2Y236	-	-	#N/A
BGIOSGA032302	237.593	717.574	3.02018	1.59463	0.000112306	Uncharacterized protein	-	B8BFP3	GO:0046872;GO:0020037;GO:0016705;GO:0005506;GO:0004497;GO:0055114;GO:0016491	-	#N/A
BGIOSGA022952	33.1372	99.9228	3.01542	1.59236	0.00194301	Uncharacterized protein	-	A2YD64	GO:0005515	-	#N/A
BGIOSGA010897	1451.08	4374.7	3.01479	1.59206	0.00243508	J domain-containing protein	-	A2XFS3	GO:0005515	-	#N/A
BGIOSGA009342	126.956	381.205	3.00266	1.58624	0.000207264	Uncharacterized protein	-	B8AF76	-	K15601	#N/A
BGIOSGA023481	43.4338	130.073	2.99473	1.58243	0.00165241	C2H2-type domain-containing protein	-	B8B1H7	GO:0003676	-	#N/A
BGIOSGA004739	80.7022	241.413	2.99141	1.58082	0.000577841	Lipase_GDSL domain-containing protein	-	A2WWN3	GO:0016788	-	#N/A
BGIOSGA013906	149.681	446.008	2.97971	1.57517	0.000198833	Protein DETOXIFICATION	Protein DETOXIFICATION [Source:UniProtKB/TrEMBL;Acc:A2XNU7]	A2XNU7	GO:0016020;GO:0055085;GO:0015238;GO:0042910;GO:0016021;GO:0015297;GO:0042908;GO:0006855	K03327	#N/A
BGIOSGA008092	161.987	482.466	2.97843	1.57455	0.000268259	Uncharacterized protein	-	B8AGM0	GO:0009846;GO:0020037;GO:0005506;GO:0009860;GO:0055114;GO:0009686;GO:0016705;GO:0046872;GO:0051777;GO:0004497;GO:0016491	K04123	#N/A
BGIOSGA010578	29.7031	88.4084	2.97641	1.57357	0.00272875	F-box domain-containing protein	-	A2XHP5	GO:0005515	-	#N/A
BGIOSGA025664	39.3782	117.126	2.97438	1.57259	0.00452023	Uncharacterized protein	-	B8B5X8	-	K22761	#N/A
BGIOSGA019986	164.476	486.934	2.96051	1.56585	0.000205369	Uncharacterized protein	-	A2Y5F3	-	-	#N/A
BGIOSGA031504	59.6025	176.234	2.95682	1.56405	0.000608444	AB hydrolase-1 domain-containing protein	-	A2Z9N3	GO:0016020;GO:0016021	-	#N/A
BGIOSGA029559	77.6463	228.908	2.94809	1.55978	0.000896676	JmjC domain-containing protein	-	B8BCU9	-	K19219	#N/A
BGIOSGA022084	275.054	806.98	2.93389	1.55282	0.000142449	Uncharacterized protein	-	A2Y8F4	GO:0016787	-	#N/A
BGIOSGA008156	42.3981	123.614	2.91555	1.54377	0.00236729	Protein kinase domain-containing protein	-	A2X4J3	GO:0016020;GO:0005524;GO:0006468;GO:0042742;GO:0002229;GO:0030246;GO:0004672;GO:0016021	-	#N/A
BGIOSGA002177	50.8086	148.09	2.91466	1.54333	0.00226425	Uncharacterized protein	-	A2WLT0	-	-	#N/A
BGIOSGA031178	52.2977	152.179	2.90985	1.54095	0.00173372	Uncharacterized protein	-	A2Z3L4	-	-	#N/A
BGIOSGA011715	1587.08	4616.08	2.90854	1.5403	0.000545263	RHOMBOID-like protein	Rhomboid-like protein [Source:UniProtKB/TrEMBL;Acc:A2XBS1]	A2XBS1	GO:0016020;GO:0004252;GO:0008233;GO:0016787;GO:0006508;GO:0016021	-	#N/A
BGIOSGA020053	205.455	595.079	2.8964	1.53426	0.000461822	-	-	-	GO:0005515;GO:0005524;GO:0004672;GO:0006468	-	#N/A
BGIOSGA008863	187.539	540.987	2.88466	1.5284	0.000184592	AAA domain-containing protein	-	A2X8L0	GO:0005524;GO:0005739;GO:0007005	K17681	#N/A
BGIOSGA026257	50.6692	145.89	2.87927	1.5257	0.00118101	Uncharacterized protein	-	B8B552	-	-	#N/A
BGIOSGA013613	1028.58	2960.96	2.87868	1.52541	0.00248977	Peroxidase	Peroxidase [Source:UniProtKB/TrEMBL;Acc:A2XM90]	A2XM90	GO:0020037;GO:0055114;GO:0006979;GO:0046872;GO:0098869;GO:0004601;GO:0005576;GO:0042744;GO:0016491	K00430	#N/A
BGIOSGA031126	227.321	653.704	2.87568	1.5239	0.000299058	Kinesin motor domain-containing protein	-	B8BDS7	GO:0007018;GO:0005524;GO:0000166;GO:0003774;GO:0003777;GO:0008017	K11498	#N/A
BGIOSGA011178	47.1913	135.399	2.86915	1.52063	0.0017864	Protein DETOXIFICATION	Protein DETOXIFICATION [Source:UniProtKB/TrEMBL;Acc:A2XE70]	A2XE70	GO:0043229;GO:0016020;GO:0034755;GO:0005770;GO:0006970;GO:0015238;GO:0042910;GO:1905428;GO:0055072;GO:0006826;GO:0009646;GO:0016021;GO:0015297;GO:0010015;GO:0055085;GO:0009624;GO:0005381;GO:0009408;GO:0009737;GO:0005794;GO:0017119;GO:0042908;GO:0006855	K03327	#N/A
BGIOSGA001233	2206.57	6330.96	2.86914	1.52062	0.00133134	-	ABC transporter G family member 36 [Source:UniProtKB/Swiss-Prot;Acc:A2WSH0]	-	GO:0016020;GO:0005524;GO:0000166;GO:0016021;GO:0016887	-	#N/A
BGIOSGA009732	36.4377	104.303	2.86251	1.51728	0.00302174	DYW_deaminase domain-containing protein	-	A2XMF9	GO:0005515;GO:0008270	-	#N/A
BGIOSGA020891	417.385	1194.12	2.86095	1.51649	0.000145849	BHLH domain-containing protein	-	B8B4L6	GO:0006355;GO:0046983	-	bHLH
BGIOSGA004170	176.397	504.369	2.85928	1.51565	0.000332976	Peroxidase	Peroxidase [Source:UniProtKB/TrEMBL;Acc:B8A775]	B8A775	GO:0020037;GO:0055114;GO:0006979;GO:0046872;GO:0098869;GO:0004601;GO:0005576;GO:0042744;GO:0016491	-	#N/A
BGIOSGA012635	60.9263	173.685	2.85074	1.51134	0.00130633	DUF1785 domain-containing protein	-	B8APS6	GO:0005515	-	#N/A
BGIOSGA026436	125.129	356.254	2.84709	1.50949	0.000505404	J domain-containing protein	-	B8B699	GO:0005515	-	#N/A
BGIOSGA028916	428.033	1217.93	2.84541	1.50864	0.000365702	Uncharacterized protein	-	A2YWL5	GO:0016020;GO:0016627;GO:0006784;GO:0016021;GO:0055114	K02259	#N/A
BGIOSGA029703	205.674	585.143	2.845	1.50843	0.00027853	Uncharacterized protein	-	A2Z1J9	-	-	#N/A
BGIOSGA033771	90.8692	258.299	2.84253	1.50718	0.000723221	Uncharacterized protein	-	A2ZFJ5	GO:0005634;GO:0005515;GO:0043985;GO:0010030;GO:0000987	-	#N/A
BGIOSGA000263	1253	3553.34	2.83586	1.50379	0.000255034	TPR_REGION domain-containing protein	-	B8A854	GO:0005515	-	#N/A
BGIOSGA015874	53.3149	150.984	2.83193	1.50179	0.00155967	DUF4220 domain-containing protein	-	A2XQ87	GO:0016020;GO:0016021	-	#N/A
BGIOSGA029560	67.8859	191.901	2.82682	1.49918	0.00160244	Glycosyltransferase	Glycosyltransferase [Source:UniProtKB/TrEMBL;Acc:A2Z2H8]	A2Z2H8	GO:0016757;GO:0016758;GO:0016740	-	#N/A
BGIOSGA009162	51.965	146.745	2.82393	1.4977	0.00184043	Uncharacterized protein	-	B8AE12	GO:0005634;GO:0048481;GO:0005515;GO:0031145;GO:0030071;GO:0009793;GO:0005680	K03351	#N/A
BGIOSGA014209	62.051	175.202	2.82352	1.4975	0.00165433	Exonuclease domain-containing protein	-	B8AVK7	GO:0003676	K14570	#N/A
BGIOSGA033360	376.241	1061.21	2.82056	1.49598	0.000599408	Peroxidase	Peroxidase [Source:UniProtKB/TrEMBL;Acc:A2Z9R2]	A2Z9R2	GO:0020037;GO:0055114;GO:0006979;GO:0046872;GO:0098869;GO:0004601;GO:0005576;GO:0042744;GO:0016491	K00430	#N/A
BGIOSGA017586	448.784	1258.35	2.80391	1.48744	0.000260585	Uncharacterized protein	-	B8AWH9	-	-	#N/A
BGIOSGA019988	53.9393	150.909	2.79776	1.48427	0.00287422	Uncharacterized protein	-	B8AZ00	GO:0016020;GO:0016757;GO:0016021;GO:0005975;GO:0006004;GO:0016740	-	#N/A
BGIOSGA033392	180.183	503.839	2.79627	1.4835	0.00246611	RING-type domain-containing protein	-	B8BI32	-	-	#N/A
BGIOSGA004012	65.5912	183.355	2.79541	1.48306	0.00138136	Glycosyltransferase	Glycosyltransferase [Source:UniProtKB/TrEMBL;Acc:A2WSQ5]	A2WSQ5	GO:0016757;GO:0016758;GO:0016740	K08237	#N/A
BGIOSGA025984	194.526	543.156	2.7922	1.4814	0.000290527	Ribosomal_S13_N domain-containing protein	-	B8B7U0	GO:0005840;GO:0005622;GO:0006412;GO:0003735	K02953	#N/A
BGIOSGA014053	518.642	1441.52	2.77941	1.47478	0.000363562	RING-type E3 ubiquitin transferase	RING-type E3 ubiquitin transferase [Source:UniProtKB/TrEMBL;Acc:A2XZ62]	A2XZ62	GO:0016567;GO:0004842	-	#N/A
BGIOSGA030465	136.267	378.589	2.7783	1.4742	0.000459605	Uncharacterized protein	-	B8BE12	-	-	#N/A
BGIOSGA014464	66.4517	184.399	2.77493	1.47245	0.00192449	Uncharacterized protein	-	A2XWX1	-	-	#N/A
BGIOSGA012374	76.4914	211.891	2.77013	1.46995	0.00156712	PEROXIDASE_4 domain-containing protein	-	A2XFD1	GO:0006979;GO:0020037;GO:0004601;GO:0098869;GO:0055114	-	#N/A
BGIOSGA017735	160.13	442.466	2.76317	1.46632	0.0014934	Uncharacterized protein	-	B8AZY3	-	-	#N/A
BGIOSGA007168	124.533	343.872	2.76129	1.46534	0.00100151	Uncharacterized protein	-	A2X0M8	GO:0005634;GO:0003677;GO:0005515;GO:0006355;GO:0006351	-	Nin-like
BGIOSGA009127	40.8205	112.554	2.75729	1.46325	0.00451612	Usp domain-containing protein	-	B8AJJ4	GO:0016020;GO:0043621;GO:0005886;GO:0005737	-	#N/A
BGIOSGA007788	40.418	111.148	2.74997	1.45942	0.00423392	Protein kinase domain-containing protein	-	B8AE73	GO:0016020;GO:0005515;GO:0005524;GO:0004672;GO:0016021;GO:0006468	-	#N/A
BGIOSGA018218	74.3259	204.23	2.74776	1.45826	0.00145631	Uncharacterized protein	-	A2Y3M8	-	-	#N/A
BGIOSGA005373	152.055	417.099	2.74308	1.45579	0.000859755	HTH myb-type domain-containing protein	-	B8AET2	GO:0003677;GO:0005634;GO:0036297;GO:0043240	-	G2-like
BGIOSGA002144	1532.1	4199.08	2.74073	1.45456	0.000190806	Uncharacterized protein	-	A2WLZ1	-	-	#N/A
BGIOSGA031379	67.9434	186.085	2.73882	1.45355	0.00184659	Rieske domain-containing protein	-	B8BIB5	GO:0051537;GO:0010277;GO:0055114;GO:0016491	K13600	#N/A
BGIOSGA002301	354.46	970.287	2.73737	1.45279	0.000268067	Uncharacterized protein	-	B8ADG8	-	-	#N/A
BGIOSGA030924	554.486	1517.74	2.7372	1.4527	0.000364902	Uncharacterized protein	-	B8BCR0	GO:0003723;GO:0003676	-	#N/A
BGIOSGA036912	472.958	1294.09	2.73616	1.45215	0.000383656	-	-	-	-	-	GRAS
BGIOSGA003485	191.708	524.535	2.73612	1.45213	0.000866027	Uncharacterized protein	-	B8A7V4	-	-	#N/A
BGIOSGA034559	236.199	644.803	2.72991	1.44885	0.000341459	WD_REPEATS_REGION domain-containing protein	-	B8BIX8	GO:0005634;GO:0005515	K14848	#N/A
BGIOSGA006143	313.993	856.078	2.72642	1.44701	0.00053268	Brix domain-containing protein	-	B8AEP8	-	K14820	#N/A
BGIOSGA021570	76.6327	208.845	2.72527	1.4464	0.00135718	ENDO3c domain-containing protein	-	B8B4G0	GO:0006281;GO:0006284;GO:0003824	K10773	#N/A
BGIOSGA005375	1754.53	4762.66	2.7145	1.44068	0.00259263	Very-long-chain aldehyde decarbonylase GL1-6	-	A2XAY1	GO:0016020;GO:0005783;GO:0009414;GO:0009409;GO:0005506;GO:1990465;GO:0055114;GO:0016829;GO:0009924;GO:0009651;GO:0016021;GO:0005789;GO:0008610;GO:0016491	K15404	#N/A
BGIOSGA010146	41.6626	113.014	2.7126	1.43968	0.00306996	ELM2 domain-containing protein	-	A2XK36	-	-	#N/A
BGIOSGA036701	209.8	567.078	2.70295	1.43453	0.00260729	LEA_2 domain-containing protein	-	A2ZHQ7	GO:0016020;GO:0016021	-	#N/A
BGIOSGA026905	50.0316	135.215	2.7026	1.43435	0.00308643	Protein kinase domain-containing protein	-	B8BB82	GO:0005524;GO:0004672;GO:0006468	-	#N/A
BGIOSGA021919	145.073	390.013	2.6884	1.42675	0.00087465	Uncharacterized protein	-	A2Y9A9	GO:0016020;GO:0016021	-	#N/A
BGIOSGA036358	54.8454	147.3	2.68573	1.42531	0.00284653	Uncharacterized protein	-	A2ZJM5	GO:0005840;GO:0015934;GO:0006412;GO:0003735	K02874	#N/A
BGIOSGA026000	115.261	309.556	2.68571	1.4253	0.000878947	X8 domain-containing protein	-	B8B7R5	GO:0004553;GO:0016787;GO:0005975;GO:0046658;GO:0005886	K19892	#N/A
BGIOSGA027016	70.1104	188.048	2.68217	1.4234	0.00163516	-	-	-	GO:0003746;GO:0006414	-	#N/A
BGIOSGA001172	810.803	2174	2.68129	1.42293	0.000514259	Uncharacterized protein	-	B8AC00	GO:0046872;GO:0020037;GO:0016705;GO:0005506;GO:0004497;GO:0055114;GO:0016491	-	#N/A
BGIOSGA032882	382.755	1023.87	2.67499	1.41953	0.000373863	-	Homeobox-leucine zipper protein HOX23 [Source:UniProtKB/Swiss-Prot;Acc:A2Z734]	-	GO:0003677;GO:0005634;GO:0006355;GO:0043565;GO:0003700	K09338	HD-ZIP
BGIOSGA030608	45.9365	122.878	2.67495	1.41951	0.00310416	G domain-containing protein	-	B8BEW0	GO:0032502;GO:1901259;GO:0009741;GO:0006355;GO:0009416;GO:0009742;GO:0009658;GO:1904143;GO:0009646;GO:0009651;GO:0005525;GO:0009570;GO:0009507;GO:1902326;GO:0019843	-	#N/A
BGIOSGA011180	255.313	681.666	2.66992	1.4168	0.000388726	Protein kinase domain-containing protein	-	B8AJL6	GO:0016020;GO:0016310;GO:0005524;GO:0016301;GO:0006468;GO:0005515;GO:0004674;GO:0000166;GO:0004672;GO:0016021;GO:0016740	-	#N/A
BGIOSGA020450	100.681	268.779	2.6696	1.41662	0.00135353	OVATE domain-containing protein	-	A2Y7Z0	GO:0045892	-	#N/A
BGIOSGA019281	82.4777	219.781	2.66474	1.41399	0.00222537	Uncharacterized protein	-	A2Y115	-	-	#N/A
BGIOSGA034597	431.482	1149.7	2.66455	1.41389	0.000705259	Protein kinase domain-containing protein	-	B8BIS9	GO:0005524;GO:0004674;GO:0000166;GO:0004672;GO:0006468	-	#N/A
BGIOSGA028850	572.447	1524.56	2.66324	1.41318	0.000634833	Uncharacterized protein	-	B8BBV0	-	-	#N/A
BGIOSGA001001	108.943	289.997	2.66193	1.41247	0.0013352	Hydrolase_4 domain-containing protein	-	A2WTX4	GO:0009507	-	#N/A
BGIOSGA005591	4720.68	12509.9	2.65002	1.406	0.00439254	Uncharacterized protein	-	B8AIT6	-	-	#N/A
BGIOSGA002492	270.92	717.03	2.64665	1.40416	0.000996193	Uncharacterized protein	-	A2WK24	GO:0016020;GO:0016021	-	#N/A
BGIOSGA006218	211.117	558.166	2.64387	1.40265	0.000619385	NPH3 domain-containing protein	-	A2X694	GO:0016567;GO:0009638;GO:0005886	-	#N/A
BGIOSGA014927	183.864	482.765	2.62566	1.39268	0.000630353	Ipi1_N domain-containing protein	-	B8AV43	-	K14827	#N/A
BGIOSGA017826	288.869	758.251	2.6249	1.39226	0.000813519	AAI domain-containing protein	-	B8AZH4	GO:0016020;GO:0016021	-	#N/A
BGIOSGA034703	254.033	664.588	2.61614	1.38744	0.000585248	-	-	-	-	-	GRAS
BGIOSGA035693	59.7164	156.202	2.61572	1.38721	0.00338995	Uncharacterized protein	-	B8BII2	GO:0000172;GO:0005655;GO:0001682	-	#N/A
BGIOSGA033029	119.264	311.222	2.60952	1.38378	0.00182846	Protein kinase domain-containing protein	-	A2Z7U1	GO:0016020;GO:0030246;GO:0005524;GO:0004672;GO:0016021;GO:0006468	-	#N/A
BGIOSGA009510	303.644	790.847	2.60452	1.38102	0.000464736	PUM-HD domain-containing protein	-	B8AMR0	GO:0003723;GO:0005730;GO:0009793	K14844	#N/A
BGIOSGA012142	218.02	567.239	2.60177	1.37949	0.0010425	Uncharacterized protein	-	A2XE22	-	K17991	#N/A
BGIOSGA022176	155.941	405.486	2.60024	1.37865	0.00109139	Uncharacterized protein	-	B8B1K8	-	-	#N/A
BGIOSGA018947	70.1709	182.301	2.59796	1.37738	0.00217238	zf-Tim10_DDP domain-containing protein	-	A2XZK8	GO:0046872;GO:0042721;GO:0005739;GO:0015031;GO:0045039;GO:0042719	-	#N/A
BGIOSGA037773	242.823	630.786	2.59772	1.37725	0.000551081	WD_REPEATS_REGION domain-containing protein	-	B8BMY2	GO:0005515	K14552	#N/A
BGIOSGA036810	156.659	404.239	2.58037	1.36758	0.000974155	Ribosome assembly factor mrt4	Ribosome assembly factor mrt4 [Source:UniProtKB/TrEMBL;Acc:B8BNS8]	B8BNS8	GO:0005634;GO:0042254;GO:0005730;GO:0005622;GO:0000027;GO:0005737	K14815	#N/A
BGIOSGA014852	145.915	376.314	2.579	1.36681	0.00101711	Uncharacterized protein	-	B8AVJ2	-	-	#N/A
BGIOSGA020174	138.593	357.168	2.5771	1.36575	0.00161691	FCP1 homology domain-containing protein	-	A2Y6G4	GO:0005744;GO:0015031	K17496	#N/A
BGIOSGA020358	271.402	698.419	2.57337	1.36366	0.0010574	FAS1 domain-containing protein	-	A2Y7G5	-	-	#N/A
BGIOSGA002137	278.939	714.373	2.56103	1.35673	0.00377544	BZIP domain-containing protein	-	B8ACQ7	GO:0006355;GO:0003700	-	bZIP
BGIOSGA009049	171.069	437.992	2.56033	1.35633	0.00137152	TCP domain-containing protein	-	B8AIH1	GO:0005634;GO:0003677;GO:0006355;GO:0006351;GO:0003700	-	TCP
BGIOSGA033424	1482.99	3794.87	2.55893	1.35554	0.000420822	Os10g0554800 protein	Os10g0554800 protein [Source:UniProtKB/TrEMBL;Acc:A2ZA38]	A2ZA38	-	-	#N/A
BGIOSGA017769	1095.67	2802.66	2.55794	1.35498	0.000670112	Uncharacterized protein	-	A2Y698	GO:0020037;GO:0051539;GO:0050311;GO:0055114;GO:0051536;GO:0016491	K00392	#N/A
BGIOSGA036053	243.348	621.597	2.55436	1.35296	0.00149427	Uncharacterized protein	-	B8BMC1	-	-	#N/A
BGIOSGA003505	1252.37	3188.5	2.54598	1.34822	0.000422042	40S ribosomal protein S4	40S ribosomal protein S4 [Source:UniProtKB/TrEMBL;Acc:A2WPV4]	A2WPV4	GO:0005840;GO:0003723;GO:0005622;GO:0006412;GO:0003735;GO:0019843	K02987	#N/A
BGIOSGA016356	106.152	270.204	2.54545	1.34792	0.00280619	Uncharacterized protein	-	A2XT70	GO:0009785	-	#N/A
BGIOSGA011176	415.732	1053.32	2.53366	1.34122	0.00107452	SE domain-containing protein	-	A2XE79	GO:0016020;GO:0016126;GO:0016021;GO:0050660;GO:0004506;GO:0055114	K00511	#N/A
BGIOSGA002945	361.814	916.21	2.53227	1.34043	0.000915419	Uncharacterized protein	-	A2WLP4	GO:0016020;GO:0020037;GO:0005506;GO:0055114;GO:0046872;GO:0016705;GO:0016021;GO:0004497;GO:0016491	K09589	#N/A
BGIOSGA021736	177.793	449.47	2.52805	1.33802	0.00165981	Uncharacterized protein	-	B8B3N7	GO:0005730	-	#N/A
BGIOSGA025426	563.359	1422.35	2.52476	1.33615	0.000834886	APETALA2-like protein 3	-	B8B8J2	GO:0003677;GO:0005634;GO:0006355;GO:0009909;GO:0006351;GO:0003700;GO:0010228	K09284	AP2
BGIOSGA035070	83.921	210.993	2.51419	1.33009	0.00316374	PDZ domain-containing protein	-	B8BJW6	GO:0004252;GO:0005515;GO:0006508	-	#N/A
BGIOSGA000939	674.228	1694.91	2.51385	1.3299	0.000881697	BHLH domain-containing protein	-	A2WUA1	GO:0046983	-	bHLH
BGIOSGA012375	402.305	1010.67	2.5122	1.32895	0.00155306	Arogenate dehydratase	Arogenate dehydratase [Source:UniProtKB/TrEMBL;Acc:B8ALJ8]	B8ALJ8	GO:0004664;GO:0008652;GO:0009094;GO:0047769;GO:0016829;GO:0009073;GO:0009536;GO:0009570;GO:0009507	K05359	#N/A
BGIOSGA035561	104.425	261.545	2.50461	1.32458	0.0021377	Hexosyltransferase	Hexosyltransferase [Source:UniProtKB/TrEMBL;Acc:A2ZG16]	A2ZG16	GO:0016020;GO:0045489;GO:0000139;GO:0047262;GO:0016757;GO:0005794;GO:0016021;GO:0016740;GO:0071555	K13648	#N/A
BGIOSGA006837	1079.05	2701.63	2.5037	1.32406	0.000535512	40S ribosomal protein S24	40S ribosomal protein S24 [Source:UniProtKB/TrEMBL;Acc:A2X2N6]	A2X2N6	GO:0005840;GO:0005622;GO:0006412;GO:0003735	K02974	#N/A
BGIOSGA017227	773.014	1934.34	2.50234	1.32328	0.00121771	Uncharacterized protein	-	B8AV82	GO:0004315;GO:0003824;GO:0006633	K00648	#N/A
BGIOSGA021074	900.562	2250.11	2.49856	1.32109	0.00158245	Aspartate aminotransferase	Aspartate aminotransferase [Source:UniProtKB/TrEMBL;Acc:B8B3J3]	B8B3J3	GO:0009058;GO:0006520;GO:0008483;GO:0016740;GO:0003824;GO:0004069;GO:0030170	K14455	#N/A
BGIOSGA007652	1822.59	4547.17	2.4949	1.31898	0.000669039	Ribosomal_L18e/L15P domain-containing protein	-	A2X1H8	GO:0005840;GO:0015934;GO:0005622;GO:0006412;GO:0003735	K02900	#N/A
BGIOSGA014467	330.873	824.423	2.49166	1.31711	0.00106414	FLZ-type domain-containing protein	-	A2XWW0	-	-	#N/A
BGIOSGA034360	94.4939	234.891	2.48578	1.3137	0.00398259	Uncharacterized protein	-	B8BJJ4	-	-	#N/A
BGIOSGA008264	2699.74	6703.65	2.48307	1.31212	0.000846525	Uncharacterized protein	-	B8AIB7	GO:0005840;GO:0005622;GO:0006412;GO:0003735	K02918	#N/A
BGIOSGA012372	2890.7	7161.13	2.4773	1.30877	0.00102243	-	L-ascorbate peroxidase 1, cytosolic [Source:UniProtKB/Swiss-Prot;Acc:A2XFC7]	-	GO:0020037;GO:0016688;GO:0005737;GO:0055114;GO:0006979;GO:0046872;GO:0098869;GO:0004601;GO:0042744;GO:0016491	K00434	#N/A
BGIOSGA022242	311.005	770.368	2.47702	1.30861	0.00183748	Uncharacterized protein	-	B8B285	-	-	#N/A
BGIOSGA026145	322.546	796.509	2.46944	1.30418	0.00140528	F-box domain-containing protein	-	A2YNQ9	GO:0005515	-	#N/A
BGIOSGA006937	113.172	279.435	2.46912	1.304	0.00265235	Ribosomal_L12 domain-containing protein	-	A2X232	GO:0005840;GO:0005622;GO:0006412;GO:0003735	K02935	#N/A
BGIOSGA002851	170.986	420.575	2.4597	1.29848	0.00185907	TNase-like domain-containing protein	-	B8ADF6	GO:0046872;GO:0017176	K03858	#N/A
BGIOSGA024943	817.672	2010.03	2.45823	1.29762	0.000758014	Phytocyanin domain-containing protein	-	B8B6R2	GO:0016020;GO:0009055;GO:0022900;GO:0016021	-	#N/A
BGIOSGA023979	586.531	1440.79	2.45646	1.29658	0.00134377	Auxin-responsive GH3-8 protein	Probable indole-3-acetic acid-amido synthetase GH3.8 [Source:UniProtKB/Swiss-Prot;Acc:A3BLS0]	B1N696	GO:0016874	K14487	#N/A
BGIOSGA001615	515.514	1263.38	2.45072	1.29321	0.00110458	CP-type G domain-containing protein	-	A2WQ59	GO:2000024;GO:0045892;GO:0009506;GO:0048825;GO:0045995;GO:0005730;GO:0010077;GO:0045604;GO:0005525;GO:0048444	K14538	#N/A
BGIOSGA035853	724.397	1770.8	2.44452	1.28955	0.0008004	Uncharacterized protein	-	A2ZMM6	GO:0005524;GO:0003676	-	#N/A
BGIOSGA013647	177.579	433.844	2.44311	1.28872	0.00191593	Flavodoxin-like domain-containing protein	-	A2XMF8	GO:0010181;GO:0051539;GO:0005739;GO:0003824;GO:0055114;GO:0051536;GO:0008033	K15449	#N/A
BGIOSGA022366	248.205	605.957	2.44136	1.28768	0.00230204	Fe2OG dioxygenase domain-containing protein	-	A2Y9N3	GO:0046872;GO:0005777;GO:0055114;GO:0016491	-	#N/A
BGIOSGA017937	968.398	2363.81	2.44095	1.28744	0.00138676	Uncharacterized protein	-	A2Y5A8	-	-	#N/A
BGIOSGA025281	3204.93	7812.17	2.43755	1.28543	0.000979889	H15 domain-containing protein	-	A2YIV4	GO:0003677;GO:0005634;GO:0006334;GO:0005694;GO:0000786	K11275	#N/A
BGIOSGA029752	189.679	461.907	2.43521	1.28405	0.00242037	Uncharacterized protein	-	A2Z1B7	GO:0005515;GO:0099402;GO:0060918	-	#N/A
BGIOSGA026669	175.942	428.196	2.43373	1.28317	0.0017799	Uncharacterized protein	-	A2YX32	GO:0005840;GO:0005622;GO:0006412;GO:0003735	K02959	#N/A
BGIOSGA008460	991.736	2412.52	2.43263	1.28251	0.000969269	Uncharacterized protein	-	B8AE95	GO:0003723;GO:0003676	-	#N/A
BGIOSGA026454	122.282	296.554	2.42516	1.27808	0.00409649	Protein kinase domain-containing protein	-	B8B6B9	GO:0005524;GO:0004674;GO:0000166;GO:0004672;GO:0006468	-	#N/A
BGIOSGA037741	434.717	1053.33	2.42302	1.27681	0.0015621	Auxin-responsive protein	Auxin-responsive protein [Source:UniProtKB/TrEMBL;Acc:A2ZMF2]	A2ZMF2	GO:0005634;GO:0005515;GO:0006355;GO:0009734;GO:0006351	K14484	#N/A
BGIOSGA004713	152.353	368.726	2.42021	1.27513	0.00246338	Uncharacterized protein	-	A2WWI1	GO:0010374	-	#N/A
BGIOSGA031273	291.213	704.669	2.41977	1.27487	0.00229507	GUB_WAK_bind domain-containing protein	-	B8BEK8	GO:0016020;GO:0030247;GO:0016021	-	#N/A
BGIOSGA012063	150.105	363.021	2.41845	1.27408	0.00205775	Uncharacterized protein	-	B8AQ54	GO:0002098;GO:0033588	-	#N/A
BGIOSGA024983	102.451	247.161	2.41248	1.27051	0.00452933	Uncharacterized protein	-	A2YHA8	-	-	#N/A
BGIOSGA028849	329.299	793.827	2.41065	1.26943	0.00170029	Uncharacterized protein	-	B8BBU9	-	-	#N/A
BGIOSGA018363	109.422	262.01	2.3945	1.25972	0.00332336	RIX1 domain-containing protein	-	B8AW53	-	-	#N/A
BGIOSGA013553	1761.87	4209.48	2.38922	1.25654	0.00127177	Cysteine synthase	Cysteine synthase [Source:UniProtKB/TrEMBL;Acc:B8AJV7]	B8AJV7	GO:0008652;GO:0005524;GO:0003774;GO:0004124;GO:0003779;GO:0007015;GO:0005515;GO:0000166;GO:0016459;GO:0006535;GO:0019344;GO:0016740	K10357	#N/A
BGIOSGA012433	959.474	2286.43	2.383	1.25278	0.00167783	Uncharacterized protein	-	B8AM22	-	-	#N/A
BGIOSGA004016	1634.07	3886.24	2.37826	1.2499	0.00143491	Uncharacterized protein	-	A2WSR2	-	-	#N/A
BGIOSGA037568	355.143	844.062	2.37668	1.24895	0.0019867	Uncharacterized protein	-	B8BMF8	GO:0016787;GO:0008152;GO:0005975;GO:0004650;GO:0016798	-	#N/A
BGIOSGA014263	551.993	1311.48	2.37591	1.24848	0.00156754	N-acetyltransferase domain-containing protein	-	A2XY17	GO:0003824	-	#N/A
BGIOSGA027688	287.106	681.277	2.37291	1.24666	0.00262281	RRM domain-containing protein	-	B8BAM1	GO:0003723;GO:0005739;GO:0080156;GO:0003676	-	#N/A
BGIOSGA017592	629.991	1494.68	2.37254	1.24643	0.00176325	Peptidase A1 domain-containing protein	-	A2Y7B7	GO:0008233;GO:0016787;GO:0006508;GO:0004190	-	#N/A
BGIOSGA028859	156.472	369.431	2.36101	1.2394	0.00266712	Cyclin N-terminal domain-containing protein	-	B8BBS7	GO:0005634	K18810	#N/A
BGIOSGA011976	182.113	429.758	2.35985	1.23869	0.00209553	Uncharacterized protein	-	B8APN1	GO:0005524;GO:0006464;GO:0009507	K16609	#N/A
BGIOSGA001762	168.116	396.597	2.35906	1.23822	0.00310321	Uncharacterized protein	-	A2WPA7	-	-	#N/A
BGIOSGA009416	111.01	261.878	2.35906	1.23821	0.00399792	Uncharacterized protein	-	A2XP73	-	K15262	#N/A
BGIOSGA037528	134.617	317.184	2.35619	1.23645	0.00379228	Uncharacterized protein	-	B8BMB8	-	-	#N/A
BGIOSGA002746	1609.37	3788.1	2.35377	1.23497	0.00135627	KOW domain-containing protein	-	A2WKH0	GO:0005840;GO:0015934;GO:0005622;GO:0006412;GO:0003735	K02898	#N/A
BGIOSGA023865	348.187	818.62	2.35109	1.23333	0.00280584	Uncharacterized protein	-	B8B4W9	GO:0003677;GO:0005634	-	MYB
BGIOSGA002550	114.814	269.793	2.34983	1.23255	0.00352726	Uncharacterized protein	-	A2WJQ8	-	-	#N/A
BGIOSGA020201	527.965	1237.63	2.34414	1.22906	0.0020296	Glyco_transf_20 domain-containing protein	-	A2Y6K5	GO:0005992;GO:0003825;GO:0003824	K16055	#N/A
BGIOSGA010809	480.797	1126.81	2.34363	1.22875	0.00238158	Hexosyltransferase	Hexosyltransferase [Source:UniProtKB/TrEMBL;Acc:A2XGA3]	A2XGA3	GO:0047262;GO:0016757;GO:0005794;GO:0045489;GO:0016740;GO:0071555;GO:0000139	K13648	#N/A
BGIOSGA019927	198.992	466.363	2.34363	1.22875	0.00304097	S-acyltransferase	S-acyltransferase [Source:UniProtKB/TrEMBL;Acc:B8AYK7]	B8AYK7	GO:0016020;GO:0016746;GO:0016021;GO:0016740;GO:0019706	K16675	#N/A
BGIOSGA037241	215.936	505.074	2.339	1.22589	0.00409314	PMEI domain-containing protein	-	A2ZJL0	GO:0004857;GO:0043086	-	#N/A
BGIOSGA020234	239.621	557.764	2.32769	1.2189	0.00299123	Uncharacterized protein	-	B8B068	GO:0005840;GO:0005622;GO:0006412;GO:0003735	K02939	#N/A
BGIOSGA036010	552.596	1284.9	2.32522	1.21736	0.00337975	Uncharacterized protein	-	A2ZLM3	GO:0005783;GO:0005622;GO:0016192;GO:0006886;GO:0005794;GO:0000166;GO:0005525;GO:0015031	K07953	#N/A
BGIOSGA007979	2280.83	5295.65	2.3218	1.21525	0.00203893	Uncharacterized protein	-	A2X3I3	GO:0046658	-	#N/A
BGIOSGA013630	225.722	523.35	2.31856	1.21323	0.00312024	Proteasome assembly chaperone 2	Proteasome assembly chaperone 2 [Source:UniProtKB/TrEMBL;Acc:B8AKJ0]	B8AKJ0	-	K11876	#N/A
BGIOSGA035413	673.353	1560.62	2.31768	1.21268	0.00240843	Uncharacterized protein	-	A2ZF62	GO:0005524;GO:0000166;GO:0016887	-	#N/A
BGIOSGA022632	126.917	293.872	2.31547	1.21131	0.00388119	ThiF domain-containing protein	-	A2YBB0	GO:0008641	K22132	#N/A
BGIOSGA021867	220.177	508.659	2.31023	1.20804	0.00363513	Putative FCF1 small subunit	Putative FCF1 small subunit [Source:UniProtKB/TrEMBL;Acc:B8B320]	B8B320	GO:0032040	K14566	#N/A
BGIOSGA019234	580.779	1339.6	2.30656	1.20574	0.00451344	Uncharacterized protein	-	A2Y0P2	GO:0015969;GO:0005509;GO:0008728	K00951	#N/A
BGIOSGA009824	729.397	1678.84	2.30168	1.20269	0.00246765	Uncharacterized protein	-	A2XLX6	GO:0016747	-	#N/A
BGIOSGA031188	260.942	600.291	2.30047	1.20193	0.00357316	Uncharacterized protein	-	A2Z3N5	GO:0005515	-	#N/A
BGIOSGA006350	293.654	675.027	2.29872	1.20083	0.00427079	Uncharacterized protein	-	A2X5J1	-	-	#N/A
BGIOSGA014356	1324.26	3040.97	2.29636	1.19935	0.0028676	CYSTM domain-containing protein	-	B8AU64	-	-	#N/A
BGIOSGA002329	197.21	452.558	2.2948	1.19837	0.00314142	RNA helicase	RNA helicase [Source:UniProtKB/TrEMBL;Acc:B8ADF1]	B8ADF1	GO:0003723;GO:0005524;GO:0016787;GO:0000166;GO:0004386;GO:0003676	K14809	#N/A
BGIOSGA037067	349.253	799.551	2.28931	1.19492	0.00216767	RNA cytidine acetyltransferase	RNA cytidine acetyltransferase [Source:UniProtKB/TrEMBL;Acc:B8BNE1]	B8BNE1	GO:0016072;GO:0034470;GO:0005634;GO:0005524;GO:0016746;GO:0051391;GO:0042274;GO:0006364;GO:0008033;GO:0000154;GO:0005730;GO:0000166;GO:0016740;GO:0008080	K14521	#N/A
BGIOSGA002503	1041.06	2382.5	2.28854	1.19443	0.00177157	Uncharacterized protein	-	B8ACY6	GO:0016020;GO:0016757;GO:0016021	-	#N/A
BGIOSGA017884	236.061	539.766	2.28656	1.19318	0.00302894	Uncharacterized protein	-	A2Y5M6	GO:0019867	K07277	#N/A
BGIOSGA024730	5163.81	11750.6	2.27558	1.18623	0.00273226	Uncharacterized protein	-	A2YIP1	GO:0005515	-	#N/A
BGIOSGA037817	422.963	962.155	2.2748	1.18574	0.00300646	Uncharacterized protein	-	B8BN25	GO:0007275	-	YABBY
BGIOSGA006031	291.142	662.264	2.27471	1.18568	0.0025766	Uncharacterized protein	-	B8AFH1	GO:0030515;GO:0042254;GO:0005730;GO:0010197;GO:0015030;GO:0001522	K11130	#N/A
BGIOSGA014348	187.146	424.439	2.26795	1.18139	0.00427294	Protein kinase domain-containing protein	-	A2XXK0	GO:0005515;GO:0005524;GO:0004672;GO:0006468	-	#N/A
BGIOSGA013388	964.513	2183.68	2.26403	1.17889	0.00280589	Pescadillo homolog	Pescadillo homolog [Source:UniProtKB/TrEMBL;Acc:B8AQ02]	B8AQ02	GO:0005634;GO:0005654;GO:0000466;GO:0030687;GO:0006364;GO:0042254;GO:0005730;GO:2000232;GO:0000463;GO:0043021;GO:0042273	K14843	#N/A
BGIOSGA015130	1020.88	2309.72	2.26248	1.17791	0.0020666	Uncharacterized protein	-	A2XT84	GO:0005840;GO:0006412;GO:0003735	K02955	#N/A
BGIOSGA009153	358.467	808.124	2.25439	1.17274	0.00285197	NUC173 domain-containing protein	-	A2XAA5	-	K14794	#N/A
BGIOSGA014663	1520.75	3428.17	2.25427	1.17266	0.00354809	Protein kinase domain-containing protein	-	B8ASD5	GO:0016020;GO:0030246;GO:0005524;GO:0004672;GO:0016021;GO:0006468	-	#N/A
BGIOSGA017100	1575.78	3551.15	2.25358	1.17222	0.00424389	AAI domain-containing protein	-	A2XXF5	-	-	#N/A
BGIOSGA026376	1472.33	3311.77	2.24934	1.1695	0.00193826	Uncharacterized protein	-	A2YPV2	GO:0005840;GO:0005622;GO:0006412;GO:0003735	K02891	#N/A
BGIOSGA023552	318.959	713.916	2.23827	1.16238	0.00282585	Uncharacterized protein	-	B8B246	GO:0016020;GO:0004252;GO:0005618;GO:0008233;GO:0016787;GO:0006508;GO:0008236	-	#N/A
BGIOSGA010300	335.587	749.696	2.23399	1.15962	0.00337409	Uncharacterized protein	-	B8AM42	GO:0032040	K14766	#N/A
BGIOSGA009624	520.384	1161.36	2.23174	1.15817	0.00247736	RNA helicase	RNA helicase [Source:UniProtKB/TrEMBL;Acc:A2XN12]	A2XN12	GO:0003723;GO:0005524;GO:0016787;GO:0000166;GO:0004386;GO:0003676	K13179	#N/A
BGIOSGA009564	359.121	800.135	2.22804	1.15577	0.00436454	Uncharacterized protein	-	B8AMA3	-	-	#N/A
BGIOSGA017587	247.798	551.629	2.22612	1.15453	0.00391344	Uncharacterized protein	-	A2Y7C4	GO:0005840;GO:0003723;GO:0009555;GO:0000741;GO:0005622;GO:0009567;GO:0010197;GO:0006412;GO:0043565;GO:0005739;GO:0003735;GO:0009553	K02888	#N/A
BGIOSGA027861	392.333	871.954	2.22249	1.15218	0.0035261	Ribosomal_L30 domain-containing protein	-	A2YQI9	GO:0015934;GO:0006412;GO:0003735	K02907	#N/A
BGIOSGA020717	229.895	509.639	2.21684	1.1485	0.00448656	Glycine cleavage system H protein	Glycine cleavage system H protein [Source:UniProtKB/TrEMBL;Acc:B8B163]	B8B163	GO:0019464;GO:0005960;GO:0005739	K02437	#N/A
BGIOSGA024952	189.015	418.285	2.21297	1.14598	0.0045618	NOG1_N domain-containing protein	-	A2YHG3	GO:0005730	K06943	#N/A
BGIOSGA032262	233.4	515.365	2.20808	1.14279	0.00384637	Uncharacterized protein	-	B8BFT6	GO:0004553;GO:0016787;GO:0005975	-	#N/A
BGIOSGA004202	250.177	551.631	2.20496	1.14075	0.00454825	Uncharacterized protein	-	B8A7K6	GO:0003899;GO:0003677;GO:0003697;GO:0006351;GO:0005666	K03023	#N/A
BGIOSGA014060	463.673	1021.74	2.20359	1.13985	0.00370549	Ribosome biogenesis regulatory protein	-	B8ART1	GO:0005634;GO:0042254;GO:0005730	K14852	#N/A
BGIOSGA008578	798.813	1750.35	2.19119	1.13171	0.00445989	Uncharacterized protein	-	A2X6Y5	-	-	#N/A
BGIOSGA009509	376.283	816.449	2.16977	1.11754	0.00387993	Uncharacterized protein	-	B8AMR2	GO:0005524;GO:0005507;GO:0004641;GO:0005739;GO:0006189;GO:0009570	K01933	#N/A
BGIOSGA024707	1545.69	3353.27	2.16944	1.11732	0.00315102	Uncharacterized protein	-	A2YIV1	GO:0005840;GO:0003723;GO:0006412;GO:0003735;GO:0015935	K02958	#N/A
BGIOSGA024990	2644.61	5707.19	2.15805	1.10973	0.00402266	SOR_SNZ domain-containing protein	-	A2YH94	GO:0042819;GO:0042823;GO:0003824	K06215	#N/A
BGIOSGA012825	1791.94	3793.8	2.11714	1.08212	0.00419142	40S ribosomal protein SA	40S ribosomal protein SA [Source:UniProtKB/TrEMBL;Acc:A2XHR6]	A2XHR6	GO:0005840;GO:0005622;GO:0005737;GO:0015935;GO:0000028;GO:0006412;GO:0022627;GO:0003735	-	#N/A
BGIOSGA010819	1764.33	835.981	0.473823	-1.07758	0.00374194	Thioredoxin domain-containing protein	-	A2XG84	GO:0005623;GO:0045454	-	#N/A
BGIOSGA014667	2533.48	1196.02	0.472087	-1.08287	0.00362705	RING-type domain-containing protein	-	A2XVT2	GO:0016020;GO:0046872;GO:0016021	K10666	#N/A
BGIOSGA028329	1000.32	470.229	0.470078	-1.08903	0.0045701	Uncharacterized protein	-	B8B8Z0	GO:0005524	K18798	#N/A
BGIOSGA012924	2782.04	1286.59	0.462461	-1.1126	0.00326285	Uncharacterized protein	-	B8AKE5	GO:0009055;GO:0051537;GO:0005506;GO:0050660;GO:0055114;GO:0051536;GO:0022900;GO:0046872;GO:0071949;GO:0016491	K00106	#N/A
BGIOSGA006093	5155.11	2377.08	0.461112	-1.11681	0.00273664	Uncharacterized protein	-	B8AF20	GO:0008299;GO:0009862;GO:0005506;GO:0055114;GO:0051539;GO:0016114;GO:0009941;GO:0046429;GO:0044237;GO:0009617;GO:0009507;GO:0009570	K03526	#N/A
BGIOSGA012984	1595.53	734.477	0.460333	-1.11925	0.0038831	Uncharacterized protein	-	B8AKV0	GO:0016787;GO:0009941;GO:0009570;GO:0009507	-	#N/A
BGIOSGA008721	1932.76	888.585	0.45975	-1.12108	0.00359394	AAA domain-containing protein	-	A2X7U3	GO:0016020;GO:0005524;GO:0006508;GO:0004222;GO:0008270;GO:0016021	K03798	#N/A
BGIOSGA033735	1470.57	675.262	0.459184	-1.12286	0.00383421	Uncharacterized protein	-	B8BLA2	GO:0005524;GO:0000166;GO:0016887	-	#N/A
BGIOSGA007464	6318.42	2901.02	0.459138	-1.123	0.00330148	Uncharacterized protein	-	B8AH21	-	-	#N/A
BGIOSGA021949	820.81	375.098	0.456986	-1.12978	0.00441839	CYSTM domain-containing protein	-	B8B2D0	-	-	#N/A
BGIOSGA009868	4452.24	2026.35	0.455131	-1.13565	0.00258619	Uncharacterized protein	-	B8AR23	GO:0046872;GO:0051745;GO:0055114;GO:0019288;GO:0050992	K03527	#N/A
BGIOSGA032264	1045.25	475.727	0.45513	-1.13565	0.00349084	Uncharacterized protein	-	A2Z585	GO:0046872;GO:0008270;GO:0055114;GO:0016491	K00001	#N/A
BGIOSGA002830	602.9	273.836	0.454198	-1.13861	0.00454006	Carboxypeptidase	Carboxypeptidase [Source:UniProtKB/TrEMBL;Acc:B8ADD3]	B8ADD3	GO:0004180;GO:0008233;GO:0016787;GO:0006508;GO:0004185	K16297	#N/A
BGIOSGA018704	1697.04	770.702	0.454146	-1.13877	0.00410736	CYSTM domain-containing protein	-	B8AYM8	-	-	#N/A
BGIOSGA004390	2227.35	1011.28	0.45403	-1.13914	0.00203113	Uncharacterized protein	-	B8A906	-	-	#N/A
BGIOSGA012256	1164.11	528.363	0.453879	-1.13962	0.00368186	Abhydrolase_3 domain-containing protein	-	A2XEQ2	GO:0016787	-	#N/A
BGIOSGA004796	985.22	446.845	0.453548	-1.14067	0.00372513	-	-	-	GO:0009058;GO:0016779	-	#N/A
BGIOSGA032774	868.252	392.838	0.452447	-1.14418	0.00403378	F-box domain-containing protein	-	A2Z6E7	GO:0005515	-	#N/A
BGIOSGA029243	573.684	259.106	0.451653	-1.14671	0.00435357	IU_nuc_hydro domain-containing protein	-	B8BEM9	-	K01240	#N/A
BGIOSGA010542	1239.74	559.285	0.451129	-1.14839	0.00407172	Uncharacterized protein	-	A2XHX3	GO:0016020;GO:0055085;GO:0046873;GO:0016021;GO:0030001	K14709	#N/A
BGIOSGA010128	2005.75	903.275	0.450342	-1.15091	0.00397831	AA_permease_C domain-containing protein	-	B8ANJ5	GO:0016020;GO:0055085;GO:0016021;GO:0022857	K13863	#N/A
BGIOSGA020507	733.188	330.037	0.45014	-1.15155	0.0026864	NAC domain-containing protein	-	A2YH56	GO:0003677;GO:0005634;GO:0006355	-	NAC
BGIOSGA029043	1894.72	851.051	0.449169	-1.15467	0.00330727	Uridine kinase	Uridine kinase [Source:UniProtKB/TrEMBL;Acc:B8B969]	B8B969	GO:0016310;GO:0005524;GO:0009116;GO:0004849;GO:0016301;GO:0044206;GO:0000166;GO:0016740;GO:0044211	K00876	#N/A
BGIOSGA030223	1879.89	839.405	0.446518	-1.16321	0.00325383	Uncharacterized protein	-	B8BCY3	-	-	#N/A
BGIOSGA014919	1596.9	711.281	0.445415	-1.16678	0.00325315	Uncharacterized protein	-	A2XUG9	-	-	#N/A
BGIOSGA013520	2979.78	1326.76	0.445255	-1.1673	0.00228889	Uncharacterized protein	-	A2XLS7	-	-	#N/A
BGIOSGA006800	438.234	194.853	0.444632	-1.16932	0.00401881	Uncharacterized protein	-	A2X2W9	GO:0016616;GO:0003824;GO:0055114;GO:0006108;GO:0006099;GO:0016615;GO:0005975;GO:0030060;GO:0016491	K00026	#N/A
BGIOSGA036144	984.562	437.527	0.444388	-1.17011	0.00287311	Uncharacterized protein	-	B8BPT3	GO:0016020;GO:0055085;GO:0016021;GO:0071705;GO:0022857	-	#N/A
BGIOSGA011107	1268.41	563.448	0.444214	-1.17067	0.00229491	Uncharacterized protein	-	A2XEK7	GO:0016020;GO:0016021	-	#N/A
BGIOSGA028095	1147.19	509.524	0.44415	-1.17088	0.00295009	Uncharacterized protein	-	A2YRU6	GO:0016020;GO:0016021	-	#N/A
BGIOSGA008338	2481.87	1102.08	0.444052	-1.1712	0.00185483	Uncharacterized protein	-	A2X5I8	GO:0005524;GO:0000166;GO:0019538	K03696	#N/A
BGIOSGA017996	568.098	252.256	0.444036	-1.17125	0.00362572	Uncharacterized protein	-	B8AYJ3	GO:0016020;GO:0055085;GO:0016021;GO:0022857	-	#N/A
BGIOSGA026396	564.967	250.712	0.443763	-1.17214	0.00323295	Alpha-galactosidase	Alpha-galactosidase [Source:UniProtKB/TrEMBL;Acc:B8B656]	B8B656	GO:0052692;GO:0008152;GO:0003824;GO:0005773;GO:0016798;GO:0004553;GO:0016787;GO:0005975;GO:0004557	K07407	#N/A
BGIOSGA035988	437.417	193.386	0.442108	-1.17753	0.00434259	Uncharacterized protein	-	B8BMK0	GO:0016020;GO:0016021	-	#N/A
BGIOSGA029288	679.576	300.327	0.441933	-1.1781	0.00400693	Uncharacterized protein	-	B8BED5	GO:0016020;GO:0055085;GO:0016021	-	#N/A
BGIOSGA004745	914.936	404.316	0.441907	-1.17819	0.0036722	Uncharacterized protein	-	B8ABP0	GO:0004848	-	#N/A
BGIOSGA030816	13077.1	5774.11	0.441543	-1.17938	0.00241368	AP2/ERF domain-containing protein	-	A2Z1K6	GO:0003677;GO:0005634;GO:0006355;GO:0006351;GO:0003700	K09286	ERF
BGIOSGA026039	1175.43	518.631	0.441225	-1.18041	0.00230845	Glycosyltransferase	Glycosyltransferase [Source:UniProtKB/TrEMBL;Acc:B8B802]	B8B802	GO:0016757;GO:0016758;GO:0016740	-	#N/A
BGIOSGA000307	932.191	411.101	0.441005	-1.18113	0.00334309	Protein kinase domain-containing protein	-	B8A7S8	GO:0005524;GO:0004672;GO:0006468	K08869	#N/A
BGIOSGA025677	695.356	306.218	0.440376	-1.18319	0.0044162	Amino_oxidase domain-containing protein	-	B8B5Z2	GO:0055114;GO:0016491	K00574	#N/A
BGIOSGA012309	7105.89	3125.02	0.439779	-1.18515	0.0038881	Uncharacterized protein	-	A2XF02	-	-	#N/A
BGIOSGA014657	10154.6	4463.16	0.439522	-1.18599	0.00210215	Uncharacterized protein	-	A2XVV0	-	-	#N/A
BGIOSGA015794	1044.65	458.801	0.43919	-1.18708	0.00252486	Amidase domain-containing protein	-	A2XPT4	GO:0004040	K01426	#N/A
BGIOSGA001010	341.292	149.891	0.439188	-1.18709	0.00451686	Protein DETOXIFICATION	Protein DETOXIFICATION [Source:UniProtKB/TrEMBL;Acc:B8A7M4]	B8A7M4	GO:0016020;GO:0055085;GO:0015238;GO:0042910;GO:0016021;GO:0015297;GO:0042908;GO:0006855	K03327	#N/A
BGIOSGA004524	4538.4	1985.57	0.437505	-1.19263	0.00415662	PAT1 domain-containing protein	-	A2WVH2	GO:0000290	K12617	#N/A
BGIOSGA014451	1869.14	817.356	0.43729	-1.19334	0.00201369	Uncharacterized protein	-	B8ATJ2	-	-	#N/A
BGIOSGA008869	1212.22	529.349	0.436679	-1.19536	0.00271218	RelA_SpoT domain-containing protein	-	B8AH77	GO:0015969	-	#N/A
BGIOSGA017455	1226.7	533.13	0.434606	-1.20222	0.00294952	ATP-dependent Clp protease proteolytic subunit	ATP-dependent Clp protease proteolytic subunit [Source:UniProtKB/TrEMBL;Acc:B8AXJ0]	B8AXJ0	GO:0004252;GO:0006508	K01358	#N/A
BGIOSGA022216	1094.9	475.456	0.434246	-1.20342	0.00201408	Zinc finger protein	Zinc finger protein [Source:UniProtKB/TrEMBL;Acc:Q84K08]	Q84K08	-	K19045	#N/A
BGIOSGA019079	1870.49	811.631	0.433915	-1.20452	0.00237187	Uncharacterized protein	-	A2XZT2	GO:0016020;GO:0016021	-	#N/A
BGIOSGA023043	607.77	263.384	0.433361	-1.20636	0.00227183	RING-type domain-containing protein	-	A2YDR4	GO:0016020;GO:0016567;GO:0016021;GO:0004842	-	#N/A
BGIOSGA010465	5939.63	2573.34	0.433249	-1.20673	0.00381557	-	Allene oxide cyclase, chloroplastic [Source:UniProtKB/Swiss-Prot;Acc:A2XID3]	-	GO:0009637;GO:0009416;GO:0009723;GO:0048573;GO:0080186;GO:0006636;GO:0009646;GO:0010218;GO:0009651;GO:0010038;GO:0010114;GO:0009507;GO:0009611;GO:0050832;GO:0007623;GO:1900367;GO:0016853;GO:0009734;GO:0009753;GO:0042542;GO:0033274;GO:0009864;GO:0009737;GO:0009908;GO:0009751;GO:0006952;GO:0009695;GO:0009536;GO:0009625;GO:0006629;GO:0046423	K10525	#N/A
BGIOSGA020389	2956.53	1280.41	0.433077	-1.2073	0.001237	BZIP domain-containing protein	-	A2Y7M1	GO:0006355;GO:0003700	K09060	bZIP
BGIOSGA016340	4004.73	1731.83	0.432446	-1.20941	0.00316852	Arogenate dehydratase	Arogenate dehydratase [Source:UniProtKB/TrEMBL;Acc:A2XT43]	A2XT43	GO:0004664;GO:0008652;GO:0009094;GO:0047769;GO:0016829;GO:0009073;GO:0009536;GO:0009570;GO:0009507	K05359	#N/A
BGIOSGA032914	1964.37	847.353	0.431362	-1.21303	0.00242938	Peptidase_S9 domain-containing protein	-	B8BGU2	GO:0004252;GO:0006508;GO:0008236	K01303	#N/A
BGIOSGA011740	363.722	156.371	0.429919	-1.21786	0.00370659	Protein kinase domain-containing protein	-	B8ALX6	GO:0005524;GO:0004672;GO:0006914;GO:0006468;GO:0005776	-	#N/A
BGIOSGA026194	4831.05	2071	0.428685	-1.22201	0.00357747	Uncharacterized protein	-	A2YNZ1	GO:0003723;GO:0003676	-	#N/A
BGIOSGA024086	3710.56	1589.65	0.428412	-1.22293	0.00204921	Uncharacterized protein	-	B8B7G2	GO:0003779;GO:0051015;GO:0005515;GO:0005524;GO:0000166;GO:0003774;GO:0016459	K10357	#N/A
BGIOSGA034952	3556.49	1523.34	0.428326	-1.22322	0.00141557	Aldehyde dehydrogenase	Aldehyde dehydrogenase [Source:UniProtKB/TrEMBL;Acc:B8BJI2]	B8BJI2	GO:0016020;GO:0016620;GO:0006081;GO:0016021;GO:0055114;GO:0016491	K00128	#N/A
BGIOSGA015169	6731.4	2878.82	0.42767	-1.22543	0.000807071	-	Protein PYRICULARIA ORYZAE RESISTANCE 21 [Source:UniProtKB/Swiss-Prot;Acc:A2XT03]	-	GO:0046872;GO:0006952;GO:0009623;GO:1900150	-	#N/A
BGIOSGA004100	4507.8	1926.65	0.427403	-1.22633	0.00201781	Uncharacterized protein	-	B8ACE5	GO:0016020;GO:0016021	K03453	#N/A
BGIOSGA006860	954.927	408.036	0.427295	-1.2267	0.0027543	-	CASP-like protein 2D1 [Source:UniProtKB/Swiss-Prot;Acc:A2X2I0]	-	GO:0016020;GO:0016021;GO:0005886	-	#N/A
BGIOSGA020905	560.616	239.314	0.426876	-1.22811	0.00342413	Uncharacterized protein	-	A2YEX3	GO:0005509	K13448	#N/A
BGIOSGA019169	809.506	345.228	0.426468	-1.22949	0.00148723	WD_REPEATS_REGION domain-containing protein	-	A2Y0B3	GO:0005515	K11801	#N/A
BGIOSGA031347	6115.67	2607.84	0.426419	-1.22966	0.00124663	Uncharacterized protein	-	A2ZAI3	-	-	#N/A
BGIOSGA008481	1389.44	591.867	0.425977	-1.23115	0.00399662	Uncharacterized protein	-	B8AEB6	-	-	#N/A
BGIOSGA029343	1591.36	677.88	0.425974	-1.23116	0.00193759	Thioredoxin-like_fold domain-containing protein	-	B8BE24	-	-	#N/A
BGIOSGA026994	705.601	299.28	0.424149	-1.23736	0.00173042	FLZ-type domain-containing protein	-	B8BAU1	-	-	#N/A
BGIOSGA037134	372.794	157.672	0.422946	-1.24146	0.00379902	Protein kinase domain-containing protein	-	B8BNL0	GO:0005515;GO:0005524;GO:0004672;GO:0006468	-	#N/A
BGIOSGA024188	235.7	99.67	0.422868	-1.24172	0.00415374	Uncharacterized protein	-	A2YM32	-	-	#N/A
BGIOSGA016283	2929.68	1238.35	0.42269	-1.24233	0.00147633	Uncharacterized protein	-	A2XSU1	GO:0016020;GO:0055085;GO:0016021	-	#N/A
BGIOSGA008379	1904.42	801.239	0.420726	-1.24905	0.00150031	Glycos_transf_1 domain-containing protein	-	B8AJB4	-	K09480	#N/A
BGIOSGA022099	560.643	235.606	0.420242	-1.25071	0.00169648	SANT domain-containing protein	-	B8B1I0	GO:0016020;GO:0055085;GO:0003677;GO:0005634;GO:0016021;GO:0022857	-	MYB_related
BGIOSGA013357	363.826	152.834	0.420075	-1.25128	0.00407061	Uncharacterized protein	-	B8AQ06	GO:0005524;GO:0004672;GO:0005509;GO:0006468	-	#N/A
BGIOSGA018891	848.304	356.221	0.419921	-1.25181	0.00220765	Uncharacterized protein	-	B8AXK2	-	-	#N/A
BGIOSGA021280	1024.08	429.954	0.419845	-1.25207	0.00177717	Acyl-coenzyme A oxidase	Acyl-coenzyme A oxidase [Source:UniProtKB/TrEMBL;Acc:A2YCR4]	A2YCR4	GO:0016627;GO:0006635;GO:0003997;GO:0006631;GO:0005777;GO:0055114;GO:0071949	K00232	#N/A
BGIOSGA038562	519.744	218.006	0.419449	-1.25343	0.00229918	-	-	-	GO:0016020;GO:0017004;GO:0055114	-	#N/A
BGIOSGA030361	552.205	231.406	0.419058	-1.25478	0.00249801	ABC1 domain-containing protein	-	B8BDH0	GO:0016020;GO:0034599;GO:0016021;GO:0046467;GO:0009507	K08869	#N/A
BGIOSGA013563	6587.98	2755.29	0.41823	-1.25763	0.00124265	Uncharacterized protein	-	B8AJW3	GO:0016020;GO:0004553;GO:0016787;GO:0016021;GO:0005975	K01188	#N/A
BGIOSGA019002	782.577	327.184	0.418085	-1.25813	0.00255544	Uncharacterized protein	-	A2XZE8	GO:0016020;GO:0016021	-	#N/A
BGIOSGA006309	604.135	251.823	0.416832	-1.26246	0.00216697	Uncharacterized protein	-	B8AJ23	GO:1904143;GO:0016020;GO:0016021;GO:0050821;GO:0031969	-	#N/A
BGIOSGA014358	365.271	152.151	0.416541	-1.26347	0.00454152	4F5 domain-containing protein	-	A2XXH6	-	-	#N/A
BGIOSGA016469	486.334	202.484	0.416347	-1.26414	0.00196483	Uncharacterized protein	-	B8AUB7	-	K09919	#N/A
BGIOSGA002067	7766.6	3230.13	0.4159	-1.26569	0.000981471	-	Salt stress root protein RS1 [Source:UniProtKB/Swiss-Prot;Acc:A2WMG6]	-	GO:0046658	-	#N/A
BGIOSGA036500	621.536	257.943	0.415009	-1.26879	0.00153168	PsbP domain-containing protein	-	A2ZIS7	GO:0009523;GO:0005509;GO:0019898;GO:0015979;GO:0009654	-	#N/A
BGIOSGA022688	1397.21	579.284	0.414601	-1.27021	0.00136797	Aa_trans domain-containing protein	-	A2YBN4	GO:0016020;GO:0016021	K14207	#N/A
BGIOSGA015731	1346.86	557.438	0.413878	-1.27272	0.00160687	Uncharacterized protein	-	B8AU81	GO:0009507;GO:0009570	-	#N/A
BGIOSGA008448	1360.31	561.47	0.41275	-1.27666	0.00134153	Uncharacterized protein	-	B8ADZ4	GO:0006457;GO:0005524;GO:0051082	K03544	#N/A
BGIOSGA017993	232.579	95.8138	0.411962	-1.27942	0.00448691	AB hydrolase-1 domain-containing protein	-	A2Y501	GO:0016020;GO:0016021	-	#N/A
BGIOSGA004616	548.397	225.514	0.411223	-1.28201	0.00381792	NB-ARC domain-containing protein	-	B8AAV6	GO:0043531	-	#N/A
BGIOSGA034180	430.471	176.384	0.409746	-1.2872	0.00269605	ApaG domain-containing protein	-	B8BJY9	GO:0019005	K10290	#N/A
BGIOSGA033828	781.498	319.911	0.409356	-1.28857	0.000698968	Purple acid phosphatase	Purple acid phosphatase [Source:UniProtKB/TrEMBL;Acc:A2ZF81]	A2ZF81	GO:0046872;GO:0016787;GO:0003993;GO:0016311	K14379	#N/A
BGIOSGA030880	3836.84	1567.91	0.408647	-1.29107	0.00096883	Uncharacterized protein	-	B8BCJ0	GO:0005788;GO:0016853;GO:0045454	K09584	#N/A
BGIOSGA023420	1697.75	693.412	0.408431	-1.29184	0.000951626	Protein kinase domain-containing protein	-	B8B115	GO:0005524;GO:0004672;GO:0006468	-	#N/A
BGIOSGA037244	2766.59	1126.26	0.407093	-1.29657	0.00073175	Uncharacterized protein	-	B8BP53	-	-	#N/A
BGIOSGA035652	575.325	234.113	0.406924	-1.29717	0.00220955	Uncharacterized protein	-	B8BLN8	-	-	#N/A
BGIOSGA033493	5734.19	2330.21	0.406372	-1.29913	0.000961444	BHLH domain-containing protein	-	B8BIE0	GO:0046983	K13422	bHLH
BGIOSGA005933	323.402	131.418	0.40636	-1.29917	0.00253385	AB hydrolase-1 domain-containing protein	-	B8AG16	-	K07019	#N/A
BGIOSGA011309	814.73	330.291	0.4054	-1.30258	0.002746	Uncharacterized protein	-	B8APR2	GO:0055114	K00121	#N/A
BGIOSGA008032	311.498	126.12	0.40488	-1.30443	0.00215286	Uncharacterized protein	-	A2X3U0	-	-	#N/A
BGIOSGA018531	322.96	130.471	0.403984	-1.30763	0.00330511	NmrA domain-containing protein	-	A2Y1V3	-	K21568	#N/A
BGIOSGA027085	599.91	242.308	0.403907	-1.3079	0.00105795	Uncharacterized protein	-	A2YUJ1	GO:0006099;GO:0015977;GO:0008964;GO:0003824	-	#N/A
BGIOSGA012401	1036.59	418.407	0.403639	-1.30886	0.00434916	J domain-containing protein	-	B8ALM3	-	-	#N/A
BGIOSGA026131	161.992	65.1132	0.401953	-1.3149	0.00420322	Uncharacterized protein	-	A2YNN9	GO:0016020;GO:0016021	-	#N/A
BGIOSGA036459	992.228	398.667	0.40179	-1.31549	0.00108312	Uncharacterized protein	-	B8BNM1	GO:0043531	-	#N/A
BGIOSGA033951	387.793	155.78	0.401708	-1.31578	0.00122948	Glycosyltransferase	Glycosyltransferase [Source:UniProtKB/TrEMBL;Acc:A2ZEH5]	A2ZEH5	GO:0016757;GO:0016758;GO:0016740	-	#N/A
BGIOSGA002414	1000.54	401.557	0.401342	-1.3171	0.00132148	Uncharacterized protein	-	A2WKK2	GO:0005759	K15414	#N/A
BGIOSGA018862	796.522	319.412	0.401009	-1.31829	0.00112834	Uncharacterized protein	-	A2Y033	GO:0000287;GO:0005524;GO:0006355;GO:0009416;GO:0030234;GO:0006808;GO:0006351;GO:0009534;GO:0050790;GO:0009718;GO:0009744;GO:0042304;GO:0005829;GO:0010307;GO:0043549	-	#N/A
BGIOSGA016756	822.579	329.354	0.400392	-1.32052	0.00201894	NAC domain-containing protein	-	A2XVI6	GO:0003677;GO:0005634;GO:0006355	-	NAC
BGIOSGA018144	1350.71	539.876	0.399698	-1.32302	0.00121138	Uncharacterized protein	-	B8AXS2	GO:0005544;GO:0005509	K17098	#N/A
BGIOSGA020081	640.245	255.578	0.399187	-1.32486	0.00124083	Uncharacterized protein	-	B8AZG8	-	-	#N/A
BGIOSGA010596	1468.6	585.679	0.398802	-1.32626	0.000837313	Carboxypeptidase	Carboxypeptidase [Source:UniProtKB/TrEMBL;Acc:B8AQW6]	B8AQW6	GO:0004180;GO:0008233;GO:0016787;GO:0006508;GO:0004185	K09646	#N/A
BGIOSGA015148	1158.94	461.73	0.398409	-1.32768	0.00126682	Uncharacterized protein	-	A2XT41	-	-	#N/A
BGIOSGA008356	353.233	140.584	0.397992	-1.32919	0.00252346	Uncharacterized protein	-	A2X5N8	GO:0009785	-	#N/A
BGIOSGA014547	1871.65	744.525	0.39779	-1.32992	0.000838247	Uncharacterized protein	-	B8ASY9	GO:0016020;GO:0016757;GO:0016021;GO:0005975;GO:0006004;GO:0016740	-	#N/A
BGIOSGA007818	680.408	270.459	0.397495	-1.33099	0.00152238	Uncharacterized protein	-	B8AEI3	GO:0016020;GO:0016021	-	#N/A
BGIOSGA020375	7406.3	2943	0.397364	-1.33147	0.000641889	Uncharacterized protein	-	A2Y7J9	GO:0008233;GO:0016787;GO:0006508;GO:0004190;GO:0006629	K08245	#N/A
BGIOSGA020356	268.091	106.377	0.396794	-1.33354	0.00278721	NAC domain-containing protein	-	A2Y7G1	GO:0003677;GO:0005634;GO:0006355	-	NAC
BGIOSGA024058	530.431	210.155	0.396196	-1.33571	0.00117359	Protein kinase domain-containing protein	-	A2YMT3	GO:0030246;GO:0005524;GO:0004672;GO:0006468	-	#N/A
BGIOSGA000228	4076.82	1611.18	0.395205	-1.33933	0.00169696	-	Probable histidine kinase 3 [Source:UniProtKB/Swiss-Prot;Acc:A2WYI4]	-	GO:0016020;GO:0016310;GO:0071329;GO:0010150;GO:0009909;GO:0070417;GO:0010271;GO:0009736;GO:0043424;GO:0071215;GO:0080117;GO:0007165;GO:0016301;GO:0005622;GO:0010029;GO:0000155;GO:0016740;GO:0023014;GO:0009414;GO:0006970;GO:0042742;GO:0004673;GO:0034757;GO:0000160;GO:0016021;GO:0009651;GO:0005886;GO:0010087;GO:0018106;GO:0048831;GO:0016036;GO:0009409;GO:0048509;GO:0016772	K14489	#N/A
BGIOSGA020655	818.286	322.423	0.394022	-1.34365	0.000987261	EF-hand domain-containing protein	-	B8B1S0	GO:0005509;GO:0055114;GO:0016491	K17871	#N/A
BGIOSGA032181	286.047	112.644	0.393796	-1.34448	0.00287727	Uncharacterized protein	-	A2Z5S6	-	-	#N/A
BGIOSGA009855	1506.5	590.785	0.392156	-1.3505	0.000621123	Glucose-1-phosphate adenylyltransferase	Glucose-1-phosphate adenylyltransferase [Source:UniProtKB/TrEMBL;Acc:B8AR31]	B8AR31	GO:0005524;GO:0008878;GO:0016779;GO:0019252;GO:0005978;GO:0009058;GO:0000166;GO:0009941;GO:0009536;GO:0016740;GO:0009570;GO:0009507	K00975	#N/A
BGIOSGA003971	246.292	96.4978	0.391803	-1.3518	0.00295141	Uncharacterized protein	-	B8ABL3	GO:0003676	-	#N/A
BGIOSGA008660	3717.52	1453.6	0.391015	-1.3547	0.00331803	Uncharacterized protein	-	A2X7G8	GO:0016020;GO:0055085;GO:0016021;GO:0015267	K09872	#N/A
BGIOSGA025301	4692.37	1832.1	0.390443	-1.35682	0.00167651	Aldedh domain-containing protein	-	B8B7Y3	GO:0006979;GO:0016620;GO:0005507;GO:0004491;GO:0005739;GO:0055114;GO:0016491	K00140	#N/A
BGIOSGA020927	2020.4	786.963	0.389508	-1.36028	0.000580151	Uncharacterized protein	-	B8B4C9	GO:0009648;GO:0010229;GO:0006788;GO:0004392;GO:0055114;GO:0048573	K21480	#N/A
BGIOSGA022228	2176.87	847	0.38909	-1.36182	0.00182879	Uncharacterized protein	-	A2Y8T9	GO:0005515	-	#N/A
BGIOSGA035799	5209.04	2026.26	0.388989	-1.3622	0.000409019	Cysteine synthase	Cysteine synthase [Source:UniProtKB/TrEMBL;Acc:A2ZMY2]	A2ZMY2	GO:0008652;GO:0006535;GO:0004124;GO:0019344;GO:0016740	K01738	#N/A
BGIOSGA018726	1557.69	604.602	0.388141	-1.36535	0.000536958	Uncharacterized protein	-	A2Y0U8	GO:0005515	-	#N/A
BGIOSGA003468	3477.87	1349.6	0.388055	-1.36567	0.000564411	Uncharacterized protein	-	B8A7J7	GO:0006631;GO:0003824;GO:0003857;GO:0055114;GO:0016491	K10527	#N/A
BGIOSGA020508	4826.78	1871.82	0.387799	-1.36662	0.000474142	AAA domain-containing protein	-	B8B2K6	GO:0016020;GO:0005524;GO:0006508;GO:0004222;GO:0000166	K03798	#N/A
BGIOSGA001214	212.209	82.1444	0.387091	-1.36925	0.00319641	Uncharacterized protein	-	A2WSK5	-	-	#N/A
BGIOSGA025423	1189.12	459.75	0.38663	-1.37097	0.00426435	Zinc transporter	Zinc transporter [Source:UniProtKB/TrEMBL;Acc:A2YJN8]	A2YJN8	GO:0016020;GO:0055085;GO:0046873;GO:0030001;GO:0006811;GO:0005385;GO:0016021;GO:0071577	K14709	#N/A
BGIOSGA027877	373.312	144.199	0.38627	-1.37232	0.000950349	NAC domain-containing protein	-	B8BA63	GO:0003677;GO:0005634;GO:0006355	-	NAC
BGIOSGA029624	1183.93	456.915	0.385931	-1.37359	0.00191606	Carbonic anhydrase	Carbonic anhydrase [Source:UniProtKB/TrEMBL;Acc:B8BCM5]	B8BCM5	GO:0016829;GO:0015976;GO:0004089;GO:0008270	K01673	#N/A
BGIOSGA004086	255.731	98.5915	0.385529	-1.37509	0.00141861	Protein kinase domain-containing protein	-	A2WT32	GO:0005524;GO:0004672;GO:0006468	-	#N/A
BGIOSGA014519	430.8	165.692	0.384615	-1.37851	0.00137957	Uncharacterized protein	-	B8AT53	GO:0005856;GO:0030036	-	#N/A
BGIOSGA000405	337.306	129.537	0.384033	-1.3807	0.00186838	Uncharacterized protein	-	A2WXH5	-	-	#N/A
BGIOSGA005364	1718.34	659.011	0.383516	-1.38264	0.000341297	Protein kinase domain-containing protein	-	A2XB08	GO:0005524;GO:0004672;GO:0006468	K08869	#N/A
BGIOSGA011758	1409.74	540.364	0.383308	-1.38342	0.000527652	CNNM transmembrane domain-containing protein	-	B8AMF1	GO:0016020;GO:0016021	K16302	#N/A
BGIOSGA010925	257.013	98.4352	0.382998	-1.38459	0.0036642	Uncharacterized protein	-	B8AM04	-	-	#N/A
BGIOSGA034284	1505.63	576.651	0.382996	-1.3846	0.00109674	Protein kinase domain-containing protein	-	B8BJP9	GO:1902171;GO:0080183;GO:0009414;GO:0005524;GO:0009637;GO:1901562;GO:1904143;GO:0004672;GO:0010114;GO:0009507;GO:1902326;GO:0010027;GO:0010287;GO:0006468;GO:0080177;GO:0006995;GO:0009767;GO:0015996;GO:0010109;GO:0031540	K08869	#N/A
BGIOSGA013323	125.285	47.9615	0.38282	-1.38526	0.00418418	Protein kinase domain-containing protein	-	A2XKN1	GO:0005524;GO:0005829;GO:0004672;GO:0006468;GO:1902456	-	#N/A
BGIOSGA021759	259.001	98.9189	0.381924	-1.38864	0.00228825	TPT domain-containing protein	-	A2YA49	GO:0016020;GO:0005459;GO:0048527;GO:0072334;GO:0015786;GO:0080147;GO:0005460;GO:0005794;GO:0016021	K15281	#N/A
BGIOSGA021765	872.791	333.276	0.381851	-1.38892	0.000903977	-	serine carboxypeptidase-like 29 [Source:Projected from Arabidopsis thaliana (AT4G30810) TAIR;Acc:AT4G30810]	-	GO:0004185;GO:0006508;GO:0005773	K16297	#N/A
BGIOSGA030933	5017.74	1915.21	0.381688	-1.38954	0.000468334	Uncharacterized protein	-	A2Z263	GO:0005515	K00799	#N/A
BGIOSGA014332	463.107	176.581	0.381296	-1.39102	0.00105854	NAC domain-containing protein	-	A2XXM9	GO:0003677;GO:0005634;GO:0006355	-	NAC
BGIOSGA016284	351.719	133.776	0.380349	-1.39461	0.00118185	Uncharacterized protein	-	B8AT85	GO:0016020;GO:0055085;GO:0016021	-	#N/A
BGIOSGA010738	231.061	87.8111	0.380034	-1.3958	0.00198047	Lipase_3 domain-containing protein	-	B8APF8	GO:0016787;GO:0006629	-	#N/A
BGIOSGA025136	231.841	87.8879	0.379088	-1.3994	0.00240492	Aldo_ket_red domain-containing protein	-	B8B764	GO:0055114;GO:0016491	-	#N/A
BGIOSGA002541	188.89	71.6012	0.379062	-1.39949	0.00242844	Uncharacterized protein	-	A2WJT7	GO:0005634;GO:0006355	-	#N/A
BGIOSGA005033	1904.08	719.528	0.377887	-1.40397	0.000376961	Thioredoxin domain-containing protein	-	A2WY84	GO:0006662;GO:0015035;GO:0005623;GO:0045454	K03671	#N/A
BGIOSGA006897	321.459	121.455	0.377824	-1.40421	0.00116318	Uncharacterized protein	-	B8ADW2	-	-	#N/A
BGIOSGA021665	378.44	142.791	0.377314	-1.40616	0.00138409	Phytocyanin domain-containing protein	-	A2YAP9	GO:0009055;GO:0022900	-	#N/A
BGIOSGA014908	284.594	107.334	0.377148	-1.4068	0.00111549	Uncharacterized protein	-	A2XUI4	GO:0016020;GO:0016021	-	#N/A
BGIOSGA025078	828.05	312.06	0.376861	-1.4079	0.000296413	SCP domain-containing protein	-	A2YHS1	GO:0005576	K13449	#N/A
BGIOSGA026152	585.436	220.186	0.376105	-1.41079	0.000971461	Uncharacterized protein	-	B8B8L6	-	-	#N/A
BGIOSGA016988	1364.78	511.624	0.374878	-1.41551	0.000910242	Uncharacterized protein	-	A2XWT0	GO:0005515;GO:0009658	-	#N/A
BGIOSGA016963	387.649	145.304	0.374835	-1.41567	0.00191718	Uncharacterized protein	-	A2XWN1	GO:0016020;GO:0010118;GO:0009416;GO:0090332;GO:0019903;GO:0010193;GO:0019901;GO:0016021;GO:0005886;GO:0098656;GO:0090333;GO:0006820;GO:0010037;GO:0055085;GO:0015711;GO:0008308;GO:0009270;GO:0006873;GO:0050891;GO:1902456;GO:0009737;GO:0015698;GO:0008509	-	#N/A
BGIOSGA021395	161.336	60.4313	0.374569	-1.4167	0.0031712	-	-	-	-	-	#N/A
BGIOSGA023911	458.968	171.809	0.374338	-1.41759	0.000835841	HD domain-containing protein	-	A2YNM5	-	-	#N/A
BGIOSGA009022	860.517	320.993	0.373024	-1.42266	0.00215499	Uncharacterized protein	-	B8AI47	GO:0010494;GO:0006397;GO:0003723;GO:0005524;GO:0003676;GO:0016441;GO:0010497;GO:0000373;GO:0009507;GO:0009793;GO:0009570	-	#N/A
BGIOSGA029447	224.839	83.845	0.372912	-1.42309	0.00180295	Uncharacterized protein	-	A2Z328	GO:0005524;GO:0004672;GO:0005509;GO:0006468	K13412	#N/A
BGIOSGA024776	966.25	360.061	0.372637	-1.42416	0.000544859	Abhydrolase_3 domain-containing protein	-	A2YIF3	GO:0016787	-	#N/A
BGIOSGA016027	3525.98	1312.23	0.372161	-1.426	0.000264217	Amine oxidase	Amine oxidase [Source:UniProtKB/TrEMBL;Acc:B8ARK2]	B8ARK2	GO:0046872;GO:0008131;GO:0005507;GO:0048038;GO:0055114;GO:0009308;GO:0016491	K00276	#N/A
BGIOSGA024095	3041.96	1129.28	0.371235	-1.42959	0.000218516	Uncharacterized protein	-	A2YML2	GO:0010207;GO:0015979	-	#N/A
BGIOSGA002348	5404.81	2004.01	0.370783	-1.43135	0.00022346	RING-type domain-containing protein	-	B8ADD9	-	-	#N/A
BGIOSGA011947	953.88	353.309	0.370391	-1.43288	0.00416309	Dof-type domain-containing protein	-	A2XD01	GO:0003677;GO:0005634;GO:0006355	-	Dof
BGIOSGA010961	243.782	90.2644	0.370267	-1.43336	0.00157905	Uncharacterized protein	-	B8ALJ4	GO:0005515	-	#N/A
BGIOSGA005075	583.015	215.771	0.370095	-1.43403	0.000620741	SBP-type domain-containing protein	-	A2WYH5	GO:0046872;GO:0003677;GO:0005634	-	SBP
BGIOSGA031751	131.326	48.5471	0.369669	-1.43569	0.0029901	Uncharacterized protein	-	B8BHB7	-	-	#N/A
BGIOSGA029637	219.879	81.0913	0.368801	-1.43909	0.00106393	Abhydrolase_3 domain-containing protein	-	A2Z204	GO:0016787	-	#N/A
BGIOSGA006301	3767.93	1389.54	0.36878	-1.43917	0.00338674	LEA_2 domain-containing protein	-	B8AJF5	GO:0016020;GO:0016021	-	#N/A
BGIOSGA014446	2345.44	864.633	0.368645	-1.4397	0.000145168	Uncharacterized protein	-	B8ATJ5	GO:0016020;GO:0016021	-	#N/A
BGIOSGA031239	259.759	95.3998	0.367263	-1.44511	0.00124461	Sulfotransferase	Sulfotransferase [Source:UniProtKB/TrEMBL;Acc:A2Z3X2]	A2Z3X2	GO:0008146;GO:0016740	-	#N/A
BGIOSGA009008	463.943	170.378	0.367239	-1.44521	0.00102306	RNA-dependent RNA polymerase	RNA-dependent RNA polymerase [Source:UniProtKB/TrEMBL;Acc:A2X9D0]	A2X9D0	GO:0003723;GO:0010025;GO:0016779;GO:0031047;GO:0003968;GO:0030422;GO:0003676;GO:0001172;GO:0060148;GO:0009751;GO:0016740;GO:0009615	K11699	#N/A
BGIOSGA032085	109.682	40.1986	0.366501	-1.44811	0.00421605	Uncharacterized protein	-	A2Z6B2	-	-	#N/A
BGIOSGA016523	531.291	194.597	0.366272	-1.44901	0.000565831	MFS domain-containing protein	-	A2XU47	GO:0016020;GO:0055085;GO:0016021;GO:0005215;GO:0022857	-	#N/A
BGIOSGA005724	4745.66	1737.46	0.366116	-1.44963	0.00036084	Peptidase A1 domain-containing protein	-	A2X913	GO:0008233;GO:0016787;GO:0006508;GO:0004190	-	#N/A
BGIOSGA005230	563.278	206.073	0.365846	-1.45069	0.000344465	Peroxidase	Peroxidase [Source:UniProtKB/TrEMBL;Acc:A2WZD6]	A2WZD6	GO:0020037;GO:0055114;GO:0006979;GO:0046872;GO:0098869;GO:0004601;GO:0005576;GO:0042744;GO:0016491	K00430	#N/A
BGIOSGA020099	421.941	154.183	0.365414	-1.4524	0.000577466	CBFD_NFYB_HMF domain-containing protein	-	A2Y627	GO:0005634;GO:0046982	K21752	NF-YC
BGIOSGA000070	846.046	309.067	0.365307	-1.45282	0.000333865	RING-type domain-containing protein	-	B8A9K2	GO:0009611;GO:0005634;GO:0009867;GO:0016567;GO:0042742;GO:0005737;GO:0004842	-	#N/A
BGIOSGA004148	103.574	37.814	0.365091	-1.45367	0.00350599	Uncharacterized protein	-	B8A6W7	-	-	#N/A
BGIOSGA036117	486.029	176.79	0.363743	-1.45901	0.000470767	Uncharacterized protein	-	B8BM41	-	-	#N/A
BGIOSGA007158	293.958	106.852	0.363493	-1.46	0.000783468	Terpene cyclase/mutase family member	Terpene cyclase/mutase family member [Source:UniProtKB/TrEMBL;Acc:B8AHE3]	B8AHE3	GO:0042300;GO:0005811;GO:0000250;GO:0016853;GO:0016104;GO:0016866	-	#N/A
BGIOSGA009589	334.416	121.408	0.363045	-1.46178	0.000644041	PNPLA domain-containing protein	-	A2XN88	GO:0016042;GO:0016787;GO:0004806;GO:0006629	K14674	#N/A
BGIOSGA022945	374.754	135.848	0.362498	-1.46396	0.00064894	Uncharacterized protein	-	B8B2S2	GO:0005516	-	#N/A
BGIOSGA008261	295.457	106.973	0.362058	-1.46571	0.000949839	Uncharacterized protein	-	A2X547	GO:0016020;GO:0020037;GO:0005506;GO:0055114;GO:0046872;GO:0016705;GO:0016021;GO:0004497;GO:0016491	-	#N/A
BGIOSGA017697	219.129	79.2694	0.361747	-1.46695	0.00150411	LEA_2 domain-containing protein	-	A2Y6Q6	GO:0016020;GO:0016021	-	#N/A
BGIOSGA038353	148.639	53.756	0.361655	-1.46731	0.00312288	-	-	-	GO:0030247	-	#N/A
BGIOSGA013545	377.748	136.32	0.360876	-1.47042	0.000331491	Uncharacterized protein	-	B8AJU9	-	-	#N/A
BGIOSGA018107	180.709	65.0401	0.359916	-1.47427	0.0019471	Uncharacterized protein	-	B8AY05	-	-	#N/A
BGIOSGA022269	198.178	71.2839	0.359696	-1.47515	0.00152617	Uncharacterized protein	-	A2Y925	GO:0003993;GO:0016311	-	#N/A
BGIOSGA006823	124.023	44.5168	0.358941	-1.47818	0.0031756	Uncharacterized protein	-	A2X2R8	-	-	#N/A
BGIOSGA024304	3226.63	1156.05	0.358282	-1.48083	0.000169494	Uncharacterized protein	-	A2YLB1	GO:0016020;GO:0016021	-	#N/A
BGIOSGA015602	94.15	33.62	0.35709	-1.48564	0.00321104	Aa_trans domain-containing protein	-	B8AV26	GO:0016020;GO:0016021	K15015	#N/A
BGIOSGA005264	598.827	212.892	0.355516	-1.49202	0.000682191	Uncharacterized protein	-	A2WZK0	GO:0008233;GO:0016787;GO:0006508;GO:0008234	K16290	#N/A
BGIOSGA023421	2398.65	847.101	0.353157	-1.50162	0.000159	EGF_CA domain-containing protein	-	B8B118	GO:0016020;GO:0005509;GO:0016021	-	#N/A
BGIOSGA011328	10702.9	3770.58	0.352295	-1.50514	0.00184644	AP2/ERF domain-containing protein	-	A2XD92	GO:0003677;GO:0005634;GO:0006355;GO:0006351;GO:0003700	K09286	ERF
BGIOSGA006149	1565.54	550.958	0.351929	-1.50664	0.00306917	Glycosyltransferase	Glycosyltransferase [Source:UniProtKB/TrEMBL;Acc:A2X6M5]	A2X6M5	GO:0016757;GO:0016758;GO:0016740	-	#N/A
BGIOSGA030190	2001.99	704.506	0.351903	-1.50675	0.000900604	Uncharacterized protein	-	B8BD58	GO:0080024;GO:0005777;GO:0080026;GO:0048767;GO:0055114;GO:0016491	K11147	#N/A
BGIOSGA026818	262.868	92.4694	0.351771	-1.50729	0.000787517	Abhydrolase_3 domain-containing protein	-	A2YW74	GO:0016787	-	#N/A
BGIOSGA024050	348.176	122.452	0.351696	-1.5076	0.000462691	Uncharacterized protein	-	A2YMU5	GO:0016020;GO:0016021	-	#N/A
BGIOSGA017322	1449.19	508.407	0.35082	-1.5112	0.000391756	F-box domain-containing protein	-	B8AW12	GO:0005515	K16616	#N/A
BGIOSGA020573	1140.36	399.34	0.350188	-1.5138	0.000113459	Uncharacterized protein	-	A2YGS4	-	-	#N/A
BGIOSGA033719	231.443	81.0128	0.350033	-1.51444	0.00130814	Mannose-6-phosphate isomerase	Mannose-6-phosphate isomerase [Source:UniProtKB/TrEMBL;Acc:A2ZFV6]	A2ZFV6	GO:0046872;GO:0016853;GO:0008270;GO:0005975;GO:0004476;GO:0009298	K01809	#N/A
BGIOSGA013566	287.629	99.4558	0.345777	-1.53208	0.000457095	Uncharacterized protein	-	B8AJW7	GO:0016020;GO:0016021	-	#N/A
BGIOSGA013885	90.8316	31.3387	0.34502	-1.53525	0.0042997	Uncharacterized protein	-	B8AMS5	GO:0016787	-	#N/A
BGIOSGA025942	145.97	50.348	0.34492	-1.53567	0.000941043	MFS domain-containing protein	-	A2YMM9	GO:0016020;GO:0055085;GO:0016021;GO:0022857	-	#N/A
BGIOSGA040568	227.177	78.3053	0.344688	-1.53664	0.00106035	-	-	-	GO:0016758	-	#N/A
BGIOSGA004829	558.234	192.086	0.344096	-1.53912	0.000282834	CBM20 domain-containing protein	-	A2WX50	GO:2001070;GO:0030246	-	#N/A
BGIOSGA002104	1354.94	465.208	0.343343	-1.54228	0.00033419	Uncharacterized protein	-	A2WM75	-	-	#N/A
BGIOSGA028965	100.244	34.362	0.342785	-1.54463	0.00244563	Uncharacterized protein	-	B8BCA3	GO:0046872;GO:0020037;GO:0016705;GO:0005506;GO:0004497;GO:0055114;GO:0016491	-	#N/A
BGIOSGA002790	249.976	85.4571	0.341862	-1.54852	0.000685744	Very-long-chain (3R)-3-hydroxyacyl-CoA dehydratase	Very-long-chain (3R)-3-hydroxyacyl-CoA dehydratase [Source:UniProtKB/TrEMBL;Acc:B8ADB1]	B8ADB1	GO:0016020;GO:0005783;GO:0102344;GO:0016829;GO:0102158;GO:0102345;GO:0006631;GO:0016021;GO:0006633;GO:0005789;GO:0102343;GO:0006629	K10703	#N/A
BGIOSGA013165	248.665	84.8665	0.341289	-1.55093	0.000389893	IPPc domain-containing protein	-	B8AMN8	GO:0016787;GO:0046856	-	#N/A
BGIOSGA004584	5247.33	1788.2	0.340784	-1.55307	9.12046e-05	Flavodoxin-like domain-containing protein	-	A2WVT8	GO:0010181;GO:0055114;GO:0003955;GO:0016491	K03809	#N/A
BGIOSGA022133	613.741	209.02	0.340568	-1.55399	0.000230424	Uncharacterized protein	-	B8B1A0	GO:0016020;GO:0016021	-	#N/A
BGIOSGA022958	184.226	62.5351	0.339448	-1.55874	0.000904333	Protein DETOXIFICATION	Protein DETOXIFICATION [Source:UniProtKB/TrEMBL;Acc:B8B2T3]	B8B2T3	GO:0016020;GO:0055085;GO:0015238;GO:0042910;GO:0016021;GO:0015297;GO:0042908;GO:0006855	K03327	#N/A
BGIOSGA021279	254.241	86.1926	0.339019	-1.56056	0.00370048	Uncharacterized protein	-	B8B1Q7	-	-	#N/A
BGIOSGA001729	104.828	35.5168	0.338809	-1.56145	0.0026788	NAC domain-containing protein	-	A2WPH7	GO:0003677;GO:0005634;GO:0006355	-	NAC
BGIOSGA006495	1931.03	652.331	0.337816	-1.56569	9.91768e-05	PPM-type phosphatase domain-containing protein	-	B8AHJ8	GO:0006470;GO:0003824;GO:0004722	-	#N/A
BGIOSGA008987	496.112	167.261	0.337144	-1.56856	0.000304492	Uncharacterized protein	-	A2X999	GO:0016020;GO:0003824;GO:0016747;GO:0006633	K15397	#N/A
BGIOSGA028887	1090.38	367.609	0.337138	-1.56859	0.00011109	Uncharacterized protein	-	B8BC10	GO:0006281;GO:0008725;GO:0006284;GO:0003824	K01246	#N/A
BGIOSGA002941	105.469	35.4563	0.336179	-1.5727	0.00286787	BHLH domain-containing protein	-	A2WLN8	GO:0046983	-	bHLH
BGIOSGA027038	520.19	174.69	0.33582	-1.57424	0.00019315	Uncharacterized protein	-	A2YUV2	GO:0009570;GO:0010027	-	#N/A
BGIOSGA023699	1613.03	541.575	0.335751	-1.57454	0.00093717	Thioredoxin domain-containing protein	-	A2YQ16	GO:0005623;GO:0045454	-	#N/A
BGIOSGA011797	122.412	41.0757	0.335553	-1.57539	0.00283013	Patatin	Patatin [Source:UniProtKB/TrEMBL;Acc:B8AMT9]	B8AMT9	GO:0016042;GO:0016787;GO:0006629	-	#N/A
BGIOSGA017447	191.303	64.109	0.335117	-1.57726	0.000803914	Uncharacterized protein	-	A2Y851	GO:0006508;GO:0008233	K01369	#N/A
BGIOSGA037799	219.679	73.4037	0.33414	-1.58148	0.00169084	-	Transcription factor PCF8 [Source:UniProtKB/Swiss-Prot;Acc:A2ZMR9]	-	GO:0003677;GO:0005634;GO:0007275;GO:0006355;GO:0003700	-	TCP
BGIOSGA007131	602.269	200.711	0.333258	-1.58529	0.000101244	C2H2-type domain-containing protein	-	B8AHS9	GO:0005515;GO:0003676	-	#N/A
BGIOSGA036449	95.2517	31.6894	0.332691	-1.58775	0.0019352	Uncharacterized protein	-	A2ZJ25	-	-	#N/A
BGIOSGA013356	236.577	78.5259	0.331926	-1.59107	0.000465275	Protein kinase domain-containing protein	-	B8AQ05	GO:0005524;GO:0004674;GO:0000166;GO:0004672;GO:0006468	-	#N/A
BGIOSGA026307	474.658	157.426	0.331662	-1.59221	0.000112982	Uncharacterized protein	-	A2YPH6	GO:0016020;GO:0016021	-	#N/A
BGIOSGA030929	130.643	43.2852	0.331325	-1.59368	0.00116598	Uncharacterized protein	-	A2Z254	-	-	#N/A
BGIOSGA037672	511.722	169.301	0.330845	-1.59577	0.000146451	Uncharacterized protein	-	A2ZM23	GO:0016020;GO:0055085;GO:0016021;GO:0022857	-	#N/A
BGIOSGA020380	961.024	317.83	0.33072	-1.59632	0.000103818	MFS domain-containing protein	-	B8AWS6	GO:0016020;GO:0055085;GO:0016021;GO:0005215;GO:0022857	K08145	#N/A
BGIOSGA018537	1449.58	478.469	0.330075	-1.59913	5.6669e-05	Glutathione synthetase	Glutathione synthetase [Source:UniProtKB/TrEMBL;Acc:B8AZE9]	B8AZE9	GO:0000287;GO:0005524;GO:0004363;GO:0042803;GO:0016874;GO:0046872;GO:0000166;GO:0043295;GO:0006750	-	#N/A
BGIOSGA018221	475.779	156.307	0.328527	-1.60591	0.000101591	RING-CH-type domain-containing protein	-	B8AX32	GO:0016020;GO:0046872;GO:0016021;GO:0008270	-	#N/A
BGIOSGA030322	3257.3	1067.58	0.327751	-1.60933	0.00161433	PAP_fibrillin domain-containing protein	-	B8BD60	-	-	#N/A
BGIOSGA031317	678.228	222.119	0.327499	-1.61044	0.000879065	Phytocyanin domain-containing protein	-	B8BEU7	GO:0009055;GO:0022900	-	#N/A
BGIOSGA019001	460.304	150.407	0.326755	-1.61372	0.000213748	Uncharacterized protein	-	A2XZE7	GO:0016020;GO:0016021	-	#N/A
BGIOSGA037163	86.5843	28.1857	0.325529	-1.61914	0.00400103	LRRNT_2 domain-containing protein	-	B8BNN7	GO:0016020;GO:0005515;GO:0016021	-	#N/A
BGIOSGA023460	635.025	206.589	0.325324	-1.62005	5.99044e-05	3-hydroxyisobutyrate dehydrogenase	3-hydroxyisobutyrate dehydrogenase [Source:UniProtKB/TrEMBL;Acc:B8B1F8]	B8B1F8	GO:0009083;GO:0006551;GO:0008442;GO:0043621;GO:0051287;GO:0055114;GO:0050661;GO:0006574;GO:0006573;GO:0016491	K23146	#N/A
BGIOSGA037722	247.966	80.613	0.325097	-1.62106	0.000387414	Uncharacterized protein	-	A2ZMC0	-	-	#N/A
BGIOSGA002051	104.793	34.0299	0.324734	-1.62267	0.00157592	Uncharacterized protein	-	B8ABG3	-	K15637	#N/A
BGIOSGA024747	593.628	192.038	0.323498	-1.62817	0.00332755	Transket_pyr domain-containing protein	-	B8B7M4	GO:0003824	K00167	#N/A
BGIOSGA020568	105.241	34.041	0.323458	-1.62835	0.00230261	CUE domain-containing protein	-	B8B276	GO:0005515	-	#N/A
BGIOSGA030724	2867.04	920.349	0.32101	-1.63931	2.29489e-05	PKS_ER domain-containing protein	-	B8BF56	GO:0046872;GO:0008270;GO:0055114;GO:0016491	K00083	#N/A
BGIOSGA029798	2105.87	674.799	0.320437	-1.64189	3.86883e-05	PKS_ER domain-containing protein	-	B8BF55	GO:0046872;GO:0008270;GO:0055114;GO:0016491	K00083	#N/A
BGIOSGA008084	654.392	208.807	0.319086	-1.64798	0.00113474	Protein kinase domain-containing protein	-	B8AGL3	GO:0005524;GO:0004674;GO:0000166;GO:0004672;GO:0006468	-	#N/A
BGIOSGA020333	976.384	311.43	0.318962	-1.64854	6.57031e-05	Fe2OG dioxygenase domain-containing protein	-	B8AWG7	GO:0046872;GO:0055114;GO:0016491	-	#N/A
BGIOSGA009392	95.206	30.3611	0.318898	-1.64883	0.00112784	AP2/ERF domain-containing protein	-	B8AP94	GO:0003677;GO:0005634;GO:0006355;GO:0006351;GO:0003700	K14516	ERF
BGIOSGA019178	170.353	54.1267	0.317734	-1.65411	0.00135665	Uncharacterized protein	-	A2Y0E7	GO:0005515	-	#N/A
BGIOSGA002003	84.5369	26.7483	0.31641	-1.66013	0.00205673	Protein kinase domain-containing protein	-	B8ABQ9	GO:0016020;GO:0005524;GO:0004674;GO:0000166;GO:0004672;GO:0016021;GO:0006468	-	#N/A
BGIOSGA021895	1693.22	533.201	0.314903	-1.66702	4.51806e-05	ATP-dependent 6-phosphofructokinase	ATP-dependent 6-phosphofructokinase [Source:UniProtKB/TrEMBL;Acc:A2Y9F9]	A2Y9F9	GO:0016310;GO:0003872;GO:0005524;GO:0008152;GO:0016301;GO:0006096;GO:0003824;GO:0005737;GO:0046872;GO:0006002;GO:0000166;GO:0016740;GO:0061615	K00850	#N/A
BGIOSGA017946	1164.7	365.987	0.314233	-1.67009	0.000711397	Uncharacterized protein	-	B8AYS0	GO:0016747	-	#N/A
BGIOSGA014100	1575.94	494.473	0.313763	-1.67225	0.00130159	Uncharacterized protein	-	B8ARF6	-	-	#N/A
BGIOSGA019637	97.0211	30.4317	0.313661	-1.67272	0.00204225	Uncharacterized protein	-	A2Y3C7	GO:0016020;GO:0055085;GO:0016021;GO:0022857	-	#N/A
BGIOSGA011239	1027.04	321.813	0.31334	-1.6742	4.64833e-05	Uncharacterized protein	-	B8AQG7	GO:0016020;GO:0046873;GO:0016021;GO:0030001	K21398	#N/A
BGIOSGA003212	248.988	77.9668	0.313134	-1.67515	0.000106093	RING-type domain-containing protein	-	A2WN74	-	K16282	#N/A
BGIOSGA037323	184.568	57.7251	0.312758	-1.67688	0.000553354	Uncharacterized protein	-	B8BPE0	-	-	#N/A
BGIOSGA033874	2859.29	890.918	0.311587	-1.68229	2.0999e-05	-	Chalcone synthase 1 [Source:UniProtKB/Swiss-Prot;Acc:A2ZEX7]	-	GO:0009058;GO:0016746;GO:0016210;GO:0009813;GO:0016740;GO:0003824;GO:0016747	K00660	#N/A
BGIOSGA017112	406.825	126.184	0.310167	-1.68888	7.09772e-05	Uncharacterized protein	-	B8AU56	GO:0005515	K11801	#N/A
BGIOSGA033098	67.3742	20.8367	0.309269	-1.69307	0.00266767	Uncharacterized protein	-	A2Z8C1	-	-	#N/A
BGIOSGA012763	1310.53	405.253	0.309229	-1.69325	4.89596e-05	FAE domain-containing protein	-	A2XHE8	GO:0016020;GO:0003824;GO:0016747;GO:0006633	-	#N/A
BGIOSGA030567	153.554	47.453	0.309032	-1.69417	0.000634436	Exocyst subunit Exo70 family protein	-	A2Z063	GO:0000145;GO:0015031;GO:0006887	-	#N/A
BGIOSGA020710	7557.56	2333.56	0.308772	-1.69539	1.40591e-05	AAA domain-containing protein	-	A2YG12	GO:0016020;GO:0005524;GO:0006508;GO:0004222;GO:0000166;GO:0016021	K03798	#N/A
BGIOSGA036807	218.555	67.4454	0.308596	-1.69621	0.000285618	HTH myb-type domain-containing protein	-	A2ZH84	GO:0003677;GO:0005634	-	G2-like
BGIOSGA019148	1406.6	433.011	0.307842	-1.69974	2.6756e-05	Uncharacterized protein	-	A2Y066	GO:0016020;GO:0055085;GO:0005524;GO:0042626;GO:0000166;GO:0016021;GO:0099131;GO:0016887	K05658	#N/A
BGIOSGA036501	5382.17	1653.4	0.307199	-1.70275	1.49222e-05	Uncharacterized protein	-	B8BNI6	GO:0080048	K14190	#N/A
BGIOSGA025304	1201.69	368.758	0.306865	-1.70432	1.08205e-05	TRANSKETOLASE_1 domain-containing protein	-	B8B7Y6	GO:0016114;GO:0003824;GO:0008661	K01662	#N/A
BGIOSGA028656	629.829	192.902	0.306276	-1.70709	6.60226e-05	MFS domain-containing protein	-	B8BAR4	GO:0016020;GO:0055085;GO:0016021	-	#N/A
BGIOSGA025995	186.619	56.6497	0.303558	-1.71996	0.000268074	AB hydrolase-1 domain-containing protein	-	A2YMY3	-	-	#N/A
BGIOSGA014917	193.238	58.504	0.302756	-1.72377	0.000274371	Uncharacterized protein	-	A2XUH1	-	-	#N/A
BGIOSGA030165	1510.78	456.811	0.302367	-1.72563	2.82857e-05	Uncharacterized protein	-	B8BD95	GO:0005634;GO:0005515;GO:0005829;GO:0010043;GO:0005737	-	#N/A
BGIOSGA022230	189.575	57.1055	0.301229	-1.73107	0.000113065	Uncharacterized protein	-	B8B1Z4	-	-	#N/A
BGIOSGA027760	117.314	35.3318	0.301172	-1.73134	0.00161469	Uncharacterized protein	-	B8BA64	GO:0016020;GO:0046622;GO:0016021	-	#N/A
BGIOSGA000400	242.797	72.6918	0.299393	-1.73989	0.000173466	F-box domain-containing protein	-	A2WXI8	GO:0005515	-	#N/A
BGIOSGA002698	858.395	256.401	0.298698	-1.74324	3.39304e-05	Uncharacterized protein	-	B8AD23	GO:0006308;GO:0090305;GO:0004519;GO:0003676;GO:0016788	-	#N/A
BGIOSGA025129	1041.55	309.917	0.297554	-1.74878	2.52926e-05	Reticulon-like protein	Reticulon-like protein [Source:UniProtKB/TrEMBL;Acc:A2YI28]	A2YI28	GO:0016020;GO:0005783;GO:0016021;GO:0005789	-	#N/A
BGIOSGA004994	458.018	136.155	0.29727	-1.75016	5.05436e-05	Uncharacterized protein	-	B8A7S0	GO:0003824	-	#N/A
BGIOSGA028780	1317.66	390.951	0.296702	-1.75292	3.03364e-05	FAD-binding FR-type domain-containing protein	-	B8BBA2	GO:0016020;GO:0050664;GO:0004601;GO:0098869;GO:0016021;GO:0055114;GO:0016491	K13447	#N/A
BGIOSGA005696	178.427	52.7772	0.295792	-1.75735	8.39983e-05	Aa_trans domain-containing protein	-	A2X963	GO:0016020;GO:0016021	K14207	#N/A
BGIOSGA021202	411.532	121.723	0.295781	-1.7574	0.00338184	Putative brown planthopper-inducible protein BpHi008A	Putative brown planthopper-inducible protein BpHi008A [Source:UniProtKB/TrEMBL;Acc:Q84QS8]	Q84QS8	GO:0016020;GO:0016021	-	#N/A
BGIOSGA004810	1580.99	461.64	0.291995	-1.77598	1.59762e-05	Glyco_hydro_18 domain-containing protein	-	A2WX14	GO:0004553;GO:0016787;GO:0008152;GO:0005975;GO:0016798	K01183	#N/A
BGIOSGA004292	1276.05	372.041	0.291557	-1.77815	0.000134569	BHLH domain-containing protein	-	A2WU88	GO:0006355;GO:0046983	-	bHLH
BGIOSGA013214	338.897	98.5595	0.290824	-1.78178	0.000663137	Uncharacterized protein	-	A2XK33	GO:0016702;GO:0046872;GO:0055114	K09840	#N/A
BGIOSGA015981	1239.33	356.481	0.287641	-1.79766	0.00299548	Uncharacterized protein	-	A2XQW8	GO:0016020;GO:0020037;GO:0036209;GO:0005506;GO:0055114;GO:0071395;GO:0046872;GO:0016705;GO:0016101;GO:0016021;GO:0004497;GO:0016491	K16085	#N/A
BGIOSGA025060	290.882	83.5163	0.287114	-1.80031	5.40041e-05	Uncharacterized protein	-	A2YHP3	-	-	#N/A
BGIOSGA005183	1353.93	388.514	0.286953	-1.80111	1.65741e-05	Bgal_small_N domain-containing protein	-	B8A982	GO:0008152;GO:0003824;GO:0016798;GO:0030246;GO:0004553;GO:0009341;GO:0004565;GO:0016787;GO:0005975;GO:0009507	K01190	#N/A
BGIOSGA035516	67.6685	19.3825	0.286434	-1.80373	0.00231687	Uncharacterized protein	-	A2ZFR1	GO:0005515	-	#N/A
BGIOSGA029755	1370.18	390.791	0.285211	-1.8099	5.62055e-06	Epimerase domain-containing protein	-	B8BF94	GO:0003824;GO:0050662	K09753	#N/A
BGIOSGA023124	6370.54	1814.82	0.284877	-1.81159	4.59666e-06	Beta-galactosidase	Beta-galactosidase [Source:UniProtKB/TrEMBL;Acc:A2YEA5]	A2YEA5	GO:0004553;GO:0016787;GO:0008152;GO:0004565;GO:0005975;GO:0016798	-	#N/A
BGIOSGA009657	93.0995	26.5119	0.28477	-1.81213	0.000498275	DUF1618 domain-containing protein	-	B8AL98	-	-	#N/A
BGIOSGA000934	134.9	38.2931	0.283862	-1.81674	0.000431102	Amino_oxidase domain-containing protein	-	A2WUB8	GO:0052901;GO:0050660;GO:0052903;GO:0005737;GO:0046208;GO:0055114;GO:1903602;GO:0052894;GO:0016491	K12259	#N/A
BGIOSGA012369	628.127	178.034	0.283437	-1.8189	1.19194e-05	Uncharacterized protein	-	B8ALJ5	GO:0016020;GO:0009535;GO:0016021	-	#N/A
BGIOSGA035126	807.499	228.229	0.282637	-1.82298	1.45538e-05	Uncharacterized protein	-	B8BK28	GO:0016020;GO:0055085;GO:0016021;GO:0022857	-	#N/A
BGIOSGA010125	668.329	188.352	0.281825	-1.82713	7.79422e-06	Uncharacterized protein	-	B8ANJ7	GO:0034256;GO:0015996;GO:0055114;GO:0009507;GO:0016491	-	#N/A
BGIOSGA030566	50065.1	14058.6	0.280806	-1.83236	1.80407e-06	Chlorophyll a-b binding protein, chloroplastic	Chlorophyll a-b binding protein, chloroplastic [Source:UniProtKB/TrEMBL;Acc:B8BEP6]	B8BEP6	GO:0016020;GO:0009535;GO:0009523;GO:0018298;GO:0009579;GO:0009765;GO:0016021;GO:0009536;GO:0016168;GO:0009507;GO:0009522;GO:0015979	K08912	#N/A
BGIOSGA014665	633.189	176.758	0.279155	-1.84086	9.99551e-06	Fn3_like domain-containing protein	-	B8ASD4	GO:0005774;GO:0004553;GO:0016787;GO:0005975;GO:0005773	-	#N/A
BGIOSGA036322	62.1096	17.2559	0.277831	-1.84772	0.00211961	ABC transporter domain-containing protein	-	B8BP97	GO:0005524;GO:0016887	-	#N/A
BGIOSGA006934	282.343	78.4311	0.277786	-1.84795	0.000912716	F-box domain-containing protein	-	A2X238	GO:0005515	-	#N/A
BGIOSGA013197	685.69	190.097	0.277234	-1.85082	4.00265e-06	BHLH domain-containing protein	-	A2XJY8	GO:0046983	-	bHLH
BGIOSGA036473	233.2	64.3892	0.276111	-1.85668	5.67554e-05	Uncharacterized protein	-	A2ZIX0	-	-	#N/A
BGIOSGA018595	132.127	36.3755	0.275306	-1.86089	0.000375782	Uncharacterized protein	-	A2Y1K0	GO:0046872;GO:0020037;GO:0016705;GO:0005506;GO:0004497;GO:0055114;GO:0016491	K05917	#N/A
BGIOSGA011754	349.454	96.0027	0.274722	-1.86396	2.21727e-05	-	-	-	GO:0005975;GO:0004650	-	#N/A
BGIOSGA008272	166.742	45.8001	0.274676	-1.8642	0.000176878	AvrRpt-cleavage domain-containing protein	-	B8AIC2	-	-	#N/A
BGIOSGA015276	149.347	40.9916	0.274472	-1.86527	0.000263405	FAD-binding PCMH-type domain-containing protein	-	A2XS99	GO:0016020;GO:0003885;GO:0016021;GO:0050660;GO:0055114;GO:0016491;GO:0071949	-	#N/A
BGIOSGA027955	105.601	28.9547	0.27419	-1.86675	0.00014866	LRRNT_2 domain-containing protein	-	A2YR12	GO:0016020;GO:0005515;GO:0016021	-	#N/A
BGIOSGA008474	956.774	262.284	0.274134	-1.86705	5.79673e-06	Photolyase/cryptochrome alpha/beta domain-containing protein	-	B8AEA9	GO:0009882;GO:0009785	K12118	#N/A
BGIOSGA025452	2004.51	549.155	0.27396	-1.86796	3.5205e-05	CMP/dCMP-type deaminase domain-containing protein	-	B8B4R0	GO:0016787;GO:0008270;GO:0003824	-	#N/A
BGIOSGA030947	386.461	105.85	0.273896	-1.8683	0.000788773	Expansin-like EG45 domain-containing protein	-	A2Z299	-	-	#N/A
BGIOSGA027084	164.887	45.1552	0.273855	-1.86852	6.16826e-05	Uncharacterized protein	-	A2YUJ2	GO:0006099;GO:0015977;GO:0008964;GO:0003824	K01595	#N/A
BGIOSGA004852	1537.18	420.784	0.273738	-1.86913	1.92843e-06	MYB transcription factor	MYB transcription factor [Source:UniProtKB/TrEMBL;Acc:A2WX90]	A2WX90	GO:0003677;GO:0005634	-	MYB
BGIOSGA004377	65.9839	18.0406	0.273409	-1.87087	0.00190622	Uncharacterized protein	-	A2WUM6	-	-	#N/A
BGIOSGA037174	237.432	64.8281	0.273039	-1.87282	9.88404e-05	PKS_ER domain-containing protein	-	A2ZJ54	GO:0055114;GO:0016491	-	#N/A
BGIOSGA026530	1084.13	295.931	0.272966	-1.87321	0.00219201	Uncharacterized protein	-	A2YXT2	GO:0046872;GO:0020037;GO:0016705;GO:0005506;GO:0004497;GO:0055114;GO:0016491	-	#N/A
BGIOSGA022671	5868	1601.69	0.272953	-1.87327	2.36696e-06	Aldedh domain-containing protein	-	A2YBK1	GO:0016620;GO:0055114;GO:0016491	K00128	#N/A
BGIOSGA025619	308.549	83.95	0.27208	-1.8779	3.94682e-05	Uncharacterized protein	-	A2YKV3	GO:0016020;GO:0055085;GO:0016021;GO:0015267	K09872	#N/A
BGIOSGA010864	169.805	46.0953	0.271461	-1.88118	9.12117e-05	Uncharacterized protein	-	A2XFZ0	-	-	#N/A
BGIOSGA035322	150.988	40.9452	0.271183	-1.88266	0.000164889	Uncharacterized protein	-	A2ZEL5	GO:0016020;GO:0055085;GO:0016021;GO:0022857	-	#N/A
BGIOSGA025501	121.645	32.9265	0.270678	-1.88535	0.000127577	Uncharacterized protein	-	A2YK58	GO:0016020;GO:0005515;GO:0016021	-	#N/A
BGIOSGA025608	55.2153	14.8992	0.269839	-1.88983	0.00292446	NB-ARC domain-containing protein	-	B8B5P1	GO:0043531	-	#N/A
BGIOSGA014396	448.299	120.668	0.269168	-1.89342	0.000740993	Uncharacterized protein	-	A2XX96	-	-	#N/A
BGIOSGA000594	431.633	116.129	0.269045	-1.89408	1.31575e-05	TLC domain-containing protein	-	A2WWC8	GO:0016020;GO:0016021	-	#N/A
BGIOSGA002461	1895.42	508.696	0.268382	-1.89764	2.57849e-06	ZT_dimer domain-containing protein	-	B8AD30	GO:0016020;GO:0055085;GO:0098655;GO:0016021;GO:0006812;GO:0008324	-	#N/A
BGIOSGA008957	94.3775	25.3223	0.268309	-1.89803	0.00072015	TPT domain-containing protein	-	A2X943	GO:0016020;GO:0016021	-	#N/A
BGIOSGA010947	180.392	48.3996	0.268302	-1.89807	0.000106684	Fe2OG dioxygenase domain-containing protein	-	A2XFG1	GO:0046872;GO:0055114;GO:0016491	-	#N/A
BGIOSGA000886	516.135	138.132	0.267627	-1.9017	6.40595e-06	Uncharacterized protein	-	B8A8Z9	GO:0004252;GO:0016787;GO:0006508	-	#N/A
BGIOSGA016083	332.657	88.4525	0.265897	-1.91106	2.52855e-05	Uncharacterized protein	-	B8ARY7	-	-	#N/A
BGIOSGA020554	1375.64	364.229	0.264771	-1.91718	0.00201775	Uncharacterized protein	-	A2YGW0	GO:0016020;GO:0016021;GO:0009941	-	#N/A
BGIOSGA030712	136.391	36.0552	0.264352	-1.91947	0.00120227	Uncharacterized protein	-	A2Z104	GO:0016020;GO:0034755;GO:0016021;GO:0005381	K22736	#N/A
BGIOSGA012047	407.394	107.32	0.263431	-1.92451	5.04792e-05	MFS domain-containing protein	-	A2XDJ6	GO:0016020;GO:0055085;GO:0016021;GO:0005215;GO:0022857	-	#N/A
BGIOSGA003964	118.632	31.0452	0.261694	-1.93405	0.000291075	Uncharacterized protein	-	A2WSF8	GO:0005515	-	#N/A
BGIOSGA013525	575.608	150.594	0.261625	-1.93443	0.00154894	Lipoxygenase	Lipoxygenase [Source:UniProtKB/TrEMBL;Acc:A2XLT7]	A2XLT7	GO:0009611;GO:0016702;GO:0005737;GO:0055114;GO:0051213;GO:0046872;GO:0005515;GO:0051707;GO:0006633;GO:0031408;GO:0016165;GO:0016491	K15718	#N/A
BGIOSGA011915	3606.78	942.455	0.261301	-1.93621	0.000194603	1,2-dihydroxy-3-keto-5-methylthiopentene dioxygenase	1,2-dihydroxy-3-keto-5-methylthiopentene dioxygenase 2 [Source:UniProtKB/Swiss-Prot;Acc:A2XCT8]	B8ANV9	GO:0005634;GO:0008652;GO:0005506;GO:0019509;GO:0005737;GO:0055114;GO:0051213;GO:0046872;GO:0010309;GO:0009086;GO:0016491	-	#N/A
BGIOSGA032927	227.519	59.3766	0.260974	-1.93802	2.35616e-05	Aldo_ket_red domain-containing protein	-	B8BGV3	-	-	#N/A
BGIOSGA031454	439.526	113.82	0.258961	-1.9492	1.13015e-05	Uncharacterized protein	-	B8BI47	GO:0016020;GO:0005524;GO:0009058;GO:0016021;GO:0016874	-	#N/A
BGIOSGA023434	146.099	37.6133	0.257452	-1.95763	8.99153e-05	CBFD_NFYB_HMF domain-containing protein	-	A2YFZ9	GO:0005634;GO:0046982;GO:0005737;GO:0048579	-	NF-YC
BGIOSGA003050	86.0604	22.1112	0.256927	-1.96057	0.000331543	Uncharacterized protein	-	B8AAZ3	GO:0016020;GO:0020037;GO:0005506;GO:0055114;GO:0046872;GO:0016705;GO:0016021;GO:0004497;GO:0016491	-	#N/A
BGIOSGA018660	480.353	123.071	0.256209	-1.96461	4.24926e-05	Uncharacterized protein	-	A2Y182	GO:0003993;GO:0016311	-	#N/A
BGIOSGA007828	78.1806	19.9614	0.255324	-1.9696	0.00289689	Protein kinase domain-containing protein	-	A2X2M5	GO:0016020;GO:0005515;GO:0005524;GO:0004672;GO:0016021;GO:0006468	-	#N/A
BGIOSGA038127	1247.85	318.328	0.255101	-1.97086	6.3936e-05	-	-	-	GO:0005515;GO:0005524;GO:0004672;GO:0006468	-	#N/A
BGIOSGA001274	79.3386	20.1219	0.253621	-1.97926	0.000477298	LRRNT_2 domain-containing protein	-	B8AB81	GO:0016020;GO:0005515;GO:0016021	-	#N/A
BGIOSGA024348	168.195	42.204	0.250923	-1.99468	3.34952e-05	Uncharacterized protein	-	A2YL23	GO:0008171;GO:0008168;GO:0016740;GO:0032259;GO:0046983	-	#N/A
BGIOSGA027464	542.23	135.531	0.249952	-2.00028	0.00202929	-	Probable gamma-aminobutyrate transaminase 3, mitochondrial [Source:UniProtKB/Swiss-Prot;Acc:B8BBZ7]	-	GO:0034387;GO:0008483;GO:0016740;GO:0003824;GO:0005739;GO:0030170;GO:0102351	K16871	#N/A
BGIOSGA005321	120.418	30.085	0.249838	-2.00094	0.000127968	BRO1 domain-containing protein	-	B8AF67	-	-	#N/A
BGIOSGA005365	111.796	27.8046	0.24871	-2.00747	0.000130143	Uncharacterized protein	-	A2XB05	-	-	#N/A
BGIOSGA014011	688.763	171.042	0.248332	-2.00966	1.8708e-06	Thioredoxin-like_fold domain-containing protein	-	A2XPF9	-	-	#N/A
BGIOSGA014501	563.515	139.311	0.247218	-2.01614	1.70823e-06	RING-type domain-containing protein	-	A2XWR3	GO:0016020;GO:0046872;GO:0016021;GO:0008270	K16281	#N/A
BGIOSGA034486	8047.37	1984.57	0.246611	-2.01969	0.00132119	Uncharacterized protein	-	B8BJ47	GO:0016020;GO:0020037;GO:0016705;GO:0005506;GO:0016021;GO:0055114	-	#N/A
BGIOSGA004836	1163.4	286.351	0.246133	-2.02249	8.4816e-07	Hydrolase_4 domain-containing protein	-	A2WX66	-	-	#N/A
BGIOSGA033099	70.3665	17.2881	0.245686	-2.02511	0.000802419	Uncharacterized protein	-	A2Z8C2	-	-	#N/A
BGIOSGA008477	472.109	115.632	0.244926	-2.02958	5.72638e-06	MFS domain-containing protein	-	A2X6C5	GO:0016020;GO:0055085;GO:0016021;GO:0005215;GO:0022857	-	#N/A
BGIOSGA005486	279.555	68.3746	0.244584	-2.0316	0.00389696	AP2/ERF domain-containing protein	-	A2XA99	GO:0003677;GO:0005634;GO:0006355;GO:0006351;GO:0003700	-	ERF
BGIOSGA002464	347.856	84.8154	0.243823	-2.03609	0.000152209	Uncharacterized protein	-	B8AD27	-	-	#N/A
BGIOSGA017005	715.139	174.195	0.243582	-2.03752	4.92718e-05	Uncharacterized protein	-	A2XWX0	GO:0016020;GO:0016021;GO:0005215	-	#N/A
BGIOSGA039556	57.5834	13.9931	0.243005	-2.04094	0.000806892	NAD(P)H-quinone oxidoreductase subunit 3, chloroplastic	NAD(P)H-quinone oxidoreductase subunit 3, chloroplastic [Source:UniProtKB/Swiss-Prot;Acc:P0C321]	J3RQ69	GO:0016020;GO:0009535;GO:0016651;GO:0055114;GO:0009579;GO:0019684;GO:0016021;GO:0048038;GO:0009536;GO:0016655;GO:0008137;GO:0009507	K05574	#N/A
BGIOSGA022516	68.9756	16.7448	0.242764	-2.04238	0.000582495	Uncharacterized protein	-	A2YAH9	GO:0016020;GO:0016021	-	#N/A
BGIOSGA017919	130.514	31.3892	0.240504	-2.05587	0.00226454	Uncharacterized protein	-	B8AZ35	GO:0046872;GO:0005507;GO:0055114;GO:0016491	-	#N/A
BGIOSGA002740	463.445	111.354	0.240275	-2.05724	3.60479e-06	Uncharacterized protein	-	B8AD61	GO:0030247	-	#N/A
BGIOSGA008977	95.7056	22.9244	0.239531	-2.06172	0.000146549	RING-type domain-containing protein	-	B8AI08	GO:0016020;GO:0016021	-	#N/A
BGIOSGA034526	364.122	87.1594	0.239369	-2.06269	1.55334e-05	Hydrolase_4 domain-containing protein	-	A2ZBA3	GO:0016747	-	#N/A
BGIOSGA024915	47.394	11.3373	0.239214	-2.06363	0.00238374	Protein kinase domain-containing protein	-	A2YHM6	GO:0005524;GO:0004672;GO:0006468	-	#N/A
BGIOSGA011188	640.769	152.343	0.237751	-2.07248	7.88179e-07	Uncharacterized protein	-	B8AJL0	GO:0004553;GO:0016787;GO:0005975	-	#N/A
BGIOSGA022785	382.911	90.9124	0.237424	-2.07446	2.29059e-06	Uncharacterized protein	-	A2YC92	-	-	#N/A
BGIOSGA003928	360.586	85.1921	0.23626	-2.08155	1.57933e-06	HTH myb-type domain-containing protein	-	A2WSA6	GO:0003677;GO:0005634	-	MYB_related
BGIOSGA028250	66.5543	15.7063	0.235993	-2.08319	0.000839054	DLH domain-containing protein	-	B8BC72	GO:0016787	-	#N/A
BGIOSGA033606	46.0653	10.8231	0.234952	-2.08956	0.00236764	Rx_N domain-containing protein	-	A2ZGH3	-	-	#N/A
BGIOSGA006931	374.698	87.6649	0.233961	-2.09566	0.00346645	Uncharacterized protein	-	B8ADT5	GO:0016020;GO:0004553;GO:0016787;GO:0016021;GO:0005975	-	#N/A
BGIOSGA014800	4689.23	1096.97	0.233934	-2.09583	6.97138e-05	PKS_ER domain-containing protein	-	A2XV46	GO:0055114;GO:0016491	-	#N/A
BGIOSGA035267	2005.2	469.056	0.23392	-2.09591	2.52447e-07	Uncharacterized protein	-	A2ZEA1	GO:0020037;GO:0016705;GO:0005506;GO:0055114	K20665	#N/A
BGIOSGA033111	912.344	212.61	0.233037	-2.10137	5.80579e-05	Uncharacterized protein	-	B8BHE8	GO:0016020;GO:0055085;GO:0016021;GO:0022857	-	#N/A
BGIOSGA032167	737.655	171.154	0.232024	-2.10766	0.000628515	WAT1-related protein	WAT1-related protein [Source:UniProtKB/TrEMBL;Acc:B8BG55]	B8BG55	GO:0016020;GO:0055085;GO:0016021;GO:0022857	-	#N/A
BGIOSGA001525	41.5943	9.64519	0.231887	-2.1085	0.0044206	Uncharacterized protein	-	A2WQQ7	GO:0016020;GO:0016021	-	#N/A
BGIOSGA015381	311.54	72.1758	0.231674	-2.10983	1.48964e-06	-	-	-	GO:0005524;GO:0004672;GO:0006468	-	#N/A
BGIOSGA011207	51.0098	11.8086	0.231497	-2.11093	0.00134406	Uncharacterized protein	-	A2XDZ6	-	-	#N/A
BGIOSGA022421	47.7569	11.0443	0.231261	-2.1124	0.00237894	Uncharacterized protein	-	A2Y9Y9	GO:0016020;GO:0016021	-	#N/A
BGIOSGA032012	370.948	84.9492	0.229006	-2.12655	0.000169246	Uncharacterized protein	-	B8BGL6	GO:0051743;GO:0055114	K13545	#N/A
BGIOSGA038496	134.694	30.7211	0.22808	-2.13239	0.000938349	-	-	-	GO:0005524;GO:0030247;GO:0005509;GO:0004672;GO:0006468	-	#N/A
BGIOSGA029473	352.283	80.288	0.227908	-2.13348	4.91136e-05	Peroxidase	Peroxidase [Source:UniProtKB/TrEMBL;Acc:A2Z2X6]	A2Z2X6	GO:0016020;GO:0020037;GO:0055114;GO:0006979;GO:0046872;GO:0098869;GO:0004601;GO:0016021;GO:0005576;GO:0042744;GO:0016491	K00430	#N/A
BGIOSGA010341	1119.77	255.043	0.227763	-2.13439	4.13345e-07	Uncharacterized protein	-	A2XJ04	-	-	#N/A
BGIOSGA013639	1180.54	267.493	0.226585	-2.14188	2.92211e-07	Protein kinase domain-containing protein	-	A2XMD9	GO:0016020;GO:0030246;GO:0005524;GO:0004672;GO:0016021;GO:0006468	-	#N/A
BGIOSGA029779	62.8429	14.1741	0.225548	-2.14849	0.00082359	Uncharacterized protein	-	A2Z156	-	-	#N/A
BGIOSGA027840	62.2685	13.987	0.224624	-2.15442	0.000337148	Uncharacterized protein	-	A2YQF3	GO:0020037;GO:0016705;GO:0005506;GO:0055114	-	#N/A
BGIOSGA007024	251.499	56.4648	0.224513	-2.15513	7.69531e-06	Glutamine amidotransferase type-1 domain-containing protein	-	A2X1L3	GO:0006541	K22314	#N/A
BGIOSGA034012	2777.44	622.457	0.224112	-2.15771	0.000792529	-	-	-	GO:0000287;GO:0016829;GO:0010333	K14044	#N/A
BGIOSGA017897	37.2218	8.31722	0.22345	-2.16198	0.00391892	Uncharacterized protein	-	B8AZ15	-	-	#N/A
BGIOSGA032917	1416.6	314.079	0.221714	-2.17323	0.000284429	Glyco_hydro_18 domain-containing protein	-	A2Z7A3	GO:0004553;GO:0016787;GO:0008152;GO:0005975;GO:0016798	-	#N/A
BGIOSGA011379	373.543	82.6281	0.221201	-2.17657	0.000238302	Uncharacterized protein	-	B8APA2	-	-	#N/A
BGIOSGA025221	192.12	42.4096	0.220745	-2.17955	0.000249997	HNHc domain-containing protein	-	A2YIK4	-	-	#N/A
BGIOSGA025243	194.223	42.7616	0.220167	-2.18333	5.18436e-06	Protein kinase domain-containing protein	-	B8B7P0	GO:0005524;GO:0004672;GO:0006468	-	#N/A
BGIOSGA035731	45.2826	9.95979	0.219947	-2.18477	0.00108245	Uncharacterized protein	-	A2ZH09	-	-	#N/A
BGIOSGA029799	1414.23	305.513	0.216028	-2.21071	6.94595e-07	PKS_ER domain-containing protein	-	A2Z119	GO:0046872;GO:0008270;GO:0055114;GO:0016491	K00083	#N/A
BGIOSGA021747	81.4934	17.598	0.215943	-2.21127	0.000631835	Protein kinase domain-containing protein	-	A2YA71	GO:0005524;GO:0004672;GO:0006468	-	#N/A
BGIOSGA021353	157.006	33.502	0.21338	-2.2285	9.86353e-06	Uncharacterized protein	-	A2YC87	GO:0008168;GO:0032259	-	#N/A
BGIOSGA024882	96.7063	20.5962	0.212977	-2.23123	8.59407e-05	Protein kinase domain-containing protein	-	A2YHU8	GO:0016020;GO:0030246;GO:0005524;GO:0004672;GO:0016021;GO:0006468	-	#N/A
BGIOSGA027082	290.062	61.743	0.212862	-2.23201	7.34575e-07	Uncharacterized protein	-	B8BA87	GO:0006099;GO:0015977;GO:0008964;GO:0003824	-	#N/A
BGIOSGA003785	576.567	121.902	0.211428	-2.24176	3.3154e-07	Uncharacterized protein	-	A2WRI5	-	-	#N/A
BGIOSGA019146	2699.42	569.505	0.210973	-2.24487	5.18092e-05	Uncharacterized protein	-	B8AXU9	GO:0016747	-	#N/A
BGIOSGA016459	4448.41	936.59	0.210545	-2.2478	1.86328e-08	Uncharacterized protein	-	B8AU28	-	-	#N/A
BGIOSGA025522	74.0354	15.4788	0.209072	-2.25793	0.00017041	Uncharacterized protein	-	A2YK91	GO:0009055;GO:0022900;GO:0051536	-	#N/A
BGIOSGA024493	37.211	7.7562	0.208438	-2.26231	0.00400899	Uncharacterized protein	-	A2YK50	-	-	#N/A
BGIOSGA004933	171.568	35.7571	0.208413	-2.26248	0.000330568	Fe2OG dioxygenase domain-containing protein	-	A2WXN7	GO:0046872;GO:0009413;GO:0051213;GO:0055114;GO:0009686;GO:0016491	-	#N/A
BGIOSGA011324	596.034	123.855	0.207798	-2.26674	6.43936e-07	FLZ-type domain-containing protein	-	A2XD96	-	-	#N/A
BGIOSGA022914	124.551	25.873	0.20773	-2.26722	2.37488e-05	Uncharacterized protein	-	B8B229	GO:0005975;GO:0009570;GO:0009507;GO:0016868	-	#N/A
BGIOSGA015623	234.264	48.4194	0.206687	-2.27448	2.08933e-06	Uncharacterized protein	-	A2XQ92	-	-	#N/A
BGIOSGA030410	1516.65	311.061	0.205097	-2.28562	6.19806e-08	Uncharacterized protein	-	B8BDP2	-	-	#N/A
BGIOSGA005143	1443.79	294.805	0.204189	-2.29202	1.85095e-06	Uncharacterized protein	-	A2WYX6	GO:0004553;GO:0016787;GO:0008152;GO:0005975;GO:0016798	-	#N/A
BGIOSGA016272	57.5618	11.7163	0.203543	-2.29659	0.00020854	Uncharacterized protein	-	A2XSS2	GO:0016020;GO:0016021	-	#N/A
BGIOSGA005107	766.104	155.901	0.203499	-2.29691	2.75787e-08	Uncharacterized protein	-	B8A8R8	GO:0004553;GO:0005975	K01188	#N/A
BGIOSGA005668	307.934	62.0733	0.20158	-2.31058	6.07977e-07	Uncharacterized protein	-	A2X9B5	-	-	#N/A
BGIOSGA017206	190.111	38.294	0.20143	-2.31165	2.50881e-06	Uncharacterized protein	-	B8AV91	GO:0043765;GO:0010150;GO:0006308;GO:0000014;GO:0080187;GO:0008309;GO:0003676;GO:0016788;GO:0016891;GO:0090305;GO:0004519	-	#N/A
BGIOSGA027684	38.0986	7.66749	0.201254	-2.31291	0.00214233	-	-	-	GO:0016567;GO:0004842	-	#N/A
BGIOSGA008218	89.2437	17.8973	0.200545	-2.31801	0.000189892	Uncharacterized protein	-	A2X4W3	GO:0016747	-	#N/A
BGIOSGA035597	463.359	91.6777	0.197854	-2.33749	0.000522054	Adenylyl-sulfate kinase	Adenylyl-sulfate kinase [Source:UniProtKB/TrEMBL;Acc:A2ZG75]	A2ZG75	GO:0000103;GO:0016310;GO:0005524;GO:0016301;GO:0004020;GO:0070814;GO:0000166;GO:0016740	K00860	#N/A
BGIOSGA017214	350.997	69.4463	0.197854	-2.33749	8.56954e-08	Uncharacterized protein	-	A2XY27	GO:0009611;GO:0016020;GO:0009535;GO:0016021;GO:0071486;GO:0071492	-	#N/A
BGIOSGA036874	59.3907	11.7445	0.19775	-2.33825	0.00202075	Peroxidase	Peroxidase [Source:UniProtKB/TrEMBL;Acc:A2ZHD9]	A2ZHD9	GO:0020037;GO:0055114;GO:0006979;GO:0046872;GO:0098869;GO:0004601;GO:0005576;GO:0042744;GO:0016491	K00430	#N/A
BGIOSGA026073	1540.87	302.387	0.196244	-2.34928	1.68995e-08	Epimerase domain-containing protein	-	B8B842	GO:0003824;GO:0050662	-	#N/A
BGIOSGA017158	37.0066	7.2068	0.194744	-2.36035	0.00180954	BED-type domain-containing protein	-	B8AUH6	GO:0003677	-	#N/A
BGIOSGA020962	36.7514	7.1181	0.193682	-2.36824	0.00122294	LRRNT_2 domain-containing protein	-	B8B451	GO:0016020;GO:0005515;GO:0004672;GO:0016021	-	#N/A
BGIOSGA036628	2765.16	533.867	0.193069	-2.37281	2.68583e-09	Uncharacterized protein	-	A2ZI37	GO:0016020;GO:0020037;GO:0016705;GO:0005506;GO:0016021;GO:0055114	-	#N/A
BGIOSGA037324	583.723	112.69	0.193054	-2.37292	1.14749e-07	CYTOSOL_AP domain-containing protein	-	A2ZK22	GO:0006508;GO:0004177;GO:0019538;GO:0005622;GO:0005737;GO:0030145;GO:0008235	K01255	#N/A
BGIOSGA037904	1303.93	247.315	0.18967	-2.39844	8.88549e-09	-	solute:sodium symporters;urea transmembrane transporters [Source:Projected from Arabidopsis thaliana (AT5G45380) TAIR;Acc:AT5G45380]	-	GO:0016020;GO:0055085;GO:0016021;GO:0071918;GO:0015204;GO:0005886;GO:0022857	K20989	#N/A
BGIOSGA030948	917.575	173.414	0.188992	-2.4036	0.00368716	Expansin-like EG45 domain-containing protein	-	A2Z2A0	-	-	#N/A
BGIOSGA016114	2074.88	389.692	0.187814	-2.41262	2.12721e-09	Protein kinase domain-containing protein	-	B8AS81	GO:0016020;GO:0005524;GO:0004672;GO:0030247;GO:0016021;GO:0006468	-	#N/A
BGIOSGA017684	1723.13	322.998	0.187448	-2.41544	6.41737e-09	Uncharacterized protein	-	B8B073	GO:0009055;GO:0022900;GO:0005506	-	#N/A
BGIOSGA027790	210.172	39.3647	0.187298	-2.41659	1.755e-06	Uncharacterized protein	-	B8BA33	GO:0016020;GO:0020037;GO:0005506;GO:0055114;GO:0046872;GO:0016705;GO:0016021;GO:0004497;GO:0016491	-	#N/A
BGIOSGA027461	31.3113	5.8326	0.186277	-2.42448	0.00329256	Pectinesterase	Pectinesterase [Source:UniProtKB/TrEMBL;Acc:B8BBW3]	B8BBW3	GO:0005618;GO:0016787;GO:0045330;GO:0045490;GO:0030599;GO:0042545	-	#N/A
BGIOSGA014904	29.2336	5.43666	0.185973	-2.42684	0.00293084	FAS1 domain-containing protein	-	A2XUI8	GO:0016020;GO:0046658;GO:0005886	-	#N/A
BGIOSGA005356	75.3453	13.9432	0.185058	-2.43395	3.56604e-05	Uncharacterized protein	-	B8AEV2	GO:0043531	-	#N/A
BGIOSGA018063	35.0851	6.45804	0.184068	-2.44169	0.001096	Uncharacterized protein	-	A2Y4M0	GO:0016020;GO:0055085;GO:0016021;GO:0022857	-	#N/A
BGIOSGA001279	95.4835	17.5658	0.183967	-2.44248	2.8e-05	LRRNT_2 domain-containing protein	-	A2WS85	GO:0016020;GO:0005515;GO:0016021	-	#N/A
BGIOSGA022363	74.2042	13.4509	0.181269	-2.4638	3.93449e-05	Uncharacterized protein	-	B8B365	-	-	#N/A
BGIOSGA035309	42.1092	7.59881	0.180455	-2.47029	0.000823815	Uncharacterized protein	-	B8BKM6	-	-	#N/A
BGIOSGA024410	1986.16	354.457	0.178463	-2.4863	0.00348327	Uncharacterized protein	-	A2YKL9	GO:0016020;GO:0016021;GO:0055114;GO:0006629;GO:0016717	-	#N/A
BGIOSGA014536	125.2	22.267	0.177852	-2.49125	0.000388306	BHLH domain-containing protein	-	B8AT31	GO:0046983	-	#N/A
BGIOSGA024199	165.554	29.2398	0.176619	-2.50129	0.00371034	WAT1-related protein	WAT1-related protein [Source:UniProtKB/TrEMBL;Acc:A2YM05]	A2YM05	GO:0016020;GO:0055085;GO:0016021;GO:0022857	-	#N/A
BGIOSGA010124	59.0808	10.3411	0.175034	-2.51429	0.000125785	Uncharacterized protein	-	A2XK75	GO:0016702;GO:0055114	K10712	#N/A
BGIOSGA030636	101.089	17.5625	0.173733	-2.52506	6.32525e-06	MFS domain-containing protein	-	A2Z0J7	GO:0016020;GO:0055085;GO:0016021	-	#N/A
BGIOSGA031418	1655.82	287.45	0.1736	-2.52616	0.00274527	Fe2OG dioxygenase domain-containing protein	-	A2ZA60	GO:0046872;GO:0055114;GO:0016491	-	#N/A
BGIOSGA027547	31.5942	5.47552	0.173308	-2.52859	0.00223369	Uncharacterized protein	-	A2YRV6	GO:0016020;GO:0016021	-	#N/A
BGIOSGA031135	923.521	159.706	0.172932	-2.53173	0.00110361	Uncharacterized protein	-	A2Z3D3	GO:0046872;GO:0020037;GO:0016705;GO:0005506;GO:0004497;GO:0055114;GO:0016491	-	#N/A
BGIOSGA006839	7199.36	1243.08	0.172666	-2.53395	0.000245931	Protein kinase domain-containing protein	-	A2X2N4	GO:0016020;GO:0005515;GO:0005524;GO:0004672;GO:0016021;GO:0006468	-	#N/A
BGIOSGA033091	55.4912	9.57715	0.172589	-2.53459	0.000180924	ANK_REP_REGION domain-containing protein	-	A2Z8A7	-	-	#N/A
BGIOSGA019181	3871.79	667.943	0.172516	-2.5352	8.86481e-10	Fe2OG dioxygenase domain-containing protein	-	B8AY41	GO:0046872;GO:0055114;GO:0016491	K05933	#N/A
BGIOSGA020624	53.5399	9.18089	0.171478	-2.54391	0.000180272	Rx_N domain-containing protein	-	B8B1V1	-	-	#N/A
BGIOSGA028914	969.059	163.422	0.16864	-2.56798	2.70523e-06	BTB domain-containing protein	-	B8BC31	GO:0005515	K10523	#N/A
BGIOSGA003960	38.2316	6.4328	0.168259	-2.57125	0.00073456	Uncharacterized protein	-	B8ABJ5	GO:0016020;GO:0055085;GO:0006865;GO:0016021;GO:0022857	-	#N/A
BGIOSGA006176	864.446	144.574	0.167245	-2.57997	1.24166e-06	Uncharacterized protein	-	B8AEM6	GO:0016020;GO:0055085;GO:0016021;GO:0022857	-	#N/A
BGIOSGA015264	121.153	20.0614	0.165588	-2.59433	2.0431e-05	Uncharacterized protein	-	A2XSD1	GO:0016020;GO:0030247;GO:0005509;GO:0016021	-	#N/A
BGIOSGA033476	2868.55	473.589	0.165097	-2.59862	8.43147e-11	Uncharacterized protein	-	A2ZAE9	-	-	#N/A
BGIOSGA032817	118.811	19.5998	0.164966	-2.59976	3.07874e-06	Uncharacterized protein	-	B8BGJ0	-	-	#N/A
BGIOSGA008950	155.227	25.566	0.164701	-2.60208	0.000516591	Uncharacterized protein	-	B8AHN6	GO:0016020;GO:0016021	-	#N/A
BGIOSGA040604	63.9553	10.5202	0.164492	-2.60391	3.50289e-05	-	-	-	GO:0006629	-	#N/A
BGIOSGA004112	618.44	101.556	0.164214	-2.60635	2.42782e-09	Uncharacterized protein	-	B8A6T2	-	-	#N/A
BGIOSGA026098	1357.19	220.951	0.1628	-2.61882	6.19859e-09	Uncharacterized protein	-	A2YNI3	GO:0016020;GO:0016021	-	#N/A
BGIOSGA026097	117.074	19.0048	0.162332	-2.62298	2.18731e-06	Uncharacterized protein	-	B8B8B3	GO:0003677;GO:0005634;GO:0006355;GO:0006351;GO:0046983;GO:0045944;GO:0000977;GO:0003700	-	MIKC_MADS
BGIOSGA007929	26.2532	4.25509	0.162079	-2.62523	0.00438803	LEA_2 domain-containing protein	-	A2X380	GO:0016020;GO:0016021	-	#N/A
BGIOSGA015061	8009.5	1296.4	0.161857	-2.6272	1.2725e-10	BURP domain-containing protein	-	B8AU13	-	-	#N/A
BGIOSGA014703	530.062	85.7557	0.161784	-2.62786	2.71457e-06	Phenylalanine ammonia-lyase	Phenylalanine ammonia-lyase [Source:UniProtKB/TrEMBL;Acc:A2XVK3]	A2XVK3	GO:0045548;GO:0003824;GO:0016841;GO:0009800;GO:0005737;GO:0016829;GO:0009698;GO:0006559	K10775	#N/A
BGIOSGA032436	411.962	66.6414	0.161766	-2.62802	1.26481e-09	Aldo_ket_red domain-containing protein	-	A2Z4H6	GO:0055114;GO:0016491	K22374	#N/A
BGIOSGA021497	217.424	35.1475	0.161654	-2.62901	7.71353e-08	3-ketoacyl-CoA synthase	3-ketoacyl-CoA synthase [Source:UniProtKB/TrEMBL;Acc:B8B0C4]	B8B0C4	GO:0016020;GO:0016746;GO:0016021;GO:0016740;GO:0003824;GO:0016747;GO:0006633	K15397	#N/A
BGIOSGA025523	126.641	20.3836	0.160956	-2.63526	1.15847e-06	Ald_Xan_dh_C2 domain-containing protein	-	B8B566	GO:0055114;GO:0016491	-	#N/A
BGIOSGA033341	528.393	84.8962	0.160669	-2.63784	3.03412e-08	Uncharacterized protein	-	A2Z9M6	GO:0005515	K00799	#N/A
BGIOSGA015856	476.435	76.4926	0.160552	-2.63889	0.000146464	PB1 domain-containing protein	-	B8AUZ1	GO:0005515	-	#N/A
BGIOSGA009289	8120.19	1302.59	0.160414	-2.64013	1.02599e-10	Uncharacterized protein	-	B8AEU1	-	K16578	#N/A
BGIOSGA004272	349.231	55.7259	0.159567	-2.64776	8.72043e-09	-	Bidirectional sugar transporter SWEET2b [Source:UniProtKB/Swiss-Prot;Acc:B8A833]	-	GO:0016020;GO:0034219;GO:0042802;GO:0051119;GO:0008643;GO:0005887;GO:0016021;GO:0005886	K15382	#N/A
BGIOSGA013952	250.392	39.8592	0.159187	-2.6512	1.28733e-05	Phytocyanin domain-containing protein	-	A2XP44	GO:0009055;GO:0022900	-	#N/A
BGIOSGA002796	1358.21	214.127	0.157654	-2.66517	1.06075e-09	Uncharacterized protein	-	B8ADB6	GO:0016020;GO:0006508;GO:0006751;GO:0016021;GO:0036374	K18592	#N/A
BGIOSGA034308	1277.37	201.364	0.15764	-2.6653	1.51902e-08	Alcohol dehydrogenase family-3	Alcohol dehydrogenase family-3 [Source:UniProtKB/TrEMBL;Acc:A2ZCK1]	A2ZCK1	GO:0046872;GO:0008270;GO:0055114;GO:0016491	K00001	#N/A
BGIOSGA004115	365.406	57.5106	0.157388	-2.6676	6.39847e-07	Uncharacterized protein	-	B8A6T4	-	-	#N/A
BGIOSGA001216	88.5501	13.9329	0.157345	-2.668	3.91832e-05	Uncharacterized protein	-	A2WSK3	GO:0006508;GO:0008234	-	#N/A
BGIOSGA037177	517.623	80.7442	0.15599	-2.68047	3.63395e-06	PKS_ER domain-containing protein	-	A2ZJ57	GO:0055114;GO:0016491	-	#N/A
BGIOSGA003046	1605.81	249.021	0.155075	-2.68896	1.34311e-10	Uncharacterized protein	-	B8AAZ1	GO:0016020;GO:0034256;GO:0055114;GO:0010304;GO:0016021;GO:0015996;GO:0009536;GO:0016491	K13606	#N/A
BGIOSGA003781	984.346	152.144	0.154564	-2.69373	5.41547e-10	Peptidylprolyl isomerase	Peptidylprolyl isomerase [Source:UniProtKB/TrEMBL;Acc:B8AAA9]	B8AAA9	GO:0003755;GO:0016853;GO:0000413	-	#N/A
BGIOSGA009043	1244.31	191.468	0.153875	-2.70017	0.00322403	Uncharacterized protein	-	B8AIG2	GO:0016020;GO:0055085;GO:0016021;GO:0015267	K09874	#N/A
BGIOSGA016897	228.673	35.1861	0.153871	-2.70021	5.0404e-08	MSP domain-containing protein	-	B8ASV4	GO:0016020;GO:0016021;GO:0005789	-	#N/A
BGIOSGA026914	45.4185	6.96761	0.153409	-2.70454	0.00146961	Str_synth domain-containing protein	-	A2YVM8	GO:0016844;GO:0009058	-	#N/A
BGIOSGA030314	325.769	49.7777	0.152801	-2.71028	8.89962e-09	Uncharacterized protein	-	A2YYN2	GO:0016020;GO:0016021	-	#N/A
BGIOSGA004269	756.479	114.956	0.151962	-2.71822	0.00105251	Protein kinase domain-containing protein	-	A2WU55	GO:0005524;GO:0004674;GO:0000166;GO:0004672;GO:0006468	-	#N/A
BGIOSGA030003	112.866	16.9735	0.150386	-2.73326	3.22477e-06	Protein kinase domain-containing protein	-	B8BEA2	GO:0016020;GO:0005515;GO:0005524;GO:0004672;GO:0016021;GO:0006468	-	#N/A
BGIOSGA001215	163.563	24.3145	0.148656	-2.74995	0.000200946	Uncharacterized protein	-	A2WSK4	GO:0006508;GO:0008234	-	#N/A
BGIOSGA003780	1252.81	185.541	0.1481	-2.75536	2.08516e-10	Uncharacterized protein	-	B8AAA8	-	-	#N/A
BGIOSGA022794	1518.03	223.886	0.147485	-2.76136	2.39562e-11	PDZ domain-containing protein	-	B8B147	GO:0016020;GO:0005515;GO:0006508;GO:0008236	K03797	#N/A
BGIOSGA004114	71.8618	10.5451	0.146741	-2.76865	7.07365e-06	Uncharacterized protein	-	B8A6T3	-	-	#N/A
BGIOSGA025594	26.7924	3.90899	0.145899	-2.77696	0.00139208	Uncharacterized protein	-	B8B5S1	GO:0004109;GO:0055114;GO:0006779	-	#N/A
BGIOSGA034851	59.4023	8.47131	0.142609	-2.80986	0.000185961	Uncharacterized protein	-	A2ZBQ7	-	-	#N/A
BGIOSGA013299	64.1348	9.06662	0.141368	-2.82247	2.05752e-05	GH10 domain-containing protein	-	A2XKJ0	GO:0004553;GO:0005975;GO:0016798	-	#N/A
BGIOSGA034556	288.393	40.568	0.140669	-2.82962	7.60675e-07	MFS domain-containing protein	-	B8BIY0	GO:0016020;GO:0055085;GO:0016021	-	#N/A
BGIOSGA034520	33.4719	4.61184	0.137783	-2.85953	0.00146353	Uncharacterized protein	-	B8BJ14	GO:0008146	-	#N/A
BGIOSGA011782	1459.36	200.186	0.137173	-2.86593	1.51763e-11	Glyco_hydro_19_cat domain-containing protein	-	A2XC48	GO:0006032;GO:0016998;GO:0005975;GO:0004568	K20547	#N/A
BGIOSGA033971	34.2593	4.68725	0.136817	-2.86968	0.000349025	Uncharacterized protein	-	A2ZEE4	GO:0043531	-	#N/A
BGIOSGA015286	127.583	17.3835	0.136252	-2.87565	0.00166138	Protein kinase domain-containing protein	-	B8ASJ7	GO:0016020;GO:0005515;GO:0005524;GO:0004672;GO:0016021;GO:0006468	-	#N/A
BGIOSGA024302	64.4328	8.76332	0.136007	-2.87825	1.5416e-05	Pribosyltran domain-containing protein	-	B8B626	GO:0003999;GO:0009116;GO:0006168;GO:0005737	K00759	#N/A
BGIOSGA018032	79.6197	10.7623	0.135172	-2.88713	3.45124e-06	Fe2OG dioxygenase domain-containing protein	-	B8AYC9	GO:0046872;GO:0055114;GO:0016491	-	#N/A
BGIOSGA022884	3028.58	409.053	0.135064	-2.88828	4.26695e-09	AB hydrolase-1 domain-containing protein	-	B8B1R3	-	-	#N/A
BGIOSGA025045	824.016	111.016	0.134725	-2.89191	2.16751e-09	Uncharacterized protein	-	A2YHK0	-	-	#N/A
BGIOSGA037207	253.834	34.1374	0.134487	-2.89446	1.51864e-07	Uncharacterized protein	-	A2ZJC2	GO:0016020;GO:0016021	-	#N/A
BGIOSGA024155	267.584	35.6422	0.1332	-2.90833	3.69714e-07	Uncharacterized protein	-	B8B706	GO:0005524;GO:0004672;GO:0006468	-	#N/A
BGIOSGA038638	212.763	27.9186	0.131219	-2.92995	0.000202016	-	jasmonic acid carboxyl methyltransferase [Source:Projected from Arabidopsis thaliana (AT1G19640) TAIR;Acc:AT1G19640]	-	GO:0009611;GO:0008168;GO:0009694;GO:0030795	K08241	#N/A
BGIOSGA037321	4809.84	630.748	0.131137	-2.93085	0.000623327	Uncharacterized protein	-	A2ZK08	GO:0003993;GO:0016311	-	#N/A
BGIOSGA015258	54.0108	7.04301	0.1304	-2.93898	0.000450142	Uncharacterized protein	-	B8AST0	GO:0016020;GO:0016021	-	#N/A
BGIOSGA014836	22.6432	2.9417	0.129915	-2.94436	0.00172452	RING-type domain-containing protein	-	A2XUV7	-	-	#N/A
BGIOSGA016981	538.048	69.1512	0.128522	-2.95991	6.23876e-11	Uncharacterized protein	-	A2XWR4	-	-	#N/A
BGIOSGA026291	68.3856	8.62052	0.126058	-2.98785	0.000773335	Uncharacterized protein	-	B8B5D0	GO:0005515	-	#N/A
BGIOSGA032260	1531.17	188.992	0.12343	-3.01824	7.0153e-10	Uncharacterized protein	-	B8BFT8	GO:0016020;GO:0005524;GO:0004672;GO:0030247;GO:0005509;GO:0016021;GO:0006468	-	#N/A
BGIOSGA031428	641.966	77.5766	0.120842	-3.0488	1.10372e-05	Uncharacterized protein	-	A2ZA44	GO:0019953;GO:0005576	-	#N/A
BGIOSGA036246	199.254	23.7694	0.119292	-3.06743	4.25473e-09	Uncharacterized protein	-	A2ZK65	GO:0020037;GO:0016705;GO:0005506;GO:0055114	K20665	#N/A
BGIOSGA032435	602.358	71.6494	0.118948	-3.0716	3.64547e-12	Aldo_ket_red domain-containing protein	-	B8BFL4	GO:0055114;GO:0016491	K22374	#N/A
BGIOSGA034132	2172.05	254.791	0.117305	-3.09167	3.33368e-13	Fn3_like domain-containing protein	-	A2ZDH6	GO:0004553;GO:0016787;GO:0005975	-	#N/A
BGIOSGA018854	257.021	30.0953	0.117093	-3.09427	0.00153821	WRKY domain-containing protein	-	A2Y069	GO:0003677;GO:0005634;GO:0006355;GO:0043565;GO:0003700	-	WRKY
BGIOSGA005142	4142.13	484.935	0.117074	-3.09451	8.20821e-06	Uncharacterized protein	-	A2WYX5	GO:0004553;GO:0016787;GO:0008152;GO:0005975;GO:0016798	-	#N/A
BGIOSGA012943	32.0745	3.73029	0.116301	-3.10407	0.00024533	Uncharacterized protein	-	A2XIB8	GO:0005515	-	#N/A
BGIOSGA021554	3381.53	392.703	0.116132	-3.10617	0.000542022	Uncharacterized protein	-	B8B4G9	GO:0008168;GO:0032259	K21485	#N/A
BGIOSGA029383	1443.13	165.945	0.114989	-3.12043	4.60471e-13	-	Protein STAY-GREEN, chloroplastic [Source:UniProtKB/Swiss-Prot;Acc:A2Z3E5]	-	GO:0009536;GO:0009507	K22013	#N/A
BGIOSGA007476	94.4366	10.7915	0.114272	-3.12945	0.000532552	Uncharacterized protein	-	B8AHC7	-	-	#N/A
BGIOSGA029464	138.68	15.5609	0.112207	-3.15576	6.48898e-07	Uncharacterized protein	-	B8BDC3	GO:0016020;GO:0016021	K13354	#N/A
BGIOSGA023351	43.9788	4.89023	0.111195	-3.16884	4.82677e-05	Uncharacterized protein	-	A2YFH9	GO:0016020;GO:0020037;GO:0005506;GO:0055114;GO:0046872;GO:0016705;GO:0016021;GO:0004497;GO:0016491	-	#N/A
BGIOSGA038035	29.4667	3.27353	0.111093	-3.17016	0.000405549	-	-	-	-	-	#N/A
BGIOSGA037686	72.9888	8.10294	0.111016	-3.17116	2.38351e-06	Uncharacterized protein	-	B8BMR2	-	-	#N/A
BGIOSGA000195	69.5504	7.71766	0.110965	-3.17182	0.000799372	-	-	-	-	-	#N/A
BGIOSGA037061	138.146	15.3045	0.110785	-3.17417	1.78766e-06	Uncharacterized protein	-	B8BND7	GO:0004332;GO:0006096;GO:0003824	-	#N/A
BGIOSGA005501	49.6243	5.37616	0.108337	-3.2064	1.50335e-05	Uncharacterized protein	-	B8AJG8	GO:0006355;GO:0003700	K08064	NF-YA
BGIOSGA022241	21.4334	2.31626	0.108068	-3.20999	0.00272077	Starch synthase, chloroplastic/amyloplastic	Starch synthase, chloroplastic/amyloplastic [Source:UniProtKB/TrEMBL;Acc:B1B5Z0]	B1B5Z0	GO:0033840;GO:0009501;GO:0102502;GO:0043531;GO:0019252;GO:0016757;GO:0004373;GO:0016740;GO:0009536;GO:0019863;GO:0009507	K13679	#N/A
BGIOSGA037176	233.602	25.0827	0.107373	-3.21929	0.000248867	ADH_zinc_N domain-containing protein	-	A2ZJ56	GO:0055114	-	#N/A
BGIOSGA038238	25.748	2.76268	0.107297	-3.22032	0.00431035	-	-	-	GO:0005515	-	#N/A
BGIOSGA022821	206.228	22.0495	0.106918	-3.22542	4.93132e-10	Uncharacterized protein	-	B8B1B7	GO:0008168;GO:0032259	-	#N/A
BGIOSGA023598	797.23	83.4178	0.104635	-3.25657	8.2942e-13	-	Alpha-amylase isozyme 2A [Source:UniProtKB/Swiss-Prot;Acc:A2YGY2]	-	GO:0008152;GO:0004556;GO:0003824;GO:0016798;GO:0046872;GO:0043169;GO:0016787;GO:0005509;GO:0005975;GO:0103025	K01176	#N/A
BGIOSGA012259	154.683	16.1244	0.104242	-3.26199	0.00130745	Phytocyanin domain-containing protein	-	A2XEQ5	GO:0009055;GO:0022900	-	#N/A
BGIOSGA014199	20.0003	2.04853	0.102425	-3.28736	0.00303306	Uncharacterized protein	-	A2XYE2	GO:0016020;GO:0016021	-	#N/A
BGIOSGA035458	26.5981	2.60923	0.0980981	-3.34963	0.00038664	LRRNT_2 domain-containing protein	-	B8BL41	GO:0016020;GO:0005515;GO:0016021	-	#N/A
BGIOSGA002221	4808.89	466.873	0.0970854	-3.3646	0.00190452	Uncharacterized protein	-	A2WLL0	GO:0003993;GO:0016311	-	#N/A
BGIOSGA015014	75.3707	7.27123	0.0964729	-3.37373	2.45124e-07	Uncharacterized protein	-	A2XTX0	GO:0016020;GO:0055085;GO:0005515;GO:0005216;GO:0034220;GO:0016021;GO:0006811	K21867	#N/A
BGIOSGA015843	21.5815	1.89901	0.0879921	-3.50648	0.00166316	Uncharacterized protein	-	B8AUY2	GO:0016020;GO:0016021	-	#N/A
BGIOSGA025089	507.373	43.4486	0.0856344	-3.54567	3.93787e-09	SCP domain-containing protein	-	A2YHT8	GO:0005576	K13449	#N/A
BGIOSGA009640	321.891	27.0551	0.0840505	-3.5726	3.14114e-05	Uncharacterized protein	-	A2XMX5	GO:0006568;GO:0003824;GO:0004834;GO:0000162	K13222	#N/A
BGIOSGA026869	13357.9	1119.54	0.0838112	-3.57671	0.00315312	Germin-like protein	-	A2YVX9	GO:0046872;GO:0045735;GO:0005576;GO:0030145	-	#N/A
BGIOSGA036418	36.3204	3.00549	0.0827492	-3.59511	4.69347e-05	Uncharacterized protein	-	B8BNR4	-	-	#N/A
BGIOSGA000097	11569.3	953.163	0.0823872	-3.60144	5.36345e-06	-	Protein IRON-RELATED TRANSCRIPTION FACTOR 2 [Source:UniProtKB/Swiss-Prot;Acc:A2WZ60]	-	GO:0003677;GO:0005634;GO:0071731;GO:0009873;GO:0006355;GO:1900706;GO:0009723;GO:0010104;GO:0046983;GO:0045893;GO:0046686;GO:0006357;GO:1990641;GO:0046685;GO:0003700	-	bHLH
BGIOSGA006236	52.51	4.15509	0.0791294	-3.65964	3.20965e-06	BHLH domain-containing protein	-	A2X666	GO:0046983	-	bHLH
BGIOSGA001263	84.5931	6.66102	0.0787418	-3.66673	0.00217278	Uncharacterized protein	-	A2WSA1	GO:0020037;GO:0016705;GO:0005506;GO:0055114	-	#N/A
BGIOSGA002522	48.7626	3.73061	0.0765056	-3.70829	0.000164458	Uncharacterized protein	-	A2WJX6	GO:0016020;GO:0016021	-	#N/A
BGIOSGA029601	23.945	1.79571	0.0749933	-3.7371	0.000222327	Uncharacterized protein	-	B8BCP3	GO:0030247;GO:0005509	-	#N/A
BGIOSGA010565	29.7311	2.21657	0.074554	-3.74557	0.000158739	Uncharacterized protein	-	A2XHR9	-	-	#N/A
BGIOSGA027884	49.6956	3.65489	0.0735455	-3.76522	2.71951e-06	Uncharacterized protein	-	A2YQN1	-	-	#N/A
BGIOSGA025766	30.035	2.17771	0.0725057	-3.78576	5.88772e-05	C2 domain-containing protein	-	A2YLL9	-	-	#N/A
BGIOSGA007771	116.114	8.31786	0.0716354	-3.80318	1.65661e-10	ABC transporter domain-containing protein	-	B8AE55	GO:0016020;GO:0055085;GO:0005524;GO:0042626;GO:0000166;GO:0016021;GO:0099131;GO:0016887	-	#N/A
BGIOSGA014500	700.271	50.1479	0.071612	-3.80365	1.28687e-15	Fe2OG dioxygenase domain-containing protein	-	A2XWR5	GO:0046872;GO:0055114;GO:0016491	-	#N/A
BGIOSGA033171	39.9632	2.82711	0.0707428	-3.82127	0.000888033	Uncharacterized protein	-	A2Z8R6	GO:0016020;GO:0016021	-	#N/A
BGIOSGA027129	21.5059	1.46324	0.0680389	-3.8775	0.000616881	Uncharacterized protein	-	A2YU99	-	-	#N/A
BGIOSGA023166	62.1533	4.15148	0.0667941	-3.90414	9.25693e-08	LRRNT_2 domain-containing protein	-	A2YEI1	GO:0016020;GO:0005515;GO:0016021	-	#N/A
BGIOSGA017898	20.1165	1.33863	0.066544	-3.90955	0.00109648	Uncharacterized protein	-	A2Y5I9	-	-	#N/A
BGIOSGA037385	48.1349	3.18386	0.0661447	-3.91823	3.08169e-06	GUB_WAK_bind domain-containing protein	-	A2ZKG2	GO:0030247	-	#N/A
BGIOSGA015849	67.7743	4.47265	0.0659934	-3.92154	4.8975e-05	DUF4220 domain-containing protein	-	B8AUY5	GO:0016020;GO:0016021	-	#N/A
BGIOSGA000281	5511.67	360.652	0.0654342	-3.93381	3.70611e-19	-	-	-	-	-	#N/A
BGIOSGA025735	20.4887	1.2101	0.0590617	-4.08163	0.000562412	ANK_REP_REGION domain-containing protein	-	B8B695	GO:0016020;GO:0005515;GO:0016021	-	#N/A
BGIOSGA022039	13.0747	0.763993	0.058433	-4.09707	0.00452734	Uncharacterized protein	-	A2Y8P0	GO:0016020;GO:0016021	-	#N/A
BGIOSGA007973	30.3222	1.75588	0.0579075	-4.11011	3.80775e-05	NB-ARC domain-containing protein	-	B8AFM2	GO:0043531	-	#N/A
BGIOSGA037162	47.7049	2.73808	0.0573962	-4.1229	3.40185e-07	Uncharacterized protein	-	A2ZJ28	-	-	#N/A
BGIOSGA015745	14.716	0.803179	0.0545785	-4.19552	0.00356146	Formin-like protein	Formin-like protein [Source:UniProtKB/TrEMBL;Acc:B8ATX9]	B8ATX9	-	-	#N/A
BGIOSGA037068	327.295	17.2592	0.0527329	-4.24515	0.00259874	Alginate_lyase2 domain-containing protein	-	A2ZII0	-	-	#N/A
BGIOSGA036414	6330.22	326.245	0.0515377	-4.27823	0.000284266	Uncharacterized protein	-	B8BNR7	-	-	#N/A
BGIOSGA030867	437.592	22.0608	0.050414	-4.31003	3.40399e-12	Potassium transporter	Potassium transporter [Source:UniProtKB/TrEMBL;Acc:B8BCL5]	B8BCL5	GO:0016020;GO:0006813;GO:0016021;GO:0071805;GO:0006811;GO:0015079	-	#N/A
BGIOSGA021902	40.0491	1.97377	0.0492837	-4.34275	0.00354124	Uncharacterized protein	-	A2Y9F1	-	-	#N/A
BGIOSGA014175	204.829	10.0485	0.049058	-4.34937	6.12584e-15	Uncharacterized protein	-	B8AVX4	GO:0003677;GO:0005634;GO:0006355;GO:0043565;GO:0003700	-	WRKY
BGIOSGA033351	17.2416	0.8281	0.0480291	-4.37995	0.00116723	Protein kinase domain-containing protein	-	A2Z9P3	GO:0016020;GO:0030246;GO:0005524;GO:0004672;GO:0016021;GO:0006468	-	#N/A
BGIOSGA010689	83.51	3.64062	0.043595	-4.51969	2.77746e-10	Uncharacterized protein	-	A2XGY8	GO:0000287;GO:0046872;GO:0016829;GO:0010333	-	#N/A
BGIOSGA016931	183.936	7.97505	0.0433576	-4.52757	0.000689737	Glycosyltransferase	Glycosyltransferase [Source:UniProtKB/TrEMBL;Acc:A2XWH5]	A2XWH5	GO:0016757;GO:0016758;GO:0016740	K13495	#N/A
BGIOSGA002518	25.5799	1.09583	0.0428394	-4.54492	6.64109e-05	Protein kinase domain-containing protein	-	B8ACX0	GO:0005524;GO:0004672;GO:0006468	-	#N/A
BGIOSGA036413	6389.44	261.754	0.0409666	-4.60941	0.000509473	C2 NT-type domain-containing protein	-	A2ZJA3	-	-	#N/A
BGIOSGA024292	69.3225	2.67397	0.038573	-4.69627	0.00172	Glycosyltransferase	Glycosyltransferase [Source:UniProtKB/TrEMBL;Acc:A2YLE2]	A2YLE2	GO:0016757;GO:0016758;GO:0016740	-	#N/A
BGIOSGA024190	1827.83	70.1404	0.0383735	-4.70375	0.003345	Isocitrate lyase	Isocitrate lyase [Source:UniProtKB/TrEMBL;Acc:B8B6W9]	B8B6W9	GO:0019752;GO:0046872;GO:0016829;GO:0003824;GO:0004451	K01637	#N/A
BGIOSGA035396	13.9616	0.535453	0.0383518	-4.70456	0.00248388	Uncharacterized protein	-	B8BKX2	GO:0016020;GO:0016021	-	#N/A
BGIOSGA036756	206.729	7.71766	0.0373322	-4.74343	1.62126e-16	WRKY domain-containing protein	-	A2ZHG6	GO:0003677;GO:0005634;GO:0006355;GO:0043565;GO:0003700	-	WRKY
BGIOSGA008613	182.053	6.64675	0.0365099	-4.77557	7.23599e-07	Protein kinase domain-containing protein	-	B8AFE6	GO:0016020;GO:0005515;GO:0005524;GO:0004672;GO:0016021;GO:0006468	-	#N/A
BGIOSGA030112	544.056	19.8266	0.0364422	-4.77824	6.17463e-11	HMA domain-containing protein	-	B8BDN3	GO:0046872;GO:0030001	-	#N/A
BGIOSGA037549	29.7629	1.07091	0.0359812	-4.79661	1.21464e-05	Uncharacterized protein	-	B8BMD6	GO:0016020;GO:0016021	-	#N/A
BGIOSGA019490	163.578	5.71897	0.0349617	-4.83808	2.60393e-12	Uncharacterized protein	-	A2Y2G3	-	-	#N/A
BGIOSGA016181	2040.91	64.7175	0.03171	-4.97892	2.9142e-25	Fatty acyl-CoA reductase	Fatty acyl-CoA reductase [Source:UniProtKB/TrEMBL;Acc:B8AST6]	B8AST6	GO:0080019;GO:0102965;GO:0055114;GO:0016491;GO:0006629	K13356	#N/A
BGIOSGA038464	187.804	5.84293	0.0311119	-5.00639	7.8687e-17	-	-	-	-	-	#N/A
BGIOSGA034613	20.9592	0.649723	0.0309994	-5.01161	0.00017599	WRKY domain-containing protein	-	B8BIR4	GO:0003677;GO:0005634;GO:0006355;GO:0043565;GO:0003700	-	WRKY
BGIOSGA032005	13.2547	0.381996	0.0288196	-5.1168	0.00153999	SAC domain-containing protein	-	A2Z6V2	GO:0007033;GO:0036092;GO:0042578	-	#N/A
BGIOSGA017244	44.4044	1.14567	0.0258008	-5.27644	4.69005e-08	LRRNT_2 domain-containing protein	-	B8AV99	GO:0016020;GO:0005515;GO:0016021	-	#N/A
BGIOSGA006400	3419.27	75.8161	0.0221732	-5.49504	0.00411752	Uncharacterized protein	-	B8AIL4	-	-	#N/A
BGIOSGA022203	37.5269	0.8281	0.0220668	-5.50198	0.00258447	Peptidase A1 domain-containing protein	-	B8B1W8	GO:0008233;GO:0016787;GO:0006508;GO:0004190	-	#N/A
BGIOSGA013573	1371.36	29.5871	0.021575	-5.5345	3.11314e-06	Uncharacterized protein	-	A2XM26	GO:0008233;GO:0016787;GO:0006508;GO:0008234	-	#N/A
BGIOSGA015816	18.5126	0.381996	0.0206344	-5.5988	0.00267995	Protein kinase domain-containing protein	-	B8AUL3	GO:0016020;GO:0005524;GO:0004672;GO:0030247;GO:0005509;GO:0016021;GO:0006468	-	#N/A
BGIOSGA033576	145.035	2.8663	0.0197628	-5.66107	0.00173226	VWFA domain-containing protein	-	B8BIG1	-	-	#N/A
BGIOSGA015415	126.543	2.49528	0.0197188	-5.66428	1.7387e-16	Protein kinase domain-containing protein	-	B8ARX9	GO:0016020;GO:0030246;GO:0005524;GO:0004672;GO:0016021;GO:0006468	-	#N/A
BGIOSGA017306	14.5267	0.267726	0.0184299	-5.76181	0.000784191	Uncharacterized protein	-	B8AVZ0	-	-	#N/A
BGIOSGA003865	129.452	2.34118	0.0180854	-5.78903	0.0018618	PHB domain-containing protein	-	A2WRY8	-	-	#N/A
BGIOSGA035695	14.9275	0.267726	0.0179351	-5.80107	0.000585263	Uncharacterized protein	-	A2ZGT7	GO:0016020;GO:0016021	-	#N/A
BGIOSGA007372	58.3218	0.877942	0.0150534	-6.05377	0.00372662	Uncharacterized protein	-	A2X013	GO:0016020;GO:0055085;GO:0016021	K02575	#N/A
BGIOSGA022389	21.4003	0.292647	0.0136749	-6.19233	0.000860588	Jacalin-type lectin domain-containing protein	-	A2Y9T0	GO:0030246	-	#N/A
BGIOSGA003659	29.8912	0.267726	0.00895669	-6.80282	4.66171e-07	Uncharacterized protein	-	B8A9A5	GO:0016020;GO:0016021	-	#N/A
BGIOSGA034900	30.0518	0.267726	0.00890882	-6.81055	4.51202e-07	LRRNT_2 domain-containing protein	-	B8BJC6	GO:0005515	-	#N/A
BGIOSGA038077	1760.36	14.6357	0.00831407	-6.91023	0.000391216	-	-	-	GO:0005515;GO:0005524;GO:0004672;GO:0006468	-	#N/A
BGIOSGA026341	331.835	2.70218	0.00814314	-6.9402	0.00025883	Uncharacterized protein	-	B8B5M2	-	-	#N/A
BGIOSGA021009	99.0842	0.674644	0.00680879	-7.19839	1.34016e-16	Uncharacterized protein	-	B8B3T7	GO:0046872;GO:0020037;GO:0016705;GO:0005506;GO:0004497;GO:0055114;GO:0016491	K04122	#N/A
BGIOSGA028694	91.9922	0.535453	0.00582063	-7.42461	1.18343e-05	Alpha-carbonic anhydrase domain-containing protein	-	A2YVC6	GO:0046872;GO:0008270;GO:0004089	K01674	#N/A
BGIOSGA010884	9237.93	53.5557	0.00579737	-7.43039	1.97894e-05	Nicotianamine synthase 2	Nicotianamine synthase 2 [Source:UniProtKB/TrEMBL;Acc:B8AMH0]	B8AMH0	GO:0030410;GO:0030418	K05953	#N/A
BGIOSGA003739	1146.1	6.63545	0.00578961	-7.43232	0.000703717	Uncharacterized protein	-	A2WR91	-	-	#N/A
BGIOSGA029921	142.803	0.803179	0.00562439	-7.47409	0.000744917	Protein kinase domain-containing protein	-	A2Z092	GO:0016020;GO:0005524;GO:0004672;GO:0016021;GO:0006468	-	#N/A
BGIOSGA035789	169.474	0.877942	0.0051804	-7.59272	0.000242751	Uncharacterized protein	-	A2ZN02	-	-	#N/A
BGIOSGA012466	18292.1	71.254	0.00389534	-8.00404	2.06412e-07	-	-	-	GO:0030410;GO:0030418	K05953	#N/A
BGIOSGA006166	76.4468	0.292647	0.00382812	-8.02915	9.67724e-15	Uncharacterized protein	-	A2X6I7	-	-	#N/A
BGIOSGA023304	124.289	0.292647	0.00235457	-8.73032	0.00140434	Uncharacterized protein	-	B8B0F4	GO:0016020;GO:0055085;GO:0008643;GO:0016021;GO:0015293	-	#N/A
