# Supplementary material for: Comparative transcriptomic analysis of the super hybrid rice Chaoyouqianhao under salt stress
Source: BMC Plant Biol. 2022 May 7;22:233. doi: 10.1186/s12870-022-03586-w (PMC9077912; doi:10.1186/s12870-022-03586-w)
Supplement: Supplementary file 9 — Additional file 9: Table S8. 24 TFs specifically responded to salt stress in CY1000 and R900. [file 12870_2022_3586_MOESM9_ESM.xlsx]

## Sheet: Sheet1
Table S9 24 TFs specifically responded to salt stress in CY1000 and R900
Gene ID	baseMean_C_Un	baseMean_C_Tr	foldChange(C_Tr/C_Un)(C_Tr/C_Un)	log2FoldChange(Cun-T)	Regulation	padj	Sig.	baseMean_R_Un	baseMean_R_Tr	foldChange(R_Tr/R_Un)(R_Tr/R_Un)	log2FoldChange	Regluation	padj	Sig.	baseMean_G_Un	baseMean_G_Tr	foldChange(G_Tr/G_Un)(G_Tr/G_Un)	log2FoldChange	Regulation	padj	Sig.	baseMean_Y_Un	baseMean_Y_Tr	foldChange(Y_Tr/Y_Un)(Y_Tr/Y_Un)	log2FoldChange	Regulation	padj	Sig.	Chromosome	GO	KEGG	UniProtID	DescriptionInUniprot	TF family
BGIOSGA037216	90.6732	248.216	2.73748	1.45285	up	0.0148495	yes	60.5301	157.173	2.59661	1.37663	up	0.0199908	yes	76.5712	95.8163	1.25134	0.32347		1	no	120.681	203.045	1.68249	0.750597		0.338227	no	12	GO:0003677;GO:0005634;GO:0010338;GO:0006351	K09422	A2ZJE7	Uncharacterized protein	MYB
BGIOSGA033132	271.288	96.2187	0.354673	-1.49544	down	0.016512	yes	190.345	77.7567	0.408505	-1.29158	down	0.0315283	yes	188.4	214.736	1.13979	0.188766		1	no	200.915	94.0603	0.468159	-1.09493		0.226995	no	10	GO:0003677;GO:0005634;GO:0006355	-	B8BHG6	NAC domain-containing protein	NAC
BGIOSGA030907	788.88	285.697	0.362155	-1.46532	down	0.0498754	yes	1379.38	268.366	0.194556	-2.36175	down	0.00118416	yes	212.836	38.1626	0.179306	-2.47951	down	0.424309	no	302.212	46.7163	0.154581	-2.69356		0.209066	no	9	GO:0003677;GO:0005634;GO:0006355;GO:0006351;GO:0003700	-	A2Z216	AP2/ERF domain-containing protein	ERF
BGIOSGA030727	350.433	135.946	0.387937	-1.3661	down	0.0271345	yes	397.135	83.2752	0.20969	-2.25367	down	2.67984e-06	yes	203.851	44.1572	0.216615	-2.20679	down	0.1727	no	481.826	126.893	0.263359	-1.9249		0.724675	no	9	GO:0003677;GO:0005634	K09422	A2Z126	Uncharacterized protein	MYB
BGIOSGA029546	63.0088	9.72636	0.154365	-2.69558	down	0.00532873	yes	133.208	17.3965	0.130596	-2.93681	down	0.0165122	yes	54.8262	52.258	0.953157	-0.0692143		1	no	73.0287	25.6211	0.350835	-1.51113		0.328008	no	9	GO:0006355;GO:0043565;GO:0006351;GO:0003700	K14431	B8BCW3	Uncharacterized protein	bZIP
BGIOSGA028888	2660.54	1207.28	0.453774	-1.13995	down	0.0485597	yes	2464.44	1170.26	0.474857	-1.07443	down	0.0375029	yes	1473.19	526.198	0.357183	-1.48527	down	0.413564	no	1669.99	886.342	0.530747	-0.913904		0.607434	no	8	GO:0046983	-	B8BC11	BHLH domain-containing protein	bHLH
BGIOSGA027872	360.544	54.9726	0.152471	-2.71339	down	0.0181157	yes	319.016	94.068	0.294869	-1.76185	down	0.000696107	yes	159.819	616.994	3.86058	1.94882	up	0.0983908	no	347.407	495.325	1.42578	0.511748		0.948108	no	8	GO:0005634;GO:0003677;GO:0045944;GO:0000977;GO:0006355;GO:0003700;GO:0046983	-	-	-	MIKC_MADS
BGIOSGA027558	1802.21	555.498	0.308231	-1.69791	down	0.0148557	yes	1603.11	667.594	0.416438	-1.26383	down	0.0432616	yes	1367.9	1522.14	1.11276	0.15414		1	no	1812.33	971.127	0.535845	-0.900112		0.127097	no	8	GO:0006355;GO:0043565;GO:0006351;GO:0003700	K14431	B8BB80	Uncharacterized protein	bZIP
BGIOSGA027551	68.021	17.1055	0.251473	-1.99152	down	0.0160834	yes	55.6416	16.2636	0.292291	-1.77452	down	0.0340678	yes	55.9577	36.8543	0.658611	-0.602502		1	no	44.5064	24.3053	0.546109	-0.872738		0.484812	no	8	GO:0046983	-	A2YRU3	BHLH domain-containing protein	bHLH
BGIOSGA025902	4330.91	1820.73	0.420404	-1.25015	down	0.0226671	yes	4476.62	1412.97	0.315633	-1.66368	down	0.0104126	yes	2138.42	601.319	0.281198	-1.83034	down	0.373492	no	2300.14	1015.67	0.441571	-1.17928		0.615291	no	7	-	-	A2YMC9	GRAS domain-containing protein	GRAS
BGIOSGA023706	891.387	54.4781	0.0611161	-4.0323	down	4.42526e-15	yes	1416.01	176.325	0.124522	-3.00552	down	0.0015823	yes	1416.7	208.601	0.147244	-2.76372	down	0.0642118	no	1159.47	422.983	0.364807	-1.4548		0.486726	no	7	GO:0003677;GO:0005634;GO:0006355;GO:0043565;GO:0003700	-	Q6IEN4	WRKY transcription factor 47	WRKY
BGIOSGA022272	331.408	1026.58	3.09762	1.63116	up	0.00221516	yes	281.213	713.605	2.53759	1.34346	up	0.011401	yes	317.419	198.249	0.624567	-0.679071		1	no	467.904	407.84	0.871633	-0.198208		0.984147	no	6	GO:0003677;GO:0005634;GO:0006355;GO:0043565;GO:0003700	K09338	B8B2B6	Homeobox domain-containing protein	HD-ZIP
BGIOSGA022219	1479.14	221.233	0.149568	-2.74112	down	0.0108756	yes	2391.41	317.404	0.132727	-2.91347	down	2.11342e-05	yes	367.203	41.9518	0.114247	-3.12977	down	0.807024	no	258.805	34.5582	0.13353	-2.90476		0.177951	no	6	GO:0003677;GO:0005634;GO:0006355;GO:0003700	-	-	-	ERF
BGIOSGA022090	31.6304	0.267726	0.00846421	-6.88441	down	1.74104e-05	yes	239.852	4.55603	0.0189951	-5.71823	down	0.000208833	yes	40.141	5.19612	0.129447	-2.94957	down	0.287081	no	303.786	2.9546	0.00972591	-6.68395		0.186089	no	6	GO:0003677;GO:0005634;GO:0006355;GO:0006351	-	A2Y8E1	TF-B3 domain-containing protein	B3
BGIOSGA018654	393.225	1507.08	3.83262	1.93833	up	0.00742759	yes	165.498	602.863	3.64273	1.86502	up	0.0214003	yes	170.868	222.981	1.30499	0.384036		1	no	122.464	523.258	4.27275	2.09516		0.197238	no	5	GO:0003677;GO:0005634;GO:0006355	-	A2Y189	NAC domain-containing protein	NAC
BGIOSGA017965	5.26264	45.0016	8.55115	3.09612	up	0.00232484	yes	2.63752	38.1675	14.471	3.85509	up	0.0436203	yes	5.06676	7.82296	1.54398	0.626651		1	no	12.9847	26.4888	2.04	1.02857		0.45959	no	5	GO:0003677;GO:0005634	-	A2Y554	Uncharacterized protein	MYB
BGIOSGA016251	369.631	7.46749	0.0202026	-5.62932	down	0.0143552	yes	397.995	118.807	0.298515	-1.74413	down	0.00218084	yes	553.411	859.06	1.5523	0.634408		0.758181	no	994.726	652.521	0.655981	-0.608274		0.855166	no	4	GO:0046983	-	A2XSN7	BHLH domain-containing protein	bHLH
BGIOSGA015389	227.25	53.0413	0.233405	-2.0991	down	0.000519321	yes	291.999	111.413	0.381553	-1.39005	down	0.0132282	yes	618.174	386.836	0.625772	-0.676291		0.914965	no	421.62	218.236	0.517614	-0.950052		0.136068	no	4	GO:0046983	-	B8AS63	BHLH domain-containing protein	bHLH
BGIOSGA012597	303.78	1250.49	4.11644	2.0414	up	8.60267e-05	yes	66.2203	384.062	5.79976	2.53599	up	9.95329e-08	yes	91.3656	480.031	5.25396	2.39341	up	0.362969	no	93.123	1606.68	17.2533	4.1088		0.0805713	no	3	GO:0003677;GO:0005634;GO:0006355;GO:0006351;GO:0003700	K09286	A2XGJ2	AP2/ERF domain-containing protein	ERF
BGIOSGA009257	185.074	27.5502	0.148861	-2.74796	down	8.05174e-06	yes	258.873	85.454	0.330101	-1.59902	down	0.00277553	yes	237.841	238.934	1.0046	0.00661788		1	no	277.528	67.8351	0.244426	-2.03253		0.0991906	no	2	GO:0003677;GO:0005634;GO:0006355	-	B8AEI0	NAC domain-containing protein	NAC
BGIOSGA006030	208.741	56.1728	0.269103	-1.89377	down	0.00279652	yes	212.493	39.5763	0.186247	-2.42471	down	0.00105221	yes	38.7756	15.571	0.401567	-1.31629	down	0.89781	no	131.319	7.95399	0.06057	-4.04525		0.497041	no	2	GO:0003677	K09422	A2X7A1	Uncharacterized protein	MYB
BGIOSGA005771	488.92	1149.73	2.35156	1.23362	up	0.0348096	yes	358.696	882.92	2.46147	1.29952	up	0.00678716	yes	401.718	290.379	0.722843	-0.468246		1	no	332.497	685.973	2.0631	1.04481		0.0864508	no	2	GO:0006355;GO:0046983	-	B8AH97	BHLH domain-containing protein	bHLH
BGIOSGA005557	1817.12	341.117	0.187724	-2.41332	down	0.0377973	yes	1244.2	230.554	0.185303	-2.43204	down	4.1963e-08	yes	237.754	32.5277	0.136812	-2.86973	down	0.497038	no	300.582	26.9084	0.089521	-3.48163		0.313229	no	2	GO:0003677;GO:0005634;GO:0006355;GO:0006351;GO:0003700	-	B8AJ39	AP2/ERF domain-containing protein	ERF
BGIOSGA000583	2005.55	293.451	0.146319	-2.77281	down	0.018305	yes	2913.93	338.254	0.116082	-3.10679	down	0.00105654	yes	1772.33	68.1683	0.0384626	-4.7004	down	0.0905118	no	856.1	182.379	0.213035	-2.23084		0.141229	no	1	GO:0003677;GO:0005634;GO:0006355;GO:0043565;GO:0003700	-	A2WWF7	WRKY domain-containing protein	WRKY
