# Supplementary material for: Comparative transcriptomic analysis of the super hybrid rice Chaoyouqianhao under salt stress
Source: BMC Plant Biol. 2022 May 7;22:233. doi: 10.1186/s12870-022-03586-w (PMC9077912; doi:10.1186/s12870-022-03586-w)
Supplement: Supplementary file 10 — Additional file 10: Table S9. Primers for the qRT-PCR. [file 12870_2022_3586_MOESM10_ESM.xlsx]

## Sheet: Sheet1
Gene	sequence（5'-3'）
BGIOSGA030994	GAGCCCAGCCTCCTGCTC
	CTTGGATATAAACCTCTTCTTTGGC
BGIOSGA030886	GATCGAGCCCAACCTCCG
	GACATAAACCTCTTCTTTGCCCTTA
BGIOSGA012261	CGCCTACAAGCACAACATCAA
	AAGTACCTGCACCACCTCACC
BGIOSGA030515	ATGTTCCCGGAGACCATCC
	CGAACACCTTGAGGTCGTTG
BGIOSGA028663	AAGGGAGGTGATGAGAAAGCC
	AAATCGGTGTCCACATGGTAAG
BGIOSGA020610	TTCTGTCAGCACTGCCCTATCT
	CAACTTCTTCGCCCTCAATGTA
BGIOSGA011087	TAGCCAGATCCTTTGGGTCAA
	CATATGCCTACATGGGAGAACG
BGIOSGA002132	CGTGGACGGCGTTGAAGT
	GACCAGGTGGTTTGCGTAGAG
BGIOSGA028666	CAATGCCCGATCACGCTG
	ACCCGCTCTTCACCCACC
OsActin (AK101613) ACT1	AGCTATCGTCCACAGGAA
	ACCGGAGCTAATCAGAGT
